# Supplementary material for: Phase separation of a microtubule plus-end tracking protein into a fluid fractal network
Source: Nat Commun. 2025 Jan 30;16:1165. doi: 10.1038/s41467-025-56468-8 (PMC11782662; doi:10.1038/s41467-025-56468-8)
Supplement: Supplementary file 4 — Supplementary Data 1 [file 41467_2025_56468_MOESM4_ESM.xlsx]

## Sheet: Legend
DSS and PDH XL peptides identified with Bik1 in diluted, phase separation, pellet, supernatant
Run_Annotation	Description of acquired runs
Xquest_output_19_28	Output file generated by XQuest (including scoring and statistical validation). Experiment with DSS
Xquest_output_32_41	Output file generated by XQuest (including scoring and statistical validation). Experiment with PDH
Filtered_XL_peptides_19_28	XL peptides filtered with an ld.score > 20 and consistency (>2 per condition). Experiment with DSS
Filtered_XL_peptides_32_41	XL peptides filtered with an ld.score > 25. Experiment with PDH
Comparison_XL_dil_vs_PS	Spectra count comparison for diluted and phase separation conditions

## Sheet: Run_Annotation
MS_ID	ID	Condition_ID	Condition	Protease	XL chemistry	Method
221111_QE1_ulianaf_YB_03_21	YB_03_23	phase-separated_Bik1_rep_1_fraction_A	phase-separated	Trypsin	DSS	C:\Xcalibur\methods\method_ulianaf\DDA20_5_40_60min_70_35_XL_28NCE
221111_QE1_ulianaf_YB_03_22	YB_03_23	phase-separated_Bik1_rep_1_fraction_B	phase-separated	Trypsin	DSS	C:\Xcalibur\methods\method_ulianaf\DDA20_5_40_60min_70_35_XL_28NCE
221111_QE1_ulianaf_YB_03_23	YB_03_23	phase-separated_Bik1_rep_1_fraction_C	phase-separated	Trypsin	DSS	C:\Xcalibur\methods\method_ulianaf\DDA20_5_40_60min_70_35_XL_28NCE
221111_QE1_ulianaf_YB_03_24	YB_03_23	phase-separated_Bik1_rep_1_fraction_DE	phase-separated	Trypsin	DSS	C:\Xcalibur\methods\method_ulianaf\DDA20_5_40_60min_70_35_XL_28NCE
221111_QE1_ulianaf_YB_03_26	YB_03_24	phase-separated_Bik1_rep_2_fraction_A	phase-separated	Trypsin	DSS	C:\Xcalibur\methods\method_ulianaf\DDA20_5_40_60min_70_35_XL_28NCE
221111_QE1_ulianaf_YB_03_27	YB_03_24	phase-separated_Bik1_rep_2_fraction_B	phase-separated	Trypsin	DSS	C:\Xcalibur\methods\method_ulianaf\DDA20_5_40_60min_70_35_XL_28NCE
221111_QE1_ulianaf_YB_03_28	YB_03_24	phase-separated_Bik1_rep_2_fraction_C	phase-separated	Trypsin	DSS	C:\Xcalibur\methods\method_ulianaf\DDA20_5_40_60min_70_35_XL_28NCE
221111_QE1_ulianaf_YB_03_29	YB_03_24	phase-separated_Bik1_rep_2_fraction_DE	phase-separated	Trypsin	DSS	C:\Xcalibur\methods\method_ulianaf\DDA20_5_40_60min_70_35_XL_28NCE
221111_QE1_ulianaf_YB_03_31	YB_03_25	phase-separated_Bik1_rep_3_fraction_A	phase-separated	Trypsin	DSS	C:\Xcalibur\methods\method_ulianaf\DDA20_5_40_60min_70_35_XL_28NCE
221111_QE1_ulianaf_YB_03_32	YB_03_25	phase-separated_Bik1_rep_3_fraction_B	phase-separated	Trypsin	DSS	C:\Xcalibur\methods\method_ulianaf\DDA20_5_40_60min_70_35_XL_28NCE
221111_QE1_ulianaf_YB_03_33	YB_03_25	phase-separated_Bik1_rep_3_fraction_C	phase-separated	Trypsin	DSS	C:\Xcalibur\methods\method_ulianaf\DDA20_5_40_60min_70_35_XL_28NCE
221111_QE1_ulianaf_YB_03_34	YB_03_25	phase-separated_Bik1_rep_3_fraction_DE	phase-separated	Trypsin	DSS	C:\Xcalibur\methods\method_ulianaf\DDA20_5_40_60min_70_35_XL_28NCE
221111_QE1_ulianaf_YB_03_36	YB_03_26	soluble_Bik1_rep_1_fraction_A	diluted	Trypsin	DSS	C:\Xcalibur\methods\method_ulianaf\DDA20_5_40_60min_70_35_XL_28NCE
221111_QE1_ulianaf_YB_03_37	YB_03_26	soluble_Bik1_rep_1_fraction_B	diluted	Trypsin	DSS	C:\Xcalibur\methods\method_ulianaf\DDA20_5_40_60min_70_35_XL_28NCE
221111_QE1_ulianaf_YB_03_38	YB_03_26	soluble_Bik1_rep_1_fraction_C	diluted	Trypsin	DSS	C:\Xcalibur\methods\method_ulianaf\DDA20_5_40_60min_70_35_XL_28NCE
221111_QE1_ulianaf_YB_03_39	YB_03_26	soluble_Bik1_rep_1_fraction_DE	diluted	Trypsin	DSS	C:\Xcalibur\methods\method_ulianaf\DDA20_5_40_60min_70_35_XL_28NCE
221111_QE1_ulianaf_YB_03_41	YB_03_27	soluble_Bik1_rep_2_fraction_A	diluted	Trypsin	DSS	C:\Xcalibur\methods\method_ulianaf\DDA20_5_40_60min_70_35_XL_28NCE
221111_QE1_ulianaf_YB_03_42	YB_03_27	soluble_Bik1_rep_2_fraction_B	diluted	Trypsin	DSS	C:\Xcalibur\methods\method_ulianaf\DDA20_5_40_60min_70_35_XL_28NCE
221111_QE1_ulianaf_YB_03_43	YB_03_27	soluble_Bik1_rep_2_fraction_C	diluted	Trypsin	DSS	C:\Xcalibur\methods\method_ulianaf\DDA20_5_40_60min_70_35_XL_28NCE
221111_QE1_ulianaf_YB_03_44	YB_03_27	soluble_Bik1_rep_2_fraction_DE	diluted	Trypsin	DSS	C:\Xcalibur\methods\method_ulianaf\DDA20_5_40_60min_70_35_XL_28NCE
221111_QE1_ulianaf_YB_03_46	YB_03_28	soluble_Bik1_rep_3_fraction_A	diluted	Trypsin	DSS	C:\Xcalibur\methods\method_ulianaf\DDA20_5_40_60min_70_35_XL_28NCE
221111_QE1_ulianaf_YB_03_47	YB_03_28	soluble_Bik1_rep_3_fraction_B	diluted	Trypsin	DSS	C:\Xcalibur\methods\method_ulianaf\DDA20_5_40_60min_70_35_XL_28NCE
221111_QE1_ulianaf_YB_03_48	YB_03_28	soluble_Bik1_rep_3_fraction_C	diluted	Trypsin	DSS	C:\Xcalibur\methods\method_ulianaf\DDA20_5_40_60min_70_35_XL_28NCE
221111_QE1_ulianaf_YB_03_49	YB_03_28	soluble_Bik1_rep_3_fraction_DE	diluted	Trypsin	DSS	C:\Xcalibur\methods\method_ulianaf\DDA20_5_40_60min_70_35_XL_28NCE
221111_QE1_ulianaf_YB_03_01	YB_03_19	pellet_Bik1_rep_1_fraction_A	pellet	Trypsin	DSS	C:\Xcalibur\methods\method_ulianaf\DDA20_5_40_60min_70_35_XL_28NCE
221111_QE1_ulianaf_YB_03_02	YB_03_19	pellet_Bik1_rep_1_fraction_B	pellet	Trypsin	DSS	C:\Xcalibur\methods\method_ulianaf\DDA20_5_40_60min_70_35_XL_28NCE
221111_QE1_ulianaf_YB_03_03	YB_03_19	pellet_Bik1_rep_1_fraction_C	pellet	Trypsin	DSS	C:\Xcalibur\methods\method_ulianaf\DDA20_5_40_60min_70_35_XL_28NCE
221111_QE1_ulianaf_YB_03_04	YB_03_19	pellet_Bik1_rep_1_fraction_DE	pellet	Trypsin	DSS	C:\Xcalibur\methods\method_ulianaf\DDA20_5_40_60min_70_35_XL_28NCE
221111_QE1_ulianaf_YB_03_06	YB_03_20	supernatant_Bik1_rep_1_fraction_A	supernatant	Trypsin	DSS	C:\Xcalibur\methods\method_ulianaf\DDA20_5_40_60min_70_35_XL_28NCE
221111_QE1_ulianaf_YB_03_07	YB_03_20	supernatant_Bik1_rep_1_fraction_B	supernatant	Trypsin	DSS	C:\Xcalibur\methods\method_ulianaf\DDA20_5_40_60min_70_35_XL_28NCE
221111_QE1_ulianaf_YB_03_08	YB_03_20	supernatant_Bik1_rep_1_fraction_C	supernatant	Trypsin	DSS	C:\Xcalibur\methods\method_ulianaf\DDA20_5_40_60min_70_35_XL_28NCE
221111_QE1_ulianaf_YB_03_09	YB_03_20	supernatant_Bik1_rep_1_fraction_DE	supernatant	Trypsin	DSS	C:\Xcalibur\methods\method_ulianaf\DDA20_5_40_60min_70_35_XL_28NCE
221111_QE1_ulianaf_YB_03_11	YB_03_21	supernatant_Bik1_rep_2_fraction_A	supernatant	Trypsin	DSS	C:\Xcalibur\methods\method_ulianaf\DDA20_5_40_60min_70_35_XL_28NCE
221111_QE1_ulianaf_YB_03_12	YB_03_21	supernatant_Bik1_rep_2_fraction_B	supernatant	Trypsin	DSS	C:\Xcalibur\methods\method_ulianaf\DDA20_5_40_60min_70_35_XL_28NCE
221111_QE1_ulianaf_YB_03_13	YB_03_21	supernatant_Bik1_rep_2_fraction_C	supernatant	Trypsin	DSS	C:\Xcalibur\methods\method_ulianaf\DDA20_5_40_60min_70_35_XL_28NCE
221111_QE1_ulianaf_YB_03_14	YB_03_21	supernatant_Bik1_rep_2_fraction_DE	supernatant	Trypsin	DSS	C:\Xcalibur\methods\method_ulianaf\DDA20_5_40_60min_70_35_XL_28NCE
221111_QE1_ulianaf_YB_03_16	YB_03_22	supernatant_Bik1_rep_3_fraction_A	supernatant	Trypsin	DSS	C:\Xcalibur\methods\method_ulianaf\DDA20_5_40_60min_70_35_XL_28NCE
221111_QE1_ulianaf_YB_03_17	YB_03_22	supernatant_Bik1_rep_3_fraction_B	supernatant	Trypsin	DSS	C:\Xcalibur\methods\method_ulianaf\DDA20_5_40_60min_70_35_XL_28NCE
221111_QE1_ulianaf_YB_03_18	YB_03_22	supernatant_Bik1_rep_3_fraction_C	supernatant	Trypsin	DSS	C:\Xcalibur\methods\method_ulianaf\DDA20_5_40_60min_70_35_XL_28NCE
221111_QE1_ulianaf_YB_03_19	YB_03_22	supernatant_Bik1_rep_3_fraction_DE	supernatant	Trypsin	DSS	C:\Xcalibur\methods\method_ulianaf\DDA20_5_40_60min_70_35_XL_28NCE
230322_QE1_ulianaf_YB_03_02	YB_03_32	BIK1_soluble_acid_XL_AspN_frac_A	diluted	AspN	PDH	C:\Xcalibur\methods\method_ulianaf\DDA20_5_40_60min_70_35_XL_28NCE
230322_QE1_ulianaf_YB_03_03	YB_03_32	BIK1_soluble_acid_XL_AspN_frac_B	diluted	AspN	PDH	C:\Xcalibur\methods\method_ulianaf\DDA20_5_40_60min_70_35_XL_28NCE
230322_QE1_ulianaf_YB_03_04	YB_03_32	BIK1_soluble_acid_XL_AspN_frac_C	diluted	AspN	PDH	C:\Xcalibur\methods\method_ulianaf\DDA20_5_40_60min_70_35_XL_28NCE
230322_QE1_ulianaf_YB_03_05	YB_03_32	BIK1_soluble_acid_XL_AspN_frac_DE	diluted	AspN	PDH	C:\Xcalibur\methods\method_ulianaf\DDA20_5_40_60min_70_35_XL_28NCE
230322_QE1_ulianaf_YB_03_07	YB_03_33	BIK1_soluble_acid_XL_AspN/GluC_A	diluted	AspN/GluC	PDH	C:\Xcalibur\methods\method_ulianaf\DDA20_5_40_60min_70_35_XL_28NCE
230322_QE1_ulianaf_YB_03_08	YB_03_33	BIK1_soluble_acid_XL_AspN/GluC_B	diluted	AspN/GluC	PDH	C:\Xcalibur\methods\method_ulianaf\DDA20_5_40_60min_70_35_XL_28NCE
230322_QE1_ulianaf_YB_03_09	YB_03_33	BIK1_soluble_acid_XL_AspN/GluC_C	diluted	AspN/GluC	PDH	C:\Xcalibur\methods\method_ulianaf\DDA20_5_40_60min_70_35_XL_28NCE
230322_QE1_ulianaf_YB_03_10	YB_03_33	BIK1_soluble_acid_XL_AspN/GluC_DE	diluted	AspN/GluC	PDH	C:\Xcalibur\methods\method_ulianaf\DDA20_5_40_60min_70_35_XL_28NCE
230322_QE1_ulianaf_YB_03_12	YB_03_34	BIK1_soluble_acid_XL_GluC_A	diluted	GluC	PDH	C:\Xcalibur\methods\method_ulianaf\DDA20_5_40_60min_70_35_XL_28NCE
230322_QE1_ulianaf_YB_03_13	YB_03_34	BIK1_soluble_acid_XL_GluC_B	diluted	GluC	PDH	C:\Xcalibur\methods\method_ulianaf\DDA20_5_40_60min_70_35_XL_28NCE
230322_QE1_ulianaf_YB_03_14	YB_03_34	BIK1_soluble_acid_XL_GluC_C	diluted	GluC	PDH	C:\Xcalibur\methods\method_ulianaf\DDA20_5_40_60min_70_35_XL_28NCE
230322_QE1_ulianaf_YB_03_15	YB_03_34	BIK1_soluble_acid_XL_GluC_DE	diluted	GluC	PDH	C:\Xcalibur\methods\method_ulianaf\DDA20_5_40_60min_70_35_XL_28NCE
230322_QE1_ulianaf_YB_03_17	YB_03_35	BIK1_soluble_acid_XL_Chy_long_A	diluted	Chymotrypsin	PDH	C:\Xcalibur\methods\method_ulianaf\DDA20_5_40_60min_70_35_XL_28NCE
230322_QE1_ulianaf_YB_03_18	YB_03_35	BIK1_soluble_acid_XL_Chy_long_B	diluted	Chymotrypsin	PDH	C:\Xcalibur\methods\method_ulianaf\DDA20_5_40_60min_70_35_XL_28NCE
230322_QE1_ulianaf_YB_03_19	YB_03_35	BIK1_soluble_acid_XL_Chy_long_C	diluted	Chymotrypsin	PDH	C:\Xcalibur\methods\method_ulianaf\DDA20_5_40_60min_70_35_XL_28NCE
230322_QE1_ulianaf_YB_03_20	YB_03_35	BIK1_soluble_acid_XL_Chy_long_DE	diluted	Chymotrypsin	PDH	C:\Xcalibur\methods\method_ulianaf\DDA20_5_40_60min_70_35_XL_28NCE
230322_QE1_ulianaf_YB_03_22	YB_03_36	BIK1_soluble_acid_XL_Chy_short_A	diluted	Chymotrypsin	PDH	C:\Xcalibur\methods\method_ulianaf\DDA20_5_40_60min_70_35_XL_28NCE
230322_QE1_ulianaf_YB_03_23	YB_03_36	BIK1_soluble_acid_XL_Chy_short_B	diluted	Chymotrypsin	PDH	C:\Xcalibur\methods\method_ulianaf\DDA20_5_40_60min_70_35_XL_28NCE
230322_QE1_ulianaf_YB_03_24	YB_03_36	BIK1_soluble_acid_XL_Chy_short_C	diluted	Chymotrypsin	PDH	C:\Xcalibur\methods\method_ulianaf\DDA20_5_40_60min_70_35_XL_28NCE
230322_QE1_ulianaf_YB_03_25	YB_03_36	BIK1_soluble_acid_XL_Chy_short_DE	diluted	Chymotrypsin	PDH	C:\Xcalibur\methods\method_ulianaf\DDA20_5_40_60min_70_35_XL_28NCE
230322_QE1_ulianaf_YB_03_27	YB_03_37	BIK1_phasesep_acid_XL_AspN_frac_A	phase-separated	AspN	PDH	C:\Xcalibur\methods\method_ulianaf\DDA20_5_40_60min_70_35_XL_28NCE
230322_QE1_ulianaf_YB_03_28	YB_03_37	BIK1_phasesep_acid_XL_AspN_frac_B	phase-separated	AspN	PDH	C:\Xcalibur\methods\method_ulianaf\DDA20_5_40_60min_70_35_XL_28NCE
230322_QE1_ulianaf_YB_03_29	YB_03_37	BIK1_phasesep_acid_XL_AspN_frac_C	phase-separated	AspN	PDH	C:\Xcalibur\methods\method_ulianaf\DDA20_5_40_60min_70_35_XL_28NCE
230322_QE1_ulianaf_YB_03_30	YB_03_37	BIK1_phasesep_acid_XL_AspN_frac_DE	phase-separated	AspN	PDH	C:\Xcalibur\methods\method_ulianaf\DDA20_5_40_60min_70_35_XL_28NCE
230322_QE1_ulianaf_YB_03_32	YB_03_38	BIK1_phasesep_acid_XL_AspN/GluC_A	phase-separated	AspN/GluC	PDH	C:\Xcalibur\methods\method_ulianaf\DDA20_5_40_60min_70_35_XL_28NCE
230322_QE1_ulianaf_YB_03_33	YB_03_38	BIK1_phasesep_acid_XL_AspN/GluC_B	phase-separated	AspN/GluC	PDH	C:\Xcalibur\methods\method_ulianaf\DDA20_5_40_60min_70_35_XL_28NCE
230322_QE1_ulianaf_YB_03_34	YB_03_38	BIK1_phasesep_acid_XL_AspN/GluC_C	phase-separated	AspN/GluC	PDH	C:\Xcalibur\methods\method_ulianaf\DDA20_5_40_60min_70_35_XL_28NCE
230322_QE1_ulianaf_YB_03_35	YB_03_38	BIK1_phasesep_acid_XL_AspN/GluC_DE	phase-separated	AspN/GluC	PDH	C:\Xcalibur\methods\method_ulianaf\DDA20_5_40_60min_70_35_XL_28NCE
230322_QE1_ulianaf_YB_03_37	YB_03_39	BIK1_phasesep_acid_XL_GluC_A	phase-separated	GluC	PDH	C:\Xcalibur\methods\method_ulianaf\DDA20_5_40_60min_70_35_XL_28NCE
230322_QE1_ulianaf_YB_03_38	YB_03_39	BIK1_phasesep_acid_XL_GluC_B	phase-separated	GluC	PDH	C:\Xcalibur\methods\method_ulianaf\DDA20_5_40_60min_70_35_XL_28NCE
230322_QE1_ulianaf_YB_03_39	YB_03_39	BIK1_phasesep_acid_XL_GluC_C	phase-separated	GluC	PDH	C:\Xcalibur\methods\method_ulianaf\DDA20_5_40_60min_70_35_XL_28NCE
230322_QE1_ulianaf_YB_03_40	YB_03_39	BIK1_phasesep_acid_XL_GluC_DE	phase-separated	GluC	PDH	C:\Xcalibur\methods\method_ulianaf\DDA20_5_40_60min_70_35_XL_28NCE
230322_QE1_ulianaf_YB_03_42	YB_03_40	BIK1_phasesep_acid_XL_Chy_long_A	phase-separated	Chymotrypsin	PDH	C:\Xcalibur\methods\method_ulianaf\DDA20_5_40_60min_70_35_XL_28NCE
230322_QE1_ulianaf_YB_03_43	YB_03_40	BIK1_phasesep_acid_XL_Chy_long_B	phase-separated	Chymotrypsin	PDH	C:\Xcalibur\methods\method_ulianaf\DDA20_5_40_60min_70_35_XL_28NCE
230322_QE1_ulianaf_YB_03_44	YB_03_40	BIK1_phasesep_acid_XL_Chy_long_C	phase-separated	Chymotrypsin	PDH	C:\Xcalibur\methods\method_ulianaf\DDA20_5_40_60min_70_35_XL_28NCE
230322_QE1_ulianaf_YB_03_45	YB_03_40	BIK1_phasesep_acid_XL_Chy_long_DE	phase-separated	Chymotrypsin	PDH	C:\Xcalibur\methods\method_ulianaf\DDA20_5_40_60min_70_35_XL_28NCE
230322_QE1_ulianaf_YB_03_47	YB_03_41	BIK1_phasesep_acid_XL_Chy_short_A	phase-separated	Chymotrypsin	PDH	C:\Xcalibur\methods\method_ulianaf\DDA20_5_40_60min_70_35_XL_28NCE
230322_QE1_ulianaf_YB_03_48	YB_03_41	BIK1_phasesep_acid_XL_Chy_short_B	phase-separated	Chymotrypsin	PDH	C:\Xcalibur\methods\method_ulianaf\DDA20_5_40_60min_70_35_XL_28NCE
230322_QE1_ulianaf_YB_03_49	YB_03_41	BIK1_phasesep_acid_XL_Chy_short_C	phase-separated	Chymotrypsin	PDH	C:\Xcalibur\methods\method_ulianaf\DDA20_5_40_60min_70_35_XL_28NCE
230322_QE1_ulianaf_YB_03_50	YB_03_41	BIK1_phasesep_acid_XL_Chy_short_DE	phase-separated	Chymotrypsin	PDH	C:\Xcalibur\methods\method_ulianaf\DDA20_5_40_60min_70_35_XL_28NCE

## Sheet: XQuest_output_19_28
run	ID	description	condition_ID	Rank	Id	Protein1	Protein2	Type	XLType	Spectrum	AbsPos1	AbsPos2	deltaAA	Annotation	Mr	Mz	z	Error_rel.ppm.	nseen	mions	MatchOdds	Xcorrx	Xcorrb	TIC	TicA	TicB	WTIC	intsum	deltaS	ld.Score	FDR	uxID	comment
221111_QE1_ulianaf_YB_03_01	YB_03_19A	pellet in 4 mM Hepes pH 7.5 200 mM NaCl	YB_03_19	1	DENNLHMETGVNPSSIDLKDNSNTHAWTK-NFGQGLIICIPKR-a19-b12	decoy_reverse_sp|P11709|BIK1_YEAST	decoy_reverse_sp|P11709|BIK1_YEAST	xlink	decoy intra-protein xl	221111_QE1_ulianaf_YB_03_01.c.11386.11386.5_221111_QE1_ulianaf_YB_03_01.c.11778.11778.5	261	434	173	-	4919.4	984.888	5	0.9	4	3	2.1	0.06	0	0.08	0.03	0.05	0.02	107	0	6.35	0.406	decoy_reverse_sp|P11709|BIK1_YEAST:261:x:decoy_reverse_sp|P11709|BIK1_YEAST:434	NA
221111_QE1_ulianaf_YB_03_01	YB_03_19A	pellet in 4 mM Hepes pH 7.5 200 mM NaCl	YB_03_19	1	KLAVNESPLNTNLHDGQERENEEK-ISSTSQAKVLAESIK-a1-b8	decoy_reverse_sp|P11709|BIK1_YEAST	decoy_reverse_sp|P11709|BIK1_YEAST	xlink	decoy intra-protein xl	221111_QE1_ulianaf_YB_03_01.c.14041.14041.4_221111_QE1_ulianaf_YB_03_01.c.14273.14273.4	131	362	231	-	4462.26	1116.57	4	-4.4	1	1	0.84	0.04	0.07	0.03	0.02	0.01	0	30	0	3.81	0.406	decoy_reverse_sp|P11709|BIK1_YEAST:131:x:decoy_reverse_sp|P11709|BIK1_YEAST:362	NA
221111_QE1_ulianaf_YB_03_01	YB_03_19A	pellet in 4 mM Hepes pH 7.5 200 mM NaCl	YB_03_19	1	NLSHNQPTGANEDVELLKKQLEQLR-WAKTKHQINDEFLER-a18-b5	sp|P11709|BIK1_YEAST	decoy_reverse_sp|P11709|BIK1_YEAST	xlink	decoy intra-protein xl	221111_QE1_ulianaf_YB_03_01.c.13272.13272.5_221111_QE1_ulianaf_YB_03_01.c.13122.13122.5	328	114	214	-	4925.52	986.112	5	-4.1	1	4	2.76	-0.01	0.22	0.14	0.1	0.03	0.02	262	0.74	15.1	0.324	decoy_reverse_sp|P11709|BIK1_YEAST:114:x:sp|P11709|BIK1_YEAST:328	NA
221111_QE1_ulianaf_YB_03_01	YB_03_19A	pellet in 4 mM Hepes pH 7.5 200 mM NaCl	YB_03_19	1	NDGSFMGKKYFQTEYPQSGLFIQLQK-KLEEANEK-a8-b1	sp|P11709|BIK1_YEAST	sp|P11709|BIK1_YEAST	xlink	intra-protein xl	221111_QE1_ulianaf_YB_03_01.c.13725.13725.4_221111_QE1_ulianaf_YB_03_01.c.13702.13702.4	72	392	320	-	4151.07	1038.78	4	4.6	1	5	3.76	0.08	0.24	0.14	0.07	0.07	0.03	201	0.74	16.78	0.231	sp|P11709|BIK1_YEAST:392:x:sp|P11709|BIK1_YEAST:72	NA
221111_QE1_ulianaf_YB_03_01	YB_03_19A	pellet in 4 mM Hepes pH 7.5 200 mM NaCl	YB_03_19	1	QLEQLRNIEDQFELHKTK-DELIHKEREYTIAEQR-a16-b6	sp|P11709|BIK1_YEAST	decoy_reverse_sp|P11709|BIK1_YEAST	xlink	decoy intra-protein xl	221111_QE1_ulianaf_YB_03_01.c.16294.16294.4_221111_QE1_ulianaf_YB_03_01.c.16105.16105.4	345	196	149	-	4435.28	1109.83	4	1.1	1	1	1.8	-0.01	0.13	0.03	0	0.03	0.01	36	0	6.94	0.406	decoy_reverse_sp|P11709|BIK1_YEAST:196:x:sp|P11709|BIK1_YEAST:345	NA
221111_QE1_ulianaf_YB_03_01	YB_03_19A	pellet in 4 mM Hepes pH 7.5 200 mM NaCl	YB_03_19	1	LTFLEKQEYSNLKDLHSMSNK-KIGCFIQIPNLGR-a6-b1	decoy_reverse_sp|P11709|BIK1_YEAST	sp|P11709|BIK1_YEAST	xlink	decoy intra-protein xl	221111_QE1_ulianaf_YB_03_01.c.16647.16647.3_221111_QE1_ulianaf_YB_03_01.c.16552.16552.3	88	25	63	-	4177.16	1393.39	3	-2.6	1	5	2.97	-0.01	0.2	0.09	0.04	0.06	0.02	87	0	11.78	0.405	decoy_reverse_sp|P11709|BIK1_YEAST:88:x:sp|P11709|BIK1_YEAST:25	NA
221111_QE1_ulianaf_YB_03_01	YB_03_19A	pellet in 4 mM Hepes pH 7.5 200 mM NaCl	YB_03_19	1	AGMFAGVDLLANIGKNDGSFMGKK-AGMFAGVDLLANIGKNDGSFMGK-a23-b15	sp|P11709|BIK1_YEAST	sp|P11709|BIK1_YEAST	xlink	intra-protein xl	221111_QE1_ulianaf_YB_03_01.c.12041.12041.6_221111_QE1_ulianaf_YB_03_01.c.11775.11775.6	72	64	8	-	4890.4	816.074	6	-4.9	1	2	0.58	-0.02	0.03	0.01	0	0	0	6	0	1.93	0.406	sp|P11709|BIK1_YEAST:64:x:sp|P11709|BIK1_YEAST:72	NA
221111_QE1_ulianaf_YB_03_01	YB_03_19A	pellet in 4 mM Hepes pH 7.5 200 mM NaCl	YB_03_19	1	QKQFFDAENEQLLAVVSQLHEEIKENEER-EKWAKTK-a2-b5	sp|P11709|BIK1_YEAST	decoy_reverse_sp|P11709|BIK1_YEAST	xlink	decoy intra-protein xl	221111_QE1_ulianaf_YB_03_01.c.15870.15870.4_221111_QE1_ulianaf_YB_03_01.c.16842.16842.4	283	112	171	-	4527.31	1132.84	4	4.3	1	1	1.71	0.02	0.13	0.05	0.04	0	0.01	28	0	6.72	0.406	decoy_reverse_sp|P11709|BIK1_YEAST:112:x:sp|P11709|BIK1_YEAST:283	NA
221111_QE1_ulianaf_YB_03_01	YB_03_19A	pellet in 4 mM Hepes pH 7.5 200 mM NaCl	YB_03_19	1	LTNQFSPMDDPKSPTPMRSFR-QEYSNLKDLHSMSNKQELR-a12-b7	sp|P11709|BIK1_YEAST	decoy_reverse_sp|P11709|BIK1_YEAST	xlink	decoy intra-protein xl	221111_QE1_ulianaf_YB_03_01.c.10638.10638.4_221111_QE1_ulianaf_YB_03_01.c.10431.10431.4	134	95	39	-	4908.36	1228.1	4	-0.9	2	4	1.7	0.06	0.03	0.22	0.11	0.11	0.04	649	0.89	16.29	0.284	decoy_reverse_sp|P11709|BIK1_YEAST:95:x:sp|P11709|BIK1_YEAST:134	NA
221111_QE1_ulianaf_YB_03_01	YB_03_19A	pellet in 4 mM Hepes pH 7.5 200 mM NaCl	YB_03_19	1	DENNLHMETGVNPSSIDLKDNSNTHAWTK-QELREKWAK-a19-b6	decoy_reverse_sp|P11709|BIK1_YEAST	decoy_reverse_sp|P11709|BIK1_YEAST	xlink	decoy intra-protein xl	221111_QE1_ulianaf_YB_03_01.c.09904.09904.5_221111_QE1_ulianaf_YB_03_01.c.09208.09208.5	261	109	152	-	4591.19	919.246	5	-3.1	2	2	2.22	0.05	0.06	0.04	0.03	0.01	0.01	47	0	6.71	0.406	decoy_reverse_sp|P11709|BIK1_YEAST:109:x:decoy_reverse_sp|P11709|BIK1_YEAST:261	NA
221111_QE1_ulianaf_YB_03_01	YB_03_19A	pellet in 4 mM Hepes pH 7.5 200 mM NaCl	YB_03_19	1	QKQFFDAENEQLLAVVSQLHEEIK-EREQLKMHNDSLSK-a2-b6	sp|P11709|BIK1_YEAST	sp|P11709|BIK1_YEAST	xlink	intra-protein xl	221111_QE1_ulianaf_YB_03_01.c.16841.16841.4_221111_QE1_ulianaf_YB_03_01.c.16843.16843.4	283	356	73	-	4694.39	1174.6	4	4.6	1	2	1.08	0.04	0.14	0.03	0.02	0.01	0	70	0.82	6.59	0.406	sp|P11709|BIK1_YEAST:283:x:sp|P11709|BIK1_YEAST:356	NA
221111_QE1_ulianaf_YB_03_01	YB_03_19A	pellet in 4 mM Hepes pH 7.5 200 mM NaCl	YB_03_19	1	YQRKIGCFIQIPNLGR-KSSLSESVTQPDEAK-a4-b1	sp|P11709|BIK1_YEAST	decoy_reverse_sp|P11709|BIK1_YEAST	xlink	decoy intra-protein xl	221111_QE1_ulianaf_YB_03_01.c.13293.13293.4_221111_QE1_ulianaf_YB_03_01.c.13797.13797.4	25	68	43	-	3704.93	927.241	4	3.6	1	6	3.67	0.01	0.2	0.19	0.04	0.15	0.04	228	0.76	16.02	0.299	decoy_reverse_sp|P11709|BIK1_YEAST:68:x:sp|P11709|BIK1_YEAST:25	NA
221111_QE1_ulianaf_YB_03_01	YB_03_19A	pellet in 4 mM Hepes pH 7.5 200 mM NaCl	YB_03_19	1	ISSTSQAKVLAESIKETIFQPQQSLFGYQLYK-QKQAQRR-a15-b2	decoy_reverse_sp|P11709|BIK1_YEAST	decoy_reverse_sp|P11709|BIK1_YEAST	xlink	decoy intra-protein xl	221111_QE1_ulianaf_YB_03_01.c.10682.10682.6_221111_QE1_ulianaf_YB_03_01.c.10635.10635.6	369	178	191	-	4683.52	781.594	6	3.2	1	2	2.12	0.03	0.15	0.09	0.07	0.02	0.02	184	0.84	11.04	0.405	decoy_reverse_sp|P11709|BIK1_YEAST:178:x:decoy_reverse_sp|P11709|BIK1_YEAST:369	NA
221111_QE1_ulianaf_YB_03_01	YB_03_19A	pellet in 4 mM Hepes pH 7.5 200 mM NaCl	YB_03_19	1	AGMFAGVDLLANIGKNDGSFMGK-EQLKMHNDSLSKEYQNLSK-a15-b4	sp|P11709|BIK1_YEAST	sp|P11709|BIK1_YEAST	xlink	intra-protein xl	221111_QE1_ulianaf_YB_03_01.c.11100.11100.6_221111_QE1_ulianaf_YB_03_01.c.12539.12539.5	64	356	292	-	4741.32	791.228	6	0.6	1	3	1.28	0.07	0.11	0.04	0.02	0.01	0.01	22	0	5.45	0.406	sp|P11709|BIK1_YEAST:356:x:sp|P11709|BIK1_YEAST:64	NA
221111_QE1_ulianaf_YB_03_01	YB_03_19A	pellet in 4 mM Hepes pH 7.5 200 mM NaCl	YB_03_19	1	LTNQFSPMDDPKSPTPMRSFR-QEYSNLKDLHSMSNKQELR-a12-b15	sp|P11709|BIK1_YEAST	decoy_reverse_sp|P11709|BIK1_YEAST	xlink	decoy intra-protein xl	221111_QE1_ulianaf_YB_03_01.c.10769.10769.5_221111_QE1_ulianaf_YB_03_01.c.11671.11671.5	134	103	31	-	4908.37	982.682	5	1.6	2	5	1.87	0.06	0.08	0.14	0.07	0.08	0.03	291	0.74	11.04	0.405	decoy_reverse_sp|P11709|BIK1_YEAST:103:x:sp|P11709|BIK1_YEAST:134	NA
221111_QE1_ulianaf_YB_03_01	YB_03_19A	pellet in 4 mM Hepes pH 7.5 200 mM NaCl	YB_03_19	1	SDFNGMGKDVMAGAAINLGFGLKPVVGYDTKGQLR-DLHSMSNKQELREK-a8-b8	decoy_reverse_sp|P11709|BIK1_YEAST	decoy_reverse_sp|P11709|BIK1_YEAST	xlink	decoy intra-protein xl	221111_QE1_ulianaf_YB_03_01.c.15618.15618.6_221111_QE1_ulianaf_YB_03_01.c.15412.15412.6	395	103	292	-	5477.75	913.966	6	-1.3	1	2	1.7	0.06	0.14	0.1	0.09	0.02	0.02	189	0.91	10.07	0.406	decoy_reverse_sp|P11709|BIK1_YEAST:103:x:decoy_reverse_sp|P11709|BIK1_YEAST:395	NA
221111_QE1_ulianaf_YB_03_01	YB_03_19A	pellet in 4 mM Hepes pH 7.5 200 mM NaCl	YB_03_19	1	VVLHAEELQFNAISEDEQFQLKQKQAQR-DELIHKER-a22-b6	decoy_reverse_sp|P11709|BIK1_YEAST	decoy_reverse_sp|P11709|BIK1_YEAST	xlink	decoy intra-protein xl	221111_QE1_ulianaf_YB_03_01.c.15172.15172.5_221111_QE1_ulianaf_YB_03_01.c.15155.15155.5	176	196	20	-	4502.34	901.476	5	4.3	1	1	1.36	0.02	0.14	0.02	0.02	0.01	0	26	0.86	6.22	0.406	decoy_reverse_sp|P11709|BIK1_YEAST:176:x:decoy_reverse_sp|P11709|BIK1_YEAST:196	NA
221111_QE1_ulianaf_YB_03_01	YB_03_19A	pellet in 4 mM Hepes pH 7.5 200 mM NaCl	YB_03_19	1	QKQFFDAENEQLLAVVSQLHEEIKENEER-TKHQINDEFLER-a24-b2	sp|P11709|BIK1_YEAST	decoy_reverse_sp|P11709|BIK1_YEAST	xlink	decoy intra-protein xl	221111_QE1_ulianaf_YB_03_01.c.11375.11375.5_221111_QE1_ulianaf_YB_03_01.c.10631.10631.5	305	114	191	-	5166.57	1034.32	5	2.7	1	1	1.03	0	0.09	0.05	0.04	0.01	0.01	59	0	5.12	0.406	decoy_reverse_sp|P11709|BIK1_YEAST:114:x:sp|P11709|BIK1_YEAST:305	NA
221111_QE1_ulianaf_YB_03_01	YB_03_19A	pellet in 4 mM Hepes pH 7.5 200 mM NaCl	YB_03_19	1	ENEEKVVLHAEELQFNAISEDEQFQLK-DNSNTHAWTKR-a5-b10	decoy_reverse_sp|P11709|BIK1_YEAST	decoy_reverse_sp|P11709|BIK1_YEAST	xlink	decoy intra-protein xl	221111_QE1_ulianaf_YB_03_01.c.12771.12771.5_221111_QE1_ulianaf_YB_03_01.c.13570.13570.5	154	271	117	-	4682.26	937.46	5	1.6	3	1	1.57	0.05	0.09	0.04	0.03	0	0.01	56	0	6.17	0.406	decoy_reverse_sp|P11709|BIK1_YEAST:154:x:decoy_reverse_sp|P11709|BIK1_YEAST:271	NA
221111_QE1_ulianaf_YB_03_01	YB_03_19A	pellet in 4 mM Hepes pH 7.5 200 mM NaCl	YB_03_19	1	ETIFQPQQSLFGYQLYKKSDFNGMGK-EREQLKMHNDSLSK-a18-b6	decoy_reverse_sp|P11709|BIK1_YEAST	sp|P11709|BIK1_YEAST	xlink	decoy intra-protein xl	221111_QE1_ulianaf_YB_03_01.c.10442.10442.5_221111_QE1_ulianaf_YB_03_01.c.10733.10733.5	387	356	31	-	4905.4	982.088	5	-1.7	1	5	2.57	0.08	0.01	0.18	0.08	0.09	0.04	484	0.89	14.55	0.352	decoy_reverse_sp|P11709|BIK1_YEAST:387:x:sp|P11709|BIK1_YEAST:356	NA
221111_QE1_ulianaf_YB_03_01	YB_03_19A	pellet in 4 mM Hepes pH 7.5 200 mM NaCl	YB_03_19	1	YFQTEYPQSGLFIQLQKVASLIEK-NLSHNQPTGANEDVELLKK-a17-b18	sp|P11709|BIK1_YEAST	sp|P11709|BIK1_YEAST	xlink	intra-protein xl	221111_QE1_ulianaf_YB_03_01.c.13111.13111.5_221111_QE1_ulianaf_YB_03_01.c.12267.12267.5	90	328	238	-	5073.63	1015.73	5	-1.6	1	4	1.57	0.02	0.11	0.09	0.03	0.06	0.02	148	0	8.47	0.406	sp|P11709|BIK1_YEAST:328:x:sp|P11709|BIK1_YEAST:90	NA
221111_QE1_ulianaf_YB_03_01	YB_03_19A	pellet in 4 mM Hepes pH 7.5 200 mM NaCl	YB_03_19	1	EYQNLSKELFLTKPQDSSSEEVASLTKK-IKENALEEKK-a27-b9	sp|P11709|BIK1_YEAST	decoy_reverse_sp|P11709|BIK1_YEAST	xlink	decoy intra-protein xl	221111_QE1_ulianaf_YB_03_01.c.16531.16531.5_221111_QE1_ulianaf_YB_03_01.c.16622.16622.5	391	67	324	-	4537.35	908.479	5	-3.3	1	2	1.16	0.02	0.07	0.05	0.03	0.02	0.01	91	0	5.64	0.406	decoy_reverse_sp|P11709|BIK1_YEAST:67:x:sp|P11709|BIK1_YEAST:391	NA
221111_QE1_ulianaf_YB_03_01	YB_03_19A	pellet in 4 mM Hepes pH 7.5 200 mM NaCl	YB_03_19	1	YVGPVDTKAGMFAGVDLLANIGK-FSRQPSMSLTDMPNDPTFPKR-a8-b20	sp|P11709|BIK1_YEAST	decoy_reverse_sp|P11709|BIK1_YEAST	xlink	decoy intra-protein xl	221111_QE1_ulianaf_YB_03_01.c.11461.11461.5_221111_QE1_ulianaf_YB_03_01.c.11429.11429.5	49	336	287	-	4924.44	985.895	5	-4.7	1	4	2.04	0.01	0.25	0.12	0.05	0.07	0.02	223	0.76	13.68	0.361	decoy_reverse_sp|P11709|BIK1_YEAST:336:x:sp|P11709|BIK1_YEAST:49	NA
221111_QE1_ulianaf_YB_03_01	YB_03_19A	pellet in 4 mM Hepes pH 7.5 200 mM NaCl	YB_03_19	1	ANHNTTSDWKPDNGHMNDLNSSEVTIELR-KLEEANEKIK-a10-b8	sp|P11709|BIK1_YEAST	sp|P11709|BIK1_YEAST	xlink	intra-protein xl	221111_QE1_ulianaf_YB_03_01.c.08594.08594.6_221111_QE1_ulianaf_YB_03_01.c.09445.09445.6	198	399	201	-	4633.25	773.216	6	3	1	1	3.96	0.02	0.31	0.42	0.42	0	0.05	354	0	21.59	0.138	sp|P11709|BIK1_YEAST:198:x:sp|P11709|BIK1_YEAST:399	NA
221111_QE1_ulianaf_YB_03_01	YB_03_19A	pellet in 4 mM Hepes pH 7.5 200 mM NaCl	YB_03_19	1	LTFLEKQEYSNLKDLHSMSNK-GQLRNFGQGLIICIPKR-a6-b16	decoy_reverse_sp|P11709|BIK1_YEAST	decoy_reverse_sp|P11709|BIK1_YEAST	xlink	decoy intra-protein xl	221111_QE1_ulianaf_YB_03_01.c.14385.14385.4_221111_QE1_ulianaf_YB_03_01.c.14513.14513.4	88	434	346	-	4631.44	1158.87	4	1.4	2	3	1.27	0.04	0.11	0.04	0.03	0.01	0.01	27	0	5.47	0.406	decoy_reverse_sp|P11709|BIK1_YEAST:434:x:decoy_reverse_sp|P11709|BIK1_YEAST:88	NA
221111_QE1_ulianaf_YB_03_01	YB_03_19A	pellet in 4 mM Hepes pH 7.5 200 mM NaCl	YB_03_19	1	KLAVNESPLNTNLHDGQERENEEK-DNSNTHAWTKRDDSLEMSISVR-a1-b10	decoy_reverse_sp|P11709|BIK1_YEAST	decoy_reverse_sp|P11709|BIK1_YEAST	xlink	decoy intra-protein xl	221111_QE1_ulianaf_YB_03_01.c.16560.16560.5_221111_QE1_ulianaf_YB_03_01.c.16484.16484.6	131	271	140	-	5462.6	1093.53	5	0	1	3	1.55	-0.02	0.15	0.04	0.01	0.03	0.01	66	0.69	7.39	0.406	decoy_reverse_sp|P11709|BIK1_YEAST:131:x:decoy_reverse_sp|P11709|BIK1_YEAST:271	NA
221111_QE1_ulianaf_YB_03_01	YB_03_19A	pellet in 4 mM Hepes pH 7.5 200 mM NaCl	YB_03_19	1	EYQNLSKELFLTKPQDSSSEEVASLTK-KLEEANEK-a7-b1	sp|P11709|BIK1_YEAST	sp|P11709|BIK1_YEAST	xlink	intra-protein xl	221111_QE1_ulianaf_YB_03_01.c.11886.11886.3_221111_QE1_ulianaf_YB_03_01.c.12087.12087.3	371	392	21	-	4168.08	1390.37	3	-3	1	4	5.78	0.07	0.33	0.4	0.35	0.06	0.06	229	0.8	23.63	0.075	sp|P11709|BIK1_YEAST:371:x:sp|P11709|BIK1_YEAST:392	NA
221111_QE1_ulianaf_YB_03_01	YB_03_19A	pellet in 4 mM Hepes pH 7.5 200 mM NaCl	YB_03_19	1	KSDFNGMGKDVMAGAAINLGFGLKPVVGYDTK-KLEEANEKIK-a24-b1	decoy_reverse_sp|P11709|BIK1_YEAST	sp|P11709|BIK1_YEAST	xlink	decoy intra-protein xl	221111_QE1_ulianaf_YB_03_01.c.11241.11241.5_221111_QE1_ulianaf_YB_03_01.c.11206.11206.5	410	392	18	-	4638.41	928.69	5	0.3	2	2	1.6	0.01	0.14	0.06	0.03	0.03	0.01	211	0.91	10.08	0.406	decoy_reverse_sp|P11709|BIK1_YEAST:410:x:sp|P11709|BIK1_YEAST:392	NA
221111_QE1_ulianaf_YB_03_01	YB_03_19A	pellet in 4 mM Hepes pH 7.5 200 mM NaCl	YB_03_19	1	MHNDSLSKEYQNLSKELFLTKPQDSSSEEVASLTK-K8-156	sp|P11709|BIK1_YEAST	-	monolink	monolink	221111_QE1_ulianaf_YB_03_01.c.16101.16101.3_221111_QE1_ulianaf_YB_03_01.c.16100.16100.3	364	n/a	-	-	4139.02	1380.68	3	-1.4	1	25	6.04	0.14	0.41	0.31	0.31	0	0.04	360	0	28.07	0	sp|P11709|BIK1_YEAST:364	NA
221111_QE1_ulianaf_YB_03_01	YB_03_19A	pellet in 4 mM Hepes pH 7.5 200 mM NaCl	YB_03_19	1	DNSNTHAWTKRDDSLEMSISVR-SSLSESVTQPDEAKLTFLEK-a10-b14	decoy_reverse_sp|P11709|BIK1_YEAST	decoy_reverse_sp|P11709|BIK1_YEAST	xlink	decoy intra-protein xl	221111_QE1_ulianaf_YB_03_01.c.10616.10616.5_221111_QE1_ulianaf_YB_03_01.c.11386.11386.5	271	82	189	-	4907.37	982.481	5	-2.1	2	2	1.11	0.01	0.06	0.03	0.01	0.02	0.01	95	0	5.34	0.406	decoy_reverse_sp|P11709|BIK1_YEAST:271:x:decoy_reverse_sp|P11709|BIK1_YEAST:82	NA
221111_QE1_ulianaf_YB_03_01	YB_03_19A	pellet in 4 mM Hepes pH 7.5 200 mM NaCl	YB_03_19	1	ELFLTKPQDSSSEEVASLTKK-FSRQPSMSLTDMPNDPTFPKR-a6-b20	sp|P11709|BIK1_YEAST	decoy_reverse_sp|P11709|BIK1_YEAST	xlink	decoy intra-protein xl	221111_QE1_ulianaf_YB_03_01.c.11485.11485.6_221111_QE1_ulianaf_YB_03_01.c.11418.11418.6	377	336	41	-	4925.43	821.913	6	-3.2	1	5	2.26	-0.01	0.17	0.12	0.03	0.09	0.02	233	0.78	12.51	0.397	decoy_reverse_sp|P11709|BIK1_YEAST:336:x:sp|P11709|BIK1_YEAST:377	NA
221111_QE1_ulianaf_YB_03_01	YB_03_19A	pellet in 4 mM Hepes pH 7.5 200 mM NaCl	YB_03_19	1	NDGSFMGKKYFQTEYPQSGLFIQLQK-NLSHNQPTGANEDVELLKK-a8-b18	sp|P11709|BIK1_YEAST	sp|P11709|BIK1_YEAST	xlink	intra-protein xl	221111_QE1_ulianaf_YB_03_01.c.14610.14610.5_221111_QE1_ulianaf_YB_03_01.c.14576.14576.5	72	328	256	-	5297.62	1060.53	5	-3.1	1	4	3.59	0.04	0.31	0.21	0.05	0.15	0.04	324	0	20.05	0.194	sp|P11709|BIK1_YEAST:328:x:sp|P11709|BIK1_YEAST:72	NA
221111_QE1_ulianaf_YB_03_01	YB_03_19A	pellet in 4 mM Hepes pH 7.5 200 mM NaCl	YB_03_19	1	LTFLEKQEYSNLKDLHSMSNK-GQLRNFGQGLIICIPKR-a13-b16	decoy_reverse_sp|P11709|BIK1_YEAST	decoy_reverse_sp|P11709|BIK1_YEAST	xlink	decoy intra-protein xl	221111_QE1_ulianaf_YB_03_01.c.14697.14697.4_221111_QE1_ulianaf_YB_03_01.c.14227.14227.4	95	434	339	-	4631.45	1158.87	4	3.2	3	3	1.29	0.03	0.08	0.05	0.04	0.01	0.01	35	0	5.04	0.406	decoy_reverse_sp|P11709|BIK1_YEAST:434:x:decoy_reverse_sp|P11709|BIK1_YEAST:95	NA
221111_QE1_ulianaf_YB_03_01	YB_03_19A	pellet in 4 mM Hepes pH 7.5 200 mM NaCl	YB_03_19	1	IKQLEQAQAQTAVESLPIFDPPAPVDTTAGR-K2-156	sp|P11709|BIK1_YEAST	-	monolink	monolink	221111_QE1_ulianaf_YB_03_01.c.16333.16333.3_221111_QE1_ulianaf_YB_03_01.c.16502.16502.3	401	n/a	-	-	3446.8	1149.94	3	3.1	2	32	10.24	0.25	0.44	0.46	0.46	0	0.07	231	0	35.19	0	sp|P11709|BIK1_YEAST:401	NA
221111_QE1_ulianaf_YB_03_01	YB_03_19A	pellet in 4 mM Hepes pH 7.5 200 mM NaCl	YB_03_19	1	DENNLHMETGVNPSSIDLKDNSNTHAWTK-KSSLSESVTQPDEAK-a19-b1	decoy_reverse_sp|P11709|BIK1_YEAST	decoy_reverse_sp|P11709|BIK1_YEAST	xlink	decoy intra-protein xl	221111_QE1_ulianaf_YB_03_01.c.08872.08872.5_221111_QE1_ulianaf_YB_03_01.c.08902.08902.5	261	68	193	-	5009.34	1002.88	5	-2.1	3	3	1.55	0.05	0.01	0.15	0.08	0.07	0.03	414	0	11.14	0.405	decoy_reverse_sp|P11709|BIK1_YEAST:261:x:decoy_reverse_sp|P11709|BIK1_YEAST:68	NA
221111_QE1_ulianaf_YB_03_01	YB_03_19A	pellet in 4 mM Hepes pH 7.5 200 mM NaCl	YB_03_19	1	EQLKMHNDSLSKEYQNLSK-NFGQGLIICIPKRYQR-a12-b12	sp|P11709|BIK1_YEAST	decoy_reverse_sp|P11709|BIK1_YEAST	xlink	decoy intra-protein xl	221111_QE1_ulianaf_YB_03_01.c.14808.14808.6_221111_QE1_ulianaf_YB_03_01.c.14763.14763.6	364	434	70	-	4391.26	732.884	6	1.5	1	2	2.34	-0.01	0.3	0.04	0.04	0.01	0.01	74	0.84	12.42	0.405	decoy_reverse_sp|P11709|BIK1_YEAST:434:x:sp|P11709|BIK1_YEAST:364	NA
221111_QE1_ulianaf_YB_03_01	YB_03_19A	pellet in 4 mM Hepes pH 7.5 200 mM NaCl	YB_03_19	1	DVMAGAAINLGFGLKPVVGYDTKGQLRNFGQGLIICIPK-LTFLEKQEYSNLKDLHSMSNK-a23-b6	decoy_reverse_sp|P11709|BIK1_YEAST	decoy_reverse_sp|P11709|BIK1_YEAST	xlink	decoy intra-protein xl	221111_QE1_ulianaf_YB_03_01.c.09394.09394.6_221111_QE1_ulianaf_YB_03_01.c.09384.09384.6	418	88	330	-	6792.53	1133.1	6	-3.2	2	4	1.38	0.04	0.12	0.08	0.05	0.03	0.02	233	0	9.73	0.406	decoy_reverse_sp|P11709|BIK1_YEAST:418:x:decoy_reverse_sp|P11709|BIK1_YEAST:88	NA
221111_QE1_ulianaf_YB_03_01	YB_03_19A	pellet in 4 mM Hepes pH 7.5 200 mM NaCl	YB_03_19	1	AGMFAGVDLLANIGKNDGSFMGKK-KLAVNESPLNTNLHDGQER-a15-b1	sp|P11709|BIK1_YEAST	decoy_reverse_sp|P11709|BIK1_YEAST	xlink	decoy intra-protein xl	221111_QE1_ulianaf_YB_03_01.c.13617.13617.4_221111_QE1_ulianaf_YB_03_01.c.13588.13588.4	64	131	67	-	4712.37	1179.1	4	-0.7	1	4	1.57	0.14	0.05	0.12	0.05	0.07	0.02	144	0	7.41	0.406	decoy_reverse_sp|P11709|BIK1_YEAST:131:x:sp|P11709|BIK1_YEAST:64	NA
221111_QE1_ulianaf_YB_03_01	YB_03_19A	pellet in 4 mM Hepes pH 7.5 200 mM NaCl	YB_03_19	1	EQLKMHNDSLSKEYQNLSK-EIDHLKQQLELERR-a12-b6	sp|P11709|BIK1_YEAST	sp|P11709|BIK1_YEAST	xlink	intra-protein xl	221111_QE1_ulianaf_YB_03_01.c.14637.14637.5_221111_QE1_ulianaf_YB_03_01.c.14163.14163.5	364	269	95	-	4235.17	848.042	5	2.1	1	2	1.58	0.01	0.21	0.03	0.02	0.01	0.01	56	0	8.72	0.406	sp|P11709|BIK1_YEAST:269:x:sp|P11709|BIK1_YEAST:364	NA
221111_QE1_ulianaf_YB_03_01	YB_03_19A	pellet in 4 mM Hepes pH 7.5 200 mM NaCl	YB_03_19	1	YEATIQEREKEIDHLK-NIEDQFELHKTKWAK-a10-b10	sp|P11709|BIK1_YEAST	sp|P11709|BIK1_YEAST	xlink	intra-protein xl	221111_QE1_ulianaf_YB_03_01.c.11588.11588.5_221111_QE1_ulianaf_YB_03_01.c.11545.11545.5	263	345	82	-	4025.05	806.019	5	0.1	2	3	2.41	0.01	0.13	0.04	0.01	0.03	0.01	80	0	9.17	0.406	sp|P11709|BIK1_YEAST:263:x:sp|P11709|BIK1_YEAST:345	NA
221111_QE1_ulianaf_YB_03_01	YB_03_19A	pellet in 4 mM Hepes pH 7.5 200 mM NaCl	YB_03_19	1	DNSNTHAWTKRDDSLEMSISVR-KIGCFIQIPNLGR-a10-b1	decoy_reverse_sp|P11709|BIK1_YEAST	sp|P11709|BIK1_YEAST	xlink	decoy intra-protein xl	221111_QE1_ulianaf_YB_03_01.c.13784.13784.4_221111_QE1_ulianaf_YB_03_01.c.13736.13736.4	271	25	246	-	4214.12	1054.54	4	4.2	1	4	2.56	0.06	0.12	0.06	0.04	0.02	0.01	72	0.93	9.3	0.406	decoy_reverse_sp|P11709|BIK1_YEAST:271:x:sp|P11709|BIK1_YEAST:25	NA
221111_QE1_ulianaf_YB_03_01	YB_03_19A	pellet in 4 mM Hepes pH 7.5 200 mM NaCl	YB_03_19	1	AGMFAGVDLLANIGKNDGSFMGK-YQRKIGCFIQIPNLGR-a15-b4	sp|P11709|BIK1_YEAST	sp|P11709|BIK1_YEAST	xlink	intra-protein xl	221111_QE1_ulianaf_YB_03_01.c.11969.11969.4_221111_QE1_ulianaf_YB_03_01.c.11950.11950.4	64	25	39	-	4412.24	1104.07	4	-3.3	1	4	1.42	0.08	0.02	0.18	0.09	0.09	0.03	278	0.89	8.84	0.406	sp|P11709|BIK1_YEAST:25:x:sp|P11709|BIK1_YEAST:64	NA
221111_QE1_ulianaf_YB_03_01	YB_03_19A	pellet in 4 mM Hepes pH 7.5 200 mM NaCl	YB_03_19	1	YVGPVDTKAGMFAGVDLLANIGKNDGSFMGK-EREQLKMHNDSLSK-a23-b6	sp|P11709|BIK1_YEAST	sp|P11709|BIK1_YEAST	xlink	intra-protein xl	221111_QE1_ulianaf_YB_03_01.c.12819.12819.6_221111_QE1_ulianaf_YB_03_01.c.12094.12094.6	64	356	292	-	5023.47	838.252	6	-4.4	1	1	1.33	-0.02	0.15	0.23	0.23	0	0.03	161	0.51	9.17	0.406	sp|P11709|BIK1_YEAST:356:x:sp|P11709|BIK1_YEAST:64	NA
221111_QE1_ulianaf_YB_03_01	YB_03_19A	pellet in 4 mM Hepes pH 7.5 200 mM NaCl	YB_03_19	1	YVGPVDTKAGMFAGVDLLANIGKNDGSFMGK-DLHSMSNKQELREK-a23-b8	sp|P11709|BIK1_YEAST	decoy_reverse_sp|P11709|BIK1_YEAST	xlink	decoy intra-protein xl	221111_QE1_ulianaf_YB_03_01.c.12819.12819.6_221111_QE1_ulianaf_YB_03_01.c.12787.12787.6	64	103	39	-	5023.47	838.252	6	-4.4	1	2	2.12	-0.01	0.12	0.2	0.19	0.01	0.03	175	0.5	10.26	0.406	decoy_reverse_sp|P11709|BIK1_YEAST:103:x:sp|P11709|BIK1_YEAST:64	NA
221111_QE1_ulianaf_YB_03_01	YB_03_19A	pellet in 4 mM Hepes pH 7.5 200 mM NaCl	YB_03_19	1	KANHNTTSDWKPDNGHMNDLNSSEVTIELR-RLQKQETEIALR-a11-b4	sp|P11709|BIK1_YEAST	decoy_reverse_sp|P11709|BIK1_YEAST	xlink	decoy intra-protein xl	221111_QE1_ulianaf_YB_03_01.c.12320.12320.5_221111_QE1_ulianaf_YB_03_01.c.12305.12305.5	198	234	36	-	5044.49	1009.91	5	-2.3	2	2	3.9	0	0.37	0.34	0.33	0.01	0.05	538	0	25.86	0.06	decoy_reverse_sp|P11709|BIK1_YEAST:234:x:sp|P11709|BIK1_YEAST:198	NA
221111_QE1_ulianaf_YB_03_01	YB_03_19A	pellet in 4 mM Hepes pH 7.5 200 mM NaCl	YB_03_19	1	NLSHNQPTGANEDVELLKKQLEQLR-NLSHNQPTGANEDVELLKK-a18-b18	sp|P11709|BIK1_YEAST	sp|P11709|BIK1_YEAST	xlink	intra-protein xl	221111_QE1_ulianaf_YB_03_01.c.14251.14251.4_221111_QE1_ulianaf_YB_03_01.c.14223.14223.4	328	328	0	-	5117.62	1280.41	4	-3.1	1	10	4.41	0.2	0.18	0.43	0.22	0.22	0.08	687	0.93	26.41	0.04	sp|P11709|BIK1_YEAST:328:x:sp|P11709|BIK1_YEAST:328	NA
221111_QE1_ulianaf_YB_03_01	YB_03_19A	pellet in 4 mM Hepes pH 7.5 200 mM NaCl	YB_03_19	1	EYQNLSKELFLTKPQDSSSEEVASLTKK-KLEEANEKIK-a27-b1	sp|P11709|BIK1_YEAST	sp|P11709|BIK1_YEAST	xlink	intra-protein xl	221111_QE1_ulianaf_YB_03_01.c.15821.15821.5_221111_QE1_ulianaf_YB_03_01.c.16622.16622.5	391	392	1	-	4537.37	908.481	5	-0.3	1	3	1.6	0.03	0.08	0.04	0.02	0.01	0.01	37	0.83	5.61	0.406	sp|P11709|BIK1_YEAST:391:x:sp|P11709|BIK1_YEAST:392	NA
221111_QE1_ulianaf_YB_03_01	YB_03_19A	pellet in 4 mM Hepes pH 7.5 200 mM NaCl	YB_03_19	1	ANHNTTSDWKPDNGHMNDLNSSEVTIELREAQLTIEK-KLEEANEK-a10-b1	sp|P11709|BIK1_YEAST	sp|P11709|BIK1_YEAST	xlink	intra-protein xl	221111_QE1_ulianaf_YB_03_01.c.12999.12999.5_221111_QE1_ulianaf_YB_03_01.c.13341.13341.5	198	392	194	-	5304.55	1061.92	5	0.4	1	2	2.44	0.03	0.15	0.11	0.09	0.02	0.02	135	0	10.78	0.406	sp|P11709|BIK1_YEAST:198:x:sp|P11709|BIK1_YEAST:392	NA
221111_QE1_ulianaf_YB_03_01	YB_03_19A	pellet in 4 mM Hepes pH 7.5 200 mM NaCl	YB_03_19	1	SIVRLTNQFSPMDDPKSPTPMR-LTNQFSPMDDPKSPTPMRSFR-a16-b12	sp|P11709|BIK1_YEAST	sp|P11709|BIK1_YEAST	xlink	intra-protein xl	221111_QE1_ulianaf_YB_03_01.c.12882.12882.5_221111_QE1_ulianaf_YB_03_01.c.13600.13600.5	134	134	0	-	5105.5	1022.11	5	2.9	1	4	1.75	0	0.12	0.08	0.04	0.04	0.01	83	0.8	7.6	0.406	sp|P11709|BIK1_YEAST:134:x:sp|P11709|BIK1_YEAST:134	NA
221111_QE1_ulianaf_YB_03_01	YB_03_19A	pellet in 4 mM Hepes pH 7.5 200 mM NaCl	YB_03_19	1	ENALEEKKSSLSESVTQPDEAK-EREQLKMHNDSLSK-a8-b6	decoy_reverse_sp|P11709|BIK1_YEAST	sp|P11709|BIK1_YEAST	xlink	decoy intra-protein xl	221111_QE1_ulianaf_YB_03_01.c.10965.10965.5_221111_QE1_ulianaf_YB_03_01.c.10935.10935.5	68	356	288	-	4270.1	855.029	5	3.3	1	2	1.94	0	0.15	0.08	0.07	0.02	0.01	172	0.85	10.35	0.406	decoy_reverse_sp|P11709|BIK1_YEAST:68:x:sp|P11709|BIK1_YEAST:356	NA
221111_QE1_ulianaf_YB_03_01	YB_03_19A	pellet in 4 mM Hepes pH 7.5 200 mM NaCl	YB_03_19	1	ANHNTTSDWKPDNGHMNDLNSSEVTIELR-EKWAKTK-a10-b2	sp|P11709|BIK1_YEAST	decoy_reverse_sp|P11709|BIK1_YEAST	xlink	decoy intra-protein xl	221111_QE1_ulianaf_YB_03_01.c.10917.10917.5_221111_QE1_ulianaf_YB_03_01.c.10868.10868.5	198	109	89	-	4322.09	865.425	5	4.7	1	1	3.8	0.02	0.32	0.19	0.19	0	0.02	355	0	20.95	0.172	decoy_reverse_sp|P11709|BIK1_YEAST:109:x:sp|P11709|BIK1_YEAST:198	NA
221111_QE1_ulianaf_YB_03_01	YB_03_19A	pellet in 4 mM Hepes pH 7.5 200 mM NaCl	YB_03_19	1	SDFNGMGKDVMAGAAINLGFGLKPVVGYDTKGQLR-KIGCFIQIPNLGR-a8-b1	decoy_reverse_sp|P11709|BIK1_YEAST	sp|P11709|BIK1_YEAST	xlink	decoy intra-protein xl	221111_QE1_ulianaf_YB_03_01.c.16511.16511.5_221111_QE1_ulianaf_YB_03_01.c.15808.15808.5	395	25	370	-	5278.76	1056.76	5	2.5	1	5	2.06	0.03	0.02	0.09	0.04	0.05	0.02	113	0.3	6.96	0.406	decoy_reverse_sp|P11709|BIK1_YEAST:395:x:sp|P11709|BIK1_YEAST:25	NA
221111_QE1_ulianaf_YB_03_01	YB_03_19A	pellet in 4 mM Hepes pH 7.5 200 mM NaCl	YB_03_19	1	DVMAGAAINLGFGLKPVVGYDTKGQLR-KSSLSESVTQPDEAK-a15-b1	decoy_reverse_sp|P11709|BIK1_YEAST	decoy_reverse_sp|P11709|BIK1_YEAST	xlink	decoy intra-protein xl	221111_QE1_ulianaf_YB_03_01.c.16949.16949.4_221111_QE1_ulianaf_YB_03_01.c.16877.16877.4	410	68	342	-	4532.36	1134.1	4	3.3	1	4	2.07	0.01	0.17	0.07	0.06	0.01	0.01	117	0	9.91	0.406	decoy_reverse_sp|P11709|BIK1_YEAST:410:x:decoy_reverse_sp|P11709|BIK1_YEAST:68	NA
221111_QE1_ulianaf_YB_03_01	YB_03_19A	pellet in 4 mM Hepes pH 7.5 200 mM NaCl	YB_03_19	1	LTFLEKQEYSNLKDLHSMSNK-VSIRPPINTSMELTKR-a6-b15	decoy_reverse_sp|P11709|BIK1_YEAST	decoy_reverse_sp|P11709|BIK1_YEAST	xlink	decoy intra-protein xl	221111_QE1_ulianaf_YB_03_01.c.15287.15287.4_221111_QE1_ulianaf_YB_03_01.c.15298.15298.4	88	352	264	-	4503.35	1126.85	4	0.2	1	5	2.25	0.02	0.22	0.06	0.04	0.02	0.01	36	0.81	9.94	0.406	decoy_reverse_sp|P11709|BIK1_YEAST:352:x:decoy_reverse_sp|P11709|BIK1_YEAST:88	NA
221111_QE1_ulianaf_YB_03_01	YB_03_19A	pellet in 4 mM Hepes pH 7.5 200 mM NaCl	YB_03_19	1	ENALEEKKSSLSESVTQPDEAK-QLEQLRNIEDQFELHKTK-a8-b16	decoy_reverse_sp|P11709|BIK1_YEAST	sp|P11709|BIK1_YEAST	xlink	decoy intra-protein xl	221111_QE1_ulianaf_YB_03_01.c.12881.12881.5_221111_QE1_ulianaf_YB_03_01.c.12848.12848.5	68	345	277	-	4824.45	965.897	5	3.7	1	3	1.93	0.04	0.14	0.18	0.15	0.02	0.03	196	0.94	10.82	0.406	decoy_reverse_sp|P11709|BIK1_YEAST:68:x:sp|P11709|BIK1_YEAST:345	NA
221111_QE1_ulianaf_YB_03_01	YB_03_19A	pellet in 4 mM Hepes pH 7.5 200 mM NaCl	YB_03_19	1	FSRQPSMSLTDMPNDPTFPKR-QEYSNLKDLHSMSNKQELR-a20-b15	decoy_reverse_sp|P11709|BIK1_YEAST	decoy_reverse_sp|P11709|BIK1_YEAST	xlink	decoy intra-protein xl	221111_QE1_ulianaf_YB_03_01.c.10878.10878.6_221111_QE1_ulianaf_YB_03_01.c.11096.11096.6	336	103	233	-	4908.36	819.067	6	-1.2	2	4	1.64	0.06	0.14	0.07	0.03	0.04	0.01	72	0.93	7.75	0.406	decoy_reverse_sp|P11709|BIK1_YEAST:103:x:decoy_reverse_sp|P11709|BIK1_YEAST:336	NA
221111_QE1_ulianaf_YB_03_01	YB_03_19A	pellet in 4 mM Hepes pH 7.5 200 mM NaCl	YB_03_19	1	ANHNTTSDWKPDNGHMNDLNSSEVTIELR-VASLIEKASISQTSR-a10-b7	sp|P11709|BIK1_YEAST	sp|P11709|BIK1_YEAST	xlink	intra-protein xl	221111_QE1_ulianaf_YB_03_01.c.11862.11862.6_221111_QE1_ulianaf_YB_03_01.c.12290.12290.6	198	97	101	-	5021.43	837.912	6	-2.9	1	1	3.35	-0.02	0.31	0.43	0.43	0	0.06	338	0	20.07	0.194	sp|P11709|BIK1_YEAST:198:x:sp|P11709|BIK1_YEAST:97	NA
221111_QE1_ulianaf_YB_03_01	YB_03_19A	pellet in 4 mM Hepes pH 7.5 200 mM NaCl	YB_03_19	1	YFQTEYPQSGLFIQLQKVASLIEK-LTFLEKQEYSNLKDLHSMSNK-a17-b6	sp|P11709|BIK1_YEAST	decoy_reverse_sp|P11709|BIK1_YEAST	xlink	decoy intra-protein xl	221111_QE1_ulianaf_YB_03_01.c.13921.13921.6_221111_QE1_ulianaf_YB_03_01.c.13895.13895.6	90	88	2	-	5491.85	916.317	6	5	1	4	1.42	0.03	0.18	0.05	0.02	0.03	0.01	95	0	8.47	0.406	decoy_reverse_sp|P11709|BIK1_YEAST:88:x:sp|P11709|BIK1_YEAST:90	NA
221111_QE1_ulianaf_YB_03_01	YB_03_19A	pellet in 4 mM Hepes pH 7.5 200 mM NaCl	YB_03_19	1	SIVRLTNQFSPMDDPKSPTPMR-EREQLKMHNDSLSK-a16-b6	sp|P11709|BIK1_YEAST	sp|P11709|BIK1_YEAST	xlink	intra-protein xl	221111_QE1_ulianaf_YB_03_01.c.16147.16147.4_221111_QE1_ulianaf_YB_03_01.c.16484.16484.6	134	356	222	-	4368.18	1093.05	4	2.5	1	3	1.4	0.01	0.06	0.03	0.02	0.01	0.01	40	0	4.76	0.406	sp|P11709|BIK1_YEAST:134:x:sp|P11709|BIK1_YEAST:356	NA
221111_QE1_ulianaf_YB_03_01	YB_03_19A	pellet in 4 mM Hepes pH 7.5 200 mM NaCl	YB_03_19	1	ISSTSQAKVLAESIKETIFQPQQSLFGYQLYK-KLEEANEK-a8-b1	decoy_reverse_sp|P11709|BIK1_YEAST	sp|P11709|BIK1_YEAST	xlink	decoy intra-protein xl	221111_QE1_ulianaf_YB_03_01.c.10151.10151.6_221111_QE1_ulianaf_YB_03_01.c.09711.09711.6	362	392	30	-	4729.47	789.252	6	-1.8	1	3	2.05	0.04	0.13	0.05	0.03	0.02	0.01	39	0.56	7.74	0.406	decoy_reverse_sp|P11709|BIK1_YEAST:362:x:sp|P11709|BIK1_YEAST:392	NA
221111_QE1_ulianaf_YB_03_01	YB_03_19A	pellet in 4 mM Hepes pH 7.5 200 mM NaCl	YB_03_19	1	WAKTKHQINDEFLER-WAKTKHQINDEFLER-a5-b5	decoy_reverse_sp|P11709|BIK1_YEAST	decoy_reverse_sp|P11709|BIK1_YEAST	xlink	decoy intra-protein xl	221111_QE1_ulianaf_YB_03_01.c.13875.13875.6_221111_QE1_ulianaf_YB_03_01.c.13840.13840.6	114	114	0	-	3966.02	662.011	6	0.1	1	4	2.7	0	0.18	0.01	0.01	0.01	0	9	0.88	9.3	0.406	decoy_reverse_sp|P11709|BIK1_YEAST:114:x:decoy_reverse_sp|P11709|BIK1_YEAST:114	NA
221111_QE1_ulianaf_YB_03_01	YB_03_19A	pellet in 4 mM Hepes pH 7.5 200 mM NaCl	YB_03_19	1	NLSHNQPTGANEDVELLKK-KIGCFIQIPNLGRGQLK-a18-b1	sp|P11709|BIK1_YEAST	sp|P11709|BIK1_YEAST	xlink	intra-protein xl	221111_QE1_ulianaf_YB_03_01.c.15010.15010.4_221111_QE1_ulianaf_YB_03_01.c.14963.14963.4	328	25	303	-	4185.22	1047.31	4	-5	1	4	1.81	0.01	0.21	0.07	0.05	0.02	0.01	244	0	12.52	0.397	sp|P11709|BIK1_YEAST:25:x:sp|P11709|BIK1_YEAST:328	NA
221111_QE1_ulianaf_YB_03_01	YB_03_19A	pellet in 4 mM Hepes pH 7.5 200 mM NaCl	YB_03_19	1	DNSNTHAWTKRDDSLEMSISVR-LTFLEKQEYSNLK-a10-b6	decoy_reverse_sp|P11709|BIK1_YEAST	decoy_reverse_sp|P11709|BIK1_YEAST	xlink	decoy intra-protein xl	221111_QE1_ulianaf_YB_03_01.c.15717.15717.4_221111_QE1_ulianaf_YB_03_01.c.15672.15672.4	271	88	183	-	4311.12	1078.79	4	2.6	1	4	2.6	0.04	0.1	0.05	0.03	0.01	0.01	58	0	8.52	0.406	decoy_reverse_sp|P11709|BIK1_YEAST:271:x:decoy_reverse_sp|P11709|BIK1_YEAST:88	NA
221111_QE1_ulianaf_YB_03_02	YB_03_19B	pellet in 4 mM Hepes pH 7.5 200 mM NaCl	YB_03_19	1	SIVRLTNQFSPMDDPKSPTPMR-MHNDSLSKEYQNLSK-a16-b8	sp|P11709|BIK1_YEAST	sp|P11709|BIK1_YEAST	xlink	intra-protein xl	221111_QE1_ulianaf_YB_03_02.c.09143.09143.5_221111_QE1_ulianaf_YB_03_02.c.09151.09151.5	134	364	230	-	4447.15	890.438	5	-2	1	4	1.7	0.07	0.03	0.19	0.1	0.09	0.04	595	0	15.33	0.324	sp|P11709|BIK1_YEAST:134:x:sp|P11709|BIK1_YEAST:364	NA
221111_QE1_ulianaf_YB_03_02	YB_03_19B	pellet in 4 mM Hepes pH 7.5 200 mM NaCl	YB_03_19	1	ANHNTTSDWKPDNGHMNDLNSSEVTIELR-K10-156	sp|P11709|BIK1_YEAST	-	monolink	monolink	221111_QE1_ulianaf_YB_03_02.c.12611.12611.3_221111_QE1_ulianaf_YB_03_02.c.12637.12637.3	198	n/a	-	-	3450.59	1151.2	3	3.5	11	38	10.36	0.36	0.55	0.4	0.4	0	0.07	1372	0	58.66	0	sp|P11709|BIK1_YEAST:198	NA
221111_QE1_ulianaf_YB_03_02	YB_03_19B	pellet in 4 mM Hepes pH 7.5 200 mM NaCl	YB_03_19	1	AGMFAGVDLLANIGKNDGSFMGKK-RISSTSQAKVLAESIK-a15-b9	sp|P11709|BIK1_YEAST	decoy_reverse_sp|P11709|BIK1_YEAST	xlink	decoy intra-protein xl	221111_QE1_ulianaf_YB_03_02.c.15408.15408.4_221111_QE1_ulianaf_YB_03_02.c.15398.15398.4	64	362	298	-	4295.26	1074.82	4	-0.7	1	3	1.45	0.08	0	0.05	0.04	0.01	0.01	50	0	4.01	0.406	decoy_reverse_sp|P11709|BIK1_YEAST:362:x:sp|P11709|BIK1_YEAST:64	NA
221111_QE1_ulianaf_YB_03_02	YB_03_19B	pellet in 4 mM Hepes pH 7.5 200 mM NaCl	YB_03_19	1	ELFLTKPQDSSSEEVASLTK-KSSLSESVTQPDEAK-a6-b1	sp|P11709|BIK1_YEAST	decoy_reverse_sp|P11709|BIK1_YEAST	xlink	decoy intra-protein xl	221111_QE1_ulianaf_YB_03_02.c.15226.15226.4_221111_QE1_ulianaf_YB_03_02.c.15279.15279.4	377	68	309	-	3950.99	988.756	4	5	1	4	2.41	0.17	0.06	0.08	0.06	0.03	0.01	353	0.73	13.06	0.361	decoy_reverse_sp|P11709|BIK1_YEAST:68:x:sp|P11709|BIK1_YEAST:377	NA
221111_QE1_ulianaf_YB_03_02	YB_03_19B	pellet in 4 mM Hepes pH 7.5 200 mM NaCl	YB_03_19	1	EIDHLKQQLELER-RTTMEPLSIPKNR-a6-b11	sp|P11709|BIK1_YEAST	sp|P11709|BIK1_YEAST	xlink	intra-protein xl	221111_QE1_ulianaf_YB_03_02.c.12144.12144.5_221111_QE1_ulianaf_YB_03_02.c.12072.12072.5	269	116	153	-	3329.79	666.966	5	3.6	1	1	1.18	-0.01	0.26	0.04	0.03	0.01	0.01	77	0	9.32	0.406	sp|P11709|BIK1_YEAST:116:x:sp|P11709|BIK1_YEAST:269	NA
221111_QE1_ulianaf_YB_03_02	YB_03_19B	pellet in 4 mM Hepes pH 7.5 200 mM NaCl	YB_03_19	1	QEYSNLKDLHSMSNKQELR-GQLKYVGPVDTK-a7-b4	decoy_reverse_sp|P11709|BIK1_YEAST	sp|P11709|BIK1_YEAST	xlink	decoy intra-protein xl	221111_QE1_ulianaf_YB_03_02.c.11094.11094.6_221111_QE1_ulianaf_YB_03_02.c.11045.11045.6	95	41	54	-	3760.92	627.828	6	3.9	2	6	4.29	0.01	0.34	0.16	0.07	0.09	0.03	374	0	22.95	0.111	decoy_reverse_sp|P11709|BIK1_YEAST:95:x:sp|P11709|BIK1_YEAST:41	NA
221111_QE1_ulianaf_YB_03_02	YB_03_19B	pellet in 4 mM Hepes pH 7.5 200 mM NaCl	YB_03_19	1	QPSMSLTDMPNDPTFPKR-KLEEANEKIK-a17-b1	decoy_reverse_sp|P11709|BIK1_YEAST	sp|P11709|BIK1_YEAST	xlink	decoy intra-protein xl	221111_QE1_ulianaf_YB_03_02.c.10492.10492.4_221111_QE1_ulianaf_YB_03_02.c.10141.10141.5	336	392	56	-	3399.7	850.932	4	-2.2	1	2	2.55	-0.01	0.18	0.08	0.03	0.05	0.02	56	0.85	10.15	0.406	decoy_reverse_sp|P11709|BIK1_YEAST:336:x:sp|P11709|BIK1_YEAST:392	NA
221111_QE1_ulianaf_YB_03_02	YB_03_19B	pellet in 4 mM Hepes pH 7.5 200 mM NaCl	YB_03_19	1	YVGPVDTKAGMFAGVDLLANIGK-EKWAKTK-a8-b5	sp|P11709|BIK1_YEAST	decoy_reverse_sp|P11709|BIK1_YEAST	xlink	decoy intra-protein xl	221111_QE1_ulianaf_YB_03_02.c.14568.14568.3_221111_QE1_ulianaf_YB_03_02.c.14367.14367.3	49	112	63	-	3362.79	1121.94	3	-0.9	2	4	3.63	0.14	0.13	0.22	0.11	0.11	0.06	224	0	14.93	0.343	decoy_reverse_sp|P11709|BIK1_YEAST:112:x:sp|P11709|BIK1_YEAST:49	NA
221111_QE1_ulianaf_YB_03_02	YB_03_19B	pellet in 4 mM Hepes pH 7.5 200 mM NaCl	YB_03_19	1	MHNDSLSKEYQNLSK-RTTMEPLSIPKNR-a8-b11	sp|P11709|BIK1_YEAST	sp|P11709|BIK1_YEAST	xlink	intra-protein xl	221111_QE1_ulianaf_YB_03_02.c.18244.18244.4_221111_QE1_ulianaf_YB_03_02.c.18148.18148.4	364	116	248	-	3472.75	869.195	4	1	1	1	0.77	0.01	0.08	0.01	0	0.01	0	12	0	3.4	0.406	sp|P11709|BIK1_YEAST:116:x:sp|P11709|BIK1_YEAST:364	NA
221111_QE1_ulianaf_YB_03_02	YB_03_19B	pellet in 4 mM Hepes pH 7.5 200 mM NaCl	YB_03_19	1	ISSTSQAKVLAESIK-DNSNTHAWTKR-a8-b10	decoy_reverse_sp|P11709|BIK1_YEAST	decoy_reverse_sp|P11709|BIK1_YEAST	xlink	decoy intra-protein xl	221111_QE1_ulianaf_YB_03_02.c.13182.13182.5_221111_QE1_ulianaf_YB_03_02.c.12991.12991.5	362	271	91	-	3027.57	606.521	5	1	1	2	1.44	0.03	0.1	0.02	0.01	0.01	0	23	0	5.46	0.406	decoy_reverse_sp|P11709|BIK1_YEAST:271:x:decoy_reverse_sp|P11709|BIK1_YEAST:362	NA
221111_QE1_ulianaf_YB_03_02	YB_03_19B	pellet in 4 mM Hepes pH 7.5 200 mM NaCl	YB_03_19	1	TTMEPLSIPKNRSIVR-EAQLTIEKLQRK-a10-b8	sp|P11709|BIK1_YEAST	sp|P11709|BIK1_YEAST	xlink	intra-protein xl	221111_QE1_ulianaf_YB_03_02.c.10644.10644.6_221111_QE1_ulianaf_YB_03_02.c.10973.10973.6	116	225	109	-	3434.91	573.493	6	-4.3	1	2	2.3	0.08	0.14	0.1	0.02	0.08	0.02	113	0	10	0.406	sp|P11709|BIK1_YEAST:116:x:sp|P11709|BIK1_YEAST:225	NA
221111_QE1_ulianaf_YB_03_02	YB_03_19B	pellet in 4 mM Hepes pH 7.5 200 mM NaCl	YB_03_19	1	ELFLTKPQDSSSEEVASLTK-KQLHYK-a6-b1	sp|P11709|BIK1_YEAST	sp|P11709|BIK1_YEAST	xlink	intra-protein xl	221111_QE1_ulianaf_YB_03_02.c.12220.12220.5_221111_QE1_ulianaf_YB_03_02.c.12152.12152.5	377	229	148	-	3161.66	633.34	5	2.8	1	6	6.58	0.06	0.59	0.37	0.32	0.05	0.06	411	0.89	33.76	0.03	sp|P11709|BIK1_YEAST:229:x:sp|P11709|BIK1_YEAST:377	NA
221111_QE1_ulianaf_YB_03_02	YB_03_19B	pellet in 4 mM Hepes pH 7.5 200 mM NaCl	YB_03_19	1	ELFLTKPQDSSSEEVASLTKK-K21-156	sp|P11709|BIK1_YEAST	-	monolink	monolink	221111_QE1_ulianaf_YB_03_02.c.13741.13741.3_221111_QE1_ulianaf_YB_03_02.c.13868.13868.3	392	n/a	-	-	2492.29	831.771	3	-0.3	1	20	8.52	0.32	0.19	0.47	0.47	0	0.11	529	0.18	32.58	0	sp|P11709|BIK1_YEAST:392	NA
221111_QE1_ulianaf_YB_03_02	YB_03_19B	pellet in 4 mM Hepes pH 7.5 200 mM NaCl	YB_03_19	1	KLAVNESPLNTNLHDGQER-KSSLSESVTQPDEAK-a1-b1	decoy_reverse_sp|P11709|BIK1_YEAST	decoy_reverse_sp|P11709|BIK1_YEAST	xlink	decoy intra-protein xl	221111_QE1_ulianaf_YB_03_02.c.13467.13467.4_221111_QE1_ulianaf_YB_03_02.c.13387.13387.4	131	68	63	-	3876.95	970.244	4	2.7	1	4	2.06	0.09	0.09	0.12	0.07	0.05	0.02	357	0	12.95	0.361	decoy_reverse_sp|P11709|BIK1_YEAST:131:x:decoy_reverse_sp|P11709|BIK1_YEAST:68	NA
221111_QE1_ulianaf_YB_03_02	YB_03_19B	pellet in 4 mM Hepes pH 7.5 200 mM NaCl	YB_03_19	1	QFFDAENEQLLAVVSQLHEEIKENEER-KHQLYKR-a22-b1	sp|P11709|BIK1_YEAST	decoy_reverse_sp|P11709|BIK1_YEAST	xlink	decoy intra-protein xl	221111_QE1_ulianaf_YB_03_02.c.18119.18119.4_221111_QE1_ulianaf_YB_03_02.c.18260.18260.3	305	225	80	-	4353.19	1089.31	4	-3.6	1	3	2.7	-0.01	0.17	0.03	0.02	0.01	0.01	33	0.65	9.62	0.406	decoy_reverse_sp|P11709|BIK1_YEAST:225:x:sp|P11709|BIK1_YEAST:305	NA
221111_QE1_ulianaf_YB_03_02	YB_03_19B	pellet in 4 mM Hepes pH 7.5 200 mM NaCl	YB_03_19	1	EQLKMHNDSLSK-GQLKYVGPVDTK-a4-b4	sp|P11709|BIK1_YEAST	sp|P11709|BIK1_YEAST	xlink	intra-protein xl	221111_QE1_ulianaf_YB_03_02.c.09479.09479.4_221111_QE1_ulianaf_YB_03_02.c.09440.09440.4	356	41	315	-	2870.48	718.627	4	-2.5	2	2	3.83	-0.01	0.39	0.12	0.11	0.01	0.02	53	0	17.17	0.231	sp|P11709|BIK1_YEAST:356:x:sp|P11709|BIK1_YEAST:41	NA
221111_QE1_ulianaf_YB_03_02	YB_03_19B	pellet in 4 mM Hepes pH 7.5 200 mM NaCl	YB_03_19	1	NLSHNQPTGANEDVELLKK-RQQAKQK-a18-b5	sp|P11709|BIK1_YEAST	sp|P11709|BIK1_YEAST	xlink	intra-protein xl	221111_QE1_ulianaf_YB_03_02.c.07486.07486.4_221111_QE1_ulianaf_YB_03_02.c.07456.07456.4	328	281	47	-	3129.65	783.421	4	-0.2	2	6	9.39	0.44	0.36	0.53	0.47	0.06	0.08	1331	0.88	52.11	0	sp|P11709|BIK1_YEAST:281:x:sp|P11709|BIK1_YEAST:328	NA
221111_QE1_ulianaf_YB_03_02	YB_03_19B	pellet in 4 mM Hepes pH 7.5 200 mM NaCl	YB_03_19	1	EQLKMHNDSLSK-NIEDQFELHKTK-a4-b10	sp|P11709|BIK1_YEAST	sp|P11709|BIK1_YEAST	xlink	intra-protein xl	221111_QE1_ulianaf_YB_03_02.c.10144.10144.5_221111_QE1_ulianaf_YB_03_02.c.10115.10115.5	356	345	11	-	3067.52	614.512	5	-3.2	1	7	5.4	0.08	0.48	0.32	0.24	0.08	0.06	742	0	35.08	0.03	sp|P11709|BIK1_YEAST:345:x:sp|P11709|BIK1_YEAST:356	NA
221111_QE1_ulianaf_YB_03_02	YB_03_19B	pellet in 4 mM Hepes pH 7.5 200 mM NaCl	YB_03_19	1	KANHNTTSDWKPDNGHMNDLNSSEVTIELR-K1-156	sp|P11709|BIK1_YEAST	-	monolink	monolink	221111_QE1_ulianaf_YB_03_02.c.10751.10751.3_221111_QE1_ulianaf_YB_03_02.c.10718.10718.3	188	n/a	-	-	3578.69	1193.9	3	4.7	11	37	9.91	0.41	0.59	0.42	0.42	0	0.07	1068	0	53.13	0	sp|P11709|BIK1_YEAST:188	NA
221111_QE1_ulianaf_YB_03_02	YB_03_19B	pellet in 4 mM Hepes pH 7.5 200 mM NaCl	YB_03_19	1	EKEIDHLKQQLELER-DLHSMSNKQELREK-a8-b8	sp|P11709|BIK1_YEAST	decoy_reverse_sp|P11709|BIK1_YEAST	xlink	decoy intra-protein xl	221111_QE1_ulianaf_YB_03_02.c.16038.16038.4_221111_QE1_ulianaf_YB_03_02.c.16037.16037.4	269	103	166	-	3758.94	940.744	4	4.8	1	5	3.11	0.09	0.13	0.09	0.05	0.04	0.02	165	0.8	12.26	0.405	decoy_reverse_sp|P11709|BIK1_YEAST:103:x:sp|P11709|BIK1_YEAST:269	NA
221111_QE1_ulianaf_YB_03_02	YB_03_19B	pellet in 4 mM Hepes pH 7.5 200 mM NaCl	YB_03_19	1	EREQLKMHNDSLSK-EAQLTIEKLQR-a6-b8	sp|P11709|BIK1_YEAST	sp|P11709|BIK1_YEAST	xlink	intra-protein xl	221111_QE1_ulianaf_YB_03_02.c.09988.09988.4_221111_QE1_ulianaf_YB_03_02.c.09958.09958.4	356	225	131	-	3179.66	795.924	4	1.1	1	12	8.6	0.17	0.43	0.42	0.2	0.22	0.08	737	0.72	40.88	0	sp|P11709|BIK1_YEAST:225:x:sp|P11709|BIK1_YEAST:356	NA
221111_QE1_ulianaf_YB_03_02	YB_03_19B	pellet in 4 mM Hepes pH 7.5 200 mM NaCl	YB_03_19	1	KYFQTEYPQSGLFIQLQK-QQAKQK-a1-b4	sp|P11709|BIK1_YEAST	sp|P11709|BIK1_YEAST	xlink	intra-protein xl	221111_QE1_ulianaf_YB_03_02.c.13998.13998.3_221111_QE1_ulianaf_YB_03_02.c.13973.13973.3	73	281	208	-	3084.62	1029.22	3	-1.2	4	3	5.96	-0.01	0.64	0.26	0.22	0.04	0.04	328	0.39	31.81	0.04	sp|P11709|BIK1_YEAST:281:x:sp|P11709|BIK1_YEAST:73	NA
221111_QE1_ulianaf_YB_03_02	YB_03_19B	pellet in 4 mM Hepes pH 7.5 200 mM NaCl	YB_03_19	1	EQLKMHNDSLSK-KLEEANEKIK-a4-b8	sp|P11709|BIK1_YEAST	sp|P11709|BIK1_YEAST	xlink	intra-protein xl	221111_QE1_ulianaf_YB_03_02.c.07488.07488.4_221111_QE1_ulianaf_YB_03_02.c.07448.07448.4	356	399	43	-	2767.44	692.868	4	-0.5	1	11	9.08	0.21	0.58	0.38	0.27	0.12	0.07	757	0.9	45.3	0	sp|P11709|BIK1_YEAST:356:x:sp|P11709|BIK1_YEAST:399	NA
221111_QE1_ulianaf_YB_03_02	YB_03_19B	pellet in 4 mM Hepes pH 7.5 200 mM NaCl	YB_03_19	1	ELFLTKPQDSSSEEVASLTKK-QEYSNLKDLHSMSNK-a6-b7	sp|P11709|BIK1_YEAST	decoy_reverse_sp|P11709|BIK1_YEAST	xlink	decoy intra-protein xl	221111_QE1_ulianaf_YB_03_02.c.17093.17093.5_221111_QE1_ulianaf_YB_03_02.c.17108.17108.5	377	95	282	-	4267.11	854.431	5	-1.3	1	2	3.56	0	0.23	0.2	0.19	0.01	0.03	294	0.39	17.68	0.231	decoy_reverse_sp|P11709|BIK1_YEAST:95:x:sp|P11709|BIK1_YEAST:377	NA
221111_QE1_ulianaf_YB_03_02	YB_03_19B	pellet in 4 mM Hepes pH 7.5 200 mM NaCl	YB_03_19	1	AGMFAGVDLLANIGKNDGSFMGKK-KLEEANEKIK-a23-b1	sp|P11709|BIK1_YEAST	sp|P11709|BIK1_YEAST	xlink	intra-protein xl	221111_QE1_ulianaf_YB_03_02.c.11886.11886.5_221111_QE1_ulianaf_YB_03_02.c.11927.11927.5	72	392	320	-	3778.97	756.801	5	0.8	2	3	2.17	0	0.14	0.1	0.07	0.03	0.02	107	0.91	9.36	0.406	sp|P11709|BIK1_YEAST:392:x:sp|P11709|BIK1_YEAST:72	NA
221111_QE1_ulianaf_YB_03_02	YB_03_19B	pellet in 4 mM Hepes pH 7.5 200 mM NaCl	YB_03_19	1	ELFLTKPQDSSSEEVASLTKKLEEANEK-K21-156	sp|P11709|BIK1_YEAST	-	monolink	monolink	221111_QE1_ulianaf_YB_03_02.c.12538.12538.4_221111_QE1_ulianaf_YB_03_02.c.12197.12197.4	392	n/a	-	-	3305.66	827.424	4	-4	1	7	2.19	0.05	0.31	0.04	0.04	0	0.01	29	0.81	11.59	0.102	sp|P11709|BIK1_YEAST:392	NA
221111_QE1_ulianaf_YB_03_02	YB_03_19B	pellet in 4 mM Hepes pH 7.5 200 mM NaCl	YB_03_19	1	ELFLTKPQDSSSEEVASLTKK-LQKQETEIALR-a6-b3	sp|P11709|BIK1_YEAST	decoy_reverse_sp|P11709|BIK1_YEAST	xlink	decoy intra-protein xl	221111_QE1_ulianaf_YB_03_02.c.17876.17876.4_221111_QE1_ulianaf_YB_03_02.c.17172.17172.4	377	234	143	-	3802.01	951.511	4	-3	1	3	2.12	0.1	0.13	0.09	0.04	0.05	0.02	219	0.89	11.4	0.405	decoy_reverse_sp|P11709|BIK1_YEAST:234:x:sp|P11709|BIK1_YEAST:377	NA
221111_QE1_ulianaf_YB_03_02	YB_03_19B	pellet in 4 mM Hepes pH 7.5 200 mM NaCl	YB_03_19	1	NFGQGLIICIPKR-TKHQINDEFLER-a12-b2	decoy_reverse_sp|P11709|BIK1_YEAST	decoy_reverse_sp|P11709|BIK1_YEAST	xlink	decoy intra-protein xl	221111_QE1_ulianaf_YB_03_02.c.12292.12292.4_221111_QE1_ulianaf_YB_03_02.c.12245.12245.4	434	114	320	-	3181.66	796.423	4	-3.5	1	3	1.94	0.02	0.17	0.03	0.02	0.02	0.01	86	0	9.04	0.406	decoy_reverse_sp|P11709|BIK1_YEAST:114:x:decoy_reverse_sp|P11709|BIK1_YEAST:434	NA
221111_QE1_ulianaf_YB_03_02	YB_03_19B	pellet in 4 mM Hepes pH 7.5 200 mM NaCl	YB_03_19	1	EELLQQKDELIHK-RLQKQETEIALR-a7-b4	decoy_reverse_sp|P11709|BIK1_YEAST	decoy_reverse_sp|P11709|BIK1_YEAST	xlink	decoy intra-protein xl	221111_QE1_ulianaf_YB_03_02.c.17478.17478.4_221111_QE1_ulianaf_YB_03_02.c.17315.17315.4	190	234	44	-	3243.78	811.952	4	-1.7	1	1	2.2	-0.02	0.15	0.02	0.02	0	0	17	0.86	7.87	0.406	decoy_reverse_sp|P11709|BIK1_YEAST:190:x:decoy_reverse_sp|P11709|BIK1_YEAST:234	NA
221111_QE1_ulianaf_YB_03_02	YB_03_19B	pellet in 4 mM Hepes pH 7.5 200 mM NaCl	YB_03_19	1	LTNQFSPMDDPKSPTPMR-EKEIDHLK-a12-b2	sp|P11709|BIK1_YEAST	sp|P11709|BIK1_YEAST	xlink	intra-protein xl	221111_QE1_ulianaf_YB_03_02.c.11151.11151.3_221111_QE1_ulianaf_YB_03_02.c.11185.11185.3	134	263	129	-	3209.57	1070.87	3	-1	2	6	8.24	0.28	0.41	0.42	0.37	0.05	0.06	737	0.42	39.68	0	sp|P11709|BIK1_YEAST:134:x:sp|P11709|BIK1_YEAST:263	NA
221111_QE1_ulianaf_YB_03_02	YB_03_19B	pellet in 4 mM Hepes pH 7.5 200 mM NaCl	YB_03_19	1	LTFLEKQEYSNLKDLHSMSNK-LEEANEKIK-a13-b7	decoy_reverse_sp|P11709|BIK1_YEAST	sp|P11709|BIK1_YEAST	xlink	decoy intra-protein xl	221111_QE1_ulianaf_YB_03_02.c.15702.15702.3_221111_QE1_ulianaf_YB_03_02.c.15664.15664.3	95	399	304	-	3734.92	1245.98	3	3	1	2	1.73	0.14	0.13	0.05	0.04	0.01	0.01	72	0	7.92	0.406	decoy_reverse_sp|P11709|BIK1_YEAST:95:x:sp|P11709|BIK1_YEAST:399	NA
221111_QE1_ulianaf_YB_03_02	YB_03_19B	pellet in 4 mM Hepes pH 7.5 200 mM NaCl	YB_03_19	1	DVMAGAAINLGFGLKPVVGYDTKGQLR-EIDHLKQQLELER-a23-b6	decoy_reverse_sp|P11709|BIK1_YEAST	sp|P11709|BIK1_YEAST	xlink	decoy intra-protein xl	221111_QE1_ulianaf_YB_03_02.c.16885.16885.5_221111_QE1_ulianaf_YB_03_02.c.16841.16841.5	418	269	149	-	4577.42	916.491	5	-3.3	1	8	4.93	0.06	0.25	0.16	0.09	0.07	0.03	434	0	23.34	0.094	decoy_reverse_sp|P11709|BIK1_YEAST:418:x:sp|P11709|BIK1_YEAST:269	NA
221111_QE1_ulianaf_YB_03_02	YB_03_19B	pellet in 4 mM Hepes pH 7.5 200 mM NaCl	YB_03_19	1	NLSHNQPTGANEDVELLKK-QQAKQK-a18-b4	sp|P11709|BIK1_YEAST	sp|P11709|BIK1_YEAST	xlink	intra-protein xl	221111_QE1_ulianaf_YB_03_02.c.08114.08114.4_221111_QE1_ulianaf_YB_03_02.c.08052.08052.4	328	281	47	-	2973.55	744.395	4	-0.9	1	3	6.19	0.02	0.3	0.22	0.19	0.03	0.04	281	0	24.23	0.075	sp|P11709|BIK1_YEAST:281:x:sp|P11709|BIK1_YEAST:328	NA
221111_QE1_ulianaf_YB_03_02	YB_03_19B	pellet in 4 mM Hepes pH 7.5 200 mM NaCl	YB_03_19	1	KHQLYKR-K6-155	decoy_reverse_sp|P11709|BIK1_YEAST	-	monolink	decoy monolink	221111_QE1_ulianaf_YB_03_02.c.03735.03735.3_221111_QE1_ulianaf_YB_03_02.c.03650.03650.3	230	n/a	-	-	1126.66	376.561	3	-0.8	1	5	4.63	0.12	0.08	0.07	0.07	0	0.05	19	0	12.12	0.083	decoy_reverse_sp|P11709|BIK1_YEAST:230	NA
221111_QE1_ulianaf_YB_03_02	YB_03_19B	pellet in 4 mM Hepes pH 7.5 200 mM NaCl	YB_03_19	1	ISSTSQAKVLAESIK-QEYSNLKDLHSMSNK-a8-b7	decoy_reverse_sp|P11709|BIK1_YEAST	decoy_reverse_sp|P11709|BIK1_YEAST	xlink	decoy intra-protein xl	221111_QE1_ulianaf_YB_03_02.c.10568.10568.5_221111_QE1_ulianaf_YB_03_02.c.10923.10923.5	362	95	267	-	3491.78	699.364	5	-0.1	1	2	1.33	0.05	0.06	0.07	0.06	0.01	0.01	52	0.74	5.06	0.406	decoy_reverse_sp|P11709|BIK1_YEAST:362:x:decoy_reverse_sp|P11709|BIK1_YEAST:95	NA
221111_QE1_ulianaf_YB_03_02	YB_03_19B	pellet in 4 mM Hepes pH 7.5 200 mM NaCl	YB_03_19	1	EQLKMHNDSLSKEYQNLSK-WAKEREQLK-a12-b3	sp|P11709|BIK1_YEAST	sp|P11709|BIK1_YEAST	xlink	intra-protein xl	221111_QE1_ulianaf_YB_03_02.c.12735.12735.3_221111_QE1_ulianaf_YB_03_02.c.13791.13791.3	364	350	14	-	3615.84	1206.29	3	0.5	1	3	2.8	0.05	0.12	0.02	0.01	0.01	0	20	0.9	8.67	0.406	sp|P11709|BIK1_YEAST:350:x:sp|P11709|BIK1_YEAST:364	NA
221111_QE1_ulianaf_YB_03_02	YB_03_19B	pellet in 4 mM Hepes pH 7.5 200 mM NaCl	YB_03_19	1	DELIHKEREYTIAEQR-KLEEANEKIK-a6-b1	decoy_reverse_sp|P11709|BIK1_YEAST	sp|P11709|BIK1_YEAST	xlink	decoy intra-protein xl	221111_QE1_ulianaf_YB_03_02.c.14823.14823.4_221111_QE1_ulianaf_YB_03_02.c.14119.14119.4	196	392	196	-	3367.76	842.947	4	-2	2	2	1.81	-0.03	0.18	0.04	0.02	0.02	0.01	74	0.77	8.75	0.406	decoy_reverse_sp|P11709|BIK1_YEAST:196:x:sp|P11709|BIK1_YEAST:392	NA
221111_QE1_ulianaf_YB_03_02	YB_03_19B	pellet in 4 mM Hepes pH 7.5 200 mM NaCl	YB_03_19	1	KANHNTTSDWKPDNGHMNDLNSSEVTIELREAQLTIEK-NLSHNQPTGANEDVELLKK-a11-b18	sp|P11709|BIK1_YEAST	sp|P11709|BIK1_YEAST	xlink	intra-protein xl	221111_QE1_ulianaf_YB_03_02.c.18404.18404.5_221111_QE1_ulianaf_YB_03_02.c.17952.17952.5	198	328	130	-	6579.23	1316.85	5	0.6	1	1	0.37	0.01	0.02	0.02	0.02	0.01	0	7	0	1.35	0.406	sp|P11709|BIK1_YEAST:198:x:sp|P11709|BIK1_YEAST:328	NA
221111_QE1_ulianaf_YB_03_02	YB_03_19B	pellet in 4 mM Hepes pH 7.5 200 mM NaCl	YB_03_19	1	REELLQQKDELIHK-QQAKQK-a8-b4	decoy_reverse_sp|P11709|BIK1_YEAST	sp|P11709|BIK1_YEAST	xlink	decoy intra-protein xl	221111_QE1_ulianaf_YB_03_02.c.15947.15947.4_221111_QE1_ulianaf_YB_03_02.c.15958.15958.4	190	281	91	-	2645.44	662.368	4	-4.2	1	2	3.16	0	0.2	0.02	0.01	0.01	0	12	0.93	10.63	0.406	decoy_reverse_sp|P11709|BIK1_YEAST:190:x:sp|P11709|BIK1_YEAST:281	NA
221111_QE1_ulianaf_YB_03_02	YB_03_19B	pellet in 4 mM Hepes pH 7.5 200 mM NaCl	YB_03_19	1	WAKTKHQINDEFLER-NDGSFMGKK-a5-b8	decoy_reverse_sp|P11709|BIK1_YEAST	sp|P11709|BIK1_YEAST	xlink	decoy intra-protein xl	221111_QE1_ulianaf_YB_03_02.c.18177.18177.3_221111_QE1_ulianaf_YB_03_02.c.18294.18294.3	114	72	42	-	3034.51	1012.51	3	4.1	1	2	2.7	0.01	0.19	0.05	0.01	0.04	0.01	12	0.49	9.74	0.406	decoy_reverse_sp|P11709|BIK1_YEAST:114:x:sp|P11709|BIK1_YEAST:72	NA
221111_QE1_ulianaf_YB_03_02	YB_03_19B	pellet in 4 mM Hepes pH 7.5 200 mM NaCl	YB_03_19	1	IKQLEQAQAQTAVESLPIFDPPAPVDTTAGR-LEEANEKIK-a2-b7	sp|P11709|BIK1_YEAST	sp|P11709|BIK1_YEAST	xlink	intra-protein xl	221111_QE1_ulianaf_YB_03_02.c.16495.16495.5_221111_QE1_ulianaf_YB_03_02.c.16901.16901.4	401	399	2	-	4501.36	901.28	5	0.1	1	2	1.88	0.04	0.04	0.04	0.02	0.02	0.01	40	0	5.6	0.406	sp|P11709|BIK1_YEAST:399:x:sp|P11709|BIK1_YEAST:401	NA
221111_QE1_ulianaf_YB_03_02	YB_03_19B	pellet in 4 mM Hepes pH 7.5 200 mM NaCl	YB_03_19	1	IGCFIQIPNLGRGQLKYVGPVDTK-IKENALEEK-a16-b2	sp|P11709|BIK1_YEAST	decoy_reverse_sp|P11709|BIK1_YEAST	xlink	decoy intra-protein xl	221111_QE1_ulianaf_YB_03_02.c.18756.18756.4_221111_QE1_ulianaf_YB_03_02.c.18748.18748.4	41	60	19	-	3883.09	971.78	4	-0.7	1	8	4.83	0.07	0.27	0.1	0.03	0.06	0.02	326	0.58	21.55	0.138	decoy_reverse_sp|P11709|BIK1_YEAST:60:x:sp|P11709|BIK1_YEAST:41	NA
221111_QE1_ulianaf_YB_03_02	YB_03_19B	pellet in 4 mM Hepes pH 7.5 200 mM NaCl	YB_03_19	1	EKEIDHLKQQLELER-DELIHKER-a8-b6	sp|P11709|BIK1_YEAST	decoy_reverse_sp|P11709|BIK1_YEAST	xlink	decoy intra-protein xl	221111_QE1_ulianaf_YB_03_02.c.13381.13381.4_221111_QE1_ulianaf_YB_03_02.c.13336.13336.4	269	196	73	-	3083.62	771.912	4	-2.4	2	3	5.25	0.04	0.35	0.15	0.13	0.02	0.02	154	0.55	21.02	0.155	decoy_reverse_sp|P11709|BIK1_YEAST:196:x:sp|P11709|BIK1_YEAST:269	NA
221111_QE1_ulianaf_YB_03_02	YB_03_19B	pellet in 4 mM Hepes pH 7.5 200 mM NaCl	YB_03_19	1	AGMFAGVDLLANIGKNDGSFMGK-RQQAKQK-a15-b5	sp|P11709|BIK1_YEAST	sp|P11709|BIK1_YEAST	xlink	intra-protein xl	221111_QE1_ulianaf_YB_03_02.c.08477.08477.5_221111_QE1_ulianaf_YB_03_02.c.08596.08596.5	64	281	217	-	3335.73	668.153	5	4.9	1	2	3.23	0.01	0.12	0.02	0.01	0.01	0.01	14	0.53	9.35	0.406	sp|P11709|BIK1_YEAST:281:x:sp|P11709|BIK1_YEAST:64	NA
221111_QE1_ulianaf_YB_03_02	YB_03_19B	pellet in 4 mM Hepes pH 7.5 200 mM NaCl	YB_03_19	1	DLDQLRKHQLYK-DNSNTHAWTKR-a7-b10	decoy_reverse_sp|P11709|BIK1_YEAST	decoy_reverse_sp|P11709|BIK1_YEAST	xlink	decoy intra-protein xl	221111_QE1_ulianaf_YB_03_02.c.15471.15471.3_221111_QE1_ulianaf_YB_03_02.c.15908.15908.3	225	271	46	-	3022.55	1008.52	3	5	1	4	2.6	0.04	0.33	0.04	0.03	0.01	0.01	37	0	13.12	0.361	decoy_reverse_sp|P11709|BIK1_YEAST:225:x:decoy_reverse_sp|P11709|BIK1_YEAST:271	NA
221111_QE1_ulianaf_YB_03_02	YB_03_19B	pellet in 4 mM Hepes pH 7.5 200 mM NaCl	YB_03_19	1	DELIHKEREYTIAEQR-LTFLEKQEYSNLK-a6-b6	decoy_reverse_sp|P11709|BIK1_YEAST	decoy_reverse_sp|P11709|BIK1_YEAST	xlink	decoy intra-protein xl	221111_QE1_ulianaf_YB_03_02.c.12475.12475.6_221111_QE1_ulianaf_YB_03_02.c.12009.12009.6	196	88	108	-	3778.92	630.828	6	-4.8	1	2	1.29	0.05	0.12	0.03	0.02	0.01	0.01	2	0	5.43	0.406	decoy_reverse_sp|P11709|BIK1_YEAST:196:x:decoy_reverse_sp|P11709|BIK1_YEAST:88	NA
221111_QE1_ulianaf_YB_03_02	YB_03_19B	pellet in 4 mM Hepes pH 7.5 200 mM NaCl	YB_03_19	1	LTFLEKQEYSNLKDLHSMSNK-EAQLTIEKLQRK-a13-b8	decoy_reverse_sp|P11709|BIK1_YEAST	sp|P11709|BIK1_YEAST	xlink	decoy intra-protein xl	221111_QE1_ulianaf_YB_03_02.c.16888.16888.4_221111_QE1_ulianaf_YB_03_02.c.16893.16893.4	95	225	130	-	4118.15	1030.55	4	-4.6	1	4	2.81	0.05	0.22	0.09	0.06	0.03	0.02	89	0	12.18	0.405	decoy_reverse_sp|P11709|BIK1_YEAST:95:x:sp|P11709|BIK1_YEAST:225	NA
221111_QE1_ulianaf_YB_03_02	YB_03_19B	pellet in 4 mM Hepes pH 7.5 200 mM NaCl	YB_03_19	1	DVMAGAAINLGFGLKPVVGYDTKGQLR-K23-155	decoy_reverse_sp|P11709|BIK1_YEAST	-	monolink	decoy monolink	221111_QE1_ulianaf_YB_03_02.c.18132.18132.3_221111_QE1_ulianaf_YB_03_02.c.18117.18117.3	418	n/a	-	-	2944.58	982.536	3	-0.1	1	4	1.06	0	0.1	0.05	0.05	0	0.01	57	0	5.35	0.226	decoy_reverse_sp|P11709|BIK1_YEAST:418	NA
221111_QE1_ulianaf_YB_03_02	YB_03_19B	pellet in 4 mM Hepes pH 7.5 200 mM NaCl	YB_03_19	1	KIGCFIQIPNLGR-EKEIDHLK-a1-b2	sp|P11709|BIK1_YEAST	sp|P11709|BIK1_YEAST	xlink	intra-protein xl	221111_QE1_ulianaf_YB_03_02.c.14851.14851.5_221111_QE1_ulianaf_YB_03_02.c.14707.14707.5	25	263	238	-	2663.44	533.697	5	-1.3	2	6	7.48	0.09	0.48	0.36	0.31	0.05	0.06	231	0.37	30.15	0.04	sp|P11709|BIK1_YEAST:25:x:sp|P11709|BIK1_YEAST:263	NA
221111_QE1_ulianaf_YB_03_02	YB_03_19B	pellet in 4 mM Hepes pH 7.5 200 mM NaCl	YB_03_19	1	SIVRLTNQFSPMDDPKSPTPMR-KQLEQLR-a16-b1	sp|P11709|BIK1_YEAST	sp|P11709|BIK1_YEAST	xlink	intra-protein xl	221111_QE1_ulianaf_YB_03_02.c.15830.15830.4_221111_QE1_ulianaf_YB_03_02.c.15789.15789.4	134	329	195	-	3567.85	892.971	4	-0.8	1	1	1.27	0.02	0.22	0.05	0.04	0.01	0.01	188	0	10.68	0.406	sp|P11709|BIK1_YEAST:134:x:sp|P11709|BIK1_YEAST:329	NA
221111_QE1_ulianaf_YB_03_02	YB_03_19B	pellet in 4 mM Hepes pH 7.5 200 mM NaCl	YB_03_19	1	LTFLEKQEYSNLKDLHSMSNK-KQLEQLR-a13-b1	decoy_reverse_sp|P11709|BIK1_YEAST	sp|P11709|BIK1_YEAST	xlink	decoy intra-protein xl	221111_QE1_ulianaf_YB_03_02.c.13652.13652.4_221111_QE1_ulianaf_YB_03_02.c.14140.14140.4	95	329	234	-	3575.86	894.972	4	-2.6	1	2	1.67	0.02	0.09	0.05	0.04	0.01	0.01	41	0	6.01	0.406	decoy_reverse_sp|P11709|BIK1_YEAST:95:x:sp|P11709|BIK1_YEAST:329	NA
221111_QE1_ulianaf_YB_03_02	YB_03_19B	pellet in 4 mM Hepes pH 7.5 200 mM NaCl	YB_03_19	1	ETIFQPQQSLFGYQLYKK-NDGSFMGKK-a17-b8	decoy_reverse_sp|P11709|BIK1_YEAST	sp|P11709|BIK1_YEAST	xlink	decoy intra-protein xl	221111_QE1_ulianaf_YB_03_02.c.14955.14955.3_221111_QE1_ulianaf_YB_03_02.c.15933.15933.3	386	72	314	-	3337.67	1113.57	3	1.1	1	4	2.74	0.04	0.18	0.03	0.01	0.02	0.01	19	0	9.75	0.406	decoy_reverse_sp|P11709|BIK1_YEAST:386:x:sp|P11709|BIK1_YEAST:72	NA
221111_QE1_ulianaf_YB_03_02	YB_03_19B	pellet in 4 mM Hepes pH 7.5 200 mM NaCl	YB_03_19	1	IGCFIQIPNLGRGQLKYVGPVDTK-LTFLEKQEYSNLK-a16-b6	sp|P11709|BIK1_YEAST	decoy_reverse_sp|P11709|BIK1_YEAST	xlink	decoy intra-protein xl	221111_QE1_ulianaf_YB_03_02.c.14874.14874.5_221111_QE1_ulianaf_YB_03_02.c.15389.15389.5	41	88	47	-	4422.39	885.485	5	4.8	1	3	1.68	0.04	0.09	0.12	0.06	0.06	0.02	104	0	7.45	0.406	decoy_reverse_sp|P11709|BIK1_YEAST:88:x:sp|P11709|BIK1_YEAST:41	NA
221111_QE1_ulianaf_YB_03_02	YB_03_19B	pellet in 4 mM Hepes pH 7.5 200 mM NaCl	YB_03_19	1	LTFLEKQEYSNLK-TTMEPLSIPKNR-a6-b10	decoy_reverse_sp|P11709|BIK1_YEAST	sp|P11709|BIK1_YEAST	xlink	decoy intra-protein xl	221111_QE1_ulianaf_YB_03_02.c.14557.14557.3_221111_QE1_ulianaf_YB_03_02.c.14504.14504.3	88	116	28	-	3135.66	1046.23	3	3.1	1	4	4.95	0.37	0.14	0.51	0.24	0.26	0.09	211	0.65	18.55	0.21	decoy_reverse_sp|P11709|BIK1_YEAST:88:x:sp|P11709|BIK1_YEAST:116	NA
221111_QE1_ulianaf_YB_03_02	YB_03_19B	pellet in 4 mM Hepes pH 7.5 200 mM NaCl	YB_03_19	1	YFQTEYPQSGLFIQLQKVASLIEK-FSRQPSMSLTDMPNDPTFPKR-a17-b20	sp|P11709|BIK1_YEAST	decoy_reverse_sp|P11709|BIK1_YEAST	xlink	decoy intra-protein xl	221111_QE1_ulianaf_YB_03_02.c.17017.17017.5_221111_QE1_ulianaf_YB_03_02.c.16999.16999.5	90	336	246	-	5418.71	1084.75	5	-3.5	1	4	2.88	0.07	0.19	0.17	0.02	0.15	0.03	122	0.31	12.42	0.405	decoy_reverse_sp|P11709|BIK1_YEAST:336:x:sp|P11709|BIK1_YEAST:90	NA
221111_QE1_ulianaf_YB_03_02	YB_03_19B	pellet in 4 mM Hepes pH 7.5 200 mM NaCl	YB_03_19	1	VASLIEKASISQTSR-DNSNTHAWTKR-a7-b10	sp|P11709|BIK1_YEAST	decoy_reverse_sp|P11709|BIK1_YEAST	xlink	decoy intra-protein xl	221111_QE1_ulianaf_YB_03_02.c.18574.18574.3_221111_QE1_ulianaf_YB_03_02.c.18565.18565.3	97	271	174	-	3055.57	1019.53	3	1	1	2	1.3	0.02	0.05	0.01	0.01	0.01	0	33	0	4.28	0.406	decoy_reverse_sp|P11709|BIK1_YEAST:271:x:sp|P11709|BIK1_YEAST:97	NA
221111_QE1_ulianaf_YB_03_02	YB_03_19B	pellet in 4 mM Hepes pH 7.5 200 mM NaCl	YB_03_19	1	LTFLEKQEYSNLK-DLHSMSNKQELR-a6-b8	decoy_reverse_sp|P11709|BIK1_YEAST	decoy_reverse_sp|P11709|BIK1_YEAST	xlink	decoy intra-protein xl	221111_QE1_ulianaf_YB_03_02.c.18252.18252.3_221111_QE1_ulianaf_YB_03_02.c.18240.18240.3	88	103	15	-	3206.63	1069.88	3	-0.8	1	2	1.13	0.05	0.07	0.01	0	0	0	5	0	4.05	0.406	decoy_reverse_sp|P11709|BIK1_YEAST:103:x:decoy_reverse_sp|P11709|BIK1_YEAST:88	NA
221111_QE1_ulianaf_YB_03_02	YB_03_19B	pellet in 4 mM Hepes pH 7.5 200 mM NaCl	YB_03_19	1	LTNQFSPMDDPKSPTPMRSFR-KLEEANEKIK-a12-b8	sp|P11709|BIK1_YEAST	sp|P11709|BIK1_YEAST	xlink	intra-protein xl	221111_QE1_ulianaf_YB_03_02.c.14484.14484.5_221111_QE1_ulianaf_YB_03_02.c.14441.14441.5	134	399	265	-	3789.91	758.99	5	1.2	1	5	5.1	0.06	0.23	0.11	0.07	0.03	0.02	154	0.89	18.03	0.222	sp|P11709|BIK1_YEAST:134:x:sp|P11709|BIK1_YEAST:399	NA
221111_QE1_ulianaf_YB_03_02	YB_03_19B	pellet in 4 mM Hepes pH 7.5 200 mM NaCl	YB_03_19	1	EYQNLSKELFLTKPQDSSSEEVASLTKK-K13-K28	sp|P11709|BIK1_YEAST	-	intralink	intralink	221111_QE1_ulianaf_YB_03_02.c.17092.17092.5_221111_QE1_ulianaf_YB_03_02.c.17102.17102.5	377	392	15	-	3336.71	668.35	5	4	1	3	1.98	0.03	0.12	0.02	0.02	0	0	42	0	7.22	0.176	sp|P11709|BIK1_YEAST:377:x:sp|P11709|BIK1_YEAST:392	NA
221111_QE1_ulianaf_YB_03_02	YB_03_19B	pellet in 4 mM Hepes pH 7.5 200 mM NaCl	YB_03_19	1	SSLSESVTQPDEAKLTFLEK-HQLYKRLQK-a14-b5	decoy_reverse_sp|P11709|BIK1_YEAST	decoy_reverse_sp|P11709|BIK1_YEAST	xlink	decoy intra-protein xl	221111_QE1_ulianaf_YB_03_02.c.11290.11290.5_221111_QE1_ulianaf_YB_03_02.c.11243.11243.5	82	230	148	-	3558.89	712.786	5	-0.6	1	2	2.13	0.02	0.13	0.06	0.04	0.02	0.01	88	0.66	8.78	0.406	decoy_reverse_sp|P11709|BIK1_YEAST:230:x:decoy_reverse_sp|P11709|BIK1_YEAST:82	NA
221111_QE1_ulianaf_YB_03_02	YB_03_19B	pellet in 4 mM Hepes pH 7.5 200 mM NaCl	YB_03_19	1	EQLKMHNDSLSKEYQNLSK-KQLEQLRNIEDQFELHK-a12-b1	sp|P11709|BIK1_YEAST	sp|P11709|BIK1_YEAST	xlink	intra-protein xl	221111_QE1_ulianaf_YB_03_02.c.15762.15762.4_221111_QE1_ulianaf_YB_03_02.c.15718.15718.4	364	329	35	-	4596.33	1150.09	4	0.2	1	2	1.09	0.05	0.02	0.04	0.01	0.03	0.01	61	0	3.9	0.406	sp|P11709|BIK1_YEAST:329:x:sp|P11709|BIK1_YEAST:364	NA
221111_QE1_ulianaf_YB_03_02	YB_03_19B	pellet in 4 mM Hepes pH 7.5 200 mM NaCl	YB_03_19	1	VASLIEKASISQTSR-EQLKMHNDSLSK-a7-b4	sp|P11709|BIK1_YEAST	sp|P11709|BIK1_YEAST	xlink	intra-protein xl	221111_QE1_ulianaf_YB_03_02.c.11116.11116.4_221111_QE1_ulianaf_YB_03_02.c.11080.11080.4	97	356	259	-	3155.64	789.917	4	-3.9	1	12	6.01	0	0.55	0.42	0.28	0.14	0.07	486	0.51	33.21	0.03	sp|P11709|BIK1_YEAST:356:x:sp|P11709|BIK1_YEAST:97	NA
221111_QE1_ulianaf_YB_03_02	YB_03_19B	pellet in 4 mM Hepes pH 7.5 200 mM NaCl	YB_03_19	1	ANHNTTSDWKPDNGHMNDLNSSEVTIELR-K10-155	sp|P11709|BIK1_YEAST	-	monolink	monolink	221111_QE1_ulianaf_YB_03_02.c.12694.12694.3_221111_QE1_ulianaf_YB_03_02.c.13704.13704.3	198	n/a	-	-	3449.59	1150.87	3	-1.7	1	31	8.53	0.21	0.52	0.4	0.4	0	0.07	1113	0	49.31	0	sp|P11709|BIK1_YEAST:198	NA
221111_QE1_ulianaf_YB_03_02	YB_03_19B	pellet in 4 mM Hepes pH 7.5 200 mM NaCl	YB_03_19	1	ELFLTKPQDSSSEEVASLTK-QQAKQK-a6-b4	sp|P11709|BIK1_YEAST	sp|P11709|BIK1_YEAST	xlink	intra-protein xl	221111_QE1_ulianaf_YB_03_02.c.11634.11634.3_221111_QE1_ulianaf_YB_03_02.c.11605.11605.3	377	281	96	-	3075.6	1026.21	3	0.7	1	3	6.04	0.13	0.53	0.33	0.31	0.02	0.04	315	0	29.77	0.04	sp|P11709|BIK1_YEAST:281:x:sp|P11709|BIK1_YEAST:377	NA
221111_QE1_ulianaf_YB_03_02	YB_03_19B	pellet in 4 mM Hepes pH 7.5 200 mM NaCl	YB_03_19	1	KYFQTEYPQSGLFIQLQK-TTMEPLSIPKNR-a1-b10	sp|P11709|BIK1_YEAST	sp|P11709|BIK1_YEAST	xlink	intra-protein xl	221111_QE1_ulianaf_YB_03_02.c.16876.16876.4_221111_QE1_ulianaf_YB_03_02.c.16792.16792.4	73	116	43	-	3740.94	936.244	4	-1.3	1	5	4.96	-0.01	0.64	0.34	0.29	0.04	0.05	507	0.33	33.08	0.03	sp|P11709|BIK1_YEAST:116:x:sp|P11709|BIK1_YEAST:73	NA
221111_QE1_ulianaf_YB_03_02	YB_03_19B	pellet in 4 mM Hepes pH 7.5 200 mM NaCl	YB_03_19	1	EYQNLSKELFLTKPQDSSSEEVASLTK-K7-K13	sp|P11709|BIK1_YEAST	-	intralink	intralink	221111_QE1_ulianaf_YB_03_02.c.17617.17617.3_221111_QE1_ulianaf_YB_03_02.c.17928.17928.3	371	377	6	-	3208.61	1070.54	3	1.9	2	15	5.86	0	0.42	0.2	0.2	0	0.04	289	0.35	26.18	0	sp|P11709|BIK1_YEAST:371:x:sp|P11709|BIK1_YEAST:377	NA
221111_QE1_ulianaf_YB_03_02	YB_03_19B	pellet in 4 mM Hepes pH 7.5 200 mM NaCl	YB_03_19	1	KLAVNESPLNTNLHDGQERENEEK-KQLHYK-a1-b1	decoy_reverse_sp|P11709|BIK1_YEAST	sp|P11709|BIK1_YEAST	xlink	decoy intra-protein xl	221111_QE1_ulianaf_YB_03_02.c.16936.16936.3_221111_QE1_ulianaf_YB_03_02.c.16891.16891.3	131	229	98	-	3716.88	1239.97	3	2.2	2	1	1.59	-0.01	0.27	0.02	0	0.01	0.01	16	0.95	9.16	0.406	decoy_reverse_sp|P11709|BIK1_YEAST:131:x:sp|P11709|BIK1_YEAST:229	NA
221111_QE1_ulianaf_YB_03_02	YB_03_19B	pellet in 4 mM Hepes pH 7.5 200 mM NaCl	YB_03_19	1	EKEIDHLKQQLELER-EAQLTIEKLQR-a8-b8	sp|P11709|BIK1_YEAST	sp|P11709|BIK1_YEAST	xlink	intra-protein xl	221111_QE1_ulianaf_YB_03_02.c.14368.14368.5_221111_QE1_ulianaf_YB_03_02.c.14501.14501.5	269	225	44	-	3372.81	675.57	5	-4.2	1	3	3.79	-0.02	0.26	0.2	0.12	0.08	0.04	154	0.56	16.21	0.284	sp|P11709|BIK1_YEAST:225:x:sp|P11709|BIK1_YEAST:269	NA
221111_QE1_ulianaf_YB_03_02	YB_03_19B	pellet in 4 mM Hepes pH 7.5 200 mM NaCl	YB_03_19	1	KSSLSESVTQPDEAK-IKENALEEKK-a1-b2	decoy_reverse_sp|P11709|BIK1_YEAST	decoy_reverse_sp|P11709|BIK1_YEAST	xlink	decoy intra-protein xl	221111_QE1_ulianaf_YB_03_02.c.12066.12066.3_221111_QE1_ulianaf_YB_03_02.c.12020.12020.3	68	60	8	-	2943.54	982.188	3	4	1	4	2.35	-0.01	0.25	0.05	0.04	0.02	0.01	68	0.94	11.32	0.405	decoy_reverse_sp|P11709|BIK1_YEAST:60:x:decoy_reverse_sp|P11709|BIK1_YEAST:68	NA
221111_QE1_ulianaf_YB_03_02	YB_03_19B	pellet in 4 mM Hepes pH 7.5 200 mM NaCl	YB_03_19	1	EYQNLSKELFLTKPQDSSSEEVASLTK-K7-156	sp|P11709|BIK1_YEAST	-	monolink	monolink	221111_QE1_ulianaf_YB_03_02.c.16383.16383.4_221111_QE1_ulianaf_YB_03_02.c.15505.15505.4	371	n/a	-	-	3226.6	807.659	4	-3	10	27	7.13	0.09	0.66	0.35	0.35	0	0.06	632	0.4	40.5	0	sp|P11709|BIK1_YEAST:371	NA
221111_QE1_ulianaf_YB_03_02	YB_03_19B	pellet in 4 mM Hepes pH 7.5 200 mM NaCl	YB_03_19	1	EYQNLSKELFLTKPQDSSSEEVASLTK-K13-156	sp|P11709|BIK1_YEAST	-	monolink	monolink	221111_QE1_ulianaf_YB_03_02.c.14727.14727.3_221111_QE1_ulianaf_YB_03_02.c.14654.14654.3	377	n/a	-	-	3226.6	1076.54	3	-3.1	2	17	5.8	0.01	0.34	0.25	0.25	0	0.05	223	0.54	23.37	0	sp|P11709|BIK1_YEAST:377	NA
221111_QE1_ulianaf_YB_03_02	YB_03_19B	pellet in 4 mM Hepes pH 7.5 200 mM NaCl	YB_03_19	1	KYFQTEYPQSGLFIQLQKVASLIEK-K18-156	sp|P11709|BIK1_YEAST	-	monolink	monolink	221111_QE1_ulianaf_YB_03_02.c.18946.18946.3_221111_QE1_ulianaf_YB_03_02.c.18940.18940.3	90	n/a	-	-	3113.68	1038.9	3	3.8	2	26	6.9	0.19	0.48	0.35	0.35	0	0.07	798	0	39.59	0	sp|P11709|BIK1_YEAST:90	NA
221111_QE1_ulianaf_YB_03_02	YB_03_19B	pellet in 4 mM Hepes pH 7.5 200 mM NaCl	YB_03_19	1	QEYSNLKDLHSMSNKQELR-EIDHLKQQLELER-a7-b6	decoy_reverse_sp|P11709|BIK1_YEAST	sp|P11709|BIK1_YEAST	xlink	decoy intra-protein xl	221111_QE1_ulianaf_YB_03_02.c.14219.14219.5_221111_QE1_ulianaf_YB_03_02.c.14178.14178.5	95	269	174	-	4107.05	822.418	5	-4.9	2	4	3.6	0.01	0.3	0.1	0.03	0.07	0.02	148	0	16.41	0.273	decoy_reverse_sp|P11709|BIK1_YEAST:95:x:sp|P11709|BIK1_YEAST:269	NA
221111_QE1_ulianaf_YB_03_02	YB_03_19B	pellet in 4 mM Hepes pH 7.5 200 mM NaCl	YB_03_19	1	NLSHNQPTGANEDVELLKK-RTTMEPLSIPKNR-a18-b11	sp|P11709|BIK1_YEAST	sp|P11709|BIK1_YEAST	xlink	intra-protein xl	221111_QE1_ulianaf_YB_03_02.c.11798.11798.6_221111_QE1_ulianaf_YB_03_02.c.12077.12077.5	328	116	212	-	3785.97	632.002	6	-1.9	1	2	2.22	0.06	0.12	0.03	0.02	0.01	0	6	0	7.26	0.406	sp|P11709|BIK1_YEAST:116:x:sp|P11709|BIK1_YEAST:328	NA
221111_QE1_ulianaf_YB_03_02	YB_03_19B	pellet in 4 mM Hepes pH 7.5 200 mM NaCl	YB_03_19	1	KANHNTTSDWKPDNGHMNDLNSSEVTIELR-EKWAKTK-a11-b2	sp|P11709|BIK1_YEAST	decoy_reverse_sp|P11709|BIK1_YEAST	xlink	decoy intra-protein xl	221111_QE1_ulianaf_YB_03_02.c.09366.09366.5_221111_QE1_ulianaf_YB_03_02.c.09367.09367.5	198	109	89	-	4450.16	891.04	5	-0.6	1	3	5.05	0.08	0.39	0.38	0.31	0.07	0.07	884	0	35.3	0	decoy_reverse_sp|P11709|BIK1_YEAST:109:x:sp|P11709|BIK1_YEAST:198	NA
221111_QE1_ulianaf_YB_03_02	YB_03_19B	pellet in 4 mM Hepes pH 7.5 200 mM NaCl	YB_03_19	1	ENEEKVVLHAEELQFNAISEDEQFQLKQK-EKWAKTK-a27-b5	decoy_reverse_sp|P11709|BIK1_YEAST	decoy_reverse_sp|P11709|BIK1_YEAST	xlink	decoy intra-protein xl	221111_QE1_ulianaf_YB_03_02.c.14984.14984.6_221111_QE1_ulianaf_YB_03_02.c.14923.14923.6	176	112	64	-	4499.27	750.887	6	-2.9	1	1	1.65	-0.01	0.09	0.09	0.01	0.08	0.04	115	0	7.75	0.406	decoy_reverse_sp|P11709|BIK1_YEAST:112:x:decoy_reverse_sp|P11709|BIK1_YEAST:176	NA
221111_QE1_ulianaf_YB_03_02	YB_03_19B	pellet in 4 mM Hepes pH 7.5 200 mM NaCl	YB_03_19	1	LQKQETEIALRDENNLHMETGVNPSSIDLK-DELIHKER-a3-b6	decoy_reverse_sp|P11709|BIK1_YEAST	decoy_reverse_sp|P11709|BIK1_YEAST	xlink	decoy intra-protein xl	221111_QE1_ulianaf_YB_03_02.c.15835.15835.4_221111_QE1_ulianaf_YB_03_02.c.15765.15765.4	234	196	38	-	4598.33	1150.59	4	0.2	1	2	1.6	0.07	0	0.04	0.03	0.02	0.01	55	0	4.37	0.406	decoy_reverse_sp|P11709|BIK1_YEAST:196:x:decoy_reverse_sp|P11709|BIK1_YEAST:234	NA
221111_QE1_ulianaf_YB_03_02	YB_03_19B	pellet in 4 mM Hepes pH 7.5 200 mM NaCl	YB_03_19	1	EKEIDHLKQQLELER-EQLKMHNDSLSK-a8-b4	sp|P11709|BIK1_YEAST	sp|P11709|BIK1_YEAST	xlink	intra-protein xl	221111_QE1_ulianaf_YB_03_02.c.11650.11650.6_221111_QE1_ulianaf_YB_03_02.c.11563.11563.6	269	356	87	-	3473.78	579.971	6	-1.5	1	9	6.06	0.01	0.55	0.42	0.25	0.17	0.08	588	0.57	35.23	0.03	sp|P11709|BIK1_YEAST:269:x:sp|P11709|BIK1_YEAST:356	NA
221111_QE1_ulianaf_YB_03_02	YB_03_19B	pellet in 4 mM Hepes pH 7.5 200 mM NaCl	YB_03_19	1	LTFLEKQEYSNLK-LTFLEKQEYSNLK-a6-b6	decoy_reverse_sp|P11709|BIK1_YEAST	decoy_reverse_sp|P11709|BIK1_YEAST	xlink	decoy intra-protein xl	221111_QE1_ulianaf_YB_03_02.c.14508.14508.5_221111_QE1_ulianaf_YB_03_02.c.14542.14542.5	88	88	0	-	3361.78	673.364	5	3.1	1	1	0.93	0.03	0.05	0	0	0	0	2	0	2.93	0.406	decoy_reverse_sp|P11709|BIK1_YEAST:88:x:decoy_reverse_sp|P11709|BIK1_YEAST:88	NA
221111_QE1_ulianaf_YB_03_02	YB_03_19B	pellet in 4 mM Hepes pH 7.5 200 mM NaCl	YB_03_19	1	LTFLEKQEYSNLKDLHSMSNK-KQLEQLR-a6-b1	decoy_reverse_sp|P11709|BIK1_YEAST	sp|P11709|BIK1_YEAST	xlink	decoy intra-protein xl	221111_QE1_ulianaf_YB_03_02.c.14170.14170.4_221111_QE1_ulianaf_YB_03_02.c.13434.13434.4	88	329	241	-	3575.86	894.972	4	-2.7	2	2	2.32	0.01	0.18	0.11	0.1	0.01	0.02	66	0.93	9.82	0.406	decoy_reverse_sp|P11709|BIK1_YEAST:88:x:sp|P11709|BIK1_YEAST:329	NA
221111_QE1_ulianaf_YB_03_02	YB_03_19B	pellet in 4 mM Hepes pH 7.5 200 mM NaCl	YB_03_19	1	KQLEQLRNIEDQFELHK-EKWAKTK-a1-b5	sp|P11709|BIK1_YEAST	decoy_reverse_sp|P11709|BIK1_YEAST	xlink	decoy intra-protein xl	221111_QE1_ulianaf_YB_03_02.c.11979.11979.6_221111_QE1_ulianaf_YB_03_02.c.11900.11900.6	329	112	217	-	3194.7	639.949	5	-1.5	3	1	1.48	-0.01	0.14	0.08	0.01	0.07	0.02	110	0	8.09	0.406	decoy_reverse_sp|P11709|BIK1_YEAST:112:x:sp|P11709|BIK1_YEAST:329	NA
221111_QE1_ulianaf_YB_03_02	YB_03_19B	pellet in 4 mM Hepes pH 7.5 200 mM NaCl	YB_03_19	1	EKEIDHLKQQLELER-EREQLKMHNDSLSK-a8-b6	sp|P11709|BIK1_YEAST	sp|P11709|BIK1_YEAST	xlink	intra-protein xl	221111_QE1_ulianaf_YB_03_02.c.15545.15545.4_221111_QE1_ulianaf_YB_03_02.c.16037.16037.4	269	356	87	-	3758.93	940.742	4	2.3	1	3	2.15	-0.01	0.17	0.06	0.03	0.03	0.01	23	0.68	8.3	0.406	sp|P11709|BIK1_YEAST:269:x:sp|P11709|BIK1_YEAST:356	NA
221111_QE1_ulianaf_YB_03_02	YB_03_19B	pellet in 4 mM Hepes pH 7.5 200 mM NaCl	YB_03_19	1	REELLQQKDELIHK-DLHSMSNKQELR-a8-b8	decoy_reverse_sp|P11709|BIK1_YEAST	decoy_reverse_sp|P11709|BIK1_YEAST	xlink	decoy intra-protein xl	221111_QE1_ulianaf_YB_03_02.c.09793.09793.5_221111_QE1_ulianaf_YB_03_02.c.10570.10570.5	190	103	87	-	3372.74	675.557	5	-0.2	1	3	2.59	0.01	0.24	0.09	0.03	0.07	0.02	158	0	13.22	0.361	decoy_reverse_sp|P11709|BIK1_YEAST:103:x:decoy_reverse_sp|P11709|BIK1_YEAST:190	NA
221111_QE1_ulianaf_YB_03_02	YB_03_19B	pellet in 4 mM Hepes pH 7.5 200 mM NaCl	YB_03_19	1	LTFLEKQEYSNLKDLHSMSNK-TTMEPLSIPKNRSIVR-a6-b10	decoy_reverse_sp|P11709|BIK1_YEAST	sp|P11709|BIK1_YEAST	xlink	decoy intra-protein xl	221111_QE1_ulianaf_YB_03_02.c.16861.16861.4_221111_QE1_ulianaf_YB_03_02.c.17113.17113.4	88	116	28	-	4503.37	1126.85	4	4.4	1	3	2.19	0.07	0.12	0.09	0.05	0.04	0.02	48	0	8.22	0.406	decoy_reverse_sp|P11709|BIK1_YEAST:88:x:sp|P11709|BIK1_YEAST:116	NA
221111_QE1_ulianaf_YB_03_02	YB_03_19B	pellet in 4 mM Hepes pH 7.5 200 mM NaCl	YB_03_19	1	IGCFIQIPNLGRGQLKYVGPVDTK-EKWAKTK-a16-b5	sp|P11709|BIK1_YEAST	decoy_reverse_sp|P11709|BIK1_YEAST	xlink	decoy intra-protein xl	221111_QE1_ulianaf_YB_03_02.c.18405.18405.3_221111_QE1_ulianaf_YB_03_02.c.18592.18592.3	41	112	71	-	3700	1234.34	3	-4.9	1	2	2.98	-0.01	0.03	0.04	0.04	0.01	0.01	19	0	7.02	0.406	decoy_reverse_sp|P11709|BIK1_YEAST:112:x:sp|P11709|BIK1_YEAST:41	NA
221111_QE1_ulianaf_YB_03_02	YB_03_19B	pellet in 4 mM Hepes pH 7.5 200 mM NaCl	YB_03_19	1	EYQNLSKELFLTKPQDSSSEEVASLTK-K7-155	sp|P11709|BIK1_YEAST	-	monolink	monolink	221111_QE1_ulianaf_YB_03_02.c.15651.15651.3_221111_QE1_ulianaf_YB_03_02.c.15468.15468.3	371	n/a	-	-	3225.62	1076.22	3	-1.8	2	35	7.14	0.15	0.65	0.41	0.41	0	0.07	463	0.16	37.6	0	sp|P11709|BIK1_YEAST:371	NA
221111_QE1_ulianaf_YB_03_02	YB_03_19B	pellet in 4 mM Hepes pH 7.5 200 mM NaCl	YB_03_19	1	ELFLTKPQDSSSEEVASLTK-DELIHKER-a6-b6	sp|P11709|BIK1_YEAST	decoy_reverse_sp|P11709|BIK1_YEAST	xlink	decoy intra-protein xl	221111_QE1_ulianaf_YB_03_02.c.17277.17277.4_221111_QE1_ulianaf_YB_03_02.c.16915.16915.4	377	196	181	-	3384.72	847.188	4	-2.6	1	1	1.51	0.05	0.12	0.03	0.03	0	0	46	0	6.47	0.406	decoy_reverse_sp|P11709|BIK1_YEAST:196:x:sp|P11709|BIK1_YEAST:377	NA
221111_QE1_ulianaf_YB_03_02	YB_03_19B	pellet in 4 mM Hepes pH 7.5 200 mM NaCl	YB_03_19	1	DVMAGAAINLGFGLKPVVGYDTKGQLR-QKQAQR-a23-b2	decoy_reverse_sp|P11709|BIK1_YEAST	decoy_reverse_sp|P11709|BIK1_YEAST	xlink	decoy intra-protein xl	221111_QE1_ulianaf_YB_03_02.c.16868.16868.3_221111_QE1_ulianaf_YB_03_02.c.16838.16838.3	418	178	240	-	3684.96	1229.33	3	-5	1	1	1.62	0.04	0.05	0.08	0.04	0.04	0.02	110	0	6.69	0.406	decoy_reverse_sp|P11709|BIK1_YEAST:178:x:decoy_reverse_sp|P11709|BIK1_YEAST:418	NA
221111_QE1_ulianaf_YB_03_02	YB_03_19B	pellet in 4 mM Hepes pH 7.5 200 mM NaCl	YB_03_19	1	WAKTKHQINDEFLER-EIDHLKQQLELERR-a5-b6	decoy_reverse_sp|P11709|BIK1_YEAST	sp|P11709|BIK1_YEAST	xlink	decoy intra-protein xl	221111_QE1_ulianaf_YB_03_02.c.17874.17874.4_221111_QE1_ulianaf_YB_03_02.c.17183.17183.4	114	269	155	-	3858	965.508	4	-3.9	1	1	1.71	-0.02	0.13	0.02	0.01	0	0	43	0	6.93	0.406	decoy_reverse_sp|P11709|BIK1_YEAST:114:x:sp|P11709|BIK1_YEAST:269	NA
221111_QE1_ulianaf_YB_03_02	YB_03_19B	pellet in 4 mM Hepes pH 7.5 200 mM NaCl	YB_03_19	1	AGMFAGVDLLANIGKNDGSFMGK-EKWAKTK-a15-b5	sp|P11709|BIK1_YEAST	decoy_reverse_sp|P11709|BIK1_YEAST	xlink	decoy intra-protein xl	221111_QE1_ulianaf_YB_03_02.c.15418.15418.4_221111_QE1_ulianaf_YB_03_02.c.14463.14463.4	64	112	48	-	3339.71	835.935	4	2.6	1	4	3.79	-0.02	0.16	0.06	0.03	0.03	0.01	88	0	12.53	0.397	decoy_reverse_sp|P11709|BIK1_YEAST:112:x:sp|P11709|BIK1_YEAST:64	NA
221111_QE1_ulianaf_YB_03_02	YB_03_19B	pellet in 4 mM Hepes pH 7.5 200 mM NaCl	YB_03_19	1	WAKTKHQINDEFLER-QLHYKR-a5-b5	decoy_reverse_sp|P11709|BIK1_YEAST	sp|P11709|BIK1_YEAST	xlink	decoy intra-protein xl	221111_QE1_ulianaf_YB_03_02.c.10696.10696.5_221111_QE1_ulianaf_YB_03_02.c.10629.10629.5	114	234	120	-	2895.51	580.111	5	0.3	1	2	4.47	-0.01	0.28	0.08	0.07	0.01	0.01	90	0.8	16.45	0.273	decoy_reverse_sp|P11709|BIK1_YEAST:114:x:sp|P11709|BIK1_YEAST:234	NA
221111_QE1_ulianaf_YB_03_02	YB_03_19B	pellet in 4 mM Hepes pH 7.5 200 mM NaCl	YB_03_19	1	LTFLEKQEYSNLKDLHSMSNK-EQQLLKK-a13-b6	decoy_reverse_sp|P11709|BIK1_YEAST	decoy_reverse_sp|P11709|BIK1_YEAST	xlink	decoy intra-protein xl	221111_QE1_ulianaf_YB_03_02.c.12268.12268.4_221111_QE1_ulianaf_YB_03_02.c.12496.12496.4	95	130	35	-	3547.85	887.971	4	-2.5	3	1	2.22	-0.01	0.19	0.08	0.07	0.01	0.01	72	0.61	9.92	0.406	decoy_reverse_sp|P11709|BIK1_YEAST:130:x:decoy_reverse_sp|P11709|BIK1_YEAST:95	NA
221111_QE1_ulianaf_YB_03_02	YB_03_19B	pellet in 4 mM Hepes pH 7.5 200 mM NaCl	YB_03_19	1	KQLHYKR-K1-156	sp|P11709|BIK1_YEAST	-	monolink	monolink	221111_QE1_ulianaf_YB_03_02.c.05538.05538.3_221111_QE1_ulianaf_YB_03_02.c.05491.05491.3	229	n/a	-	-	1127.64	376.889	3	-2	2	5	5.97	0.09	0.18	0.14	0.14	0	0.1	71	0.56	18.34	0.022	sp|P11709|BIK1_YEAST:229	NA
221111_QE1_ulianaf_YB_03_02	YB_03_19B	pellet in 4 mM Hepes pH 7.5 200 mM NaCl	YB_03_19	1	KQLEQLRNIEDQFELHK-IKENALEEKK-a1-b9	sp|P11709|BIK1_YEAST	decoy_reverse_sp|P11709|BIK1_YEAST	xlink	decoy intra-protein xl	221111_QE1_ulianaf_YB_03_02.c.16230.16230.5_221111_QE1_ulianaf_YB_03_02.c.15335.15335.5	329	67	262	-	3505.88	702.184	5	0.7	1	3	3.84	0.03	0.31	0.07	0.02	0.05	0.01	73	0.5	15.7	0.299	decoy_reverse_sp|P11709|BIK1_YEAST:67:x:sp|P11709|BIK1_YEAST:329	NA
221111_QE1_ulianaf_YB_03_02	YB_03_19B	pellet in 4 mM Hepes pH 7.5 200 mM NaCl	YB_03_19	1	YVGPVDTKAGMFAGVDLLANIGK-KQLHYK-a8-b1	sp|P11709|BIK1_YEAST	sp|P11709|BIK1_YEAST	xlink	intra-protein xl	221111_QE1_ulianaf_YB_03_02.c.17953.17953.5_221111_QE1_ulianaf_YB_03_02.c.17941.17941.5	49	229	180	-	3288.76	658.76	5	0.4	1	4	6.24	0.05	0.43	0.34	0.3	0.04	0.05	406	0.91	29.59	0.04	sp|P11709|BIK1_YEAST:229:x:sp|P11709|BIK1_YEAST:49	NA
221111_QE1_ulianaf_YB_03_02	YB_03_19B	pellet in 4 mM Hepes pH 7.5 200 mM NaCl	YB_03_19	1	KSSLSESVTQPDEAKLTFLEK-LQKQETEIALR-a15-b3	decoy_reverse_sp|P11709|BIK1_YEAST	decoy_reverse_sp|P11709|BIK1_YEAST	xlink	decoy intra-protein xl	221111_QE1_ulianaf_YB_03_02.c.16859.16859.4_221111_QE1_ulianaf_YB_03_02.c.17172.17172.4	82	234	152	-	3802.02	951.512	4	-1.9	2	2	1.57	0.05	0.18	0.02	0.02	0.01	0	14	0.57	7.42	0.406	decoy_reverse_sp|P11709|BIK1_YEAST:234:x:decoy_reverse_sp|P11709|BIK1_YEAST:82	NA
221111_QE1_ulianaf_YB_03_02	YB_03_19B	pellet in 4 mM Hepes pH 7.5 200 mM NaCl	YB_03_19	1	GQLRNFGQGLIICIPKR-EAQLTIEKLQR-a16-b8	decoy_reverse_sp|P11709|BIK1_YEAST	sp|P11709|BIK1_YEAST	xlink	decoy intra-protein xl	221111_QE1_ulianaf_YB_03_02.c.11047.11047.6_221111_QE1_ulianaf_YB_03_02.c.10973.10973.6	434	225	209	-	3434.92	573.494	6	-0.5	1	5	3.32	0.06	0.27	0.19	0.07	0.12	0.04	201	0.84	16.6	0.246	decoy_reverse_sp|P11709|BIK1_YEAST:434:x:sp|P11709|BIK1_YEAST:225	NA
221111_QE1_ulianaf_YB_03_02	YB_03_19B	pellet in 4 mM Hepes pH 7.5 200 mM NaCl	YB_03_19	1	EYQNLSKELFLTKPQDSSSEEVASLTK-EKWAKTK-a13-b5	sp|P11709|BIK1_YEAST	decoy_reverse_sp|P11709|BIK1_YEAST	xlink	decoy intra-protein xl	221111_QE1_ulianaf_YB_03_02.c.12882.12882.5_221111_QE1_ulianaf_YB_03_02.c.13308.13308.5	377	112	265	-	4098.09	820.627	5	-2.6	1	2	2.47	0.06	0.03	0.15	0.09	0.06	0.04	156	0	9.01	0.406	decoy_reverse_sp|P11709|BIK1_YEAST:112:x:sp|P11709|BIK1_YEAST:377	NA
221111_QE1_ulianaf_YB_03_02	YB_03_19B	pellet in 4 mM Hepes pH 7.5 200 mM NaCl	YB_03_19	1	TTMEPLSIPKNR-TTMEPLSIPKNR-a10-b10	sp|P11709|BIK1_YEAST	sp|P11709|BIK1_YEAST	xlink	intra-protein xl	221111_QE1_ulianaf_YB_03_02.c.13941.13941.3_221111_QE1_ulianaf_YB_03_02.c.13895.13895.3	116	116	0	-	2909.53	970.852	3	-0.6	1	13	9.68	0.33	0.22	0.44	0.22	0.22	0.08	374	0	32.39	0.03	sp|P11709|BIK1_YEAST:116:x:sp|P11709|BIK1_YEAST:116	NA
221111_QE1_ulianaf_YB_03_03	YB_03_19C	pellet in 4 mM Hepes pH 7.5 200 mM NaCl	YB_03_19	1	QEYSNLKDLHSMSNKQELR-LEEANEKIK-a15-b7	decoy_reverse_sp|P11709|BIK1_YEAST	sp|P11709|BIK1_YEAST	xlink	decoy intra-protein xl	221111_QE1_ulianaf_YB_03_03.c.14937.14937.4_221111_QE1_ulianaf_YB_03_03.c.14861.14861.4	103	399	296	-	3529.76	883.449	4	-2.4	1	1	1.92	0.04	0.24	0.05	0.03	0.03	0.01	100	0.84	10.88	0.406	decoy_reverse_sp|P11709|BIK1_YEAST:103:x:sp|P11709|BIK1_YEAST:399	NA
221111_QE1_ulianaf_YB_03_03	YB_03_19C	pellet in 4 mM Hepes pH 7.5 200 mM NaCl	YB_03_19	1	NIEDQFELHKTK-QQAKQK-a10-b4	sp|P11709|BIK1_YEAST	sp|P11709|BIK1_YEAST	xlink	intra-protein xl	221111_QE1_ulianaf_YB_03_03.c.09257.09257.3_221111_QE1_ulianaf_YB_03_03.c.09183.09183.3	345	281	64	-	2368.23	790.418	3	-4	1	3	5.51	0.05	0.44	0.11	0.08	0.04	0.02	56	0	21.6	0.123	sp|P11709|BIK1_YEAST:281:x:sp|P11709|BIK1_YEAST:345	NA
221111_QE1_ulianaf_YB_03_03	YB_03_19C	pellet in 4 mM Hepes pH 7.5 200 mM NaCl	YB_03_19	1	EAQLTIEKLQR-ENALEEKK-a8-b7	sp|P11709|BIK1_YEAST	decoy_reverse_sp|P11709|BIK1_YEAST	xlink	decoy intra-protein xl	221111_QE1_ulianaf_YB_03_03.c.07677.07677.5_221111_QE1_ulianaf_YB_03_03.c.07638.07638.5	225	67	158	-	2425.3	486.068	5	-1.5	1	2	2.96	0.02	0.2	0.03	0.02	0.01	0	40	0.87	10.86	0.406	decoy_reverse_sp|P11709|BIK1_YEAST:67:x:sp|P11709|BIK1_YEAST:225	NA
221111_QE1_ulianaf_YB_03_03	YB_03_19C	pellet in 4 mM Hepes pH 7.5 200 mM NaCl	YB_03_19	1	KSSLSESVTQPDEAK-KLEEANEKIK-a1-b1	decoy_reverse_sp|P11709|BIK1_YEAST	sp|P11709|BIK1_YEAST	xlink	decoy intra-protein xl	221111_QE1_ulianaf_YB_03_03.c.13140.13140.5_221111_QE1_ulianaf_YB_03_03.c.13079.13079.5	68	392	324	-	2943.53	589.714	5	0.3	1	3	2.44	-0.01	0.24	0.06	0.04	0.02	0.01	49	0	10.92	0.406	decoy_reverse_sp|P11709|BIK1_YEAST:68:x:sp|P11709|BIK1_YEAST:392	NA
221111_QE1_ulianaf_YB_03_03	YB_03_19C	pellet in 4 mM Hepes pH 7.5 200 mM NaCl	YB_03_19	1	NIEDQFELHKTK-KQLEQLR-a10-b1	sp|P11709|BIK1_YEAST	sp|P11709|BIK1_YEAST	xlink	intra-protein xl	221111_QE1_ulianaf_YB_03_03.c.12104.12104.5_221111_QE1_ulianaf_YB_03_03.c.12065.12065.5	345	329	16	-	2552.35	511.478	5	-2.6	1	3	4.27	0	0.42	0.26	0.03	0.22	0.06	262	0.69	22.86	0.111	sp|P11709|BIK1_YEAST:329:x:sp|P11709|BIK1_YEAST:345	NA
221111_QE1_ulianaf_YB_03_03	YB_03_19C	pellet in 4 mM Hepes pH 7.5 200 mM NaCl	YB_03_19	1	VLAESIKETIFQPQQSLFGYQLYK-K7-K24	decoy_reverse_sp|P11709|BIK1_YEAST	-	intralink	decoy intralink	221111_QE1_ulianaf_YB_03_03.c.14088.14088.5_221111_QE1_ulianaf_YB_03_03.c.14302.14302.4	369	386	17	-	2967.56	594.52	5	-0.1	1	1	2.04	-0.01	0.14	0.01	0.01	0	0	3	0.4	7.13	0.196	decoy_reverse_sp|P11709|BIK1_YEAST:369:x:decoy_reverse_sp|P11709|BIK1_YEAST:386	NA
221111_QE1_ulianaf_YB_03_03	YB_03_19C	pellet in 4 mM Hepes pH 7.5 200 mM NaCl	YB_03_19	1	EQLKMHNDSLSK-KQLHYKR-a4-b6	sp|P11709|BIK1_YEAST	sp|P11709|BIK1_YEAST	xlink	intra-protein xl	221111_QE1_ulianaf_YB_03_03.c.06805.06805.5_221111_QE1_ulianaf_YB_03_03.c.07022.07022.5	356	234	122	-	2538.33	508.674	5	-2.1	1	4	5.96	0.03	0.56	0.25	0.23	0.02	0.04	419	0.91	31.68	0.04	sp|P11709|BIK1_YEAST:234:x:sp|P11709|BIK1_YEAST:356	NA
221111_QE1_ulianaf_YB_03_03	YB_03_19C	pellet in 4 mM Hepes pH 7.5 200 mM NaCl	YB_03_19	1	DLHSMSNKQELR-QKQAQR-a8-b2	decoy_reverse_sp|P11709|BIK1_YEAST	decoy_reverse_sp|P11709|BIK1_YEAST	xlink	decoy intra-protein xl	221111_QE1_ulianaf_YB_03_03.c.10193.10193.3_221111_QE1_ulianaf_YB_03_03.c.10145.10145.3	103	178	75	-	2352.21	785.077	3	4.8	1	3	3.36	0.1	0.2	0.06	0.05	0.01	0.01	35	0.58	12	0.405	decoy_reverse_sp|P11709|BIK1_YEAST:103:x:decoy_reverse_sp|P11709|BIK1_YEAST:178	NA
221111_QE1_ulianaf_YB_03_03	YB_03_19C	pellet in 4 mM Hepes pH 7.5 200 mM NaCl	YB_03_19	1	VASLIEKASISQTSR-EKEIDHLK-a7-b2	sp|P11709|BIK1_YEAST	sp|P11709|BIK1_YEAST	xlink	intra-protein xl	221111_QE1_ulianaf_YB_03_03.c.12631.12631.5_221111_QE1_ulianaf_YB_03_03.c.12558.12558.5	97	263	166	-	2737.48	548.503	5	-3.4	1	6	6.19	0	0.57	0.35	0.28	0.07	0.06	333	0.44	30.98	0.04	sp|P11709|BIK1_YEAST:263:x:sp|P11709|BIK1_YEAST:97	NA
221111_QE1_ulianaf_YB_03_03	YB_03_19C	pellet in 4 mM Hepes pH 7.5 200 mM NaCl	YB_03_19	1	RTTMEPLSIPKNR-KQLEQLR-a11-b1	sp|P11709|BIK1_YEAST	sp|P11709|BIK1_YEAST	xlink	intra-protein xl	221111_QE1_ulianaf_YB_03_03.c.12851.12851.5_221111_QE1_ulianaf_YB_03_03.c.12573.12573.5	116	329	213	-	2593.45	519.698	5	4.5	3	3	2.69	0.03	0.21	0.08	0.01	0.07	0.02	84	0.71	11.5	0.405	sp|P11709|BIK1_YEAST:116:x:sp|P11709|BIK1_YEAST:329	NA
221111_QE1_ulianaf_YB_03_03	YB_03_19C	pellet in 4 mM Hepes pH 7.5 200 mM NaCl	YB_03_19	1	QLHYKRLLDDQR-DNSNTHAWTKR-a5-b10	sp|P11709|BIK1_YEAST	decoy_reverse_sp|P11709|BIK1_YEAST	xlink	decoy intra-protein xl	221111_QE1_ulianaf_YB_03_03.c.18377.18377.4_221111_QE1_ulianaf_YB_03_03.c.18757.18757.4	234	271	37	-	3050.53	763.641	4	-3.8	2	2	1.99	-0.01	0.21	0.02	0.02	0.01	0	15	0	8.7	0.406	decoy_reverse_sp|P11709|BIK1_YEAST:271:x:sp|P11709|BIK1_YEAST:234	NA
221111_QE1_ulianaf_YB_03_03	YB_03_19C	pellet in 4 mM Hepes pH 7.5 200 mM NaCl	YB_03_19	1	TTMEPLSIPKNR-KHQLYKR-a10-b6	sp|P11709|BIK1_YEAST	decoy_reverse_sp|P11709|BIK1_YEAST	xlink	decoy intra-protein xl	221111_QE1_ulianaf_YB_03_03.c.09549.09549.4_221111_QE1_ulianaf_YB_03_03.c.09783.09783.4	116	230	114	-	2495.36	624.848	4	-3.8	1	2	3.4	-0.02	0.16	0.03	0.02	0.01	0	16	0.93	10.31	0.406	decoy_reverse_sp|P11709|BIK1_YEAST:230:x:sp|P11709|BIK1_YEAST:116	NA
221111_QE1_ulianaf_YB_03_03	YB_03_19C	pellet in 4 mM Hepes pH 7.5 200 mM NaCl	YB_03_19	1	IKENALEEKK-LQRKQLHYK-a9-b4	decoy_reverse_sp|P11709|BIK1_YEAST	sp|P11709|BIK1_YEAST	xlink	decoy intra-protein xl	221111_QE1_ulianaf_YB_03_03.c.17235.17235.3_221111_QE1_ulianaf_YB_03_03.c.17190.17190.3	67	229	162	-	2551.46	851.493	3	3	1	4	5.12	0.01	0.34	0.23	0.2	0.03	0.04	170	0.63	20.85	0.194	decoy_reverse_sp|P11709|BIK1_YEAST:67:x:sp|P11709|BIK1_YEAST:229	NA
221111_QE1_ulianaf_YB_03_03	YB_03_19C	pellet in 4 mM Hepes pH 7.5 200 mM NaCl	YB_03_19	1	EKEIDHLKQQLELER-K2-K8	sp|P11709|BIK1_YEAST	-	intralink	intralink	221111_QE1_ulianaf_YB_03_03.c.16934.16934.3_221111_QE1_ulianaf_YB_03_03.c.16878.16878.3	263	269	6	-	2045.07	682.698	3	-3.9	5	11	8.11	0.17	0.35	0.32	0.32	0	0.11	470	0.35	33.7	0	sp|P11709|BIK1_YEAST:263:x:sp|P11709|BIK1_YEAST:269	NA
221111_QE1_ulianaf_YB_03_03	YB_03_19C	pellet in 4 mM Hepes pH 7.5 200 mM NaCl	YB_03_19	1	LTFLEKQEYSNLKDLHSMSNK-K6-155	decoy_reverse_sp|P11709|BIK1_YEAST	-	monolink	decoy monolink	221111_QE1_ulianaf_YB_03_03.c.17867.17867.3_221111_QE1_ulianaf_YB_03_03.c.17850.17850.3	88	n/a	-	-	2679.37	894.13	3	3.5	2	5	2.28	-0.02	0.14	0.02	0.02	0	0	18	0	7.9	0.163	decoy_reverse_sp|P11709|BIK1_YEAST:88	NA
221111_QE1_ulianaf_YB_03_03	YB_03_19C	pellet in 4 mM Hepes pH 7.5 200 mM NaCl	YB_03_19	1	VASLIEKASISQTSR-LEEANEKIK-a7-b7	sp|P11709|BIK1_YEAST	sp|P11709|BIK1_YEAST	xlink	intra-protein xl	221111_QE1_ulianaf_YB_03_03.c.15743.15743.3_221111_QE1_ulianaf_YB_03_03.c.15370.15370.3	97	399	302	-	2799.52	934.182	3	-0.5	1	1	1.44	-0.03	0.24	0.04	0.03	0.01	0.01	43	0	8.72	0.406	sp|P11709|BIK1_YEAST:399:x:sp|P11709|BIK1_YEAST:97	NA
221111_QE1_ulianaf_YB_03_03	YB_03_19C	pellet in 4 mM Hepes pH 7.5 200 mM NaCl	YB_03_19	1	VASLIEKASISQTSR-QQAKQK-a7-b4	sp|P11709|BIK1_YEAST	sp|P11709|BIK1_YEAST	xlink	intra-protein xl	221111_QE1_ulianaf_YB_03_03.c.10184.10184.3_221111_QE1_ulianaf_YB_03_03.c.10205.10205.3	97	281	184	-	2456.35	819.791	3	-3.9	1	5	7.19	0.16	0.58	0.36	0.33	0.03	0.05	430	0	35.28	0.03	sp|P11709|BIK1_YEAST:281:x:sp|P11709|BIK1_YEAST:97	NA
221111_QE1_ulianaf_YB_03_03	YB_03_19C	pellet in 4 mM Hepes pH 7.5 200 mM NaCl	YB_03_19	1	NLSHNQPTGANEDVELLKK-K18-156	sp|P11709|BIK1_YEAST	-	monolink	monolink	221111_QE1_ulianaf_YB_03_03.c.10694.10694.3_221111_QE1_ulianaf_YB_03_03.c.10838.10838.3	328	n/a	-	-	2262.14	755.056	3	-2.3	2	6	1.49	0.05	0.08	0.05	0.05	0	0.01	45	0	5.66	0.208	sp|P11709|BIK1_YEAST:328	NA
221111_QE1_ulianaf_YB_03_03	YB_03_19C	pellet in 4 mM Hepes pH 7.5 200 mM NaCl	YB_03_19	1	KYFQTEYPQSGLFIQLQK-K1-155	sp|P11709|BIK1_YEAST	-	monolink	monolink	221111_QE1_ulianaf_YB_03_03.c.17832.17832.3_221111_QE1_ulianaf_YB_03_03.c.17775.17775.3	73	n/a	-	-	2372.24	791.754	3	-1.5	1	19	7.92	0.19	0.56	0.32	0.32	0	0.09	425	0.1	36.82	0	sp|P11709|BIK1_YEAST:73	NA
221111_QE1_ulianaf_YB_03_03	YB_03_19C	pellet in 4 mM Hepes pH 7.5 200 mM NaCl	YB_03_19	1	TTMEPLSIPKNR-EKEIDHLK-a10-b2	sp|P11709|BIK1_YEAST	sp|P11709|BIK1_YEAST	xlink	intra-protein xl	221111_QE1_ulianaf_YB_03_03.c.11989.11989.5_221111_QE1_ulianaf_YB_03_03.c.11962.11962.5	116	263	147	-	2534.33	507.875	5	-3	1	8	6.45	0.04	0.52	0.2	0.11	0.1	0.04	672	0	36.52	0	sp|P11709|BIK1_YEAST:116:x:sp|P11709|BIK1_YEAST:263	NA
221111_QE1_ulianaf_YB_03_03	YB_03_19C	pellet in 4 mM Hepes pH 7.5 200 mM NaCl	YB_03_19	1	NFGQGLIICIPKR-LEEANEKIK-a12-b7	decoy_reverse_sp|P11709|BIK1_YEAST	sp|P11709|BIK1_YEAST	xlink	decoy intra-protein xl	221111_QE1_ulianaf_YB_03_03.c.13473.13473.3_221111_QE1_ulianaf_YB_03_03.c.13449.13449.3	434	399	35	-	2725.48	909.502	3	-0.7	1	1	1.76	0	0.25	0.02	0.01	0.01	0	17	0	9.08	0.406	decoy_reverse_sp|P11709|BIK1_YEAST:434:x:sp|P11709|BIK1_YEAST:399	NA
221111_QE1_ulianaf_YB_03_03	YB_03_19C	pellet in 4 mM Hepes pH 7.5 200 mM NaCl	YB_03_19	1	ETIFQPQQSLFGYQLYKK-K17-155	decoy_reverse_sp|P11709|BIK1_YEAST	-	monolink	decoy monolink	221111_QE1_ulianaf_YB_03_03.c.17832.17832.3_221111_QE1_ulianaf_YB_03_03.c.18150.18150.3	386	n/a	-	-	2372.24	791.754	3	-1.5	1	4	0.78	0.02	0.13	0.03	0.03	0	0.01	18	0.94	4.74	0.236	decoy_reverse_sp|P11709|BIK1_YEAST:386	NA
221111_QE1_ulianaf_YB_03_03	YB_03_19C	pellet in 4 mM Hepes pH 7.5 200 mM NaCl	YB_03_19	1	EELLQQKDELIHK-EKWAKTK-a7-b2	decoy_reverse_sp|P11709|BIK1_YEAST	decoy_reverse_sp|P11709|BIK1_YEAST	xlink	decoy intra-protein xl	221111_QE1_ulianaf_YB_03_03.c.17561.17561.3_221111_QE1_ulianaf_YB_03_03.c.16967.16967.3	190	109	81	-	2649.44	884.154	3	0.3	1	2	3.26	0.07	0.26	0.01	0.01	0	0	8	0	12.32	0.405	decoy_reverse_sp|P11709|BIK1_YEAST:109:x:decoy_reverse_sp|P11709|BIK1_YEAST:190	NA
221111_QE1_ulianaf_YB_03_03	YB_03_19C	pellet in 4 mM Hepes pH 7.5 200 mM NaCl	YB_03_19	1	WAKTKHQINDEFLER-LEEANEKIK-a5-b7	decoy_reverse_sp|P11709|BIK1_YEAST	sp|P11709|BIK1_YEAST	xlink	decoy intra-protein xl	221111_QE1_ulianaf_YB_03_03.c.16397.16397.4_221111_QE1_ulianaf_YB_03_03.c.16202.16202.3	114	399	285	-	3124.62	782.163	4	1	1	1	2.94	0	0.26	0.09	0.02	0.07	0.02	99	0	13.33	0.361	decoy_reverse_sp|P11709|BIK1_YEAST:114:x:sp|P11709|BIK1_YEAST:399	NA
221111_QE1_ulianaf_YB_03_03	YB_03_19C	pellet in 4 mM Hepes pH 7.5 200 mM NaCl	YB_03_19	1	GQLKYVGPVDTKAGMFAGVDLLANIGK-K4-K27	sp|P11709|BIK1_YEAST	-	intralink	intralink	221111_QE1_ulianaf_YB_03_03.c.17899.17899.3_221111_QE1_ulianaf_YB_03_03.c.17818.17818.3	41	64	23	-	2899.55	967.526	3	1	1	2	3.44	0.27	0.1	0.2	0.2	0	0.04	121	0	12.21	0.065	sp|P11709|BIK1_YEAST:41:x:sp|P11709|BIK1_YEAST:64	NA
221111_QE1_ulianaf_YB_03_03	YB_03_19C	pellet in 4 mM Hepes pH 7.5 200 mM NaCl	YB_03_19	1	AGMFAGVDLLANIGKNDGSFMGKK-K15-K24	sp|P11709|BIK1_YEAST	-	intralink	intralink	221111_QE1_ulianaf_YB_03_03.c.08871.08871.5_221111_QE1_ulianaf_YB_03_03.c.08805.08805.5	64	73	9	-	2578.3	516.669	5	5	2	2	1.2	-0.02	0.17	0.03	0.03	0	0.01	71	0	7.33	0.176	sp|P11709|BIK1_YEAST:64:x:sp|P11709|BIK1_YEAST:73	NA
221111_QE1_ulianaf_YB_03_03	YB_03_19C	pellet in 4 mM Hepes pH 7.5 200 mM NaCl	YB_03_19	1	RTTMEPLSIPKNR-QQAKQK-a11-b4	sp|P11709|BIK1_YEAST	sp|P11709|BIK1_YEAST	xlink	intra-protein xl	221111_QE1_ulianaf_YB_03_03.c.08770.08770.5_221111_QE1_ulianaf_YB_03_03.c.09798.09798.5	116	281	165	-	2409.31	482.869	5	-3.9	1	1	2.21	-0.01	0.07	0.01	0.01	0	0	21	0	6.33	0.406	sp|P11709|BIK1_YEAST:116:x:sp|P11709|BIK1_YEAST:281	NA
221111_QE1_ulianaf_YB_03_03	YB_03_19C	pellet in 4 mM Hepes pH 7.5 200 mM NaCl	YB_03_19	1	LQKQETEIALR-NDGSFMGKK-a3-b8	decoy_reverse_sp|P11709|BIK1_YEAST	sp|P11709|BIK1_YEAST	xlink	decoy intra-protein xl	221111_QE1_ulianaf_YB_03_03.c.18277.18277.3_221111_QE1_ulianaf_YB_03_03.c.17988.17988.3	234	72	162	-	2448.26	817.094	3	-4.5	1	2	2.26	0.01	0.16	0.16	0.08	0.08	0.03	55	0.84	9.32	0.406	decoy_reverse_sp|P11709|BIK1_YEAST:234:x:sp|P11709|BIK1_YEAST:72	NA
221111_QE1_ulianaf_YB_03_03	YB_03_19C	pellet in 4 mM Hepes pH 7.5 200 mM NaCl	YB_03_19	1	EREQLKMHNDSLSK-KLEEANEK-a6-b1	sp|P11709|BIK1_YEAST	sp|P11709|BIK1_YEAST	xlink	intra-protein xl	221111_QE1_ulianaf_YB_03_03.c.07083.07083.4_221111_QE1_ulianaf_YB_03_03.c.07071.07071.4	356	392	36	-	2811.41	703.859	4	-0.8	1	7	6.53	0.08	0.58	0.29	0.13	0.15	0.06	547	0.69	35.95	0	sp|P11709|BIK1_YEAST:356:x:sp|P11709|BIK1_YEAST:392	NA
221111_QE1_ulianaf_YB_03_03	YB_03_19C	pellet in 4 mM Hepes pH 7.5 200 mM NaCl	YB_03_19	1	MHNDSLSKEYQNLSK-KQLHYK-a8-b1	sp|P11709|BIK1_YEAST	sp|P11709|BIK1_YEAST	xlink	intra-protein xl	221111_QE1_ulianaf_YB_03_03.c.08868.08868.5_221111_QE1_ulianaf_YB_03_03.c.08789.08789.5	364	229	135	-	2746.37	550.282	5	-1.5	1	5	6.16	0.02	0.64	0.34	0.27	0.07	0.06	706	0.94	39.31	0	sp|P11709|BIK1_YEAST:229:x:sp|P11709|BIK1_YEAST:364	NA
221111_QE1_ulianaf_YB_03_03	YB_03_19C	pellet in 4 mM Hepes pH 7.5 200 mM NaCl	YB_03_19	1	ELFLTKPQDSSSEEVASLTK-K6-155	sp|P11709|BIK1_YEAST	-	monolink	monolink	221111_QE1_ulianaf_YB_03_03.c.15938.15938.3_221111_QE1_ulianaf_YB_03_03.c.15820.15820.3	377	n/a	-	-	2363.2	788.741	3	-4.7	2	19	6.1	0.04	0.61	0.3	0.3	0	0.07	303	0	31.49	0	sp|P11709|BIK1_YEAST:377	NA
221111_QE1_ulianaf_YB_03_03	YB_03_19C	pellet in 4 mM Hepes pH 7.5 200 mM NaCl	YB_03_19	1	NLSHNQPTGANEDVELLKK-K19-156	sp|P11709|BIK1_YEAST	-	monolink	monolink	221111_QE1_ulianaf_YB_03_03.c.12122.12122.3_221111_QE1_ulianaf_YB_03_03.c.11019.11019.3	329	n/a	-	-	2262.14	755.055	3	-3.7	2	23	8.9	0.1	0.31	0.34	0.34	0	0.09	306	0	31.15	0	sp|P11709|BIK1_YEAST:329	NA
221111_QE1_ulianaf_YB_03_03	YB_03_19C	pellet in 4 mM Hepes pH 7.5 200 mM NaCl	YB_03_19	1	KSSLSESVTQPDEAKLTFLEK-K1-K21	decoy_reverse_sp|P11709|BIK1_YEAST	-	intralink	decoy intralink	221111_QE1_ulianaf_YB_03_03.c.16667.16667.3_221111_QE1_ulianaf_YB_03_03.c.16838.16838.3	68	88	20	-	2474.29	825.771	3	3.7	1	2	9.18	0.07	0	0.01	0.01	0	0	13	0.86	18.57	0.022	decoy_reverse_sp|P11709|BIK1_YEAST:68:x:decoy_reverse_sp|P11709|BIK1_YEAST:88	NA
221111_QE1_ulianaf_YB_03_03	YB_03_19C	pellet in 4 mM Hepes pH 7.5 200 mM NaCl	YB_03_19	1	EQLKMHNDSLSK-KQLEQLR-a4-b1	sp|P11709|BIK1_YEAST	sp|P11709|BIK1_YEAST	xlink	intra-protein xl	221111_QE1_ulianaf_YB_03_03.c.09359.09359.5_221111_QE1_ulianaf_YB_03_03.c.09122.09122.6	356	329	27	-	2480.29	497.067	5	-4.9	1	2	4.47	0.03	0.32	0.32	0.02	0.3	0.08	294	0.84	21.96	0.123	sp|P11709|BIK1_YEAST:329:x:sp|P11709|BIK1_YEAST:356	NA
221111_QE1_ulianaf_YB_03_03	YB_03_19C	pellet in 4 mM Hepes pH 7.5 200 mM NaCl	YB_03_19	1	EAQLTIEKLQR-IKENALEEK-a8-b2	sp|P11709|BIK1_YEAST	decoy_reverse_sp|P11709|BIK1_YEAST	xlink	decoy intra-protein xl	221111_QE1_ulianaf_YB_03_03.c.11208.11208.4_221111_QE1_ulianaf_YB_03_03.c.11175.11175.4	225	60	165	-	2538.4	635.607	4	2.1	1	5	7.94	0.31	0.34	0.24	0.19	0.05	0.04	429	0.89	32.02	0.04	decoy_reverse_sp|P11709|BIK1_YEAST:60:x:sp|P11709|BIK1_YEAST:225	NA
221111_QE1_ulianaf_YB_03_03	YB_03_19C	pellet in 4 mM Hepes pH 7.5 200 mM NaCl	YB_03_19	1	RTTMEPLSIPKNR-KQLHYK-a11-b1	sp|P11709|BIK1_YEAST	sp|P11709|BIK1_YEAST	xlink	intra-protein xl	221111_QE1_ulianaf_YB_03_03.c.09832.09832.5_221111_QE1_ulianaf_YB_03_03.c.09811.09811.5	116	229	113	-	2495.36	500.079	5	-4.4	1	4	7.42	0.17	0.49	0.36	0.32	0.04	0.05	563	0.83	36.37	0	sp|P11709|BIK1_YEAST:116:x:sp|P11709|BIK1_YEAST:229	NA
221111_QE1_ulianaf_YB_03_03	YB_03_19C	pellet in 4 mM Hepes pH 7.5 200 mM NaCl	YB_03_19	1	KYFQTEYPQSGLFIQLQK-K1-K18	sp|P11709|BIK1_YEAST	-	intralink	intralink	221111_QE1_ulianaf_YB_03_03.c.18911.18911.3_221111_QE1_ulianaf_YB_03_03.c.18890.18890.3	73	90	17	-	2355.21	786.079	3	-1.2	1	1	7.77	0.05	0	0.01	0.01	0	0	33	0.28	16.11	0.022	sp|P11709|BIK1_YEAST:73:x:sp|P11709|BIK1_YEAST:90	NA
221111_QE1_ulianaf_YB_03_03	YB_03_19C	pellet in 4 mM Hepes pH 7.5 200 mM NaCl	YB_03_19	1	KIGCFIQIPNLGR-GQLKYVGPVDTK-a1-b4	sp|P11709|BIK1_YEAST	sp|P11709|BIK1_YEAST	xlink	intra-protein xl	221111_QE1_ulianaf_YB_03_03.c.16924.16924.3_221111_QE1_ulianaf_YB_03_03.c.16923.16923.3	25	41	16	-	2956.61	986.544	3	-4.1	2	10	6.25	0.07	0.62	0.56	0.35	0.21	0.1	510	0.53	36.18	0	sp|P11709|BIK1_YEAST:25:x:sp|P11709|BIK1_YEAST:41	NA
221111_QE1_ulianaf_YB_03_03	YB_03_19C	pellet in 4 mM Hepes pH 7.5 200 mM NaCl	YB_03_19	1	EKEIDHLKQQLELER-QQAKQK-a8-b4	sp|P11709|BIK1_YEAST	sp|P11709|BIK1_YEAST	xlink	intra-protein xl	221111_QE1_ulianaf_YB_03_03.c.11257.11257.4_221111_QE1_ulianaf_YB_03_03.c.11189.11189.4	269	281	12	-	2774.48	694.628	4	-4.6	1	4	6.25	0.03	0.43	0.3	0.25	0.05	0.05	721	0.37	35.13	0.03	sp|P11709|BIK1_YEAST:269:x:sp|P11709|BIK1_YEAST:281	NA
221111_QE1_ulianaf_YB_03_03	YB_03_19C	pellet in 4 mM Hepes pH 7.5 200 mM NaCl	YB_03_19	1	VASLIEKASISQTSR-KQLEQLR-a7-b1	sp|P11709|BIK1_YEAST	sp|P11709|BIK1_YEAST	xlink	intra-protein xl	221111_QE1_ulianaf_YB_03_03.c.13360.13360.4_221111_QE1_ulianaf_YB_03_03.c.13329.13329.4	97	329	232	-	2640.47	661.126	4	-3.9	1	5	6.46	0.06	0.56	0.42	0.3	0.12	0.07	578	0.74	36.09	0	sp|P11709|BIK1_YEAST:329:x:sp|P11709|BIK1_YEAST:97	NA
221111_QE1_ulianaf_YB_03_03	YB_03_19C	pellet in 4 mM Hepes pH 7.5 200 mM NaCl	YB_03_19	1	KSSLSESVTQPDEAK-QKQAQR-a1-b2	decoy_reverse_sp|P11709|BIK1_YEAST	decoy_reverse_sp|P11709|BIK1_YEAST	xlink	decoy intra-protein xl	221111_QE1_ulianaf_YB_03_03.c.09613.09613.4_221111_QE1_ulianaf_YB_03_03.c.08992.08992.4	68	178	110	-	2500.28	626.078	4	1.6	1	2	2.83	0.02	0.19	0.07	0.06	0.01	0.01	70	0	11.01	0.405	decoy_reverse_sp|P11709|BIK1_YEAST:178:x:decoy_reverse_sp|P11709|BIK1_YEAST:68	NA
221111_QE1_ulianaf_YB_03_03	YB_03_19C	pellet in 4 mM Hepes pH 7.5 200 mM NaCl	YB_03_19	1	DLHSMSNKQELREK-LQKQETEIALR-a8-b3	decoy_reverse_sp|P11709|BIK1_YEAST	decoy_reverse_sp|P11709|BIK1_YEAST	xlink	decoy intra-protein xl	221111_QE1_ulianaf_YB_03_03.c.13566.13566.3_221111_QE1_ulianaf_YB_03_03.c.13390.13390.3	103	234	131	-	3179.66	1060.89	3	-1.5	1	2	1.77	0.13	0.14	0.05	0.03	0.02	0.01	136	0	9.35	0.406	decoy_reverse_sp|P11709|BIK1_YEAST:103:x:decoy_reverse_sp|P11709|BIK1_YEAST:234	NA
221111_QE1_ulianaf_YB_03_03	YB_03_19C	pellet in 4 mM Hepes pH 7.5 200 mM NaCl	YB_03_19	1	QLHYKRLLDDQR-IKENALEEKK-a5-b2	sp|P11709|BIK1_YEAST	decoy_reverse_sp|P11709|BIK1_YEAST	xlink	decoy intra-protein xl	221111_QE1_ulianaf_YB_03_03.c.13452.13452.4_221111_QE1_ulianaf_YB_03_03.c.13300.13300.4	234	60	174	-	2922.59	585.526	5	0.1	1	5	4.58	0.01	0.32	0.12	0.06	0.06	0.02	116	0.83	18.27	0.222	decoy_reverse_sp|P11709|BIK1_YEAST:60:x:sp|P11709|BIK1_YEAST:234	NA
221111_QE1_ulianaf_YB_03_03	YB_03_19C	pellet in 4 mM Hepes pH 7.5 200 mM NaCl	YB_03_19	1	EAQLTIEKLQR-KQLHYKR-a8-b1	sp|P11709|BIK1_YEAST	sp|P11709|BIK1_YEAST	xlink	intra-protein xl	221111_QE1_ulianaf_YB_03_03.c.09822.09822.4_221111_QE1_ulianaf_YB_03_03.c.09796.09796.4	225	229	4	-	2437.37	610.351	4	-3.4	5	8	8.47	0.32	0.7	0.44	0.3	0.14	0.08	909	0.83	49.7	0	sp|P11709|BIK1_YEAST:225:x:sp|P11709|BIK1_YEAST:229	NA
221111_QE1_ulianaf_YB_03_03	YB_03_19C	pellet in 4 mM Hepes pH 7.5 200 mM NaCl	YB_03_19	1	KIGCFIQIPNLGR-NDGSFMGKK-a1-b8	sp|P11709|BIK1_YEAST	sp|P11709|BIK1_YEAST	xlink	intra-protein xl	221111_QE1_ulianaf_YB_03_03.c.16719.16719.3_221111_QE1_ulianaf_YB_03_03.c.16690.16690.3	25	72	47	-	2635.35	879.458	3	-4.5	2	8	6.32	0.02	0.46	0.39	0.33	0.06	0.06	382	0.48	30.03	0.04	sp|P11709|BIK1_YEAST:25:x:sp|P11709|BIK1_YEAST:72	NA
221111_QE1_ulianaf_YB_03_03	YB_03_19C	pellet in 4 mM Hepes pH 7.5 200 mM NaCl	YB_03_19	1	EAQLTIEKLQR-LEEANEKIK-a8-b7	sp|P11709|BIK1_YEAST	sp|P11709|BIK1_YEAST	xlink	intra-protein xl	221111_QE1_ulianaf_YB_03_03.c.11208.11208.4_221111_QE1_ulianaf_YB_03_03.c.10698.10698.4	225	399	174	-	2538.4	635.607	4	2.1	1	1	3.71	0.02	0.33	0.11	0.1	0.01	0.02	101	0.77	16.35	0.273	sp|P11709|BIK1_YEAST:225:x:sp|P11709|BIK1_YEAST:399	NA
221111_QE1_ulianaf_YB_03_03	YB_03_19C	pellet in 4 mM Hepes pH 7.5 200 mM NaCl	YB_03_19	1	DLHSMSNKQELR-LEEANEKIK-a8-b7	decoy_reverse_sp|P11709|BIK1_YEAST	sp|P11709|BIK1_YEAST	xlink	decoy intra-protein xl	221111_QE1_ulianaf_YB_03_03.c.16843.16843.3_221111_QE1_ulianaf_YB_03_03.c.16818.16818.3	103	399	296	-	2667.35	890.124	3	-2.1	2	2	3.59	0.03	0.27	0.09	0.01	0.08	0.02	138	0.77	15.59	0.324	decoy_reverse_sp|P11709|BIK1_YEAST:103:x:sp|P11709|BIK1_YEAST:399	NA
221111_QE1_ulianaf_YB_03_03	YB_03_19C	pellet in 4 mM Hepes pH 7.5 200 mM NaCl	YB_03_19	1	ELFLTKPQDSSSEEVASLTKK-K20-156	sp|P11709|BIK1_YEAST	-	monolink	monolink	221111_QE1_ulianaf_YB_03_03.c.14042.14042.3_221111_QE1_ulianaf_YB_03_03.c.13432.13432.3	391	n/a	-	-	2492.28	831.768	3	-3.7	2	5	0.84	0.07	0.09	0.05	0.05	0	0.01	18	0	4.23	0.236	sp|P11709|BIK1_YEAST:391	NA
221111_QE1_ulianaf_YB_03_03	YB_03_19C	pellet in 4 mM Hepes pH 7.5 200 mM NaCl	YB_03_19	1	EKEIDHLKQQLELER-QKQAQRR-a2-b2	sp|P11709|BIK1_YEAST	decoy_reverse_sp|P11709|BIK1_YEAST	xlink	decoy intra-protein xl	221111_QE1_ulianaf_YB_03_03.c.16903.16903.4_221111_QE1_ulianaf_YB_03_03.c.16872.16872.4	263	178	85	-	2958.61	740.66	4	3.5	1	3	3.07	0.01	0.09	0.03	0.01	0.02	0.01	21	0	8.37	0.406	decoy_reverse_sp|P11709|BIK1_YEAST:178:x:sp|P11709|BIK1_YEAST:263	NA
221111_QE1_ulianaf_YB_03_03	YB_03_19C	pellet in 4 mM Hepes pH 7.5 200 mM NaCl	YB_03_19	1	KLEEANEKIK-EKEIDHLK-a8-b2	sp|P11709|BIK1_YEAST	sp|P11709|BIK1_YEAST	xlink	intra-protein xl	221111_QE1_ulianaf_YB_03_03.c.08565.08565.5_221111_QE1_ulianaf_YB_03_03.c.08519.08519.5	399	263	136	-	2349.27	470.862	5	-3.2	1	7	6.26	0.01	0.64	0.29	0.12	0.17	0.06	539	0.86	36.48	0	sp|P11709|BIK1_YEAST:263:x:sp|P11709|BIK1_YEAST:399	NA
221111_QE1_ulianaf_YB_03_03	YB_03_19C	pellet in 4 mM Hepes pH 7.5 200 mM NaCl	YB_03_19	1	EAQLTIEKLQR-NDGSFMGKK-a8-b8	sp|P11709|BIK1_YEAST	sp|P11709|BIK1_YEAST	xlink	intra-protein xl	221111_QE1_ulianaf_YB_03_03.c.13279.13279.4_221111_QE1_ulianaf_YB_03_03.c.13209.13209.4	225	72	153	-	2448.26	613.073	4	-3.5	1	4	5.34	0	0.38	0.16	0.13	0.03	0.03	181	0.72	22.18	0.123	sp|P11709|BIK1_YEAST:225:x:sp|P11709|BIK1_YEAST:72	NA
221111_QE1_ulianaf_YB_03_03	YB_03_19C	pellet in 4 mM Hepes pH 7.5 200 mM NaCl	YB_03_19	1	EKEIDHLKQQLELER-K8-156	sp|P11709|BIK1_YEAST	-	monolink	monolink	221111_QE1_ulianaf_YB_03_03.c.14436.14436.3_221111_QE1_ulianaf_YB_03_03.c.14404.14404.3	269	n/a	-	-	2063.08	688.702	3	-4.3	6	20	9.36	0.29	0.4	0.33	0.33	0	0.11	854	0.13	44.43	0	sp|P11709|BIK1_YEAST:269	NA
221111_QE1_ulianaf_YB_03_03	YB_03_19C	pellet in 4 mM Hepes pH 7.5 200 mM NaCl	YB_03_19	1	VASLIEKASISQTSR-NDGSFMGKK-a7-b8	sp|P11709|BIK1_YEAST	sp|P11709|BIK1_YEAST	xlink	intra-protein xl	221111_QE1_ulianaf_YB_03_03.c.13528.13528.3_221111_QE1_ulianaf_YB_03_03.c.13515.13515.3	97	72	25	-	2709.39	904.137	3	-5	1	4	6.05	0.17	0.53	0.47	0.44	0.03	0.07	537	0.42	34.12	0.03	sp|P11709|BIK1_YEAST:72:x:sp|P11709|BIK1_YEAST:97	NA
221111_QE1_ulianaf_YB_03_03	YB_03_19C	pellet in 4 mM Hepes pH 7.5 200 mM NaCl	YB_03_19	1	GQLKYVGPVDTK-GQLKYVGPVDTK-a4-b4	sp|P11709|BIK1_YEAST	sp|P11709|BIK1_YEAST	xlink	intra-protein xl	221111_QE1_ulianaf_YB_03_03.c.12564.12564.4_221111_QE1_ulianaf_YB_03_03.c.12536.12536.4	41	41	0	-	2745.49	687.379	4	-3.2	1	10	6.75	0.03	0.4	0.43	0.22	0.22	0.08	294	0	28.15	0.04	sp|P11709|BIK1_YEAST:41:x:sp|P11709|BIK1_YEAST:41	NA
221111_QE1_ulianaf_YB_03_03	YB_03_19C	pellet in 4 mM Hepes pH 7.5 200 mM NaCl	YB_03_19	1	LTNQFSPMDDPKSPTPMR-K12-156	sp|P11709|BIK1_YEAST	-	monolink	monolink	221111_QE1_ulianaf_YB_03_03.c.14252.14252.3_221111_QE1_ulianaf_YB_03_03.c.14235.14235.3	134	n/a	-	-	2217.03	740.02	3	-4.2	2	21	6.81	0.12	0.52	0.46	0.46	0	0.13	482	0.21	35.02	0	sp|P11709|BIK1_YEAST:134	NA
221111_QE1_ulianaf_YB_03_03	YB_03_19C	pellet in 4 mM Hepes pH 7.5 200 mM NaCl	YB_03_19	1	MHNDSLSKEYQNLSK-QQAKQK-a8-b4	sp|P11709|BIK1_YEAST	sp|P11709|BIK1_YEAST	xlink	intra-protein xl	221111_QE1_ulianaf_YB_03_03.c.07761.07761.4_221111_QE1_ulianaf_YB_03_03.c.08375.08375.4	364	281	83	-	2660.31	666.086	4	-4.5	1	3	5.87	-0.02	0.45	0.22	0.18	0.04	0.04	200	0	25.12	0.075	sp|P11709|BIK1_YEAST:281:x:sp|P11709|BIK1_YEAST:364	NA
221111_QE1_ulianaf_YB_03_03	YB_03_19C	pellet in 4 mM Hepes pH 7.5 200 mM NaCl	YB_03_19	1	KIGCFIQIPNLGR-EQLKMHNDSLSK-a1-b4	sp|P11709|BIK1_YEAST	sp|P11709|BIK1_YEAST	xlink	intra-protein xl	221111_QE1_ulianaf_YB_03_03.c.15216.15216.3_221111_QE1_ulianaf_YB_03_03.c.15161.15161.3	25	356	331	-	3081.6	1028.21	3	-2.3	1	3	2.65	0.17	0.15	0.09	0.05	0.03	0.02	214	0	12.88	0.361	sp|P11709|BIK1_YEAST:25:x:sp|P11709|BIK1_YEAST:356	NA
221111_QE1_ulianaf_YB_03_03	YB_03_19C	pellet in 4 mM Hepes pH 7.5 200 mM NaCl	YB_03_19	1	YEATIQEREKEIDHLK-TKWAKER-a10-b5	sp|P11709|BIK1_YEAST	sp|P11709|BIK1_YEAST	xlink	intra-protein xl	221111_QE1_ulianaf_YB_03_03.c.13097.13097.3_221111_QE1_ulianaf_YB_03_03.c.13064.13064.3	263	350	87	-	3056.61	1019.88	3	3.9	3	5	7.46	0.44	0.22	0.27	0.16	0.1	0.05	788	0.68	35.25	0.03	sp|P11709|BIK1_YEAST:263:x:sp|P11709|BIK1_YEAST:350	NA
221111_QE1_ulianaf_YB_03_03	YB_03_19C	pellet in 4 mM Hepes pH 7.5 200 mM NaCl	YB_03_19	1	ELFLTKPQDSSSEEVASLTKK-K6-156	sp|P11709|BIK1_YEAST	-	monolink	monolink	221111_QE1_ulianaf_YB_03_03.c.15701.15701.3_221111_QE1_ulianaf_YB_03_03.c.15593.15593.3	377	n/a	-	-	2492.28	831.767	3	-4.7	1	23	6.34	0.07	0.58	0.31	0.31	0	0.07	332	0.2	31.91	0	sp|P11709|BIK1_YEAST:377	NA
221111_QE1_ulianaf_YB_03_03	YB_03_19C	pellet in 4 mM Hepes pH 7.5 200 mM NaCl	YB_03_19	1	EELLQQKDELIHKER-K7-K13	decoy_reverse_sp|P11709|BIK1_YEAST	-	intralink	decoy intralink	221111_QE1_ulianaf_YB_03_03.c.16508.16508.3_221111_QE1_ulianaf_YB_03_03.c.16236.16236.3	190	196	6	-	2045.07	682.698	3	-4.2	1	4	3.75	0.02	0.19	0.05	0.05	0	0.02	54	0.77	12.66	0.065	decoy_reverse_sp|P11709|BIK1_YEAST:190:x:decoy_reverse_sp|P11709|BIK1_YEAST:196	NA
221111_QE1_ulianaf_YB_03_03	YB_03_19C	pellet in 4 mM Hepes pH 7.5 200 mM NaCl	YB_03_19	1	EQLKMHNDSLSKEYQNLSK-WAKTKHQINDEFLER-a4-b5	sp|P11709|BIK1_YEAST	decoy_reverse_sp|P11709|BIK1_YEAST	xlink	decoy intra-protein xl	221111_QE1_ulianaf_YB_03_03.c.13337.13337.6_221111_QE1_ulianaf_YB_03_03.c.13314.13314.6	356	114	242	-	4343.19	724.872	6	4.8	1	1	0.84	-0.01	0.05	0.01	0	0.01	0	16	0	2.97	0.406	decoy_reverse_sp|P11709|BIK1_YEAST:114:x:sp|P11709|BIK1_YEAST:356	NA
221111_QE1_ulianaf_YB_03_03	YB_03_19C	pellet in 4 mM Hepes pH 7.5 200 mM NaCl	YB_03_19	1	DVMAGAAINLGFGLKPVVGYDTK-K15-156	decoy_reverse_sp|P11709|BIK1_YEAST	-	monolink	decoy monolink	221111_QE1_ulianaf_YB_03_03.c.13731.13731.3_221111_QE1_ulianaf_YB_03_03.c.13484.13484.3	410	n/a	-	-	2491.3	831.44	3	-2.2	1	7	2.36	0.05	0.08	0.02	0.02	0	0	7	0.77	6.56	0.208	decoy_reverse_sp|P11709|BIK1_YEAST:410	NA
221111_QE1_ulianaf_YB_03_03	YB_03_19C	pellet in 4 mM Hepes pH 7.5 200 mM NaCl	YB_03_19	1	RTTMEPLSIPKNR-EKWAKTK-a11-b5	sp|P11709|BIK1_YEAST	decoy_reverse_sp|P11709|BIK1_YEAST	xlink	decoy intra-protein xl	221111_QE1_ulianaf_YB_03_03.c.11502.11502.4_221111_QE1_ulianaf_YB_03_03.c.11361.11361.4	116	112	4	-	2569.42	643.362	4	4.3	1	3	2.87	-0.01	0.27	0.07	0.01	0.05	0.02	66	0	12.7	0.361	decoy_reverse_sp|P11709|BIK1_YEAST:112:x:sp|P11709|BIK1_YEAST:116	NA
221111_QE1_ulianaf_YB_03_04	YB_03_19DE	pellet in 4 mM Hepes pH 7.5 200 mM NaCl	YB_03_19	1	RQQAKQK-KQLHYK-a5-b1	sp|P11709|BIK1_YEAST	sp|P11709|BIK1_YEAST	xlink	intra-protein xl	221111_QE1_ulianaf_YB_03_04.c.03925.03925.4_221111_QE1_ulianaf_YB_03_04.c.03886.03886.4	281	229	52	-	1839.04	460.769	4	-2.6	2	4	6.65	0.03	0.58	0.19	0.07	0.12	0.04	372	0.64	32.73	0.03	sp|P11709|BIK1_YEAST:229:x:sp|P11709|BIK1_YEAST:281	NA
221111_QE1_ulianaf_YB_03_04	YB_03_19DE	pellet in 4 mM Hepes pH 7.5 200 mM NaCl	YB_03_19	1	EIDHLKQQLELER-K6-156	sp|P11709|BIK1_YEAST	-	monolink	monolink	221111_QE1_ulianaf_YB_03_04.c.13603.13603.3_221111_QE1_ulianaf_YB_03_04.c.13648.13648.3	269	n/a	-	-	1805.94	602.989	3	-4.8	1	14	7.22	0.11	0.46	0.25	0.25	0	0.1	399	0	32.76	0	sp|P11709|BIK1_YEAST:269	NA
221111_QE1_ulianaf_YB_03_04	YB_03_19DE	pellet in 4 mM Hepes pH 7.5 200 mM NaCl	YB_03_19	1	HQLYKR-KQLHYK-a5-b1	decoy_reverse_sp|P11709|BIK1_YEAST	sp|P11709|BIK1_YEAST	xlink	decoy intra-protein xl	221111_QE1_ulianaf_YB_03_04.c.06317.06317.5_221111_QE1_ulianaf_YB_03_04.c.06270.06270.5	230	229	1	-	1797	360.408	5	-3.2	1	4	6.28	0.12	0.4	0.1	0.03	0.08	0.02	209	0.95	25.28	0.075	decoy_reverse_sp|P11709|BIK1_YEAST:230:x:sp|P11709|BIK1_YEAST:229	NA
221111_QE1_ulianaf_YB_03_04	YB_03_19DE	pellet in 4 mM Hepes pH 7.5 200 mM NaCl	YB_03_19	1	RQQAKQK-QQAKQK-a5-b4	sp|P11709|BIK1_YEAST	sp|P11709|BIK1_YEAST	xlink	intra-protein xl	221111_QE1_ulianaf_YB_03_04.c.01731.01731.3_221111_QE1_ulianaf_YB_03_04.c.01706.01706.3	281	281	0	-	1752.99	585.339	3	-1.6	1	11	11.13	0.37	0.46	0.18	0.08	0.09	0.03	295	0.82	38.37	0	sp|P11709|BIK1_YEAST:281:x:sp|P11709|BIK1_YEAST:281	NA
221111_QE1_ulianaf_YB_03_04	YB_03_19DE	pellet in 4 mM Hepes pH 7.5 200 mM NaCl	YB_03_19	1	KLEEANEKIK-K1-156	sp|P11709|BIK1_YEAST	-	monolink	monolink	221111_QE1_ulianaf_YB_03_04.c.06851.06851.3_221111_QE1_ulianaf_YB_03_04.c.06874.06874.3	392	n/a	-	-	1356.74	453.256	3	-3.6	1	5	3.43	0.12	0.17	0.05	0.05	0	0.03	63	0.91	12.08	0.083	sp|P11709|BIK1_YEAST:392	NA
221111_QE1_ulianaf_YB_03_04	YB_03_19DE	pellet in 4 mM Hepes pH 7.5 200 mM NaCl	YB_03_19	1	EQLKMHNDSLSK-K4-155	sp|P11709|BIK1_YEAST	-	monolink	monolink	221111_QE1_ulianaf_YB_03_04.c.06832.06832.3_221111_QE1_ulianaf_YB_03_04.c.06824.06824.3	356	n/a	-	-	1583.8	528.94	3	-1.6	1	13	6.42	0.07	0.5	0.24	0.24	0	0.1	348	0	31.01	0	sp|P11709|BIK1_YEAST:356	NA
221111_QE1_ulianaf_YB_03_04	YB_03_19DE	pellet in 4 mM Hepes pH 7.5 200 mM NaCl	YB_03_19	1	EAQLTIEKLQR-KQLHYKR-a8-b6	sp|P11709|BIK1_YEAST	sp|P11709|BIK1_YEAST	xlink	intra-protein xl	221111_QE1_ulianaf_YB_03_04.c.09429.09429.4_221111_QE1_ulianaf_YB_03_04.c.09415.09415.4	225	234	9	-	2437.38	610.352	4	-2.3	1	5	8.61	0.25	0.35	0.22	0.19	0.03	0.04	331	0.89	31.58	0.04	sp|P11709|BIK1_YEAST:225:x:sp|P11709|BIK1_YEAST:234	NA
221111_QE1_ulianaf_YB_03_04	YB_03_19DE	pellet in 4 mM Hepes pH 7.5 200 mM NaCl	YB_03_19	1	KSDFNGMGK-KQLEQLR-a1-b1	decoy_reverse_sp|P11709|BIK1_YEAST	sp|P11709|BIK1_YEAST	xlink	decoy intra-protein xl	221111_QE1_ulianaf_YB_03_04.c.10363.10363.4_221111_QE1_ulianaf_YB_03_04.c.10304.10304.4	387	329	58	-	2034.06	509.522	4	-0.9	1	4	5.18	0.05	0.32	0.29	0.03	0.25	0.06	241	0.9	22.22	0.123	decoy_reverse_sp|P11709|BIK1_YEAST:387:x:sp|P11709|BIK1_YEAST:329	NA
221111_QE1_ulianaf_YB_03_04	YB_03_19DE	pellet in 4 mM Hepes pH 7.5 200 mM NaCl	YB_03_19	1	KIGCFIQIPNLGR-K1-155	sp|P11709|BIK1_YEAST	-	monolink	monolink	221111_QE1_ulianaf_YB_03_04.c.16667.16667.3_221111_QE1_ulianaf_YB_03_04.c.16639.16639.3	25	n/a	-	-	1669.93	557.651	3	-2	1	12	9.33	0.12	0.37	0.43	0.43	0	0.17	258	0	33.44	0	sp|P11709|BIK1_YEAST:25	NA
221111_QE1_ulianaf_YB_03_04	YB_03_19DE	pellet in 4 mM Hepes pH 7.5 200 mM NaCl	YB_03_19	1	VASLIEKASISQTSR-K7-155	sp|P11709|BIK1_YEAST	-	monolink	monolink	221111_QE1_ulianaf_YB_03_04.c.13038.13038.3_221111_QE1_ulianaf_YB_03_04.c.12980.12980.3	97	n/a	-	-	1743.97	582.331	3	-1.4	1	13	5.99	0.03	0.51	0.32	0.32	0	0.11	355	0	30.52	0	sp|P11709|BIK1_YEAST:97	NA
221111_QE1_ulianaf_YB_03_04	YB_03_19DE	pellet in 4 mM Hepes pH 7.5 200 mM NaCl	YB_03_19	1	LEEANEKIK-QQAKQK-a7-b4	sp|P11709|BIK1_YEAST	sp|P11709|BIK1_YEAST	xlink	intra-protein xl	221111_QE1_ulianaf_YB_03_04.c.05727.05727.3_221111_QE1_ulianaf_YB_03_04.c.05691.05691.3	399	281	118	-	1940.05	647.692	3	-2.9	1	6	8.17	0.39	0.37	0.19	0.1	0.08	0.03	243	0	29.76	0.04	sp|P11709|BIK1_YEAST:281:x:sp|P11709|BIK1_YEAST:399	NA
221111_QE1_ulianaf_YB_03_04	YB_03_19DE	pellet in 4 mM Hepes pH 7.5 200 mM NaCl	YB_03_19	1	EKEIDHLK-QQAKQK-a2-b4	sp|P11709|BIK1_YEAST	sp|P11709|BIK1_YEAST	xlink	intra-protein xl	221111_QE1_ulianaf_YB_03_04.c.05827.05827.3_221111_QE1_ulianaf_YB_03_04.c.05759.05759.3	263	281	18	-	1878.02	627.013	3	-2.5	2	3	5.83	0.01	0.54	0.17	0.13	0.05	0.03	345	0	29.69	0.04	sp|P11709|BIK1_YEAST:263:x:sp|P11709|BIK1_YEAST:281	NA
221111_QE1_ulianaf_YB_03_04	YB_03_19DE	pellet in 4 mM Hepes pH 7.5 200 mM NaCl	YB_03_19	1	KQLHYK-KQLHYK-a1-b1	sp|P11709|BIK1_YEAST	sp|P11709|BIK1_YEAST	xlink	intra-protein xl	221111_QE1_ulianaf_YB_03_04.c.06387.06387.5_221111_QE1_ulianaf_YB_03_04.c.06376.06376.5	229	229	0	-	1768.99	354.807	5	-3	1	8	6.79	0.05	0.54	0.14	0.07	0.07	0.03	220	0.89	29.2	0.04	sp|P11709|BIK1_YEAST:229:x:sp|P11709|BIK1_YEAST:229	NA
221111_QE1_ulianaf_YB_03_04	YB_03_19DE	pellet in 4 mM Hepes pH 7.5 200 mM NaCl	YB_03_19	1	EREQLKMHNDSLSK-K6-156	sp|P11709|BIK1_YEAST	-	monolink	monolink	221111_QE1_ulianaf_YB_03_04.c.07642.07642.4_221111_QE1_ulianaf_YB_03_04.c.07618.07618.4	356	n/a	-	-	1869.92	468.488	4	-2.9	2	14	6.16	0.02	0.51	0.22	0.22	0	0.08	347	0.33	30.31	0	sp|P11709|BIK1_YEAST:356	NA
221111_QE1_ulianaf_YB_03_04	YB_03_19DE	pellet in 4 mM Hepes pH 7.5 200 mM NaCl	YB_03_19	1	KQLEQLR-KQLHYK-a1-b1	sp|P11709|BIK1_YEAST	sp|P11709|BIK1_YEAST	xlink	intra-protein xl	221111_QE1_ulianaf_YB_03_04.c.07805.07805.5_221111_QE1_ulianaf_YB_03_04.c.07792.07792.5	329	229	100	-	1867.06	374.421	5	-2.3	1	6	6.71	0.05	0.57	0.2	0.1	0.1	0.04	258	0.78	30.69	0.04	sp|P11709|BIK1_YEAST:229:x:sp|P11709|BIK1_YEAST:329	NA
221111_QE1_ulianaf_YB_03_04	YB_03_19DE	pellet in 4 mM Hepes pH 7.5 200 mM NaCl	YB_03_19	1	EKEIDHLKQQLELER-K2-155	sp|P11709|BIK1_YEAST	-	monolink	monolink	221111_QE1_ulianaf_YB_03_04.c.12249.12249.3_221111_QE1_ulianaf_YB_03_04.c.12219.12219.3	263	n/a	-	-	2062.1	688.375	3	-2.6	2	19	7.11	0.1	0.54	0.3	0.3	0	0.1	655	0.09	38.83	0	sp|P11709|BIK1_YEAST:263	NA
221111_QE1_ulianaf_YB_03_04	YB_03_19DE	pellet in 4 mM Hepes pH 7.5 200 mM NaCl	YB_03_19	1	EAQLTIEKLQR-K8-155	sp|P11709|BIK1_YEAST	-	monolink	monolink	221111_QE1_ulianaf_YB_03_04.c.12362.12362.3_221111_QE1_ulianaf_YB_03_04.c.12281.12281.3	225	n/a	-	-	1482.84	495.287	3	-1.2	1	9	8.8	0.17	0.33	0.24	0.24	0	0.11	317	0.52	31.81	0	sp|P11709|BIK1_YEAST:225	NA
221111_QE1_ulianaf_YB_03_04	YB_03_19DE	pellet in 4 mM Hepes pH 7.5 200 mM NaCl	YB_03_19	1	EKEIDHLK-KQLHYKR-a2-b6	sp|P11709|BIK1_YEAST	sp|P11709|BIK1_YEAST	xlink	intra-protein xl	221111_QE1_ulianaf_YB_03_04.c.06758.06758.5_221111_QE1_ulianaf_YB_03_04.c.06447.06447.5	263	234	29	-	2120.17	425.041	5	-3.8	1	5	6.56	0.07	0.6	0.13	0.11	0.02	0.02	253	0.9	30.77	0.04	sp|P11709|BIK1_YEAST:234:x:sp|P11709|BIK1_YEAST:263	NA
221111_QE1_ulianaf_YB_03_04	YB_03_19DE	pellet in 4 mM Hepes pH 7.5 200 mM NaCl	YB_03_19	1	MHNDSLSKEYQNLSK-K8-155	sp|P11709|BIK1_YEAST	-	monolink	monolink	221111_QE1_ulianaf_YB_03_04.c.09321.09321.3_221111_QE1_ulianaf_YB_03_04.c.09218.09218.3	364	n/a	-	-	1947.93	650.317	3	-4.2	1	14	6	0.03	0.46	0.25	0.25	0	0.08	264	0	27.51	0	sp|P11709|BIK1_YEAST:364	NA
221111_QE1_ulianaf_YB_03_04	YB_03_19DE	pellet in 4 mM Hepes pH 7.5 200 mM NaCl	YB_03_19	1	GQLKYVGPVDTK-RQQAKQK-a4-b5	sp|P11709|BIK1_YEAST	sp|P11709|BIK1_YEAST	xlink	intra-protein xl	221111_QE1_ulianaf_YB_03_04.c.06796.06796.4_221111_QE1_ulianaf_YB_03_04.c.06771.06771.4	41	281	240	-	2327.29	582.831	4	-1.1	1	5	6.65	0.08	0.46	0.23	0.17	0.05	0.04	194	0.8	27.08	0.04	sp|P11709|BIK1_YEAST:281:x:sp|P11709|BIK1_YEAST:41	NA
221111_QE1_ulianaf_YB_03_04	YB_03_19DE	pellet in 4 mM Hepes pH 7.5 200 mM NaCl	YB_03_19	1	KQLHYKR-RQQAKQK-a1-b5	sp|P11709|BIK1_YEAST	sp|P11709|BIK1_YEAST	xlink	intra-protein xl	221111_QE1_ulianaf_YB_03_04.c.03333.03333.5_221111_QE1_ulianaf_YB_03_04.c.03322.03322.5	229	281	52	-	1995.14	400.037	5	-2.3	1	4	6.1	0.07	0.55	0.16	0.04	0.12	0.03	124	0.83	26.54	0.04	sp|P11709|BIK1_YEAST:229:x:sp|P11709|BIK1_YEAST:281	NA
221111_QE1_ulianaf_YB_03_04	YB_03_19DE	pellet in 4 mM Hepes pH 7.5 200 mM NaCl	YB_03_19	1	NIEDQFELHKTK-K10-155	sp|P11709|BIK1_YEAST	-	monolink	monolink	221111_QE1_ulianaf_YB_03_04.c.11444.11444.3_221111_QE1_ulianaf_YB_03_04.c.11281.11281.3	345	n/a	-	-	1655.85	552.957	3	-2.5	2	12	6.59	0.3	0.22	0.25	0.25	0	0.11	187	0	23.26	0	sp|P11709|BIK1_YEAST:345	NA
221111_QE1_ulianaf_YB_03_04	YB_03_19DE	pellet in 4 mM Hepes pH 7.5 200 mM NaCl	YB_03_19	1	ELFLTKPQDSSSEEVASLTK-K6-156	sp|P11709|BIK1_YEAST	-	monolink	monolink	221111_QE1_ulianaf_YB_03_04.c.15957.15957.3_221111_QE1_ulianaf_YB_03_04.c.15893.15893.3	377	n/a	-	-	2364.19	789.072	3	-1	4	20	6.36	0.05	0.51	0.29	0.29	0	0.07	477	0	33.06	0	sp|P11709|BIK1_YEAST:377	NA
221111_QE1_ulianaf_YB_03_04	YB_03_19DE	pellet in 4 mM Hepes pH 7.5 200 mM NaCl	YB_03_19	1	GQLKYVGPVDTK-K4-156	sp|P11709|BIK1_YEAST	-	monolink	monolink	221111_QE1_ulianaf_YB_03_04.c.11876.11876.3_221111_QE1_ulianaf_YB_03_04.c.11833.11833.3	41	n/a	-	-	1459.79	487.604	3	-2.7	1	11	6.15	0.03	0.44	0.2	0.2	0	0.08	189	0	25.98	0	sp|P11709|BIK1_YEAST:41	NA
221111_QE1_ulianaf_YB_03_04	YB_03_19DE	pellet in 4 mM Hepes pH 7.5 200 mM NaCl	YB_03_19	1	KQLHYKR-KQLHYK-a6-b1	sp|P11709|BIK1_YEAST	sp|P11709|BIK1_YEAST	xlink	intra-protein xl	221111_QE1_ulianaf_YB_03_04.c.05458.05458.3_221111_QE1_ulianaf_YB_03_04.c.05361.05361.3	234	229	5	-	1925.1	642.706	3	-2.3	3	10	11.1	0.65	0.42	0.28	0.14	0.14	0.05	579	0.81	43.59	0	sp|P11709|BIK1_YEAST:229:x:sp|P11709|BIK1_YEAST:234	NA
221111_QE1_ulianaf_YB_03_04	YB_03_19DE	pellet in 4 mM Hepes pH 7.5 200 mM NaCl	YB_03_19	1	KLEEANEK-RQQAKQK-a1-b5	sp|P11709|BIK1_YEAST	sp|P11709|BIK1_YEAST	xlink	intra-protein xl	221111_QE1_ulianaf_YB_03_04.c.03336.03336.3_221111_QE1_ulianaf_YB_03_04.c.03294.03294.3	392	281	111	-	1983.07	662.031	3	-2.5	3	9	10.61	0.54	0.57	0.34	0.2	0.14	0.06	369	0.79	41.81	0	sp|P11709|BIK1_YEAST:281:x:sp|P11709|BIK1_YEAST:392	NA
221111_QE1_ulianaf_YB_03_04	YB_03_19DE	pellet in 4 mM Hepes pH 7.5 200 mM NaCl	YB_03_19	1	EQLKMHNDSLSKEYQNLSK-K4-K12	sp|P11709|BIK1_YEAST	-	intralink	intralink	221111_QE1_ulianaf_YB_03_04.c.11588.11588.3_221111_QE1_ulianaf_YB_03_04.c.11568.11568.3	356	364	8	-	2429.18	810.736	3	-1.8	1	9	6.4	0.07	0.44	0.27	0.27	0	0.07	348	0	29.45	0	sp|P11709|BIK1_YEAST:356:x:sp|P11709|BIK1_YEAST:364	NA
221111_QE1_ulianaf_YB_03_04	YB_03_19DE	pellet in 4 mM Hepes pH 7.5 200 mM NaCl	YB_03_19	1	EQLKMHNDSLSK-TKWAKER-a4-b5	sp|P11709|BIK1_YEAST	sp|P11709|BIK1_YEAST	xlink	intra-protein xl	221111_QE1_ulianaf_YB_03_04.c.07590.07590.3_221111_QE1_ulianaf_YB_03_04.c.07569.07569.3	356	350	6	-	2484.27	829.098	3	-4	1	5	8.8	0.41	0.35	0.33	0.25	0.09	0.06	790	0	40.76	0	sp|P11709|BIK1_YEAST:350:x:sp|P11709|BIK1_YEAST:356	NA
221111_QE1_ulianaf_YB_03_04	YB_03_19DE	pellet in 4 mM Hepes pH 7.5 200 mM NaCl	YB_03_19	1	EAQLTIEKLQR-K8-156	sp|P11709|BIK1_YEAST	-	monolink	monolink	221111_QE1_ulianaf_YB_03_04.c.13599.13599.3_221111_QE1_ulianaf_YB_03_04.c.13445.13445.3	225	n/a	-	-	1483.82	495.615	3	-2.2	1	10	7.24	0.14	0.35	0.26	0.26	0	0.12	393	0.41	30.62	0	sp|P11709|BIK1_YEAST:225	NA
221111_QE1_ulianaf_YB_03_04	YB_03_19DE	pellet in 4 mM Hepes pH 7.5 200 mM NaCl	YB_03_19	1	GQLKYVGPVDTK-QQAKQK-a4-b4	sp|P11709|BIK1_YEAST	sp|P11709|BIK1_YEAST	xlink	intra-protein xl	221111_QE1_ulianaf_YB_03_04.c.07653.07653.4_221111_QE1_ulianaf_YB_03_04.c.07801.07801.4	41	281	240	-	2171.19	543.806	4	-1.5	1	2	2.88	0.02	0.15	0.13	0.06	0.06	0.03	51	0	10.07	0.406	sp|P11709|BIK1_YEAST:281:x:sp|P11709|BIK1_YEAST:41	NA
221111_QE1_ulianaf_YB_03_04	YB_03_19DE	pellet in 4 mM Hepes pH 7.5 200 mM NaCl	YB_03_19	1	EIDHLKQQLELERR-K6-155	sp|P11709|BIK1_YEAST	-	monolink	monolink	221111_QE1_ulianaf_YB_03_04.c.11539.11539.4_221111_QE1_ulianaf_YB_03_04.c.11507.11507.4	269	n/a	-	-	1961.07	491.274	4	-2.2	1	13	7.78	0.14	0.35	0.17	0.17	0	0.06	359	0	30.4	0	sp|P11709|BIK1_YEAST:269	NA
221111_QE1_ulianaf_YB_03_04	YB_03_19DE	pellet in 4 mM Hepes pH 7.5 200 mM NaCl	YB_03_19	1	EKEIDHLK-KQLHYKR-a2-b1	sp|P11709|BIK1_YEAST	sp|P11709|BIK1_YEAST	xlink	intra-protein xl	221111_QE1_ulianaf_YB_03_04.c.06758.06758.5_221111_QE1_ulianaf_YB_03_04.c.06737.06737.5	263	229	34	-	2120.17	425.041	5	-3.8	2	6	6.92	0.05	0.68	0.25	0.08	0.17	0.05	584	0.78	39.46	0	sp|P11709|BIK1_YEAST:229:x:sp|P11709|BIK1_YEAST:263	NA
221111_QE1_ulianaf_YB_03_04	YB_03_19DE	pellet in 4 mM Hepes pH 7.5 200 mM NaCl	YB_03_19	1	KQLHYKR-QQAKQK-a6-b4	sp|P11709|BIK1_YEAST	sp|P11709|BIK1_YEAST	xlink	intra-protein xl	221111_QE1_ulianaf_YB_03_04.c.03914.03914.5_221111_QE1_ulianaf_YB_03_04.c.03276.03276.5	234	281	47	-	1839.05	368.817	5	-1.3	2	1	4.4	0.01	0.23	0.09	0.06	0.04	0.02	67	0.83	15.04	0.333	sp|P11709|BIK1_YEAST:234:x:sp|P11709|BIK1_YEAST:281	NA
221111_QE1_ulianaf_YB_03_04	YB_03_19DE	pellet in 4 mM Hepes pH 7.5 200 mM NaCl	YB_03_19	1	AGMFAGVDLLANIGKNDGSFMGK-K15-K23	sp|P11709|BIK1_YEAST	-	intralink	intralink	221111_QE1_ulianaf_YB_03_04.c.10865.10865.4_221111_QE1_ulianaf_YB_03_04.c.10862.10862.4	64	72	8	-	2450.2	613.558	4	2.1	2	2	0.9	0.03	0.1	0.08	0.08	0	0.02	107	0	6.18	0.208	sp|P11709|BIK1_YEAST:64:x:sp|P11709|BIK1_YEAST:72	NA
221111_QE1_ulianaf_YB_03_04	YB_03_19DE	pellet in 4 mM Hepes pH 7.5 200 mM NaCl	YB_03_19	1	EAQLTIEKLQR-KQLHYK-a8-b1	sp|P11709|BIK1_YEAST	sp|P11709|BIK1_YEAST	xlink	intra-protein xl	221111_QE1_ulianaf_YB_03_04.c.10773.10773.4_221111_QE1_ulianaf_YB_03_04.c.10527.10527.4	225	229	4	-	2281.27	571.326	4	-3	3	5	8.09	0.18	0.57	0.29	0.22	0.07	0.05	424	0.77	36.76	0	sp|P11709|BIK1_YEAST:225:x:sp|P11709|BIK1_YEAST:229	NA
221111_QE1_ulianaf_YB_03_04	YB_03_19DE	pellet in 4 mM Hepes pH 7.5 200 mM NaCl	YB_03_19	1	VASLIEKASISQTSR-K7-156	sp|P11709|BIK1_YEAST	-	monolink	monolink	221111_QE1_ulianaf_YB_03_04.c.14166.14166.3_221111_QE1_ulianaf_YB_03_04.c.14042.14042.3	97	n/a	-	-	1744.95	582.659	3	-2.6	1	13	6.47	0.02	0.51	0.36	0.36	0	0.12	327	0	31.12	0	sp|P11709|BIK1_YEAST:97	NA
221111_QE1_ulianaf_YB_03_04	YB_03_19DE	pellet in 4 mM Hepes pH 7.5 200 mM NaCl	YB_03_19	1	EKEIDHLK-K2-156	sp|P11709|BIK1_YEAST	-	monolink	monolink	221111_QE1_ulianaf_YB_03_04.c.08501.08501.3_221111_QE1_ulianaf_YB_03_04.c.08363.08363.3	263	n/a	-	-	1166.61	389.879	3	-3.8	5	7	5.9	-0.01	0.44	0.06	0.06	0	0.04	39	0	22.08	0	sp|P11709|BIK1_YEAST:263	NA
221111_QE1_ulianaf_YB_03_04	YB_03_19DE	pellet in 4 mM Hepes pH 7.5 200 mM NaCl	YB_03_19	1	NDGSFMGKK-QQAKQK-a8-b4	sp|P11709|BIK1_YEAST	sp|P11709|BIK1_YEAST	xlink	intra-protein xl	221111_QE1_ulianaf_YB_03_04.c.06261.06261.4_221111_QE1_ulianaf_YB_03_04.c.06244.06244.4	72	281	209	-	1849.93	463.491	4	-1.7	1	2	3.74	0.04	0.24	0.06	0.02	0.04	0.01	75	0	14.11	0.352	sp|P11709|BIK1_YEAST:281:x:sp|P11709|BIK1_YEAST:72	NA
221111_QE1_ulianaf_YB_03_04	YB_03_19DE	pellet in 4 mM Hepes pH 7.5 200 mM NaCl	YB_03_19	1	ENALEEKK-KQLHYKR-a7-b6	decoy_reverse_sp|P11709|BIK1_YEAST	sp|P11709|BIK1_YEAST	xlink	decoy intra-protein xl	221111_QE1_ulianaf_YB_03_04.c.05636.05636.4_221111_QE1_ulianaf_YB_03_04.c.04883.04883.4	67	234	167	-	2069.13	518.29	4	0	1	3	3.96	0	0.21	0.1	0.04	0.06	0.02	69	0	13.72	0.361	decoy_reverse_sp|P11709|BIK1_YEAST:67:x:sp|P11709|BIK1_YEAST:234	NA
221111_QE1_ulianaf_YB_03_04	YB_03_19DE	pellet in 4 mM Hepes pH 7.5 200 mM NaCl	YB_03_19	1	NIEDQFELHKTKWAK-K10-K12	sp|P11709|BIK1_YEAST	-	intralink	intralink	221111_QE1_ulianaf_YB_03_04.c.14022.14022.3_221111_QE1_ulianaf_YB_03_04.c.13979.13979.3	345	347	2	-	2024.03	675.684	3	-3.9	5	17	9.74	0.34	0.31	0.26	0.26	0	0.09	166	0	30.78	0	sp|P11709|BIK1_YEAST:345:x:sp|P11709|BIK1_YEAST:347	NA
221111_QE1_ulianaf_YB_03_04	YB_03_19DE	pellet in 4 mM Hepes pH 7.5 200 mM NaCl	YB_03_19	1	DLDQLRKHQLYK-K7-K12	decoy_reverse_sp|P11709|BIK1_YEAST	-	intralink	decoy intralink	221111_QE1_ulianaf_YB_03_04.c.06293.06293.5_221111_QE1_ulianaf_YB_03_04.c.06024.06024.4	225	230	5	-	1693.92	424.488	4	3.1	2	3	3.14	0.06	0.06	0.02	0.02	0	0.01	28	0	8.22	0.143	decoy_reverse_sp|P11709|BIK1_YEAST:225:x:decoy_reverse_sp|P11709|BIK1_YEAST:230	NA
221111_QE1_ulianaf_YB_03_04	YB_03_19DE	pellet in 4 mM Hepes pH 7.5 200 mM NaCl	YB_03_19	1	EKEIDHLKQQLELER-K8-155	sp|P11709|BIK1_YEAST	-	monolink	monolink	221111_QE1_ulianaf_YB_03_04.c.13015.13015.3_221111_QE1_ulianaf_YB_03_04.c.12862.12862.3	269	n/a	-	-	2062.1	688.374	3	-3.2	7	15	7.04	0.16	0.34	0.32	0.32	0	0.11	744	0.15	36.35	0	sp|P11709|BIK1_YEAST:269	NA
221111_QE1_ulianaf_YB_03_04	YB_03_19DE	pellet in 4 mM Hepes pH 7.5 200 mM NaCl	YB_03_19	1	RISSTSQAKVLAESIK-K9-K16	decoy_reverse_sp|P11709|BIK1_YEAST	-	intralink	decoy intralink	221111_QE1_ulianaf_YB_03_04.c.14290.14290.3_221111_QE1_ulianaf_YB_03_04.c.14240.14240.3	362	369	7	-	1855.04	619.353	3	-2.8	1	4	4.05	-0.02	0.22	0.03	0.03	0	0.01	26	0	13.14	0.044	decoy_reverse_sp|P11709|BIK1_YEAST:362:x:decoy_reverse_sp|P11709|BIK1_YEAST:369	NA
221111_QE1_ulianaf_YB_03_04	YB_03_19DE	pellet in 4 mM Hepes pH 7.5 200 mM NaCl	YB_03_19	1	KQLHYKR-QKQAQR-a1-b2	sp|P11709|BIK1_YEAST	decoy_reverse_sp|P11709|BIK1_YEAST	xlink	decoy intra-protein xl	221111_QE1_ulianaf_YB_03_04.c.03722.03722.4_221111_QE1_ulianaf_YB_03_04.c.03665.03665.4	229	178	51	-	1867.05	467.77	4	-2	1	4	5.16	0.18	0.38	0.08	0.05	0.04	0.02	110	0.8	20.86	0.194	decoy_reverse_sp|P11709|BIK1_YEAST:178:x:sp|P11709|BIK1_YEAST:229	NA
221111_QE1_ulianaf_YB_03_04	YB_03_19DE	pellet in 4 mM Hepes pH 7.5 200 mM NaCl	YB_03_19	1	KLEEANEK-KQLHYK-a1-b1	sp|P11709|BIK1_YEAST	sp|P11709|BIK1_YEAST	xlink	intra-protein xl	221111_QE1_ulianaf_YB_03_04.c.06120.06120.4_221111_QE1_ulianaf_YB_03_04.c.06079.06079.4	392	229	163	-	1913.02	479.263	4	-2.3	2	5	6.05	-0.02	0.59	0.24	0.15	0.09	0.04	609	0.83	36.07	0	sp|P11709|BIK1_YEAST:229:x:sp|P11709|BIK1_YEAST:392	NA
221111_QE1_ulianaf_YB_03_04	YB_03_19DE	pellet in 4 mM Hepes pH 7.5 200 mM NaCl	YB_03_19	1	KQLHYKR-RQQAKQK-a6-b5	sp|P11709|BIK1_YEAST	sp|P11709|BIK1_YEAST	xlink	intra-protein xl	221111_QE1_ulianaf_YB_03_04.c.03291.03291.4_221111_QE1_ulianaf_YB_03_04.c.02839.02839.4	234	281	47	-	1995.15	499.794	4	-1.7	1	2	5.37	0.04	0.41	0.12	0.02	0.1	0.02	64	0.71	20.82	0.194	sp|P11709|BIK1_YEAST:234:x:sp|P11709|BIK1_YEAST:281	NA
221111_QE1_ulianaf_YB_03_04	YB_03_19DE	pellet in 4 mM Hepes pH 7.5 200 mM NaCl	YB_03_19	1	EQLKMHNDSLSK-K4-156	sp|P11709|BIK1_YEAST	-	monolink	monolink	221111_QE1_ulianaf_YB_03_04.c.08104.08104.3_221111_QE1_ulianaf_YB_03_04.c.08009.08009.3	356	n/a	-	-	1584.78	529.267	3	-2.7	2	12	6.3	0.07	0.49	0.25	0.25	0	0.1	317	0	30.16	0	sp|P11709|BIK1_YEAST:356	NA
221111_QE1_ulianaf_YB_03_04	YB_03_19DE	pellet in 4 mM Hepes pH 7.5 200 mM NaCl	YB_03_19	1	ENALEEKKSSLSESVTQPDEAK-KQLEQLR-a7-b1	decoy_reverse_sp|P11709|BIK1_YEAST	sp|P11709|BIK1_YEAST	xlink	decoy intra-protein xl	221111_QE1_ulianaf_YB_03_04.c.12946.12946.3_221111_QE1_ulianaf_YB_03_04.c.12921.12921.3	67	329	262	-	3469.77	1157.6	3	-1.4	1	1	1.35	-0.03	0.16	0.01	0.01	0	0	5	0.88	6.17	0.406	decoy_reverse_sp|P11709|BIK1_YEAST:67:x:sp|P11709|BIK1_YEAST:329	NA
221111_QE1_ulianaf_YB_03_04	YB_03_19DE	pellet in 4 mM Hepes pH 7.5 200 mM NaCl	YB_03_19	1	LEEANEKIK-KQLEQLR-a7-b1	sp|P11709|BIK1_YEAST	sp|P11709|BIK1_YEAST	xlink	intra-protein xl	221111_QE1_ulianaf_YB_03_04.c.09853.09853.3_221111_QE1_ulianaf_YB_03_04.c.09753.09753.3	399	329	70	-	2124.18	709.067	3	-0.5	1	3	3.5	0.1	0.22	0.07	0.04	0.04	0.01	165	0.82	14.86	0.343	sp|P11709|BIK1_YEAST:329:x:sp|P11709|BIK1_YEAST:399	NA
221111_QE1_ulianaf_YB_03_04	YB_03_19DE	pellet in 4 mM Hepes pH 7.5 200 mM NaCl	YB_03_19	1	NIEDQFELHKTK-K10-156	sp|P11709|BIK1_YEAST	-	monolink	monolink	221111_QE1_ulianaf_YB_03_04.c.12624.12624.3_221111_QE1_ulianaf_YB_03_04.c.12523.12523.3	345	n/a	-	-	1656.83	553.285	3	-2.7	2	9	5.07	0.14	0.27	0.19	0.19	0	0.08	131	0	19.39	0	sp|P11709|BIK1_YEAST:345	NA
221111_QE1_ulianaf_YB_03_04	YB_03_19DE	pellet in 4 mM Hepes pH 7.5 200 mM NaCl	YB_03_19	1	KQLHYKR-KQLHYK-a1-b1	sp|P11709|BIK1_YEAST	sp|P11709|BIK1_YEAST	xlink	intra-protein xl	221111_QE1_ulianaf_YB_03_04.c.06086.06086.3_221111_QE1_ulianaf_YB_03_04.c.05361.05361.3	229	229	0	-	1925.09	642.706	3	-2.9	1	4	4.48	0.12	0.32	0.12	0.03	0.09	0.02	170	0.8	19.33	0.194	sp|P11709|BIK1_YEAST:229:x:sp|P11709|BIK1_YEAST:229	NA
221111_QE1_ulianaf_YB_03_04	YB_03_19DE	pellet in 4 mM Hepes pH 7.5 200 mM NaCl	YB_03_19	1	RVSIRPPINTSMELTKR-K16-155	decoy_reverse_sp|P11709|BIK1_YEAST	-	monolink	decoy monolink	221111_QE1_ulianaf_YB_03_04.c.06483.06483.4_221111_QE1_ulianaf_YB_03_04.c.06394.06394.4	352	n/a	-	-	2152.22	539.064	4	4.8	1	5	2.01	0.02	0.13	0.04	0.04	0	0.01	22	0	7.42	0.176	decoy_reverse_sp|P11709|BIK1_YEAST:352	NA
221111_QE1_ulianaf_YB_03_04	YB_03_19DE	pellet in 4 mM Hepes pH 7.5 200 mM NaCl	YB_03_19	1	EQLKMHNDSLSK-RQQAKQK-a4-b5	sp|P11709|BIK1_YEAST	sp|P11709|BIK1_YEAST	xlink	intra-protein xl	221111_QE1_ulianaf_YB_03_04.c.04912.04912.5_221111_QE1_ulianaf_YB_03_04.c.04881.04881.5	356	281	75	-	2452.28	491.463	5	-4.3	1	6	7.11	0.08	0.63	0.31	0.23	0.08	0.05	373	0.84	35.12	0.03	sp|P11709|BIK1_YEAST:281:x:sp|P11709|BIK1_YEAST:356	NA
221111_QE1_ulianaf_YB_03_04	YB_03_19DE	pellet in 4 mM Hepes pH 7.5 200 mM NaCl	YB_03_19	1	EKEIDHLK-K2-155	sp|P11709|BIK1_YEAST	-	monolink	monolink	221111_QE1_ulianaf_YB_03_04.c.07433.07433.3_221111_QE1_ulianaf_YB_03_04.c.07042.07042.3	263	n/a	-	-	1165.63	389.552	3	-2.5	2	6	6.05	0.01	0.26	0.04	0.04	0	0.03	30	0	18.45	0.022	sp|P11709|BIK1_YEAST:263	NA
221111_QE1_ulianaf_YB_03_04	YB_03_19DE	pellet in 4 mM Hepes pH 7.5 200 mM NaCl	YB_03_19	1	IKENALEEKK-K9-156	decoy_reverse_sp|P11709|BIK1_YEAST	-	monolink	decoy monolink	221111_QE1_ulianaf_YB_03_04.c.06851.06851.3_221111_QE1_ulianaf_YB_03_04.c.07723.07723.3	67	n/a	-	-	1356.74	453.256	3	-3.6	1	2	2.3	0.02	0.21	0.03	0.03	0	0.01	13	0.93	9.4	0.122	decoy_reverse_sp|P11709|BIK1_YEAST:67	NA
221111_QE1_ulianaf_YB_03_04	YB_03_19DE	pellet in 4 mM Hepes pH 7.5 200 mM NaCl	YB_03_19	1	TTMEPLSIPKNR-K10-156	sp|P11709|BIK1_YEAST	-	monolink	monolink	221111_QE1_ulianaf_YB_03_04.c.13433.13433.3_221111_QE1_ulianaf_YB_03_04.c.13241.13241.3	116	n/a	-	-	1541.81	514.944	3	-2.1	1	12	8.51	0.18	0.26	0.41	0.41	0	0.17	237	0	29.1	0	sp|P11709|BIK1_YEAST:116	NA
221111_QE1_ulianaf_YB_03_04	YB_03_19DE	pellet in 4 mM Hepes pH 7.5 200 mM NaCl	YB_03_19	1	NDGSFMGKK-KQLHYK-a8-b1	sp|P11709|BIK1_YEAST	sp|P11709|BIK1_YEAST	xlink	intra-protein xl	221111_QE1_ulianaf_YB_03_04.c.07859.07859.3_221111_QE1_ulianaf_YB_03_04.c.07853.07853.3	72	229	157	-	1935.98	646.336	3	-2.3	3	6	7.21	0.35	0.32	0.28	0.15	0.13	0.05	631	0.87	34.02	0.03	sp|P11709|BIK1_YEAST:229:x:sp|P11709|BIK1_YEAST:72	NA
221111_QE1_ulianaf_YB_03_04	YB_03_19DE	pellet in 4 mM Hepes pH 7.5 200 mM NaCl	YB_03_19	1	KQLHYKR-K6-155	sp|P11709|BIK1_YEAST	-	monolink	monolink	221111_QE1_ulianaf_YB_03_04.c.04086.04086.3_221111_QE1_ulianaf_YB_03_04.c.04012.04012.3	234	n/a	-	-	1126.66	376.56	3	-4.1	1	7	5.87	0.25	0.19	0.1	0.1	0	0.07	37	0.44	17.79	0.022	sp|P11709|BIK1_YEAST:234	NA
221111_QE1_ulianaf_YB_03_04	YB_03_19DE	pellet in 4 mM Hepes pH 7.5 200 mM NaCl	YB_03_19	1	RTTMEPLSIPKNR-K11-155	sp|P11709|BIK1_YEAST	-	monolink	monolink	221111_QE1_ulianaf_YB_03_04.c.11039.11039.3_221111_QE1_ulianaf_YB_03_04.c.10846.10846.3	116	n/a	-	-	1696.92	566.649	3	-2.7	2	16	7.81	0.15	0.47	0.45	0.45	0	0.17	318	0	33.74	0	sp|P11709|BIK1_YEAST:116	NA
221111_QE1_ulianaf_YB_03_04	YB_03_19DE	pellet in 4 mM Hepes pH 7.5 200 mM NaCl	YB_03_19	1	EKEIDHLK-K2-K8	sp|P11709|BIK1_YEAST	-	intralink	intralink	221111_QE1_ulianaf_YB_03_04.c.07081.07081.3_221111_QE1_ulianaf_YB_03_04.c.06956.06956.3	263	269	6	-	1148.61	383.879	3	4.8	1	0	6.15	-0.01	0	0	0	0	0	0	0	12.11	0.083	sp|P11709|BIK1_YEAST:263:x:sp|P11709|BIK1_YEAST:269	NA
221111_QE1_ulianaf_YB_03_04	YB_03_19DE	pellet in 4 mM Hepes pH 7.5 200 mM NaCl	YB_03_19	1	EREQLKMHNDSLSK-K6-K14	sp|P11709|BIK1_YEAST	-	intralink	intralink	221111_QE1_ulianaf_YB_03_04.c.09621.09621.3_221111_QE1_ulianaf_YB_03_04.c.09296.09296.3	356	364	8	-	1851.91	618.31	3	-5	2	1	1.2	0.03	0.03	0.01	0.01	0	0	2	0	3.24	0.236	sp|P11709|BIK1_YEAST:356:x:sp|P11709|BIK1_YEAST:364	NA
221111_QE1_ulianaf_YB_03_04	YB_03_19DE	pellet in 4 mM Hepes pH 7.5 200 mM NaCl	YB_03_19	1	KQLHYKR-K6-156	sp|P11709|BIK1_YEAST	-	monolink	monolink	221111_QE1_ulianaf_YB_03_04.c.05007.05007.3_221111_QE1_ulianaf_YB_03_04.c.04942.04942.3	234	n/a	-	-	1127.64	376.888	3	-4.2	2	8	6.77	0.24	0.19	0.12	0.12	0	0.09	48	0.52	19.87	0	sp|P11709|BIK1_YEAST:234	NA
221111_QE1_ulianaf_YB_03_04	YB_03_19DE	pellet in 4 mM Hepes pH 7.5 200 mM NaCl	YB_03_19	1	KQLEQLR-QQAKQK-a1-b4	sp|P11709|BIK1_YEAST	sp|P11709|BIK1_YEAST	xlink	intra-protein xl	221111_QE1_ulianaf_YB_03_04.c.06368.06368.3_221111_QE1_ulianaf_YB_03_04.c.06345.06345.3	329	281	48	-	1781.01	594.679	3	-1.7	1	7	8.51	0.28	0.42	0.28	0.22	0.07	0.05	337	0.66	33.2	0.03	sp|P11709|BIK1_YEAST:281:x:sp|P11709|BIK1_YEAST:329	NA
221111_QE1_ulianaf_YB_03_04	YB_03_19DE	pellet in 4 mM Hepes pH 7.5 200 mM NaCl	YB_03_19	1	DNSNTHAWTKR-EKWAKTK-a10-b5	decoy_reverse_sp|P11709|BIK1_YEAST	decoy_reverse_sp|P11709|BIK1_YEAST	xlink	decoy intra-protein xl	221111_QE1_ulianaf_YB_03_04.c.12959.12959.4_221111_QE1_ulianaf_YB_03_04.c.12920.12920.4	271	112	159	-	2356.18	590.054	4	-3.9	1	1	1.7	0.01	0.16	0.01	0	0.01	0	1	0	6.91	0.406	decoy_reverse_sp|P11709|BIK1_YEAST:112:x:decoy_reverse_sp|P11709|BIK1_YEAST:271	NA
221111_QE1_ulianaf_YB_03_04	YB_03_19DE	pellet in 4 mM Hepes pH 7.5 200 mM NaCl	YB_03_19	1	IKENALEEKK-K9-155	decoy_reverse_sp|P11709|BIK1_YEAST	-	monolink	decoy monolink	221111_QE1_ulianaf_YB_03_04.c.06200.06200.3_221111_QE1_ulianaf_YB_03_04.c.06155.06155.3	67	n/a	-	-	1355.76	452.929	3	-2.9	2	4	2.4	0.16	0.26	0.03	0.03	0	0.01	36	0.81	11.53	0.102	decoy_reverse_sp|P11709|BIK1_YEAST:67	NA
221111_QE1_ulianaf_YB_03_06	YB_03_20A	supernatant in 4 mM Hepes pH 7.5 200 mM NaCl	YB_03_20	2	QFFDAENEQLLAVVSQLHEEIKENEER-EKEIDHLKQQLELER-a22-b2	sp|P11709|BIK1_YEAST	sp|P11709|BIK1_YEAST	xlink	intra-protein xl	221111_QE1_ulianaf_YB_03_06.c.13522.13522.6_221111_QE1_ulianaf_YB_03_06.c.13535.13535.6	305	263	42	-	5288.66	882.451	6	1.6	1	2	0.93	0.02	0.09	0.06	0.01	0.05	0.01	45	0.96	4.67	0.237	sp|P11709|BIK1_YEAST:263:x:sp|P11709|BIK1_YEAST:305	NA
221111_QE1_ulianaf_YB_03_06	YB_03_20A	supernatant in 4 mM Hepes pH 7.5 200 mM NaCl	YB_03_20	3	QFFDAENEQLLAVVSQLHEEIKENEER-EELLQQKDELIHKER-a22-b13	sp|P11709|BIK1_YEAST	decoy_reverse_sp|P11709|BIK1_YEAST	xlink	decoy intra-protein xl	221111_QE1_ulianaf_YB_03_06.c.13522.13522.6_221111_QE1_ulianaf_YB_03_06.c.13535.13535.6	305	196	109	-	5288.66	882.451	6	1.6	1	2	1.27	0.03	0.07	0.03	0.01	0.02	0.01	21	0	4.46	0.237	decoy_reverse_sp|P11709|BIK1_YEAST:196:x:sp|P11709|BIK1_YEAST:305	NA
221111_QE1_ulianaf_YB_03_06	YB_03_20A	supernatant in 4 mM Hepes pH 7.5 200 mM NaCl	YB_03_20	1	DVMAGAAINLGFGLKPVVGYDTKGQLRNFGQGLIICIPK-LTFLEKQEYSNLKDLHSMSNK-a23-b6	decoy_reverse_sp|P11709|BIK1_YEAST	decoy_reverse_sp|P11709|BIK1_YEAST	xlink	decoy intra-protein xl	221111_QE1_ulianaf_YB_03_06.c.09218.09218.6_221111_QE1_ulianaf_YB_03_06.c.09392.09392.6	418	88	330	-	6792.55	1133.1	6	-0.1	1	3	1.39	0.04	0.16	0.07	0.05	0.02	0.01	184	0	9.78	0.237	decoy_reverse_sp|P11709|BIK1_YEAST:418:x:decoy_reverse_sp|P11709|BIK1_YEAST:88	NA
221111_QE1_ulianaf_YB_03_06	YB_03_20A	supernatant in 4 mM Hepes pH 7.5 200 mM NaCl	YB_03_20	2	DVMAGAAINLGFGLKPVVGYDTKGQLRNFGQGLIICIPK-LTFLEKQEYSNLKDLHSMSNK-a23-b13	decoy_reverse_sp|P11709|BIK1_YEAST	decoy_reverse_sp|P11709|BIK1_YEAST	xlink	decoy intra-protein xl	221111_QE1_ulianaf_YB_03_06.c.09218.09218.6_221111_QE1_ulianaf_YB_03_06.c.09392.09392.6	418	95	323	-	6792.55	1133.1	6	-0.1	1	2	1.14	0.04	0.13	0.06	0.05	0.01	0.01	151	0	7.84	0.237	decoy_reverse_sp|P11709|BIK1_YEAST:418:x:decoy_reverse_sp|P11709|BIK1_YEAST:95	NA
221111_QE1_ulianaf_YB_03_06	YB_03_20A	supernatant in 4 mM Hepes pH 7.5 200 mM NaCl	YB_03_20	3	DVMAGAAINLGFGLKPVVGYDTKGQLRNFGQGLIICIPK-LTFLEKQEYSNLKDLHSMSNK-a15-b6	decoy_reverse_sp|P11709|BIK1_YEAST	decoy_reverse_sp|P11709|BIK1_YEAST	xlink	decoy intra-protein xl	221111_QE1_ulianaf_YB_03_06.c.09218.09218.6_221111_QE1_ulianaf_YB_03_06.c.09392.09392.6	410	88	322	-	6792.55	1133.1	6	-0.1	1	3	1.13	0.02	0.09	0.07	0.04	0.02	0.01	172	0	7.49	0.237	decoy_reverse_sp|P11709|BIK1_YEAST:410:x:decoy_reverse_sp|P11709|BIK1_YEAST:88	NA
221111_QE1_ulianaf_YB_03_06	YB_03_20A	supernatant in 4 mM Hepes pH 7.5 200 mM NaCl	YB_03_20	2	KSDFNGMGKDVMAGAAINLGFGLKPVVGYDTK-KSSLSESVTQPDEAK-a9-b1	decoy_reverse_sp|P11709|BIK1_YEAST	decoy_reverse_sp|P11709|BIK1_YEAST	xlink	decoy intra-protein xl	221111_QE1_ulianaf_YB_03_06.c.12711.12711.6_221111_QE1_ulianaf_YB_03_06.c.13018.13018.6	395	68	327	-	5042.53	841.43	6	1.4	2	2	1.49	0.02	0.05	0.03	0	0.02	0.01	20	0	4.56	0.237	decoy_reverse_sp|P11709|BIK1_YEAST:395:x:decoy_reverse_sp|P11709|BIK1_YEAST:68	NA
221111_QE1_ulianaf_YB_03_06	YB_03_20A	supernatant in 4 mM Hepes pH 7.5 200 mM NaCl	YB_03_20	1	YVGPVDTKAGMFAGVDLLANIGKNDGSFMGK-DLHSMSNKQELR-a23-b8	sp|P11709|BIK1_YEAST	decoy_reverse_sp|P11709|BIK1_YEAST	xlink	decoy intra-protein xl	221111_QE1_ulianaf_YB_03_06.c.09347.09347.6_221111_QE1_ulianaf_YB_03_06.c.09447.09447.6	64	103	39	-	4766.33	795.397	6	-3.5	1	1	1.79	0.03	0.15	0.13	0.11	0.02	0.02	153	0.52	9.73	0.237	decoy_reverse_sp|P11709|BIK1_YEAST:103:x:sp|P11709|BIK1_YEAST:64	NA
221111_QE1_ulianaf_YB_03_06	YB_03_20A	supernatant in 4 mM Hepes pH 7.5 200 mM NaCl	YB_03_20	2	YVGPVDTKAGMFAGVDLLANIGKNDGSFMGK-DLHSMSNKQELR-a8-b8	sp|P11709|BIK1_YEAST	decoy_reverse_sp|P11709|BIK1_YEAST	xlink	decoy intra-protein xl	221111_QE1_ulianaf_YB_03_06.c.09347.09347.6_221111_QE1_ulianaf_YB_03_06.c.09447.09447.6	49	103	54	-	4766.33	795.397	6	-3.5	1	1	1.26	0.02	0.15	0.11	0.1	0.02	0.02	133	0.61	8.32	0.237	decoy_reverse_sp|P11709|BIK1_YEAST:103:x:sp|P11709|BIK1_YEAST:49	NA
221111_QE1_ulianaf_YB_03_06	YB_03_20A	supernatant in 4 mM Hepes pH 7.5 200 mM NaCl	YB_03_20	3	SDFNGMGKDVMAGAAINLGFGLKPVVGYDTK-DLHSMSNKQELR-a23-b8	decoy_reverse_sp|P11709|BIK1_YEAST	decoy_reverse_sp|P11709|BIK1_YEAST	xlink	decoy intra-protein xl	221111_QE1_ulianaf_YB_03_06.c.09347.09347.6_221111_QE1_ulianaf_YB_03_06.c.09447.09447.6	410	103	307	-	4766.33	795.397	6	-3.5	1	1	1.24	-0.01	0.09	0.03	0.01	0.02	0.01	40	0	5.04	0.237	decoy_reverse_sp|P11709|BIK1_YEAST:103:x:decoy_reverse_sp|P11709|BIK1_YEAST:410	NA
221111_QE1_ulianaf_YB_03_06	YB_03_20A	supernatant in 4 mM Hepes pH 7.5 200 mM NaCl	YB_03_20	3	YFQTEYPQSGLFIQLQKVASLIEKASISQTSR-NLSHNQPTGANEDVELLKKQLEQLR-a17-b18	sp|P11709|BIK1_YEAST	sp|P11709|BIK1_YEAST	xlink	intra-protein xl	221111_QE1_ulianaf_YB_03_06.c.10827.10827.5_221111_QE1_ulianaf_YB_03_06.c.10283.10283.5	90	328	238	-	6671.48	1335.3	5	-0.8	1	3	1.13	0.08	-0.06	0.08	0.04	0.04	0.01	131	0	3.7	0.25	sp|P11709|BIK1_YEAST:328:x:sp|P11709|BIK1_YEAST:90	NA
221111_QE1_ulianaf_YB_03_06	YB_03_20A	supernatant in 4 mM Hepes pH 7.5 200 mM NaCl	YB_03_20	2	KANHNTTSDWKPDNGHMNDLNSSEVTIELR-KIGCFIQIPNLGR-a11-b1	sp|P11709|BIK1_YEAST	sp|P11709|BIK1_YEAST	xlink	intra-protein xl	221111_QE1_ulianaf_YB_03_06.c.11609.11609.5_221111_QE1_ulianaf_YB_03_06.c.12434.12434.5	198	25	173	-	5075.52	1016.11	5	4.9	2	3	3.8	0.02	0.26	0.3	0.26	0.03	0.04	546	0.92	23.5	0.05	sp|P11709|BIK1_YEAST:198:x:sp|P11709|BIK1_YEAST:25	NA
221111_QE1_ulianaf_YB_03_06	YB_03_20A	supernatant in 4 mM Hepes pH 7.5 200 mM NaCl	YB_03_20	3	KANHNTTSDWKPDNGHMNDLNSSEVTIELR-NFGQGLIICIPKR-a1-b12	sp|P11709|BIK1_YEAST	decoy_reverse_sp|P11709|BIK1_YEAST	xlink	decoy intra-protein xl	221111_QE1_ulianaf_YB_03_06.c.11609.11609.5_221111_QE1_ulianaf_YB_03_06.c.12434.12434.5	188	434	246	-	5075.52	1016.11	5	4.9	2	1	3.32	0.01	0.27	0.27	0.24	0.03	0.04	487	0	21.68	0.073	decoy_reverse_sp|P11709|BIK1_YEAST:434:x:sp|P11709|BIK1_YEAST:188	NA
221111_QE1_ulianaf_YB_03_06	YB_03_20A	supernatant in 4 mM Hepes pH 7.5 200 mM NaCl	YB_03_20	1	KANHNTTSDWKPDNGHMNDLNSSEVTIELR-KLEEANEKIK-a11-b1	sp|P11709|BIK1_YEAST	sp|P11709|BIK1_YEAST	xlink	intra-protein xl	221111_QE1_ulianaf_YB_03_06.c.12215.12215.4_221111_QE1_ulianaf_YB_03_06.c.12204.12204.4	198	392	194	-	4761.34	1191.34	4	2.7	1	4	4.92	0.09	0.42	0.35	0.29	0.06	0.06	997	0	37.57	0.027	sp|P11709|BIK1_YEAST:198:x:sp|P11709|BIK1_YEAST:392	NA
221111_QE1_ulianaf_YB_03_06	YB_03_20A	supernatant in 4 mM Hepes pH 7.5 200 mM NaCl	YB_03_20	2	KANHNTTSDWKPDNGHMNDLNSSEVTIELR-KLEEANEKIK-a1-b1	sp|P11709|BIK1_YEAST	sp|P11709|BIK1_YEAST	xlink	intra-protein xl	221111_QE1_ulianaf_YB_03_06.c.12215.12215.4_221111_QE1_ulianaf_YB_03_06.c.12204.12204.4	188	392	204	-	4761.34	1191.34	4	2.7	1	4	4.86	0.09	0.41	0.35	0.29	0.06	0.06	997	0	37.28	0.027	sp|P11709|BIK1_YEAST:188:x:sp|P11709|BIK1_YEAST:392	NA
221111_QE1_ulianaf_YB_03_06	YB_03_20A	supernatant in 4 mM Hepes pH 7.5 200 mM NaCl	YB_03_20	3	KANHNTTSDWKPDNGHMNDLNSSEVTIELR-KLEEANEKIK-a11-b8	sp|P11709|BIK1_YEAST	sp|P11709|BIK1_YEAST	xlink	intra-protein xl	221111_QE1_ulianaf_YB_03_06.c.12215.12215.4_221111_QE1_ulianaf_YB_03_06.c.12204.12204.4	198	399	201	-	4761.34	1191.34	4	2.7	1	2	4.42	0.1	0.37	0.34	0.31	0.04	0.05	967	0	34.87	0.027	sp|P11709|BIK1_YEAST:198:x:sp|P11709|BIK1_YEAST:399	NA
221111_QE1_ulianaf_YB_03_06	YB_03_20A	supernatant in 4 mM Hepes pH 7.5 200 mM NaCl	YB_03_20	1	MHNDSLSKEYQNLSKELFLTKPQDSSSEEVASLTK-K8-156	sp|P11709|BIK1_YEAST	-	monolink	monolink	221111_QE1_ulianaf_YB_03_06.c.15762.15762.3_221111_QE1_ulianaf_YB_03_06.c.15761.15761.3	364	n/a	-	-	4139.02	1380.68	3	-2.2	1	25	6.03	0.13	0.37	0.31	0.31	0	0.04	349	0	26.99	0	sp|P11709|BIK1_YEAST:364	NA
221111_QE1_ulianaf_YB_03_06	YB_03_20A	supernatant in 4 mM Hepes pH 7.5 200 mM NaCl	YB_03_20	1	KSDFNGMGKDVMAGAAINLGFGLKPVVGYDTK-QQAKQKQFFDAENEQLLAVVSQLHEEIK-a1-b6	decoy_reverse_sp|P11709|BIK1_YEAST	sp|P11709|BIK1_YEAST	xlink	decoy intra-protein xl	221111_QE1_ulianaf_YB_03_06.c.10650.10650.6_221111_QE1_ulianaf_YB_03_06.c.10349.10349.6	387	283	104	-	6735.43	1123.58	6	-1	1	5	1.61	0.03	0.05	0.09	0.04	0.05	0.02	283	0	9.53	0.237	decoy_reverse_sp|P11709|BIK1_YEAST:387:x:sp|P11709|BIK1_YEAST:283	NA
221111_QE1_ulianaf_YB_03_06	YB_03_20A	supernatant in 4 mM Hepes pH 7.5 200 mM NaCl	YB_03_20	2	KSDFNGMGKDVMAGAAINLGFGLKPVVGYDTK-QQAKQKQFFDAENEQLLAVVSQLHEEIK-a9-b6	decoy_reverse_sp|P11709|BIK1_YEAST	sp|P11709|BIK1_YEAST	xlink	decoy intra-protein xl	221111_QE1_ulianaf_YB_03_06.c.10650.10650.6_221111_QE1_ulianaf_YB_03_06.c.10349.10349.6	395	283	112	-	6735.43	1123.58	6	-1	2	5	1.63	0.03	0.03	0.09	0.04	0.05	0.02	283	0	9.21	0.237	decoy_reverse_sp|P11709|BIK1_YEAST:395:x:sp|P11709|BIK1_YEAST:283	NA
221111_QE1_ulianaf_YB_03_06	YB_03_20A	supernatant in 4 mM Hepes pH 7.5 200 mM NaCl	YB_03_20	3	KSDFNGMGKDVMAGAAINLGFGLKPVVGYDTK-QQAKQKQFFDAENEQLLAVVSQLHEEIK-a24-b6	decoy_reverse_sp|P11709|BIK1_YEAST	sp|P11709|BIK1_YEAST	xlink	decoy intra-protein xl	221111_QE1_ulianaf_YB_03_06.c.10650.10650.6_221111_QE1_ulianaf_YB_03_06.c.10349.10349.6	410	283	127	-	6735.43	1123.58	6	-1	1	4	1.37	0.02	0.06	0.08	0.04	0.05	0.02	256	0	8.91	0.237	decoy_reverse_sp|P11709|BIK1_YEAST:410:x:sp|P11709|BIK1_YEAST:283	NA
221111_QE1_ulianaf_YB_03_06	YB_03_20A	supernatant in 4 mM Hepes pH 7.5 200 mM NaCl	YB_03_20	2	KANHNTTSDWKPDNGHMNDLNSSEVTIELR-MHNDSLSKEYQNLSK-a11-b8	sp|P11709|BIK1_YEAST	sp|P11709|BIK1_YEAST	xlink	intra-protein xl	221111_QE1_ulianaf_YB_03_06.c.13283.13283.5_221111_QE1_ulianaf_YB_03_06.c.13234.13234.5	198	364	166	-	5353.52	1071.71	5	3.4	1	2	3.91	0.03	0.32	0.41	0.41	0.01	0.06	615	0.08	26.41	0.027	sp|P11709|BIK1_YEAST:198:x:sp|P11709|BIK1_YEAST:364	NA
221111_QE1_ulianaf_YB_03_06	YB_03_20A	supernatant in 4 mM Hepes pH 7.5 200 mM NaCl	YB_03_20	1	KANHNTTSDWKPDNGHMNDLNSSEVTIELR-ISSTSQAKVLAESIK-a1-b8	sp|P11709|BIK1_YEAST	decoy_reverse_sp|P11709|BIK1_YEAST	xlink	decoy intra-protein xl	221111_QE1_ulianaf_YB_03_06.c.12466.12466.4_221111_QE1_ulianaf_YB_03_06.c.12367.12367.4	188	362	174	-	5121.52	1281.39	4	-2	1	5	4.98	0.17	0.35	0.41	0.3	0.11	0.07	1313	0	42.33	0.027	decoy_reverse_sp|P11709|BIK1_YEAST:362:x:sp|P11709|BIK1_YEAST:188	NA
221111_QE1_ulianaf_YB_03_06	YB_03_20A	supernatant in 4 mM Hepes pH 7.5 200 mM NaCl	YB_03_20	2	KANHNTTSDWKPDNGHMNDLNSSEVTIELR-ISSTSQAKVLAESIK-a11-b8	sp|P11709|BIK1_YEAST	decoy_reverse_sp|P11709|BIK1_YEAST	xlink	decoy intra-protein xl	221111_QE1_ulianaf_YB_03_06.c.12466.12466.4_221111_QE1_ulianaf_YB_03_06.c.12367.12367.4	198	362	164	-	5121.52	1281.39	4	-2	1	5	4.86	0.16	0.37	0.4	0.29	0.11	0.07	1304	0	42.33	0.027	decoy_reverse_sp|P11709|BIK1_YEAST:362:x:sp|P11709|BIK1_YEAST:198	NA
221111_QE1_ulianaf_YB_03_06	YB_03_20A	supernatant in 4 mM Hepes pH 7.5 200 mM NaCl	YB_03_20	3	QEYSNLKDLHSMSNKQELR-QPSMSLTDMPNDPTFPKR-a15-b17	decoy_reverse_sp|P11709|BIK1_YEAST	decoy_reverse_sp|P11709|BIK1_YEAST	xlink	decoy intra-protein xl	221111_QE1_ulianaf_YB_03_06.c.11481.11481.4_221111_QE1_ulianaf_YB_03_06.c.11490.11490.4	103	336	233	-	4518.14	1130.54	4	-4.8	1	2	0.67	0.06	0.07	0.03	0.02	0.01	0.01	38	0	3.77	0.25	decoy_reverse_sp|P11709|BIK1_YEAST:103:x:decoy_reverse_sp|P11709|BIK1_YEAST:336	NA
221111_QE1_ulianaf_YB_03_06	YB_03_20A	supernatant in 4 mM Hepes pH 7.5 200 mM NaCl	YB_03_20	1	QKQFFDAENEQLLAVVSQLHEEIK-EIDHLKQQLELER-a2-b6	sp|P11709|BIK1_YEAST	sp|P11709|BIK1_YEAST	xlink	intra-protein xl	221111_QE1_ulianaf_YB_03_06.c.15062.15062.5_221111_QE1_ulianaf_YB_03_06.c.15040.15040.5	283	269	14	-	4630.41	927.09	5	4.2	1	2	1.69	0.03	0.21	0.07	0.06	0.01	0.01	261	0	12.73	0.237	sp|P11709|BIK1_YEAST:269:x:sp|P11709|BIK1_YEAST:283	NA
221111_QE1_ulianaf_YB_03_06	YB_03_20A	supernatant in 4 mM Hepes pH 7.5 200 mM NaCl	YB_03_20	1	LTNQFSPMDDPKSPTPMRSFR-QEYSNLKDLHSMSNKQELR-a12-b15	sp|P11709|BIK1_YEAST	decoy_reverse_sp|P11709|BIK1_YEAST	xlink	decoy intra-protein xl	221111_QE1_ulianaf_YB_03_06.c.10581.10581.6_221111_QE1_ulianaf_YB_03_06.c.10624.10624.6	134	103	31	-	4908.38	819.07	6	2.3	2	5	2.4	0.08	0.11	0.11	0.06	0.05	0.02	98	0.76	9.27	0.237	decoy_reverse_sp|P11709|BIK1_YEAST:103:x:sp|P11709|BIK1_YEAST:134	NA
221111_QE1_ulianaf_YB_03_06	YB_03_20A	supernatant in 4 mM Hepes pH 7.5 200 mM NaCl	YB_03_20	2	LTNQFSPMDDPKSPTPMRSFR-QEYSNLKDLHSMSNKQELR-a12-b7	sp|P11709|BIK1_YEAST	decoy_reverse_sp|P11709|BIK1_YEAST	xlink	decoy intra-protein xl	221111_QE1_ulianaf_YB_03_06.c.10581.10581.6_221111_QE1_ulianaf_YB_03_06.c.10624.10624.6	134	95	39	-	4908.38	819.07	6	2.3	2	4	2.2	0.08	0.1	0.11	0.06	0.04	0.02	95	0.82	8.55	0.237	decoy_reverse_sp|P11709|BIK1_YEAST:95:x:sp|P11709|BIK1_YEAST:134	NA
221111_QE1_ulianaf_YB_03_06	YB_03_20A	supernatant in 4 mM Hepes pH 7.5 200 mM NaCl	YB_03_20	3	FSRQPSMSLTDMPNDPTFPKR-QEYSNLKDLHSMSNKQELR-a20-b15	decoy_reverse_sp|P11709|BIK1_YEAST	decoy_reverse_sp|P11709|BIK1_YEAST	xlink	decoy intra-protein xl	221111_QE1_ulianaf_YB_03_06.c.10581.10581.6_221111_QE1_ulianaf_YB_03_06.c.10624.10624.6	336	103	233	-	4908.38	819.07	6	2.3	2	3	1.43	0.04	0.13	0.07	0.02	0.05	0.01	64	0	7.05	0.237	decoy_reverse_sp|P11709|BIK1_YEAST:103:x:decoy_reverse_sp|P11709|BIK1_YEAST:336	NA
221111_QE1_ulianaf_YB_03_06	YB_03_20A	supernatant in 4 mM Hepes pH 7.5 200 mM NaCl	YB_03_20	2	AGMFAGVDLLANIGKNDGSFMGKK-LQKQETEIALR-a23-b3	sp|P11709|BIK1_YEAST	decoy_reverse_sp|P11709|BIK1_YEAST	xlink	decoy intra-protein xl	221111_QE1_ulianaf_YB_03_06.c.15208.15208.4_221111_QE1_ulianaf_YB_03_06.c.15878.15878.4	72	234	162	-	3906.02	977.513	4	-5	1	3	2.56	0	0.22	0.06	0.04	0.03	0.01	108	0.94	11.78	0.237	decoy_reverse_sp|P11709|BIK1_YEAST:234:x:sp|P11709|BIK1_YEAST:72	NA
221111_QE1_ulianaf_YB_03_06	YB_03_20A	supernatant in 4 mM Hepes pH 7.5 200 mM NaCl	YB_03_20	3	AGMFAGVDLLANIGKNDGSFMGKK-EAQLTIEKLQR-a15-b8	sp|P11709|BIK1_YEAST	sp|P11709|BIK1_YEAST	xlink	intra-protein xl	221111_QE1_ulianaf_YB_03_06.c.15208.15208.4_221111_QE1_ulianaf_YB_03_06.c.15878.15878.4	64	225	161	-	3906.02	977.513	4	-5	1	3	2.45	0.01	0.19	0.07	0.04	0.02	0.01	114	0.93	11.13	0.237	sp|P11709|BIK1_YEAST:225:x:sp|P11709|BIK1_YEAST:64	NA
221111_QE1_ulianaf_YB_03_06	YB_03_20A	supernatant in 4 mM Hepes pH 7.5 200 mM NaCl	YB_03_20	1	ENEEKVVLHAEELQFNAISEDEQFQLK-LQRKQLHYK-a5-b4	decoy_reverse_sp|P11709|BIK1_YEAST	sp|P11709|BIK1_YEAST	xlink	decoy intra-protein xl	221111_QE1_ulianaf_YB_03_06.c.13236.13236.5_221111_QE1_ulianaf_YB_03_06.c.13663.13663.5	154	229	75	-	4566.35	914.278	5	2.5	2	2	1.74	0	0.08	0.03	0.02	0.01	0	31	0	5.79	0.237	decoy_reverse_sp|P11709|BIK1_YEAST:154:x:sp|P11709|BIK1_YEAST:229	NA
221111_QE1_ulianaf_YB_03_06	YB_03_20A	supernatant in 4 mM Hepes pH 7.5 200 mM NaCl	YB_03_20	1	KANHNTTSDWKPDNGHMNDLNSSEVTIELR-QEYSNLKDLHSMSNK-a1-b7	sp|P11709|BIK1_YEAST	decoy_reverse_sp|P11709|BIK1_YEAST	xlink	decoy intra-protein xl	221111_QE1_ulianaf_YB_03_06.c.13283.13283.5_221111_QE1_ulianaf_YB_03_06.c.13940.13940.5	188	95	93	-	5353.52	1071.71	5	3.4	1	2	4.02	0.04	0.28	0.46	0.45	0	0.06	593	0.08	25.57	0.05	decoy_reverse_sp|P11709|BIK1_YEAST:95:x:sp|P11709|BIK1_YEAST:188	NA
221111_QE1_ulianaf_YB_03_06	YB_03_20A	supernatant in 4 mM Hepes pH 7.5 200 mM NaCl	YB_03_20	2	KANHNTTSDWKPDNGHMNDLNSSEVTIELR-QEYSNLKDLHSMSNK-a11-b7	sp|P11709|BIK1_YEAST	decoy_reverse_sp|P11709|BIK1_YEAST	xlink	decoy intra-protein xl	221111_QE1_ulianaf_YB_03_06.c.13283.13283.5_221111_QE1_ulianaf_YB_03_06.c.13940.13940.5	198	95	103	-	5353.52	1071.71	5	3.4	1	2	3.87	0.03	0.26	0.45	0.45	0	0.06	589	0.08	24.65	0.05	decoy_reverse_sp|P11709|BIK1_YEAST:95:x:sp|P11709|BIK1_YEAST:198	NA
221111_QE1_ulianaf_YB_03_06	YB_03_20A	supernatant in 4 mM Hepes pH 7.5 200 mM NaCl	YB_03_20	1	KLAVNESPLNTNLHDGQERENEEK-FSRQPSMSLTDMPNDPTFPKR-a1-b20	decoy_reverse_sp|P11709|BIK1_YEAST	decoy_reverse_sp|P11709|BIK1_YEAST	xlink	decoy intra-protein xl	221111_QE1_ulianaf_YB_03_06.c.13758.13758.5_221111_QE1_ulianaf_YB_03_06.c.13701.13701.5	131	336	205	-	5352.59	1071.53	5	1.5	1	5	1.7	0.03	0.19	0.06	0.02	0.04	0.01	78	0.84	9.08	0.237	decoy_reverse_sp|P11709|BIK1_YEAST:131:x:decoy_reverse_sp|P11709|BIK1_YEAST:336	NA
221111_QE1_ulianaf_YB_03_06	YB_03_20A	supernatant in 4 mM Hepes pH 7.5 200 mM NaCl	YB_03_20	2	ENEERNLSHNQPTGANEDVELLKK-FSRQPSMSLTDMPNDPTFPKR-a23-b20	sp|P11709|BIK1_YEAST	decoy_reverse_sp|P11709|BIK1_YEAST	xlink	decoy intra-protein xl	221111_QE1_ulianaf_YB_03_06.c.13758.13758.5_221111_QE1_ulianaf_YB_03_06.c.13701.13701.5	328	336	8	-	5352.59	1071.53	5	1.5	1	5	1.88	0.03	0.11	0.05	0.01	0.04	0.01	75	0.96	7.59	0.237	decoy_reverse_sp|P11709|BIK1_YEAST:336:x:sp|P11709|BIK1_YEAST:328	NA
221111_QE1_ulianaf_YB_03_06	YB_03_20A	supernatant in 4 mM Hepes pH 7.5 200 mM NaCl	YB_03_20	3	KLAVNESPLNTNLHDGQERENEEK-LTNQFSPMDDPKSPTPMRSFR-a1-b12	decoy_reverse_sp|P11709|BIK1_YEAST	sp|P11709|BIK1_YEAST	xlink	decoy intra-protein xl	221111_QE1_ulianaf_YB_03_06.c.13758.13758.5_221111_QE1_ulianaf_YB_03_06.c.13701.13701.5	131	134	3	-	5352.59	1071.53	5	1.5	1	5	1.53	0.05	0.13	0.05	0.02	0.04	0.01	73	0.76	7.27	0.237	decoy_reverse_sp|P11709|BIK1_YEAST:131:x:sp|P11709|BIK1_YEAST:134	NA
221111_QE1_ulianaf_YB_03_06	YB_03_20A	supernatant in 4 mM Hepes pH 7.5 200 mM NaCl	YB_03_20	1	ETIFQPQQSLFGYQLYKKSDFNGMGK-EIDHLKQQLELER-a17-b6	decoy_reverse_sp|P11709|BIK1_YEAST	sp|P11709|BIK1_YEAST	xlink	decoy intra-protein xl	221111_QE1_ulianaf_YB_03_06.c.15496.15496.5_221111_QE1_ulianaf_YB_03_06.c.15457.15457.5	386	269	117	-	4841.44	969.296	5	0.5	1	3	2.01	0.05	0.12	0.03	0.01	0.02	0.01	27	0.92	7.14	0.237	decoy_reverse_sp|P11709|BIK1_YEAST:386:x:sp|P11709|BIK1_YEAST:269	NA
221111_QE1_ulianaf_YB_03_06	YB_03_20A	supernatant in 4 mM Hepes pH 7.5 200 mM NaCl	YB_03_20	2	NDGSFMGKKYFQTEYPQSGLFIQLQK-EIDHLKQQLELER-a8-b6	sp|P11709|BIK1_YEAST	sp|P11709|BIK1_YEAST	xlink	intra-protein xl	221111_QE1_ulianaf_YB_03_06.c.15496.15496.5_221111_QE1_ulianaf_YB_03_06.c.15457.15457.5	72	269	197	-	4841.44	969.296	5	0.5	1	1	1.81	0.02	0.12	0.02	0	0.02	0.01	20	0.98	6.58	0.237	sp|P11709|BIK1_YEAST:269:x:sp|P11709|BIK1_YEAST:72	NA
221111_QE1_ulianaf_YB_03_06	YB_03_20A	supernatant in 4 mM Hepes pH 7.5 200 mM NaCl	YB_03_20	3	ETIFQPQQSLFGYQLYKKSDFNGMGK-EIDHLKQQLELER-a18-b6	decoy_reverse_sp|P11709|BIK1_YEAST	sp|P11709|BIK1_YEAST	xlink	decoy intra-protein xl	221111_QE1_ulianaf_YB_03_06.c.15496.15496.5_221111_QE1_ulianaf_YB_03_06.c.15457.15457.5	387	269	118	-	4841.44	969.296	5	0.5	1	3	2.02	0.05	0.08	0.03	0.01	0.02	0.01	27	0.98	6.44	0.237	decoy_reverse_sp|P11709|BIK1_YEAST:387:x:sp|P11709|BIK1_YEAST:269	NA
221111_QE1_ulianaf_YB_03_06	YB_03_20A	supernatant in 4 mM Hepes pH 7.5 200 mM NaCl	YB_03_20	1	VVLHAEELQFNAISEDEQFQLKQKQAQR-VSIRPPINTSMELTKRR-a22-b15	decoy_reverse_sp|P11709|BIK1_YEAST	decoy_reverse_sp|P11709|BIK1_YEAST	xlink	decoy intra-protein xl	221111_QE1_ulianaf_YB_03_06.c.16014.16014.5_221111_QE1_ulianaf_YB_03_06.c.15743.15743.4	176	352	176	-	5460.87	1093.18	5	-4.1	1	2	0.67	0.02	0	0.03	0.01	0.02	0.01	32	0	1.96	0.263	decoy_reverse_sp|P11709|BIK1_YEAST:176:x:decoy_reverse_sp|P11709|BIK1_YEAST:352	NA
221111_QE1_ulianaf_YB_03_06	YB_03_20A	supernatant in 4 mM Hepes pH 7.5 200 mM NaCl	YB_03_20	2	VVLHAEELQFNAISEDEQFQLKQKQAQR-VSIRPPINTSMELTKRR-a24-b15	decoy_reverse_sp|P11709|BIK1_YEAST	decoy_reverse_sp|P11709|BIK1_YEAST	xlink	decoy intra-protein xl	221111_QE1_ulianaf_YB_03_06.c.16014.16014.5_221111_QE1_ulianaf_YB_03_06.c.15743.15743.4	178	352	174	-	5460.87	1093.18	5	-4.1	1	2	0.67	0.02	-0.01	0.03	0.01	0.02	0.01	32	0	1.79	0.263	decoy_reverse_sp|P11709|BIK1_YEAST:178:x:decoy_reverse_sp|P11709|BIK1_YEAST:352	NA
221111_QE1_ulianaf_YB_03_06	YB_03_20A	supernatant in 4 mM Hepes pH 7.5 200 mM NaCl	YB_03_20	2	KSDFNGMGKDVMAGAAINLGFGLKPVVGYDTK-KLEEANEKIK-a24-b8	decoy_reverse_sp|P11709|BIK1_YEAST	sp|P11709|BIK1_YEAST	xlink	decoy intra-protein xl	221111_QE1_ulianaf_YB_03_06.c.10974.10974.6_221111_QE1_ulianaf_YB_03_06.c.10932.10932.6	410	399	11	-	4638.41	774.077	6	1.5	1	0	1.9	0.04	0.15	0.07	0.07	0	0.01	127	0	9.38	0.237	decoy_reverse_sp|P11709|BIK1_YEAST:410:x:sp|P11709|BIK1_YEAST:399	NA
221111_QE1_ulianaf_YB_03_06	YB_03_20A	supernatant in 4 mM Hepes pH 7.5 200 mM NaCl	YB_03_20	3	KSDFNGMGKDVMAGAAINLGFGLKPVVGYDTK-KLEEANEKIK-a9-b1	decoy_reverse_sp|P11709|BIK1_YEAST	sp|P11709|BIK1_YEAST	xlink	decoy intra-protein xl	221111_QE1_ulianaf_YB_03_06.c.10974.10974.6_221111_QE1_ulianaf_YB_03_06.c.10932.10932.6	395	392	3	-	4638.41	774.077	6	1.5	1	2	1.5	0.01	0.16	0.06	0.02	0.04	0.02	104	0	8.47	0.237	decoy_reverse_sp|P11709|BIK1_YEAST:395:x:sp|P11709|BIK1_YEAST:392	NA
221111_QE1_ulianaf_YB_03_06	YB_03_20A	supernatant in 4 mM Hepes pH 7.5 200 mM NaCl	YB_03_20	3	KSDFNGMGKDVMAGAAINLGFGLKPVVGYDTK-QQAKQKQFFDAENEQLLAVVSQLHEEIK-a1-b6	decoy_reverse_sp|P11709|BIK1_YEAST	sp|P11709|BIK1_YEAST	xlink	decoy intra-protein xl	221111_QE1_ulianaf_YB_03_06.c.09977.09977.6_221111_QE1_ulianaf_YB_03_06.c.09225.09225.6	387	283	104	-	6735.47	1123.59	6	4.5	2	4	2.07	0.03	0.09	0.11	0.07	0.04	0.02	348	0	12.53	0.237	decoy_reverse_sp|P11709|BIK1_YEAST:387:x:sp|P11709|BIK1_YEAST:283	NA
221111_QE1_ulianaf_YB_03_06	YB_03_20A	supernatant in 4 mM Hepes pH 7.5 200 mM NaCl	YB_03_20	1	NDGSFMGKKYFQTEYPQSGLFIQLQK-MHNDSLSKEYQNLSK-a8-b8	sp|P11709|BIK1_YEAST	sp|P11709|BIK1_YEAST	xlink	intra-protein xl	221111_QE1_ulianaf_YB_03_06.c.13512.13512.4_221111_QE1_ulianaf_YB_03_06.c.12960.12960.4	72	364	292	-	4984.38	1247.1	4	-4.6	3	3	2.02	0.1	0.05	0.14	0.09	0.05	0.02	378	0.69	12.33	0.237	sp|P11709|BIK1_YEAST:364:x:sp|P11709|BIK1_YEAST:72	NA
221111_QE1_ulianaf_YB_03_06	YB_03_20A	supernatant in 4 mM Hepes pH 7.5 200 mM NaCl	YB_03_20	2	NDGSFMGKKYFQTEYPQSGLFIQLQK-MHNDSLSKEYQNLSK-a9-b8	sp|P11709|BIK1_YEAST	sp|P11709|BIK1_YEAST	xlink	intra-protein xl	221111_QE1_ulianaf_YB_03_06.c.13512.13512.4_221111_QE1_ulianaf_YB_03_06.c.12960.12960.4	73	364	291	-	4984.38	1247.1	4	-4.6	3	3	2.01	0.1	0.04	0.14	0.09	0.05	0.02	378	0.69	12.28	0.237	sp|P11709|BIK1_YEAST:364:x:sp|P11709|BIK1_YEAST:73	NA
221111_QE1_ulianaf_YB_03_06	YB_03_20A	supernatant in 4 mM Hepes pH 7.5 200 mM NaCl	YB_03_20	1	KANHNTTSDWKPDNGHMNDLNSSEVTIELR-KLEEANEKIK-a1-b1	sp|P11709|BIK1_YEAST	sp|P11709|BIK1_YEAST	xlink	intra-protein xl	221111_QE1_ulianaf_YB_03_06.c.12191.12191.5_221111_QE1_ulianaf_YB_03_06.c.12182.12182.5	188	392	204	-	4761.32	953.272	5	-1.6	2	2	3.86	-0.01	0.37	0.4	0.31	0.09	0.07	427	0.28	24.13	0.05	sp|P11709|BIK1_YEAST:188:x:sp|P11709|BIK1_YEAST:392	NA
221111_QE1_ulianaf_YB_03_06	YB_03_20A	supernatant in 4 mM Hepes pH 7.5 200 mM NaCl	YB_03_20	2	KANHNTTSDWKPDNGHMNDLNSSEVTIELR-KLEEANEKIK-a11-b1	sp|P11709|BIK1_YEAST	sp|P11709|BIK1_YEAST	xlink	intra-protein xl	221111_QE1_ulianaf_YB_03_06.c.12191.12191.5_221111_QE1_ulianaf_YB_03_06.c.12182.12182.5	198	392	194	-	4761.32	953.272	5	-1.6	2	2	3.87	-0.01	0.37	0.4	0.31	0.09	0.07	427	0.28	24.09	0.05	sp|P11709|BIK1_YEAST:198:x:sp|P11709|BIK1_YEAST:392	NA
221111_QE1_ulianaf_YB_03_06	YB_03_20A	supernatant in 4 mM Hepes pH 7.5 200 mM NaCl	YB_03_20	3	KANHNTTSDWKPDNGHMNDLNSSEVTIELR-KLEEANEKIK-a1-b8	sp|P11709|BIK1_YEAST	sp|P11709|BIK1_YEAST	xlink	intra-protein xl	221111_QE1_ulianaf_YB_03_06.c.12191.12191.5_221111_QE1_ulianaf_YB_03_06.c.12182.12182.5	188	399	211	-	4761.32	953.272	5	-1.6	2	1	3.67	-0.01	0.35	0.39	0.39	0	0.05	413	0.29	22.64	0.05	sp|P11709|BIK1_YEAST:188:x:sp|P11709|BIK1_YEAST:399	NA
221111_QE1_ulianaf_YB_03_06	YB_03_20A	supernatant in 4 mM Hepes pH 7.5 200 mM NaCl	YB_03_20	1	YFQTEYPQSGLFIQLQKVASLIEKASISQTSR-NLSHNQPTGANEDVELLKKQLEQLR-a24-b18	sp|P11709|BIK1_YEAST	sp|P11709|BIK1_YEAST	xlink	intra-protein xl	221111_QE1_ulianaf_YB_03_06.c.10827.10827.5_221111_QE1_ulianaf_YB_03_06.c.10283.10283.5	97	328	231	-	6671.48	1335.3	5	-0.8	1	2	0.98	0.05	-0.04	0.11	0.06	0.05	0.02	188	0	4.9	0.237	sp|P11709|BIK1_YEAST:328:x:sp|P11709|BIK1_YEAST:97	NA
221111_QE1_ulianaf_YB_03_06	YB_03_20A	supernatant in 4 mM Hepes pH 7.5 200 mM NaCl	YB_03_20	1	KANHNTTSDWKPDNGHMNDLNSSEVTIELR-KIGCFIQIPNLGR-a1-b1	sp|P11709|BIK1_YEAST	sp|P11709|BIK1_YEAST	xlink	intra-protein xl	221111_QE1_ulianaf_YB_03_06.c.11609.11609.5_221111_QE1_ulianaf_YB_03_06.c.12434.12434.5	188	25	163	-	5075.52	1016.11	5	4.9	2	3	3.8	0.02	0.27	0.3	0.26	0.03	0.04	546	0.91	23.77	0.05	sp|P11709|BIK1_YEAST:188:x:sp|P11709|BIK1_YEAST:25	NA
221111_QE1_ulianaf_YB_03_06	YB_03_20A	supernatant in 4 mM Hepes pH 7.5 200 mM NaCl	YB_03_20	3	ENEERNLSHNQPTGANEDVELLKK-EELLQQKDELIHKER-a23-b7	sp|P11709|BIK1_YEAST	decoy_reverse_sp|P11709|BIK1_YEAST	xlink	decoy intra-protein xl	221111_QE1_ulianaf_YB_03_06.c.09567.09567.6_221111_QE1_ulianaf_YB_03_06.c.09524.09524.6	328	190	138	-	4808.43	802.412	6	1	1	2	1.59	0.05	0.09	0.06	0.04	0.01	0.01	94	0.91	7.01	0.237	decoy_reverse_sp|P11709|BIK1_YEAST:190:x:sp|P11709|BIK1_YEAST:328	NA
221111_QE1_ulianaf_YB_03_06	YB_03_20A	supernatant in 4 mM Hepes pH 7.5 200 mM NaCl	YB_03_20	1	LTNQFSPMDDPKSPTPMRSFR-QLEQLRNIEDQFELHKTK-a12-b16	sp|P11709|BIK1_YEAST	sp|P11709|BIK1_YEAST	xlink	intra-protein xl	221111_QE1_ulianaf_YB_03_06.c.11463.11463.6_221111_QE1_ulianaf_YB_03_06.c.10822.10822.6	134	345	211	-	4857.4	810.574	6	-4.8	2	5	2.22	0.01	0.1	0.07	0.03	0.04	0.01	59	0.91	7.66	0.237	sp|P11709|BIK1_YEAST:134:x:sp|P11709|BIK1_YEAST:345	NA
221111_QE1_ulianaf_YB_03_06	YB_03_20A	supernatant in 4 mM Hepes pH 7.5 200 mM NaCl	YB_03_20	2	FSRQPSMSLTDMPNDPTFPKR-QLEQLRNIEDQFELHKTK-a20-b16	decoy_reverse_sp|P11709|BIK1_YEAST	sp|P11709|BIK1_YEAST	xlink	decoy intra-protein xl	221111_QE1_ulianaf_YB_03_06.c.11463.11463.6_221111_QE1_ulianaf_YB_03_06.c.10822.10822.6	336	345	9	-	4857.4	810.574	6	-4.8	2	1	1.51	-0.02	0.15	0.05	0.01	0.04	0.01	40	0	6.95	0.237	decoy_reverse_sp|P11709|BIK1_YEAST:336:x:sp|P11709|BIK1_YEAST:345	NA
221111_QE1_ulianaf_YB_03_06	YB_03_20A	supernatant in 4 mM Hepes pH 7.5 200 mM NaCl	YB_03_20	1	IKQLEQAQAQTAVESLPIFDPPAPVDTTAGR-K2-155	sp|P11709|BIK1_YEAST	-	monolink	monolink	221111_QE1_ulianaf_YB_03_06.c.15989.15989.3_221111_QE1_ulianaf_YB_03_06.c.16751.16751.3	401	n/a	-	-	3445.82	1149.61	3	2.4	1	10	5.84	-0.02	0.36	0.5	0.5	0	0.08	195	0	23.71	0	sp|P11709|BIK1_YEAST:401	NA
221111_QE1_ulianaf_YB_03_06	YB_03_20A	supernatant in 4 mM Hepes pH 7.5 200 mM NaCl	YB_03_20	1	AGMFAGVDLLANIGKNDGSFMGKK-EAQLTIEKLQR-a23-b8	sp|P11709|BIK1_YEAST	sp|P11709|BIK1_YEAST	xlink	intra-protein xl	221111_QE1_ulianaf_YB_03_06.c.15208.15208.4_221111_QE1_ulianaf_YB_03_06.c.15878.15878.4	72	225	153	-	3906.02	977.513	4	-5	1	3	2.68	0.01	0.24	0.07	0.04	0.02	0.01	115	0.93	12.61	0.237	sp|P11709|BIK1_YEAST:225:x:sp|P11709|BIK1_YEAST:72	NA
221111_QE1_ulianaf_YB_03_06	YB_03_20A	supernatant in 4 mM Hepes pH 7.5 200 mM NaCl	YB_03_20	3	KSDFNGMGKDVMAGAAINLGFGLKPVVGYDTK-KSDFNGMGKDVMAGAAINLGFGLKPVVGYDTK-a1-b24	decoy_reverse_sp|P11709|BIK1_YEAST	decoy_reverse_sp|P11709|BIK1_YEAST	xlink	decoy intra-protein xl	221111_QE1_ulianaf_YB_03_06.c.10497.10497.6_221111_QE1_ulianaf_YB_03_06.c.09639.09639.6	387	410	23	-	6737.39	1123.91	6	-2.7	1	5	1.23	0.03	0.06	0.13	0.06	0.07	0.02	197	0	7.7	0.237	decoy_reverse_sp|P11709|BIK1_YEAST:387:x:decoy_reverse_sp|P11709|BIK1_YEAST:410	NA
221111_QE1_ulianaf_YB_03_06	YB_03_20A	supernatant in 4 mM Hepes pH 7.5 200 mM NaCl	YB_03_20	1	QKQFFDAENEQLLAVVSQLHEEIK-DNSNTHAWTKR-a2-b10	sp|P11709|BIK1_YEAST	decoy_reverse_sp|P11709|BIK1_YEAST	xlink	decoy intra-protein xl	221111_QE1_ulianaf_YB_03_06.c.15788.15788.3_221111_QE1_ulianaf_YB_03_06.c.16191.16191.3	283	271	12	-	4309.16	1437.39	3	5	1	3	1.82	0.03	0.26	0.15	0.13	0.02	0.02	120	0.54	11.69	0.237	decoy_reverse_sp|P11709|BIK1_YEAST:271:x:sp|P11709|BIK1_YEAST:283	NA
221111_QE1_ulianaf_YB_03_06	YB_03_20A	supernatant in 4 mM Hepes pH 7.5 200 mM NaCl	YB_03_20	2	VVLHAEELQFNAISEDEQFQLKQK-DNSNTHAWTKR-a22-b10	decoy_reverse_sp|P11709|BIK1_YEAST	decoy_reverse_sp|P11709|BIK1_YEAST	xlink	decoy intra-protein xl	221111_QE1_ulianaf_YB_03_06.c.15788.15788.3_221111_QE1_ulianaf_YB_03_06.c.16191.16191.3	176	271	95	-	4309.16	1437.39	3	5	1	3	1.44	0.03	0.13	0.04	0.02	0.02	0.01	29	0	6.31	0.237	decoy_reverse_sp|P11709|BIK1_YEAST:176:x:decoy_reverse_sp|P11709|BIK1_YEAST:271	NA
221111_QE1_ulianaf_YB_03_06	YB_03_20A	supernatant in 4 mM Hepes pH 7.5 200 mM NaCl	YB_03_20	3	MHNDSLSKEYQNLSKELFLTKPQDSSSEEVASLTK-K21-156	sp|P11709|BIK1_YEAST	-	monolink	monolink	221111_QE1_ulianaf_YB_03_06.c.15762.15762.3_221111_QE1_ulianaf_YB_03_06.c.15761.15761.3	377	n/a	-	-	4139.02	1380.68	3	-2.2	2	14	4.98	0.07	0.18	0.23	0.23	0	0.03	261	0	18.94	0	sp|P11709|BIK1_YEAST:377	NA
221111_QE1_ulianaf_YB_03_06	YB_03_20A	supernatant in 4 mM Hepes pH 7.5 200 mM NaCl	YB_03_20	1	KANHNTTSDWKPDNGHMNDLNSSEVTIELR-NFGQGLIICIPKR-a1-b12	sp|P11709|BIK1_YEAST	decoy_reverse_sp|P11709|BIK1_YEAST	xlink	decoy intra-protein xl	221111_QE1_ulianaf_YB_03_06.c.11609.11609.5_221111_QE1_ulianaf_YB_03_06.c.11343.11343.5	188	434	246	-	5075.52	1016.11	5	4.9	4	2	3.59	0	0.26	0.28	0.25	0.03	0.04	482	0	21.9	0.05	decoy_reverse_sp|P11709|BIK1_YEAST:434:x:sp|P11709|BIK1_YEAST:188	NA
221111_QE1_ulianaf_YB_03_06	YB_03_20A	supernatant in 4 mM Hepes pH 7.5 200 mM NaCl	YB_03_20	2	KANHNTTSDWKPDNGHMNDLNSSEVTIELR-NFGQGLIICIPKR-a11-b12	sp|P11709|BIK1_YEAST	decoy_reverse_sp|P11709|BIK1_YEAST	xlink	decoy intra-protein xl	221111_QE1_ulianaf_YB_03_06.c.11609.11609.5_221111_QE1_ulianaf_YB_03_06.c.11343.11343.5	198	434	236	-	5075.52	1016.11	5	4.9	4	2	3.59	0	0.25	0.28	0.25	0.03	0.04	482	0	21.63	0.073	decoy_reverse_sp|P11709|BIK1_YEAST:434:x:sp|P11709|BIK1_YEAST:198	NA
221111_QE1_ulianaf_YB_03_06	YB_03_20A	supernatant in 4 mM Hepes pH 7.5 200 mM NaCl	YB_03_20	1	ENEERNLSHNQPTGANEDVELLKK-EELLQQKDELIHKER-a23-b13	sp|P11709|BIK1_YEAST	decoy_reverse_sp|P11709|BIK1_YEAST	xlink	decoy intra-protein xl	221111_QE1_ulianaf_YB_03_06.c.09567.09567.6_221111_QE1_ulianaf_YB_03_06.c.09524.09524.6	328	196	132	-	4808.43	802.412	6	1	1	3	1.71	0.05	0.11	0.06	0.04	0.02	0.01	101	0.9	7.81	0.237	decoy_reverse_sp|P11709|BIK1_YEAST:196:x:sp|P11709|BIK1_YEAST:328	NA
221111_QE1_ulianaf_YB_03_06	YB_03_20A	supernatant in 4 mM Hepes pH 7.5 200 mM NaCl	YB_03_20	2	ENEERNLSHNQPTGANEDVELLKK-EKEIDHLKQQLELER-a23-b2	sp|P11709|BIK1_YEAST	sp|P11709|BIK1_YEAST	xlink	intra-protein xl	221111_QE1_ulianaf_YB_03_06.c.09567.09567.6_221111_QE1_ulianaf_YB_03_06.c.09524.09524.6	328	263	65	-	4808.43	802.412	6	1	1	2	1.46	0.03	0.09	0.06	0.04	0.02	0.01	108	0.99	7.06	0.237	sp|P11709|BIK1_YEAST:263:x:sp|P11709|BIK1_YEAST:328	NA
221111_QE1_ulianaf_YB_03_06	YB_03_20A	supernatant in 4 mM Hepes pH 7.5 200 mM NaCl	YB_03_20	2	QKQFFDAENEQLLAVVSQLHEEIKENEER-TTMEPLSIPKNRSIVR-a2-b10	sp|P11709|BIK1_YEAST	sp|P11709|BIK1_YEAST	xlink	intra-protein xl	221111_QE1_ulianaf_YB_03_06.c.15350.15350.6_221111_QE1_ulianaf_YB_03_06.c.15076.15076.3	283	116	167	-	5478.83	914.146	6	3.1	1	1	0.47	0	0.05	0.01	0	0	0	10	0	2.29	0.263	sp|P11709|BIK1_YEAST:116:x:sp|P11709|BIK1_YEAST:283	NA
221111_QE1_ulianaf_YB_03_06	YB_03_20A	supernatant in 4 mM Hepes pH 7.5 200 mM NaCl	YB_03_20	1	LTFLEKQEYSNLKDLHSMSNK-VSIRPPINTSMELTKR-a6-b15	decoy_reverse_sp|P11709|BIK1_YEAST	decoy_reverse_sp|P11709|BIK1_YEAST	xlink	decoy intra-protein xl	221111_QE1_ulianaf_YB_03_06.c.14840.14840.4_221111_QE1_ulianaf_YB_03_06.c.14824.14824.4	88	352	264	-	4503.35	1126.85	4	0	1	4	2.56	0.04	0.23	0.06	0.04	0.02	0.01	39	0.58	10.92	0.237	decoy_reverse_sp|P11709|BIK1_YEAST:352:x:decoy_reverse_sp|P11709|BIK1_YEAST:88	NA
221111_QE1_ulianaf_YB_03_06	YB_03_20A	supernatant in 4 mM Hepes pH 7.5 200 mM NaCl	YB_03_20	3	LTFLEKQEYSNLKDLHSMSNK-TTMEPLSIPKNRSIVR-a6-b10	decoy_reverse_sp|P11709|BIK1_YEAST	sp|P11709|BIK1_YEAST	xlink	decoy intra-protein xl	221111_QE1_ulianaf_YB_03_06.c.14840.14840.4_221111_QE1_ulianaf_YB_03_06.c.14824.14824.4	88	116	28	-	4503.35	1126.85	4	0	1	1	1.18	0.01	0.16	0.05	0.04	0.01	0.01	32	0	6.36	0.237	decoy_reverse_sp|P11709|BIK1_YEAST:88:x:sp|P11709|BIK1_YEAST:116	NA
221111_QE1_ulianaf_YB_03_06	YB_03_20A	supernatant in 4 mM Hepes pH 7.5 200 mM NaCl	YB_03_20	3	ELFLTKPQDSSSEEVASLTKK-QEYSNLKDLHSMSNKQELR-a20-b15	sp|P11709|BIK1_YEAST	decoy_reverse_sp|P11709|BIK1_YEAST	xlink	decoy intra-protein xl	221111_QE1_ulianaf_YB_03_06.c.08806.08806.6_221111_QE1_ulianaf_YB_03_06.c.09002.09002.6	391	103	288	-	4793.4	799.907	6	-2	1	2	2.14	0.03	0.24	0.06	0.04	0.03	0.01	65	0	10.64	0.237	decoy_reverse_sp|P11709|BIK1_YEAST:103:x:sp|P11709|BIK1_YEAST:391	NA
221111_QE1_ulianaf_YB_03_06	YB_03_20A	supernatant in 4 mM Hepes pH 7.5 200 mM NaCl	YB_03_20	1	QFFDAENEQLLAVVSQLHEEIKENEER-EKEIDHLKQQLELER-a22-b8	sp|P11709|BIK1_YEAST	sp|P11709|BIK1_YEAST	xlink	intra-protein xl	221111_QE1_ulianaf_YB_03_06.c.13522.13522.6_221111_QE1_ulianaf_YB_03_06.c.13535.13535.6	305	269	36	-	5288.66	882.451	6	1.6	1	2	1.33	0.03	0.07	0.06	0.01	0.05	0.01	47	0.84	5.31	0.237	sp|P11709|BIK1_YEAST:269:x:sp|P11709|BIK1_YEAST:305	NA
221111_QE1_ulianaf_YB_03_06	YB_03_20A	supernatant in 4 mM Hepes pH 7.5 200 mM NaCl	YB_03_20	2	KSDFNGMGKDVMAGAAINLGFGLKPVVGYDTK-QQAKQKQFFDAENEQLLAVVSQLHEEIK-a9-b4	decoy_reverse_sp|P11709|BIK1_YEAST	sp|P11709|BIK1_YEAST	xlink	decoy intra-protein xl	221111_QE1_ulianaf_YB_03_06.c.09977.09977.6_221111_QE1_ulianaf_YB_03_06.c.09225.09225.6	395	281	114	-	6735.47	1123.59	6	4.5	1	4	2.46	0.03	0.09	0.11	0.08	0.04	0.02	367	0	13.68	0.237	decoy_reverse_sp|P11709|BIK1_YEAST:395:x:sp|P11709|BIK1_YEAST:281	NA
221111_QE1_ulianaf_YB_03_06	YB_03_20A	supernatant in 4 mM Hepes pH 7.5 200 mM NaCl	YB_03_20	3	ENALEEKKSSLSESVTQPDEAK-LTFLEKQEYSNLKDLHSMSNK-a8-b13	decoy_reverse_sp|P11709|BIK1_YEAST	decoy_reverse_sp|P11709|BIK1_YEAST	xlink	decoy intra-protein xl	221111_QE1_ulianaf_YB_03_06.c.12914.12914.6_221111_QE1_ulianaf_YB_03_06.c.12525.12525.6	68	95	27	-	5080.5	847.758	6	-1.8	1	4	2.7	0.07	0.09	0.08	0.05	0.02	0.01	76	0.8	8.93	0.237	decoy_reverse_sp|P11709|BIK1_YEAST:68:x:decoy_reverse_sp|P11709|BIK1_YEAST:95	NA
221111_QE1_ulianaf_YB_03_06	YB_03_20A	supernatant in 4 mM Hepes pH 7.5 200 mM NaCl	YB_03_20	1	FSRQPSMSLTDMPNDPTFPKR-KSSLSESVTQPDEAKLTFLEK-a20-b15	decoy_reverse_sp|P11709|BIK1_YEAST	decoy_reverse_sp|P11709|BIK1_YEAST	xlink	decoy intra-protein xl	221111_QE1_ulianaf_YB_03_06.c.11193.11193.6_221111_QE1_ulianaf_YB_03_06.c.11161.11161.6	336	82	254	-	4925.44	821.914	6	-2.4	1	6	3.14	-0.01	0.29	0.15	0.09	0.06	0.03	318	0.68	18.45	0.136	decoy_reverse_sp|P11709|BIK1_YEAST:336:x:decoy_reverse_sp|P11709|BIK1_YEAST:82	NA
221111_QE1_ulianaf_YB_03_06	YB_03_20A	supernatant in 4 mM Hepes pH 7.5 200 mM NaCl	YB_03_20	1	ANHNTTSDWKPDNGHMNDLNSSEVTIELR-TKHQINDEFLER-a10-b2	sp|P11709|BIK1_YEAST	decoy_reverse_sp|P11709|BIK1_YEAST	xlink	decoy intra-protein xl	221111_QE1_ulianaf_YB_03_06.c.10438.10438.6_221111_QE1_ulianaf_YB_03_06.c.10389.10389.6	198	114	84	-	4961.31	827.893	6	-3.1	1	2	3.66	0.02	0.3	0.41	0.37	0.04	0.06	343	0	20.5	0.136	decoy_reverse_sp|P11709|BIK1_YEAST:114:x:sp|P11709|BIK1_YEAST:198	NA
221111_QE1_ulianaf_YB_03_06	YB_03_20A	supernatant in 4 mM Hepes pH 7.5 200 mM NaCl	YB_03_20	1	KSSLSESVTQPDEAK-QLHYKRLLDDQR-a1-b5	decoy_reverse_sp|P11709|BIK1_YEAST	sp|P11709|BIK1_YEAST	xlink	decoy intra-protein xl	221111_QE1_ulianaf_YB_03_06.c.14439.14439.3_221111_QE1_ulianaf_YB_03_06.c.14435.14435.3	68	234	166	-	3326.72	1109.91	3	3.6	1	2	1.3	-0.03	0.21	0.02	0.01	0.01	0	23	0	7.42	0.237	decoy_reverse_sp|P11709|BIK1_YEAST:68:x:sp|P11709|BIK1_YEAST:234	NA
221111_QE1_ulianaf_YB_03_06	YB_03_20A	supernatant in 4 mM Hepes pH 7.5 200 mM NaCl	YB_03_20	3	LEEANEKIKQLEQAQAQTAVESLPIFDPPAPVDTTAGR-EKWAKTK-a7-b2	sp|P11709|BIK1_YEAST	decoy_reverse_sp|P11709|BIK1_YEAST	xlink	decoy intra-protein xl	221111_QE1_ulianaf_YB_03_06.c.15925.15925.5_221111_QE1_ulianaf_YB_03_06.c.15929.15929.5	399	109	290	-	5131.69	1027.35	5	3.9	1	0	1.35	0.01	0.02	0.03	0.03	0	0	64	0	4.37	0.237	decoy_reverse_sp|P11709|BIK1_YEAST:109:x:sp|P11709|BIK1_YEAST:399	NA
221111_QE1_ulianaf_YB_03_06	YB_03_20A	supernatant in 4 mM Hepes pH 7.5 200 mM NaCl	YB_03_20	2	DVMAGAAINLGFGLKPVVGYDTKGQLR-EIDHLKQQLELER-a23-b6	decoy_reverse_sp|P11709|BIK1_YEAST	sp|P11709|BIK1_YEAST	xlink	decoy intra-protein xl	221111_QE1_ulianaf_YB_03_06.c.13792.13792.5_221111_QE1_ulianaf_YB_03_06.c.13654.13654.5	418	269	149	-	4577.44	916.497	5	2.9	2	5	2.99	0.03	0.22	0.11	0.07	0.05	0.02	123	0	13.27	0.237	decoy_reverse_sp|P11709|BIK1_YEAST:418:x:sp|P11709|BIK1_YEAST:269	NA
221111_QE1_ulianaf_YB_03_06	YB_03_20A	supernatant in 4 mM Hepes pH 7.5 200 mM NaCl	YB_03_20	1	QKQFFDAENEQLLAVVSQLHEEIKENEER-TTMEPLSIPKNRSIVR-a24-b10	sp|P11709|BIK1_YEAST	sp|P11709|BIK1_YEAST	xlink	intra-protein xl	221111_QE1_ulianaf_YB_03_06.c.15350.15350.6_221111_QE1_ulianaf_YB_03_06.c.15076.15076.3	305	116	189	-	5478.83	914.146	6	3.1	1	1	0.87	-0.02	0.11	0.06	0.05	0	0.01	84	0	5.55	0.237	sp|P11709|BIK1_YEAST:116:x:sp|P11709|BIK1_YEAST:305	NA
221111_QE1_ulianaf_YB_03_06	YB_03_20A	supernatant in 4 mM Hepes pH 7.5 200 mM NaCl	YB_03_20	2	YFQTEYPQSGLFIQLQKVASLIEKASISQTSR-NLSHNQPTGANEDVELLKKQLEQLR-a24-b19	sp|P11709|BIK1_YEAST	sp|P11709|BIK1_YEAST	xlink	intra-protein xl	221111_QE1_ulianaf_YB_03_06.c.10827.10827.5_221111_QE1_ulianaf_YB_03_06.c.10283.10283.5	97	329	232	-	6671.48	1335.3	5	-0.8	1	2	0.7	0.04	-0.04	0.1	0.06	0.04	0.02	174	0	4.06	0.25	sp|P11709|BIK1_YEAST:329:x:sp|P11709|BIK1_YEAST:97	NA
221111_QE1_ulianaf_YB_03_06	YB_03_20A	supernatant in 4 mM Hepes pH 7.5 200 mM NaCl	YB_03_20	2	KSDFNGMGKDVMAGAAINLGFGLKPVVGYDTK-QQAKQKQFFDAENEQLLAVVSQLHEEIK-a9-b6	decoy_reverse_sp|P11709|BIK1_YEAST	sp|P11709|BIK1_YEAST	xlink	decoy intra-protein xl	221111_QE1_ulianaf_YB_03_06.c.09977.09977.6_221111_QE1_ulianaf_YB_03_06.c.10349.10349.6	395	283	112	-	6735.47	1123.59	6	4.5	2	3	1.84	0	0.1	0.09	0.05	0.05	0.02	306	0	11.39	0.237	decoy_reverse_sp|P11709|BIK1_YEAST:395:x:sp|P11709|BIK1_YEAST:283	NA
221111_QE1_ulianaf_YB_03_06	YB_03_20A	supernatant in 4 mM Hepes pH 7.5 200 mM NaCl	YB_03_20	1	KANHNTTSDWKPDNGHMNDLNSSEVTIELR-VASLIEKASISQTSRR-a1-b7	sp|P11709|BIK1_YEAST	sp|P11709|BIK1_YEAST	xlink	intra-protein xl	221111_QE1_ulianaf_YB_03_06.c.13864.13864.5_221111_QE1_ulianaf_YB_03_06.c.13449.13449.5	188	97	91	-	5305.65	1062.14	5	1.5	2	3	4.25	0.11	0.23	0.24	0.2	0.04	0.04	403	0	21.24	0.073	sp|P11709|BIK1_YEAST:188:x:sp|P11709|BIK1_YEAST:97	NA
221111_QE1_ulianaf_YB_03_06	YB_03_20A	supernatant in 4 mM Hepes pH 7.5 200 mM NaCl	YB_03_20	2	EYQNLSKELFLTKPQDSSSEEVASLTK-EIDHLKQQLELER-a7-b6	sp|P11709|BIK1_YEAST	sp|P11709|BIK1_YEAST	xlink	intra-protein xl	221111_QE1_ulianaf_YB_03_06.c.14303.14303.6_221111_QE1_ulianaf_YB_03_06.c.14294.14294.6	371	269	102	-	4858.46	810.751	6	-3.4	1	5	3.5	0.03	0.2	0.07	0.04	0.04	0.02	124	0	13.59	0.237	sp|P11709|BIK1_YEAST:269:x:sp|P11709|BIK1_YEAST:371	NA
221111_QE1_ulianaf_YB_03_06	YB_03_20A	supernatant in 4 mM Hepes pH 7.5 200 mM NaCl	YB_03_20	2	KSSLSESVTQPDEAKLTFLEK-QEYSNLKDLHSMSNKQELR-a15-b7	decoy_reverse_sp|P11709|BIK1_YEAST	decoy_reverse_sp|P11709|BIK1_YEAST	xlink	decoy intra-protein xl	221111_QE1_ulianaf_YB_03_06.c.08806.08806.6_221111_QE1_ulianaf_YB_03_06.c.09002.09002.6	82	95	13	-	4793.4	799.907	6	-2	2	2	2.71	0.07	0.12	0.15	0.12	0.03	0.03	152	0.96	11.08	0.237	decoy_reverse_sp|P11709|BIK1_YEAST:82:x:decoy_reverse_sp|P11709|BIK1_YEAST:95	NA
221111_QE1_ulianaf_YB_03_06	YB_03_20A	supernatant in 4 mM Hepes pH 7.5 200 mM NaCl	YB_03_20	1	KSDFNGMGKDVMAGAAINLGFGLKPVVGYDTK-KLEEANEKIK-a24-b1	decoy_reverse_sp|P11709|BIK1_YEAST	sp|P11709|BIK1_YEAST	xlink	decoy intra-protein xl	221111_QE1_ulianaf_YB_03_06.c.10974.10974.6_221111_QE1_ulianaf_YB_03_06.c.10932.10932.6	410	392	18	-	4638.41	774.077	6	1.5	1	2	2.44	0.05	0.17	0.11	0.07	0.04	0.02	200	0	12.41	0.237	decoy_reverse_sp|P11709|BIK1_YEAST:410:x:sp|P11709|BIK1_YEAST:392	NA
221111_QE1_ulianaf_YB_03_06	YB_03_20A	supernatant in 4 mM Hepes pH 7.5 200 mM NaCl	YB_03_20	1	SSLSESVTQPDEAKLTFLEKQEYSNLK-EIDHLKQQLELER-a20-b6	decoy_reverse_sp|P11709|BIK1_YEAST	sp|P11709|BIK1_YEAST	xlink	decoy intra-protein xl	221111_QE1_ulianaf_YB_03_06.c.10647.10647.5_221111_QE1_ulianaf_YB_03_06.c.11272.11272.5	88	269	181	-	4858.45	972.699	5	-4.4	1	3	2.03	0.08	0.11	0.18	0.11	0.07	0.03	197	0	10.5	0.237	decoy_reverse_sp|P11709|BIK1_YEAST:88:x:sp|P11709|BIK1_YEAST:269	NA
221111_QE1_ulianaf_YB_03_06	YB_03_20A	supernatant in 4 mM Hepes pH 7.5 200 mM NaCl	YB_03_20	2	SSLSESVTQPDEAKLTFLEKQEYSNLK-EIDHLKQQLELER-a14-b6	decoy_reverse_sp|P11709|BIK1_YEAST	sp|P11709|BIK1_YEAST	xlink	decoy intra-protein xl	221111_QE1_ulianaf_YB_03_06.c.10647.10647.5_221111_QE1_ulianaf_YB_03_06.c.11272.11272.5	82	269	187	-	4858.45	972.699	5	-4.4	1	3	1.65	0.09	0.11	0.12	0.06	0.06	0.03	133	0	8.46	0.237	decoy_reverse_sp|P11709|BIK1_YEAST:82:x:sp|P11709|BIK1_YEAST:269	NA
221111_QE1_ulianaf_YB_03_06	YB_03_20A	supernatant in 4 mM Hepes pH 7.5 200 mM NaCl	YB_03_20	1	IKQLEQAQAQTAVESLPIFDPPAPVDTTAGR-KLEEANEK-a2-b1	sp|P11709|BIK1_YEAST	sp|P11709|BIK1_YEAST	xlink	intra-protein xl	221111_QE1_ulianaf_YB_03_06.c.14498.14498.4_221111_QE1_ulianaf_YB_03_06.c.14753.14753.4	401	392	9	-	4388.27	1098.08	4	-1.6	2	5	8.69	0.35	0.47	0.52	0.48	0.04	0.07	364	0	35.4	0.027	sp|P11709|BIK1_YEAST:392:x:sp|P11709|BIK1_YEAST:401	NA
221111_QE1_ulianaf_YB_03_06	YB_03_20A	supernatant in 4 mM Hepes pH 7.5 200 mM NaCl	YB_03_20	2	EQLKMHNDSLSKEYQNLSK-RVSIRPPINTSMELTKR-a4-b16	sp|P11709|BIK1_YEAST	decoy_reverse_sp|P11709|BIK1_YEAST	xlink	decoy intra-protein xl	221111_QE1_ulianaf_YB_03_06.c.16613.16613.4_221111_QE1_ulianaf_YB_03_06.c.16612.16612.4	356	352	4	-	4426.32	1107.59	4	1.6	1	3	1.28	0.03	0.11	0.04	0.03	0.01	0.01	37	0	5.8	0.237	decoy_reverse_sp|P11709|BIK1_YEAST:352:x:sp|P11709|BIK1_YEAST:356	NA
221111_QE1_ulianaf_YB_03_06	YB_03_20A	supernatant in 4 mM Hepes pH 7.5 200 mM NaCl	YB_03_20	1	ENEEKVVLHAEELQFNAISEDEQFQLK-YQRKIGCFIQIPNLGR-a5-b4	decoy_reverse_sp|P11709|BIK1_YEAST	sp|P11709|BIK1_YEAST	xlink	decoy intra-protein xl	221111_QE1_ulianaf_YB_03_06.c.13089.13089.4_221111_QE1_ulianaf_YB_03_06.c.13021.13021.4	154	25	129	-	5315.68	1329.93	4	-2.4	2	6	2.72	0.09	0.15	0.29	0.14	0.15	0.06	486	0.75	18.18	0.156	decoy_reverse_sp|P11709|BIK1_YEAST:154:x:sp|P11709|BIK1_YEAST:25	NA
221111_QE1_ulianaf_YB_03_06	YB_03_20A	supernatant in 4 mM Hepes pH 7.5 200 mM NaCl	YB_03_20	2	ENEEKVVLHAEELQFNAISEDEQFQLK-NFGQGLIICIPKRYQR-a5-b12	decoy_reverse_sp|P11709|BIK1_YEAST	decoy_reverse_sp|P11709|BIK1_YEAST	xlink	decoy intra-protein xl	221111_QE1_ulianaf_YB_03_06.c.13089.13089.4_221111_QE1_ulianaf_YB_03_06.c.13021.13021.4	154	434	280	-	5315.68	1329.93	4	-2.4	2	3	1.74	0.08	0.08	0.25	0.13	0.12	0.05	424	0	13.58	0.237	decoy_reverse_sp|P11709|BIK1_YEAST:154:x:decoy_reverse_sp|P11709|BIK1_YEAST:434	NA
221111_QE1_ulianaf_YB_03_06	YB_03_20A	supernatant in 4 mM Hepes pH 7.5 200 mM NaCl	YB_03_20	1	EQLKMHNDSLSKEYQNLSK-RVSIRPPINTSMELTKR-a12-b16	sp|P11709|BIK1_YEAST	decoy_reverse_sp|P11709|BIK1_YEAST	xlink	decoy intra-protein xl	221111_QE1_ulianaf_YB_03_06.c.16613.16613.4_221111_QE1_ulianaf_YB_03_06.c.16612.16612.4	364	352	12	-	4426.32	1107.59	4	1.6	1	3	1.28	0.02	0.16	0.04	0.03	0.01	0.01	37	0	6.79	0.237	decoy_reverse_sp|P11709|BIK1_YEAST:352:x:sp|P11709|BIK1_YEAST:364	NA
221111_QE1_ulianaf_YB_03_06	YB_03_20A	supernatant in 4 mM Hepes pH 7.5 200 mM NaCl	YB_03_20	2	QEYSNLKDLHSMSNKQELR-LTNQFSPMDDPKSPTPMR-a7-b12	decoy_reverse_sp|P11709|BIK1_YEAST	sp|P11709|BIK1_YEAST	xlink	decoy intra-protein xl	221111_QE1_ulianaf_YB_03_06.c.11481.11481.4_221111_QE1_ulianaf_YB_03_06.c.11490.11490.4	95	134	39	-	4518.14	1130.54	4	-4.8	1	2	1.04	-0.01	0.07	0.02	0.01	0.01	0	24	0.96	3.91	0.25	decoy_reverse_sp|P11709|BIK1_YEAST:95:x:sp|P11709|BIK1_YEAST:134	NA
221111_QE1_ulianaf_YB_03_06	YB_03_20A	supernatant in 4 mM Hepes pH 7.5 200 mM NaCl	YB_03_20	1	KSDFNGMGKDVMAGAAINLGFGLKPVVGYDTK-QQAKQKQFFDAENEQLLAVVSQLHEEIK-a24-b6	decoy_reverse_sp|P11709|BIK1_YEAST	sp|P11709|BIK1_YEAST	xlink	decoy intra-protein xl	221111_QE1_ulianaf_YB_03_06.c.09977.09977.6_221111_QE1_ulianaf_YB_03_06.c.10349.10349.6	410	283	127	-	6735.47	1123.59	6	4.5	1	3	1.75	0	0.11	0.09	0.04	0.05	0.02	306	0	11.44	0.237	decoy_reverse_sp|P11709|BIK1_YEAST:410:x:sp|P11709|BIK1_YEAST:283	NA
221111_QE1_ulianaf_YB_03_06	YB_03_20A	supernatant in 4 mM Hepes pH 7.5 200 mM NaCl	YB_03_20	1	QEYSNLKDLHSMSNKQELR-LTNQFSPMDDPKSPTPMR-a15-b12	decoy_reverse_sp|P11709|BIK1_YEAST	sp|P11709|BIK1_YEAST	xlink	decoy intra-protein xl	221111_QE1_ulianaf_YB_03_06.c.11481.11481.4_221111_QE1_ulianaf_YB_03_06.c.11490.11490.4	103	134	31	-	4518.14	1130.54	4	-4.8	1	2	1.04	0.02	0.07	0.03	0.02	0.01	0.01	38	0.88	4.27	0.25	decoy_reverse_sp|P11709|BIK1_YEAST:103:x:sp|P11709|BIK1_YEAST:134	NA
221111_QE1_ulianaf_YB_03_06	YB_03_20A	supernatant in 4 mM Hepes pH 7.5 200 mM NaCl	YB_03_20	2	KANHNTTSDWKPDNGHMNDLNSSEVTIELR-VASLIEKASISQTSRR-a11-b7	sp|P11709|BIK1_YEAST	sp|P11709|BIK1_YEAST	xlink	intra-protein xl	221111_QE1_ulianaf_YB_03_06.c.13864.13864.5_221111_QE1_ulianaf_YB_03_06.c.13449.13449.5	198	97	101	-	5305.65	1062.14	5	1.5	2	3	4.09	0.09	0.24	0.24	0.2	0.04	0.04	403	0	21.11	0.098	sp|P11709|BIK1_YEAST:198:x:sp|P11709|BIK1_YEAST:97	NA
221111_QE1_ulianaf_YB_03_06	YB_03_20A	supernatant in 4 mM Hepes pH 7.5 200 mM NaCl	YB_03_20	3	KSDFNGMGKDVMAGAAINLGFGLKPVVGYDTK-QQAKQKQFFDAENEQLLAVVSQLHEEIK-a1-b6	decoy_reverse_sp|P11709|BIK1_YEAST	sp|P11709|BIK1_YEAST	xlink	decoy intra-protein xl	221111_QE1_ulianaf_YB_03_06.c.09977.09977.6_221111_QE1_ulianaf_YB_03_06.c.10349.10349.6	387	283	104	-	6735.47	1123.59	6	4.5	2	3	1.82	0	0.09	0.09	0.05	0.05	0.02	306	0	11.32	0.237	decoy_reverse_sp|P11709|BIK1_YEAST:387:x:sp|P11709|BIK1_YEAST:283	NA
221111_QE1_ulianaf_YB_03_06	YB_03_20A	supernatant in 4 mM Hepes pH 7.5 200 mM NaCl	YB_03_20	1	KSSLSESVTQPDEAKLTFLEK-QEYSNLKDLHSMSNKQELR-a15-b15	decoy_reverse_sp|P11709|BIK1_YEAST	decoy_reverse_sp|P11709|BIK1_YEAST	xlink	decoy intra-protein xl	221111_QE1_ulianaf_YB_03_06.c.08806.08806.6_221111_QE1_ulianaf_YB_03_06.c.09002.09002.6	82	103	21	-	4793.4	799.907	6	-2	3	2	2.71	0.08	0.13	0.15	0.12	0.03	0.03	152	0.94	11.34	0.237	decoy_reverse_sp|P11709|BIK1_YEAST:103:x:decoy_reverse_sp|P11709|BIK1_YEAST:82	NA
221111_QE1_ulianaf_YB_03_06	YB_03_20A	supernatant in 4 mM Hepes pH 7.5 200 mM NaCl	YB_03_20	1	KSDFNGMGKDVMAGAAINLGFGLKPVVGYDTK-QQAKQKQFFDAENEQLLAVVSQLHEEIK-a9-b6	decoy_reverse_sp|P11709|BIK1_YEAST	sp|P11709|BIK1_YEAST	xlink	decoy intra-protein xl	221111_QE1_ulianaf_YB_03_06.c.09977.09977.6_221111_QE1_ulianaf_YB_03_06.c.09225.09225.6	395	283	112	-	6735.47	1123.59	6	4.5	1	4	2.47	0.04	0.1	0.11	0.08	0.04	0.02	367	0	13.98	0.237	decoy_reverse_sp|P11709|BIK1_YEAST:395:x:sp|P11709|BIK1_YEAST:283	NA
221111_QE1_ulianaf_YB_03_06	YB_03_20A	supernatant in 4 mM Hepes pH 7.5 200 mM NaCl	YB_03_20	2	ENALEEKKSSLSESVTQPDEAK-LTFLEKQEYSNLKDLHSMSNK-a7-b6	decoy_reverse_sp|P11709|BIK1_YEAST	decoy_reverse_sp|P11709|BIK1_YEAST	xlink	decoy intra-protein xl	221111_QE1_ulianaf_YB_03_06.c.12914.12914.6_221111_QE1_ulianaf_YB_03_06.c.12525.12525.6	67	88	21	-	5080.5	847.758	6	-1.8	1	4	2.68	0.07	0.12	0.09	0.05	0.04	0.02	90	0.72	9.93	0.237	decoy_reverse_sp|P11709|BIK1_YEAST:67:x:decoy_reverse_sp|P11709|BIK1_YEAST:88	NA
221111_QE1_ulianaf_YB_03_06	YB_03_20A	supernatant in 4 mM Hepes pH 7.5 200 mM NaCl	YB_03_20	2	MHNDSLSKEYQNLSKELFLTKPQDSSSEEVASLTK-K15-156	sp|P11709|BIK1_YEAST	-	monolink	monolink	221111_QE1_ulianaf_YB_03_06.c.15762.15762.3_221111_QE1_ulianaf_YB_03_06.c.15761.15761.3	371	n/a	-	-	4139.02	1380.68	3	-2.2	1	24	6.11	0.13	0.35	0.31	0.31	0	0.04	346	0	26.58	0	sp|P11709|BIK1_YEAST:371	NA
221111_QE1_ulianaf_YB_03_06	YB_03_20A	supernatant in 4 mM Hepes pH 7.5 200 mM NaCl	YB_03_20	1	DNSNTHAWTKRDDSLEMSISVR-SSLSESVTQPDEAKLTFLEK-a10-b14	decoy_reverse_sp|P11709|BIK1_YEAST	decoy_reverse_sp|P11709|BIK1_YEAST	xlink	decoy intra-protein xl	221111_QE1_ulianaf_YB_03_06.c.10736.10736.6_221111_QE1_ulianaf_YB_03_06.c.11113.11113.6	271	82	189	-	4907.36	818.901	6	-3.3	1	3	1.13	0.02	0.08	0.03	0.01	0.02	0.01	26	0	4.49	0.237	decoy_reverse_sp|P11709|BIK1_YEAST:271:x:decoy_reverse_sp|P11709|BIK1_YEAST:82	NA
221111_QE1_ulianaf_YB_03_06	YB_03_20A	supernatant in 4 mM Hepes pH 7.5 200 mM NaCl	YB_03_20	1	KANHNTTSDWKPDNGHMNDLNSSEVTIELR-MHNDSLSKEYQNLSK-a1-b8	sp|P11709|BIK1_YEAST	sp|P11709|BIK1_YEAST	xlink	intra-protein xl	221111_QE1_ulianaf_YB_03_06.c.13283.13283.5_221111_QE1_ulianaf_YB_03_06.c.13234.13234.5	188	364	176	-	5353.52	1071.71	5	3.4	1	2	3.86	0.02	0.35	0.41	0.41	0.01	0.06	616	0.07	26.83	0.027	sp|P11709|BIK1_YEAST:188:x:sp|P11709|BIK1_YEAST:364	NA
221111_QE1_ulianaf_YB_03_06	YB_03_20A	supernatant in 4 mM Hepes pH 7.5 200 mM NaCl	YB_03_20	3	DENNLHMETGVNPSSIDLKDNSNTHAWTKR-QEYSNLKDLHSMSNK-a29-b7	decoy_reverse_sp|P11709|BIK1_YEAST	decoy_reverse_sp|P11709|BIK1_YEAST	xlink	decoy intra-protein xl	221111_QE1_ulianaf_YB_03_06.c.13283.13283.5_221111_QE1_ulianaf_YB_03_06.c.13940.13940.5	271	95	176	-	5353.52	1071.71	5	3.4	1	2	1.01	0.04	-0.02	0.02	0.01	0	0	20	0	2.08	0.263	decoy_reverse_sp|P11709|BIK1_YEAST:271:x:decoy_reverse_sp|P11709|BIK1_YEAST:95	NA
221111_QE1_ulianaf_YB_03_06	YB_03_20A	supernatant in 4 mM Hepes pH 7.5 200 mM NaCl	YB_03_20	3	DENNLHMETGVNPSSIDLKDNSNTHAWTKR-MHNDSLSKEYQNLSK-a29-b8	decoy_reverse_sp|P11709|BIK1_YEAST	sp|P11709|BIK1_YEAST	xlink	decoy intra-protein xl	221111_QE1_ulianaf_YB_03_06.c.13283.13283.5_221111_QE1_ulianaf_YB_03_06.c.13234.13234.5	271	364	93	-	5353.52	1071.71	5	3.4	2	2	0.77	0.03	0	0.01	0.01	0.01	0	21	0	2	0.263	decoy_reverse_sp|P11709|BIK1_YEAST:271:x:sp|P11709|BIK1_YEAST:364	NA
221111_QE1_ulianaf_YB_03_06	YB_03_20A	supernatant in 4 mM Hepes pH 7.5 200 mM NaCl	YB_03_20	2	ANHNTTSDWKPDNGHMNDLNSSEVTIELREAQLTIEKLQR-RVSIRPPINTSMELTKR-a10-b16	sp|P11709|BIK1_YEAST	decoy_reverse_sp|P11709|BIK1_YEAST	xlink	decoy intra-protein xl	221111_QE1_ulianaf_YB_03_06.c.10012.10012.6_221111_QE1_ulianaf_YB_03_06.c.10040.10040.6	198	352	154	-	6739.43	1124.25	6	1.7	1	2	0.77	0.01	0.01	0.02	0.01	0.01	0.01	52	0.79	2.82	0.263	decoy_reverse_sp|P11709|BIK1_YEAST:352:x:sp|P11709|BIK1_YEAST:198	NA
221111_QE1_ulianaf_YB_03_06	YB_03_20A	supernatant in 4 mM Hepes pH 7.5 200 mM NaCl	YB_03_20	1	ANHNTTSDWKPDNGHMNDLNSSEVTIELREAQLTIEKLQR-RVSIRPPINTSMELTKR-a37-b16	sp|P11709|BIK1_YEAST	decoy_reverse_sp|P11709|BIK1_YEAST	xlink	decoy intra-protein xl	221111_QE1_ulianaf_YB_03_06.c.10012.10012.6_221111_QE1_ulianaf_YB_03_06.c.10040.10040.6	225	352	127	-	6739.43	1124.25	6	1.7	1	1	0.64	0.02	0.03	0.02	0.01	0.01	0	49	0.78	2.86	0.263	decoy_reverse_sp|P11709|BIK1_YEAST:352:x:sp|P11709|BIK1_YEAST:225	NA
221111_QE1_ulianaf_YB_03_06	YB_03_20A	supernatant in 4 mM Hepes pH 7.5 200 mM NaCl	YB_03_20	1	ENALEEKKSSLSESVTQPDEAK-LTFLEKQEYSNLKDLHSMSNK-a8-b6	decoy_reverse_sp|P11709|BIK1_YEAST	decoy_reverse_sp|P11709|BIK1_YEAST	xlink	decoy intra-protein xl	221111_QE1_ulianaf_YB_03_06.c.12914.12914.6_221111_QE1_ulianaf_YB_03_06.c.12525.12525.6	68	88	20	-	5080.5	847.758	6	-1.8	1	4	2.68	0.07	0.12	0.09	0.05	0.04	0.02	90	0.72	9.94	0.237	decoy_reverse_sp|P11709|BIK1_YEAST:68:x:decoy_reverse_sp|P11709|BIK1_YEAST:88	NA
221111_QE1_ulianaf_YB_03_06	YB_03_20A	supernatant in 4 mM Hepes pH 7.5 200 mM NaCl	YB_03_20	1	EYQNLSKELFLTKPQDSSSEEVASLTK-EIDHLKQQLELER-a13-b6	sp|P11709|BIK1_YEAST	sp|P11709|BIK1_YEAST	xlink	intra-protein xl	221111_QE1_ulianaf_YB_03_06.c.14303.14303.6_221111_QE1_ulianaf_YB_03_06.c.14294.14294.6	377	269	108	-	4858.46	810.751	6	-3.4	1	5	3.95	0.02	0.17	0.08	0.04	0.04	0.02	129	0	14.03	0.237	sp|P11709|BIK1_YEAST:269:x:sp|P11709|BIK1_YEAST:377	NA
221111_QE1_ulianaf_YB_03_06	YB_03_20A	supernatant in 4 mM Hepes pH 7.5 200 mM NaCl	YB_03_20	2	LTFLEKQEYSNLKDLHSMSNK-VSIRPPINTSMELTKR-a13-b15	decoy_reverse_sp|P11709|BIK1_YEAST	decoy_reverse_sp|P11709|BIK1_YEAST	xlink	decoy intra-protein xl	221111_QE1_ulianaf_YB_03_06.c.14840.14840.4_221111_QE1_ulianaf_YB_03_06.c.14824.14824.4	95	352	257	-	4503.35	1126.85	4	0	1	5	2.66	0.06	0.2	0.06	0.05	0.02	0.01	43	0.61	10.49	0.237	decoy_reverse_sp|P11709|BIK1_YEAST:352:x:decoy_reverse_sp|P11709|BIK1_YEAST:95	NA
221111_QE1_ulianaf_YB_03_06	YB_03_20A	supernatant in 4 mM Hepes pH 7.5 200 mM NaCl	YB_03_20	1	LEEANEKIKQLEQAQAQTAVESLPIFDPPAPVDTTAGR-EKWAKTK-a7-b5	sp|P11709|BIK1_YEAST	decoy_reverse_sp|P11709|BIK1_YEAST	xlink	decoy intra-protein xl	221111_QE1_ulianaf_YB_03_06.c.15925.15925.5_221111_QE1_ulianaf_YB_03_06.c.15929.15929.5	399	112	287	-	5131.69	1027.35	5	3.9	1	1	1.94	0.01	0.03	0.03	0.03	0	0	64	0	5.63	0.237	decoy_reverse_sp|P11709|BIK1_YEAST:112:x:sp|P11709|BIK1_YEAST:399	NA
221111_QE1_ulianaf_YB_03_06	YB_03_20A	supernatant in 4 mM Hepes pH 7.5 200 mM NaCl	YB_03_20	2	LEEANEKIKQLEQAQAQTAVESLPIFDPPAPVDTTAGR-EKWAKTK-a9-b5	sp|P11709|BIK1_YEAST	decoy_reverse_sp|P11709|BIK1_YEAST	xlink	decoy intra-protein xl	221111_QE1_ulianaf_YB_03_06.c.15925.15925.5_221111_QE1_ulianaf_YB_03_06.c.15929.15929.5	401	112	289	-	5131.69	1027.35	5	3.9	1	1	1.92	0.01	0.02	0.03	0.03	0	0	64	0	5.53	0.237	decoy_reverse_sp|P11709|BIK1_YEAST:112:x:sp|P11709|BIK1_YEAST:401	NA
221111_QE1_ulianaf_YB_03_06	YB_03_20A	supernatant in 4 mM Hepes pH 7.5 200 mM NaCl	YB_03_20	1	KSDFNGMGKDVMAGAAINLGFGLKPVVGYDTK-KSDFNGMGKDVMAGAAINLGFGLKPVVGYDTK-a9-b24	decoy_reverse_sp|P11709|BIK1_YEAST	decoy_reverse_sp|P11709|BIK1_YEAST	xlink	decoy intra-protein xl	221111_QE1_ulianaf_YB_03_06.c.10497.10497.6_221111_QE1_ulianaf_YB_03_06.c.09639.09639.6	395	410	15	-	6737.39	1123.91	6	-2.7	1	5	1.26	0.04	0.07	0.13	0.06	0.07	0.02	197	0	7.99	0.237	decoy_reverse_sp|P11709|BIK1_YEAST:395:x:decoy_reverse_sp|P11709|BIK1_YEAST:410	NA
221111_QE1_ulianaf_YB_03_06	YB_03_20A	supernatant in 4 mM Hepes pH 7.5 200 mM NaCl	YB_03_20	1	QPSMSLTDMPNDPTFPKRVSIRPPINTSMELTK-NLSHNQPTGANEDVELLKKQLEQLR-a17-b18	decoy_reverse_sp|P11709|BIK1_YEAST	sp|P11709|BIK1_YEAST	xlink	decoy intra-protein xl	221111_QE1_ulianaf_YB_03_06.c.09245.09245.6_221111_QE1_ulianaf_YB_03_06.c.10040.10040.6	336	328	8	-	6739.47	1124.25	6	3.5	2	1	0.72	0.01	0.04	0.05	0.04	0.01	0.01	165	0	5.29	0.237	decoy_reverse_sp|P11709|BIK1_YEAST:336:x:sp|P11709|BIK1_YEAST:328	NA
221111_QE1_ulianaf_YB_03_06	YB_03_20A	supernatant in 4 mM Hepes pH 7.5 200 mM NaCl	YB_03_20	1	DVMAGAAINLGFGLKPVVGYDTKGQLR-EIDHLKQQLELER-a15-b6	decoy_reverse_sp|P11709|BIK1_YEAST	sp|P11709|BIK1_YEAST	xlink	decoy intra-protein xl	221111_QE1_ulianaf_YB_03_06.c.13792.13792.5_221111_QE1_ulianaf_YB_03_06.c.13654.13654.5	410	269	141	-	4577.44	916.497	5	2.9	2	5	3.59	0.04	0.21	0.13	0.08	0.05	0.02	135	0	14.41	0.234	decoy_reverse_sp|P11709|BIK1_YEAST:410:x:sp|P11709|BIK1_YEAST:269	NA
221111_QE1_ulianaf_YB_03_06	YB_03_20A	supernatant in 4 mM Hepes pH 7.5 200 mM NaCl	YB_03_20	2	QPSMSLTDMPNDPTFPKRVSIRPPINTSMELTK-NLSHNQPTGANEDVELLKKQLEQLR-a17-b19	decoy_reverse_sp|P11709|BIK1_YEAST	sp|P11709|BIK1_YEAST	xlink	decoy intra-protein xl	221111_QE1_ulianaf_YB_03_06.c.09245.09245.6_221111_QE1_ulianaf_YB_03_06.c.10040.10040.6	336	329	7	-	6739.47	1124.25	6	3.5	2	1	0.72	0.01	0.03	0.05	0.04	0.01	0.01	165	0	5.09	0.237	decoy_reverse_sp|P11709|BIK1_YEAST:336:x:sp|P11709|BIK1_YEAST:329	NA
221111_QE1_ulianaf_YB_03_06	YB_03_20A	supernatant in 4 mM Hepes pH 7.5 200 mM NaCl	YB_03_20	3	ETIFQPQQSLFGYQLYKKSDFNGMGK-MHNDSLSKEYQNLSK-a18-b8	decoy_reverse_sp|P11709|BIK1_YEAST	sp|P11709|BIK1_YEAST	xlink	decoy intra-protein xl	221111_QE1_ulianaf_YB_03_06.c.13512.13512.4_221111_QE1_ulianaf_YB_03_06.c.12960.12960.4	387	364	23	-	4984.38	1247.1	4	-4.6	2	3	1.54	0.1	0.02	0.09	0.05	0.04	0.02	251	0	8.52	0.237	decoy_reverse_sp|P11709|BIK1_YEAST:387:x:sp|P11709|BIK1_YEAST:364	NA
221111_QE1_ulianaf_YB_03_06	YB_03_20A	supernatant in 4 mM Hepes pH 7.5 200 mM NaCl	YB_03_20	3	ANHNTTSDWKPDNGHMNDLNSSEVTIELREAQLTIEKLQR-VSIRPPINTSMELTKRR-a10-b15	sp|P11709|BIK1_YEAST	decoy_reverse_sp|P11709|BIK1_YEAST	xlink	decoy intra-protein xl	221111_QE1_ulianaf_YB_03_06.c.10012.10012.6_221111_QE1_ulianaf_YB_03_06.c.10040.10040.6	198	352	154	-	6739.43	1124.25	6	1.7	1	1	0.6	-0.01	0.02	0.02	0.01	0.01	0	37	0	2.23	0.263	decoy_reverse_sp|P11709|BIK1_YEAST:352:x:sp|P11709|BIK1_YEAST:198	NA
221111_QE1_ulianaf_YB_03_06	YB_03_20A	supernatant in 4 mM Hepes pH 7.5 200 mM NaCl	YB_03_20	2	KSDFNGMGKDVMAGAAINLGFGLKPVVGYDTK-KSDFNGMGKDVMAGAAINLGFGLKPVVGYDTK-a24-b9	decoy_reverse_sp|P11709|BIK1_YEAST	decoy_reverse_sp|P11709|BIK1_YEAST	xlink	decoy intra-protein xl	221111_QE1_ulianaf_YB_03_06.c.10497.10497.6_221111_QE1_ulianaf_YB_03_06.c.09639.09639.6	410	395	15	-	6737.39	1123.91	6	-2.7	1	5	1.26	0.04	0.07	0.13	0.07	0.06	0.02	197	0	7.99	0.237	decoy_reverse_sp|P11709|BIK1_YEAST:395:x:decoy_reverse_sp|P11709|BIK1_YEAST:410	NA
221111_QE1_ulianaf_YB_03_06	YB_03_20A	supernatant in 4 mM Hepes pH 7.5 200 mM NaCl	YB_03_20	3	LTFLEKQEYSNLKDLHSMSNK-KLAVNESPLNTNLHDGQER-a13-b1	decoy_reverse_sp|P11709|BIK1_YEAST	decoy_reverse_sp|P11709|BIK1_YEAST	xlink	decoy intra-protein xl	221111_QE1_ulianaf_YB_03_06.c.14247.14247.5_221111_QE1_ulianaf_YB_03_06.c.13524.13524.5	95	131	36	-	4796.36	960.28	5	-9.8	1	4	1.95	0.04	0.18	0.05	0.03	0.03	0.01	64	0	9.08	0.237	decoy_reverse_sp|P11709|BIK1_YEAST:131:x:decoy_reverse_sp|P11709|BIK1_YEAST:95	NA
221111_QE1_ulianaf_YB_03_06	YB_03_20A	supernatant in 4 mM Hepes pH 7.5 200 mM NaCl	YB_03_20	1	KSDFNGMGKDVMAGAAINLGFGLKPVVGYDTK-KSSLSESVTQPDEAK-a1-b1	decoy_reverse_sp|P11709|BIK1_YEAST	decoy_reverse_sp|P11709|BIK1_YEAST	xlink	decoy intra-protein xl	221111_QE1_ulianaf_YB_03_06.c.12711.12711.6_221111_QE1_ulianaf_YB_03_06.c.13018.13018.6	387	68	319	-	5042.53	841.43	6	1.4	1	3	1.53	0.02	0.07	0.03	0.01	0.02	0.01	23	0	5.13	0.237	decoy_reverse_sp|P11709|BIK1_YEAST:387:x:decoy_reverse_sp|P11709|BIK1_YEAST:68	NA
221111_QE1_ulianaf_YB_03_06	YB_03_20A	supernatant in 4 mM Hepes pH 7.5 200 mM NaCl	YB_03_20	2	ELFLTKPQDSSSEEVASLTKK-FSRQPSMSLTDMPNDPTFPKR-a20-b20	sp|P11709|BIK1_YEAST	decoy_reverse_sp|P11709|BIK1_YEAST	xlink	decoy intra-protein xl	221111_QE1_ulianaf_YB_03_06.c.11193.11193.6_221111_QE1_ulianaf_YB_03_06.c.11161.11161.6	391	336	55	-	4925.44	821.914	6	-2.4	1	4	1.82	0.05	0.21	0.11	0.02	0.09	0.02	227	0.86	12.57	0.237	decoy_reverse_sp|P11709|BIK1_YEAST:336:x:sp|P11709|BIK1_YEAST:391	NA
221111_QE1_ulianaf_YB_03_06	YB_03_20A	supernatant in 4 mM Hepes pH 7.5 200 mM NaCl	YB_03_20	3	KSDFNGMGKDVMAGAAINLGFGLKPVVGYDTK-KSSLSESVTQPDEAK-a24-b1	decoy_reverse_sp|P11709|BIK1_YEAST	decoy_reverse_sp|P11709|BIK1_YEAST	xlink	decoy intra-protein xl	221111_QE1_ulianaf_YB_03_06.c.12711.12711.6_221111_QE1_ulianaf_YB_03_06.c.13018.13018.6	410	68	342	-	5042.53	841.43	6	1.4	1	2	1.49	0.02	0.04	0.03	0.01	0.02	0.01	22	0	4.39	0.237	decoy_reverse_sp|P11709|BIK1_YEAST:410:x:decoy_reverse_sp|P11709|BIK1_YEAST:68	NA
221111_QE1_ulianaf_YB_03_06	YB_03_20A	supernatant in 4 mM Hepes pH 7.5 200 mM NaCl	YB_03_20	3	ELFLTKPQDSSSEEVASLTKK-FSRQPSMSLTDMPNDPTFPKR-a6-b20	sp|P11709|BIK1_YEAST	decoy_reverse_sp|P11709|BIK1_YEAST	xlink	decoy intra-protein xl	221111_QE1_ulianaf_YB_03_06.c.11193.11193.6_221111_QE1_ulianaf_YB_03_06.c.11161.11161.6	377	336	41	-	4925.44	821.914	6	-2.4	1	2	1.56	-0.01	0.2	0.1	0.01	0.09	0.02	207	0.96	11.28	0.237	decoy_reverse_sp|P11709|BIK1_YEAST:336:x:sp|P11709|BIK1_YEAST:377	NA
221111_QE1_ulianaf_YB_03_06	YB_03_20A	supernatant in 4 mM Hepes pH 7.5 200 mM NaCl	YB_03_20	2	ETIFQPQQSLFGYQLYKKSDFNGMGK-KSSLSESVTQPDEAK-a18-b1	decoy_reverse_sp|P11709|BIK1_YEAST	decoy_reverse_sp|P11709|BIK1_YEAST	xlink	decoy intra-protein xl	221111_QE1_ulianaf_YB_03_06.c.14247.14247.5_221111_QE1_ulianaf_YB_03_06.c.13524.13524.5	387	68	319	-	4796.36	960.28	5	1.6	1	4	2.08	0.04	0.1	0.16	0.02	0.14	0.04	199	0.87	10.41	0.237	decoy_reverse_sp|P11709|BIK1_YEAST:387:x:decoy_reverse_sp|P11709|BIK1_YEAST:68	NA
221111_QE1_ulianaf_YB_03_06	YB_03_20A	supernatant in 4 mM Hepes pH 7.5 200 mM NaCl	YB_03_20	1	ETIFQPQQSLFGYQLYKKSDFNGMGK-KSSLSESVTQPDEAK-a17-b1	decoy_reverse_sp|P11709|BIK1_YEAST	decoy_reverse_sp|P11709|BIK1_YEAST	xlink	decoy intra-protein xl	221111_QE1_ulianaf_YB_03_06.c.14247.14247.5_221111_QE1_ulianaf_YB_03_06.c.13524.13524.5	386	68	318	-	4796.36	960.28	5	1.6	1	4	2.07	0.04	0.12	0.16	0.02	0.14	0.04	199	0.84	10.83	0.237	decoy_reverse_sp|P11709|BIK1_YEAST:386:x:decoy_reverse_sp|P11709|BIK1_YEAST:68	NA
221111_QE1_ulianaf_YB_03_07	YB_03_20B	supernatant in 4 mM Hepes pH 7.5 200 mM NaCl	YB_03_20	1	SSLSESVTQPDEAKLTFLEK-KQLEQLR-a14-b1	decoy_reverse_sp|P11709|BIK1_YEAST	sp|P11709|BIK1_YEAST	xlink	decoy intra-protein xl	221111_QE1_ulianaf_YB_03_07.c.17772.17772.3_221111_QE1_ulianaf_YB_03_07.c.17768.17768.3	82	329	247	-	3259.71	1087.58	3	-3	1	5	4.3	0.01	0.18	0.21	0.05	0.16	0.06	422	0.93	20.64	0.122	decoy_reverse_sp|P11709|BIK1_YEAST:82:x:sp|P11709|BIK1_YEAST:329	NA
221111_QE1_ulianaf_YB_03_07	YB_03_20B	supernatant in 4 mM Hepes pH 7.5 200 mM NaCl	YB_03_20	3	ENEEKVVLHAEELQFNAISEDEQFQLK-IKENALEEKK-a5-b9	decoy_reverse_sp|P11709|BIK1_YEAST	decoy_reverse_sp|P11709|BIK1_YEAST	xlink	decoy intra-protein xl	221111_QE1_ulianaf_YB_03_07.c.14429.14429.5_221111_QE1_ulianaf_YB_03_07.c.14405.14405.5	154	67	87	-	4554.32	911.871	5	3.2	1	3	1.68	0.1	0.06	0.09	0.06	0.03	0.02	116	0.98	7.22	0.237	decoy_reverse_sp|P11709|BIK1_YEAST:154:x:decoy_reverse_sp|P11709|BIK1_YEAST:67	NA
221111_QE1_ulianaf_YB_03_07	YB_03_20B	supernatant in 4 mM Hepes pH 7.5 200 mM NaCl	YB_03_20	1	DELIHKEREYTIAEQR-DELIHKER-a6-b6	decoy_reverse_sp|P11709|BIK1_YEAST	decoy_reverse_sp|P11709|BIK1_YEAST	xlink	decoy intra-protein xl	221111_QE1_ulianaf_YB_03_07.c.17853.17853.3_221111_QE1_ulianaf_YB_03_07.c.17791.17791.3	196	196	0	-	3205.62	1069.55	3	-3.9	1	2	1.95	0	0.12	0.02	0.01	0.01	0	10	0	6.56	0.237	decoy_reverse_sp|P11709|BIK1_YEAST:196:x:decoy_reverse_sp|P11709|BIK1_YEAST:196	NA
221111_QE1_ulianaf_YB_03_07	YB_03_20B	supernatant in 4 mM Hepes pH 7.5 200 mM NaCl	YB_03_20	1	SDFNGMGKDVMAGAAINLGFGLKPVVGYDTKGQLR-VLAESIKETIFQPQQSLFGYQLYKK-a23-b24	decoy_reverse_sp|P11709|BIK1_YEAST	decoy_reverse_sp|P11709|BIK1_YEAST	xlink	decoy intra-protein xl	221111_QE1_ulianaf_YB_03_07.c.10797.10797.6_221111_QE1_ulianaf_YB_03_07.c.10398.10398.6	410	386	24	-	6721.48	1121.26	6	-1.8	1	4	1.29	0.01	0.02	0.07	0.02	0.05	0.01	187	0.54	6.46	0.237	decoy_reverse_sp|P11709|BIK1_YEAST:386:x:decoy_reverse_sp|P11709|BIK1_YEAST:410	NA
221111_QE1_ulianaf_YB_03_07	YB_03_20B	supernatant in 4 mM Hepes pH 7.5 200 mM NaCl	YB_03_20	1	DVMAGAAINLGFGLKPVVGYDTK-GQLKYVGPVDTK-a15-b4	decoy_reverse_sp|P11709|BIK1_YEAST	sp|P11709|BIK1_YEAST	xlink	decoy intra-protein xl	221111_QE1_ulianaf_YB_03_07.c.15607.15607.5_221111_QE1_ulianaf_YB_03_07.c.15492.15492.5	410	41	369	-	3776.99	756.406	5	-4.3	1	2	2.44	0.02	0.16	0.06	0.05	0.01	0.01	67	0.73	9.53	0.237	decoy_reverse_sp|P11709|BIK1_YEAST:410:x:sp|P11709|BIK1_YEAST:41	NA
221111_QE1_ulianaf_YB_03_07	YB_03_20B	supernatant in 4 mM Hepes pH 7.5 200 mM NaCl	YB_03_20	2	ENEEKVVLHAEELQFNAISEDEQFQLK-KLEEANEKIK-a5-b8	decoy_reverse_sp|P11709|BIK1_YEAST	sp|P11709|BIK1_YEAST	xlink	decoy intra-protein xl	221111_QE1_ulianaf_YB_03_07.c.14429.14429.5_221111_QE1_ulianaf_YB_03_07.c.14405.14405.5	154	399	245	-	4554.32	911.871	5	3.2	1	3	1.74	0.11	0.08	0.09	0.06	0.03	0.02	117	0.93	7.76	0.237	decoy_reverse_sp|P11709|BIK1_YEAST:154:x:sp|P11709|BIK1_YEAST:399	NA
221111_QE1_ulianaf_YB_03_07	YB_03_20B	supernatant in 4 mM Hepes pH 7.5 200 mM NaCl	YB_03_20	3	GQLKYVGPVDTKAGMFAGVDLLANIGK-K12-K27	sp|P11709|BIK1_YEAST	-	intralink	intralink	221111_QE1_ulianaf_YB_03_07.c.18650.18650.3_221111_QE1_ulianaf_YB_03_07.c.18625.18625.3	49	64	15	-	2899.55	967.526	3	0.6	1	3	2.1	-0.02	0.09	0.07	0.07	0	0.01	126	0	8.37	0.148	sp|P11709|BIK1_YEAST:49:x:sp|P11709|BIK1_YEAST:64	NA
221111_QE1_ulianaf_YB_03_07	YB_03_20B	supernatant in 4 mM Hepes pH 7.5 200 mM NaCl	YB_03_20	1	IGCFIQIPNLGRGQLKYVGPVDTK-RTTMEPLSIPKNR-a16-b11	sp|P11709|BIK1_YEAST	sp|P11709|BIK1_YEAST	xlink	intra-protein xl	221111_QE1_ulianaf_YB_03_07.c.15646.15646.6_221111_QE1_ulianaf_YB_03_07.c.15416.15416.6	41	116	75	-	4352.36	726.402	6	2.8	2	3	1.82	0.04	0.1	0.05	0.03	0.03	0.01	80	0	7.48	0.237	sp|P11709|BIK1_YEAST:116:x:sp|P11709|BIK1_YEAST:41	NA
221111_QE1_ulianaf_YB_03_07	YB_03_20B	supernatant in 4 mM Hepes pH 7.5 200 mM NaCl	YB_03_20	1	DELIHKEREYTIAEQR-TKWAKER-a6-b5	decoy_reverse_sp|P11709|BIK1_YEAST	sp|P11709|BIK1_YEAST	xlink	decoy intra-protein xl	221111_QE1_ulianaf_YB_03_07.c.12291.12291.5_221111_QE1_ulianaf_YB_03_07.c.12601.12601.4	196	350	154	-	3084.59	772.155	4	-3.1	1	1	1.6	-0.02	0.04	0.04	0.01	0.03	0.01	37	0	4.81	0.237	decoy_reverse_sp|P11709|BIK1_YEAST:196:x:sp|P11709|BIK1_YEAST:350	NA
221111_QE1_ulianaf_YB_03_07	YB_03_20B	supernatant in 4 mM Hepes pH 7.5 200 mM NaCl	YB_03_20	3	SDFNGMGKDVMAGAAINLGFGLKPVVGYDTKGQLR-VLAESIKETIFQPQQSLFGYQLYKK-a31-b24	decoy_reverse_sp|P11709|BIK1_YEAST	decoy_reverse_sp|P11709|BIK1_YEAST	xlink	decoy intra-protein xl	221111_QE1_ulianaf_YB_03_07.c.10797.10797.6_221111_QE1_ulianaf_YB_03_07.c.10398.10398.6	418	386	32	-	6721.48	1121.26	6	-1.8	1	1	0.87	-0.01	0.04	0.05	0	0.05	0.01	138	0.69	5.1	0.237	decoy_reverse_sp|P11709|BIK1_YEAST:386:x:decoy_reverse_sp|P11709|BIK1_YEAST:418	NA
221111_QE1_ulianaf_YB_03_07	YB_03_20B	supernatant in 4 mM Hepes pH 7.5 200 mM NaCl	YB_03_20	3	YVGPVDTKAGMFAGVDLLANIGK-QEYSNLKDLHSMSNKQELR-a8-b15	sp|P11709|BIK1_YEAST	decoy_reverse_sp|P11709|BIK1_YEAST	xlink	decoy intra-protein xl	221111_QE1_ulianaf_YB_03_07.c.11258.11258.5_221111_QE1_ulianaf_YB_03_07.c.11036.11036.6	49	103	54	-	4792.44	799.749	6	5	1	1	0.92	0	0.06	0.04	0.01	0.03	0.01	31	0	3.67	0.25	decoy_reverse_sp|P11709|BIK1_YEAST:103:x:sp|P11709|BIK1_YEAST:49	NA
221111_QE1_ulianaf_YB_03_07	YB_03_20B	supernatant in 4 mM Hepes pH 7.5 200 mM NaCl	YB_03_20	1	IGCFIQIPNLGRGQLKYVGPVDTK-LTFLEKQEYSNLK-a16-b6	sp|P11709|BIK1_YEAST	decoy_reverse_sp|P11709|BIK1_YEAST	xlink	decoy intra-protein xl	221111_QE1_ulianaf_YB_03_07.c.17453.17453.5_221111_QE1_ulianaf_YB_03_07.c.17431.17431.5	41	88	47	-	4422.35	885.477	5	-4.8	2	3	1.53	0.05	0	0.22	0.12	0.1	0.04	587	0	14.18	0.237	decoy_reverse_sp|P11709|BIK1_YEAST:88:x:sp|P11709|BIK1_YEAST:41	NA
221111_QE1_ulianaf_YB_03_07	YB_03_20B	supernatant in 4 mM Hepes pH 7.5 200 mM NaCl	YB_03_20	2	ELFLTKPQDSSSEEVASLTK-KQLEQLR-a6-b1	sp|P11709|BIK1_YEAST	sp|P11709|BIK1_YEAST	xlink	intra-protein xl	221111_QE1_ulianaf_YB_03_07.c.17772.17772.3_221111_QE1_ulianaf_YB_03_07.c.17768.17768.3	377	329	48	-	3259.71	1087.58	3	-3	1	3	3.52	-0.02	0.21	0.19	0.02	0.18	0.06	384	0.52	19.11	0.136	sp|P11709|BIK1_YEAST:329:x:sp|P11709|BIK1_YEAST:377	NA
221111_QE1_ulianaf_YB_03_07	YB_03_20B	supernatant in 4 mM Hepes pH 7.5 200 mM NaCl	YB_03_20	1	SSLSESVTQPDEAKLTFLEK-RLQKQETEIALR-a14-b4	decoy_reverse_sp|P11709|BIK1_YEAST	decoy_reverse_sp|P11709|BIK1_YEAST	xlink	decoy intra-protein xl	221111_QE1_ulianaf_YB_03_07.c.10463.10463.6_221111_QE1_ulianaf_YB_03_07.c.10438.10438.6	82	234	152	-	3830.03	639.347	6	0.9	1	3	1.84	0.08	0.15	0.07	0.03	0.04	0.01	141	0	9.67	0.237	decoy_reverse_sp|P11709|BIK1_YEAST:234:x:decoy_reverse_sp|P11709|BIK1_YEAST:82	NA
221111_QE1_ulianaf_YB_03_07	YB_03_20B	supernatant in 4 mM Hepes pH 7.5 200 mM NaCl	YB_03_20	1	EQLKMHNDSLSK-NIEDQFELHKTK-a4-b10	sp|P11709|BIK1_YEAST	sp|P11709|BIK1_YEAST	xlink	intra-protein xl	221111_QE1_ulianaf_YB_03_07.c.09979.09979.5_221111_QE1_ulianaf_YB_03_07.c.09941.09941.5	356	345	11	-	3067.52	614.512	5	-1.8	1	8	5.84	0.1	0.46	0.34	0.23	0.11	0.06	779	0	36.38	0.027	sp|P11709|BIK1_YEAST:345:x:sp|P11709|BIK1_YEAST:356	NA
221111_QE1_ulianaf_YB_03_07	YB_03_20B	supernatant in 4 mM Hepes pH 7.5 200 mM NaCl	YB_03_20	2	QPSMSLTDMPNDPTFPKR-EIDHLKQQLELER-a17-b6	decoy_reverse_sp|P11709|BIK1_YEAST	sp|P11709|BIK1_YEAST	xlink	decoy intra-protein xl	221111_QE1_ulianaf_YB_03_07.c.14520.14520.5_221111_QE1_ulianaf_YB_03_07.c.14470.14470.5	336	269	67	-	3848.94	770.796	5	8.8	2	4	2.66	-0.01	0.17	0.05	0.03	0.02	0.01	107	0	10.89	0.237	decoy_reverse_sp|P11709|BIK1_YEAST:336:x:sp|P11709|BIK1_YEAST:269	NA
221111_QE1_ulianaf_YB_03_07	YB_03_20B	supernatant in 4 mM Hepes pH 7.5 200 mM NaCl	YB_03_20	3	EYQNLSKELFLTKPQDSSSEEVASLTK-K13-K27	sp|P11709|BIK1_YEAST	-	intralink	intralink	221111_QE1_ulianaf_YB_03_07.c.18065.18065.3_221111_QE1_ulianaf_YB_03_07.c.17531.17531.3	377	391	14	-	3208.61	1070.55	3	2.7	1	2	0.88	0.02	0.12	0.02	0.02	0	0	7	0.71	4.44	0.158	sp|P11709|BIK1_YEAST:377:x:sp|P11709|BIK1_YEAST:391	NA
221111_QE1_ulianaf_YB_03_07	YB_03_20B	supernatant in 4 mM Hepes pH 7.5 200 mM NaCl	YB_03_20	1	KLAVNESPLNTNLHDGQER-DELIHKER-a1-b6	decoy_reverse_sp|P11709|BIK1_YEAST	decoy_reverse_sp|P11709|BIK1_YEAST	xlink	decoy intra-protein xl	221111_QE1_ulianaf_YB_03_07.c.15908.15908.3_221111_QE1_ulianaf_YB_03_07.c.15862.15862.3	131	196	65	-	3310.69	1104.57	3	0.9	1	2	1.86	0.02	0.06	0.02	0.01	0.01	0	31	0	5.65	0.237	decoy_reverse_sp|P11709|BIK1_YEAST:131:x:decoy_reverse_sp|P11709|BIK1_YEAST:196	NA
221111_QE1_ulianaf_YB_03_07	YB_03_20B	supernatant in 4 mM Hepes pH 7.5 200 mM NaCl	YB_03_20	1	SIVRLTNQFSPMDDPKSPTPMR-EAQLTIEKLQRK-a16-b8	sp|P11709|BIK1_YEAST	sp|P11709|BIK1_YEAST	xlink	intra-protein xl	221111_QE1_ulianaf_YB_03_07.c.16798.16798.5_221111_QE1_ulianaf_YB_03_07.c.16758.16758.5	134	225	91	-	4110.18	823.043	5	3.6	1	4	1.94	0.01	0.06	0.03	0.01	0.01	0.01	57	0	6.15	0.237	sp|P11709|BIK1_YEAST:134:x:sp|P11709|BIK1_YEAST:225	NA
221111_QE1_ulianaf_YB_03_07	YB_03_20B	supernatant in 4 mM Hepes pH 7.5 200 mM NaCl	YB_03_20	2	YFQTEYPQSGLFIQLQKVASLIEK-K24-155	sp|P11709|BIK1_YEAST	-	monolink	monolink	221111_QE1_ulianaf_YB_03_07.c.11386.11386.4_221111_QE1_ulianaf_YB_03_07.c.11667.11667.5	97	n/a	-	-	2984.61	747.159	4	5	1	7	2.48	0.05	0.12	0.06	0.06	0	0.01	29	0	8.34	0.148	sp|P11709|BIK1_YEAST:97	NA
221111_QE1_ulianaf_YB_03_07	YB_03_20B	supernatant in 4 mM Hepes pH 7.5 200 mM NaCl	YB_03_20	2	IKQLEQAQAQTAVESLPIFDPPAPVDTTAGR-NFGQGLIICIPKR-a2-b12	sp|P11709|BIK1_YEAST	decoy_reverse_sp|P11709|BIK1_YEAST	xlink	decoy intra-protein xl	221111_QE1_ulianaf_YB_03_07.c.16940.16940.5_221111_QE1_ulianaf_YB_03_07.c.16930.16930.5	401	434	33	-	4943.61	989.73	5	-2.3	1	4	1.58	0.03	0.03	0.09	0.06	0.03	0.02	212	0	7.98	0.237	decoy_reverse_sp|P11709|BIK1_YEAST:434:x:sp|P11709|BIK1_YEAST:401	NA
221111_QE1_ulianaf_YB_03_07	YB_03_20B	supernatant in 4 mM Hepes pH 7.5 200 mM NaCl	YB_03_20	2	EYQNLSKELFLTKPQDSSSEEVASLTKK-K7-K27	sp|P11709|BIK1_YEAST	-	intralink	intralink	221111_QE1_ulianaf_YB_03_07.c.15726.15726.3_221111_QE1_ulianaf_YB_03_07.c.15768.15768.3	371	391	20	-	3336.69	1113.24	3	-2	1	10	9.42	0.27	0.17	0.18	0.18	0	0.03	400	0	30.42	0	sp|P11709|BIK1_YEAST:371:x:sp|P11709|BIK1_YEAST:391	NA
221111_QE1_ulianaf_YB_03_07	YB_03_20B	supernatant in 4 mM Hepes pH 7.5 200 mM NaCl	YB_03_20	2	LTNQFSPMDDPKSPTPMR-RLQKQETEIALR-a12-b4	sp|P11709|BIK1_YEAST	decoy_reverse_sp|P11709|BIK1_YEAST	xlink	decoy intra-protein xl	221111_QE1_ulianaf_YB_03_07.c.14865.14865.5_221111_QE1_ulianaf_YB_03_07.c.15012.15012.6	134	234	100	-	3682.87	737.581	5	-3.6	1	2	1.32	-0.01	0.06	0.02	0.01	0.01	0	28	0	4.36	0.237	decoy_reverse_sp|P11709|BIK1_YEAST:234:x:sp|P11709|BIK1_YEAST:134	NA
221111_QE1_ulianaf_YB_03_07	YB_03_20B	supernatant in 4 mM Hepes pH 7.5 200 mM NaCl	YB_03_20	2	SDFNGMGKDVMAGAAINLGFGLKPVVGYDTKGQLR-VLAESIKETIFQPQQSLFGYQLYKK-a8-b24	decoy_reverse_sp|P11709|BIK1_YEAST	decoy_reverse_sp|P11709|BIK1_YEAST	xlink	decoy intra-protein xl	221111_QE1_ulianaf_YB_03_07.c.10797.10797.6_221111_QE1_ulianaf_YB_03_07.c.10398.10398.6	395	386	9	-	6721.48	1121.26	6	-1.8	1	3	1.26	0.01	0.01	0.07	0.02	0.05	0.01	178	0.58	6.01	0.237	decoy_reverse_sp|P11709|BIK1_YEAST:386:x:decoy_reverse_sp|P11709|BIK1_YEAST:395	NA
221111_QE1_ulianaf_YB_03_07	YB_03_20B	supernatant in 4 mM Hepes pH 7.5 200 mM NaCl	YB_03_20	1	SIVRLTNQFSPMDDPKSPTPMR-EELLQQKDELIHK-a16-b7	sp|P11709|BIK1_YEAST	decoy_reverse_sp|P11709|BIK1_YEAST	xlink	decoy intra-protein xl	221111_QE1_ulianaf_YB_03_07.c.16459.16459.4_221111_QE1_ulianaf_YB_03_07.c.16485.16485.4	134	190	56	-	4276.19	1070.06	4	0.5	1	3	2.09	0.09	0.2	0.09	0.07	0.02	0.01	246	0	13.29	0.237	decoy_reverse_sp|P11709|BIK1_YEAST:190:x:sp|P11709|BIK1_YEAST:134	NA
221111_QE1_ulianaf_YB_03_07	YB_03_20B	supernatant in 4 mM Hepes pH 7.5 200 mM NaCl	YB_03_20	1	GQLKYVGPVDTKAGMFAGVDLLANIGK-K4-K12	sp|P11709|BIK1_YEAST	-	intralink	intralink	221111_QE1_ulianaf_YB_03_07.c.18650.18650.3_221111_QE1_ulianaf_YB_03_07.c.18625.18625.3	41	49	8	-	2899.55	967.526	3	0.6	1	20	6.98	0.17	0.55	0.42	0.42	0	0.08	770	0	40.79	0	sp|P11709|BIK1_YEAST:41:x:sp|P11709|BIK1_YEAST:49	NA
221111_QE1_ulianaf_YB_03_07	YB_03_20B	supernatant in 4 mM Hepes pH 7.5 200 mM NaCl	YB_03_20	2	GQLKYVGPVDTKAGMFAGVDLLANIGK-K4-K27	sp|P11709|BIK1_YEAST	-	intralink	intralink	221111_QE1_ulianaf_YB_03_07.c.18650.18650.3_221111_QE1_ulianaf_YB_03_07.c.18625.18625.3	41	64	23	-	2899.55	967.526	3	0.6	1	1	6.11	-0.01	0.21	0.03	0.03	0	0	47	0	17.4	0.024	sp|P11709|BIK1_YEAST:41:x:sp|P11709|BIK1_YEAST:64	NA
221111_QE1_ulianaf_YB_03_07	YB_03_20B	supernatant in 4 mM Hepes pH 7.5 200 mM NaCl	YB_03_20	1	EYQNLSKELFLTKPQDSSSEEVASLTKK-TKWAKER-a13-b2	sp|P11709|BIK1_YEAST	sp|P11709|BIK1_YEAST	xlink	intra-protein xl	221111_QE1_ulianaf_YB_03_07.c.15397.15397.4_221111_QE1_ulianaf_YB_03_07.c.15361.15361.4	377	347	30	-	4254.19	1064.56	4	-4.4	1	5	3.83	0.08	0.17	0.05	0.03	0.02	0.01	61	0	12.58	0.237	sp|P11709|BIK1_YEAST:347:x:sp|P11709|BIK1_YEAST:377	NA
221111_QE1_ulianaf_YB_03_07	YB_03_20B	supernatant in 4 mM Hepes pH 7.5 200 mM NaCl	YB_03_20	3	EKEIDHLKQQLELER-EKEIDHLK-a2-b2	sp|P11709|BIK1_YEAST	sp|P11709|BIK1_YEAST	xlink	intra-protein xl	221111_QE1_ulianaf_YB_03_07.c.15736.15736.4_221111_QE1_ulianaf_YB_03_07.c.15687.15687.4	263	263	0	-	3055.63	764.915	4	3.1	1	1	1.08	0	0.09	0.01	0	0	0	4	1	4.08	0.25	sp|P11709|BIK1_YEAST:263:x:sp|P11709|BIK1_YEAST:263	NA
221111_QE1_ulianaf_YB_03_07	YB_03_20B	supernatant in 4 mM Hepes pH 7.5 200 mM NaCl	YB_03_20	1	NLSHNQPTGANEDVELLKK-TTMEPLSIPKNR-a18-b10	sp|P11709|BIK1_YEAST	sp|P11709|BIK1_YEAST	xlink	intra-protein xl	221111_QE1_ulianaf_YB_03_07.c.12202.12202.4_221111_QE1_ulianaf_YB_03_07.c.12188.12188.4	328	116	212	-	3629.86	908.472	4	-3.9	2	8	5.68	0.12	0.36	0.26	0.13	0.13	0.05	699	0	32.34	0.027	sp|P11709|BIK1_YEAST:116:x:sp|P11709|BIK1_YEAST:328	NA
221111_QE1_ulianaf_YB_03_07	YB_03_20B	supernatant in 4 mM Hepes pH 7.5 200 mM NaCl	YB_03_20	1	NLSHNQPTGANEDVELLKK-EQLKMHNDSLSK-a18-b4	sp|P11709|BIK1_YEAST	sp|P11709|BIK1_YEAST	xlink	intra-protein xl	221111_QE1_ulianaf_YB_03_07.c.09587.09587.5_221111_QE1_ulianaf_YB_03_07.c.09605.09605.5	328	356	28	-	3672.84	735.575	5	-1.7	1	12	8.53	0.18	0.38	0.4	0.22	0.18	0.07	896	0	42.37	0.027	sp|P11709|BIK1_YEAST:328:x:sp|P11709|BIK1_YEAST:356	NA
221111_QE1_ulianaf_YB_03_07	YB_03_20B	supernatant in 4 mM Hepes pH 7.5 200 mM NaCl	YB_03_20	1	ENEEKVVLHAEELQFNAISEDEQFQLK-KLEEANEKIK-a5-b1	decoy_reverse_sp|P11709|BIK1_YEAST	sp|P11709|BIK1_YEAST	xlink	decoy intra-protein xl	221111_QE1_ulianaf_YB_03_07.c.14429.14429.5_221111_QE1_ulianaf_YB_03_07.c.14405.14405.5	154	392	238	-	4554.32	911.871	5	3.2	1	3	1.75	0.05	0.15	0.11	0.07	0.05	0.02	148	0.75	9.68	0.237	decoy_reverse_sp|P11709|BIK1_YEAST:154:x:sp|P11709|BIK1_YEAST:392	NA
221111_QE1_ulianaf_YB_03_07	YB_03_20B	supernatant in 4 mM Hepes pH 7.5 200 mM NaCl	YB_03_20	2	DVMAGAAINLGFGLKPVVGYDTK-QEYSNLKDLHSMSNKQELR-a15-b7	decoy_reverse_sp|P11709|BIK1_YEAST	decoy_reverse_sp|P11709|BIK1_YEAST	xlink	decoy intra-protein xl	221111_QE1_ulianaf_YB_03_07.c.11258.11258.5_221111_QE1_ulianaf_YB_03_07.c.11036.11036.6	410	95	315	-	4792.44	799.749	6	5	1	4	1.51	0.02	0.05	0.1	0.06	0.04	0.02	73	0.65	5.68	0.237	decoy_reverse_sp|P11709|BIK1_YEAST:410:x:decoy_reverse_sp|P11709|BIK1_YEAST:95	NA
221111_QE1_ulianaf_YB_03_07	YB_03_20B	supernatant in 4 mM Hepes pH 7.5 200 mM NaCl	YB_03_20	1	YFQTEYPQSGLFIQLQKVASLIEK-K17-155	sp|P11709|BIK1_YEAST	-	monolink	monolink	221111_QE1_ulianaf_YB_03_07.c.11386.11386.4_221111_QE1_ulianaf_YB_03_07.c.11667.11667.5	90	n/a	-	-	2984.61	747.159	4	5	1	9	4.31	0.03	0.15	0.07	0.07	0	0.01	34	0	12.49	0.106	sp|P11709|BIK1_YEAST:90	NA
221111_QE1_ulianaf_YB_03_07	YB_03_20B	supernatant in 4 mM Hepes pH 7.5 200 mM NaCl	YB_03_20	2	AGMFAGVDLLANIGKNDGSFMGK-VSIRPPINTSMELTKRR-a15-b15	sp|P11709|BIK1_YEAST	decoy_reverse_sp|P11709|BIK1_YEAST	xlink	decoy intra-protein xl	221111_QE1_ulianaf_YB_03_07.c.15069.15069.5_221111_QE1_ulianaf_YB_03_07.c.15097.15097.5	64	352	288	-	4447.3	890.468	5	-3.9	1	3	1.27	0.03	0.04	0.18	0.08	0.1	0.03	280	0	8.91	0.237	decoy_reverse_sp|P11709|BIK1_YEAST:352:x:sp|P11709|BIK1_YEAST:64	NA
221111_QE1_ulianaf_YB_03_07	YB_03_20B	supernatant in 4 mM Hepes pH 7.5 200 mM NaCl	YB_03_20	2	DELIHKEREYTIAEQR-TKWAKER-a6-b2	decoy_reverse_sp|P11709|BIK1_YEAST	sp|P11709|BIK1_YEAST	xlink	decoy intra-protein xl	221111_QE1_ulianaf_YB_03_07.c.12291.12291.5_221111_QE1_ulianaf_YB_03_07.c.12601.12601.4	196	347	151	-	3084.59	772.155	4	-3.1	1	0	0.98	-0.02	0.03	0.01	0.01	0	0	8	0	2.7	0.263	decoy_reverse_sp|P11709|BIK1_YEAST:196:x:sp|P11709|BIK1_YEAST:347	NA
221111_QE1_ulianaf_YB_03_07	YB_03_20B	supernatant in 4 mM Hepes pH 7.5 200 mM NaCl	YB_03_20	1	KSSLSESVTQPDEAKLTFLEK-NDGSFMGKK-a1-b8	decoy_reverse_sp|P11709|BIK1_YEAST	sp|P11709|BIK1_YEAST	xlink	decoy intra-protein xl	221111_QE1_ulianaf_YB_03_07.c.18189.18189.3_221111_QE1_ulianaf_YB_03_07.c.18086.18086.3	68	72	4	-	3456.73	1153.25	3	-1.7	1	1	2.42	-0.02	0.14	0.05	0.05	0	0.01	68	0.89	8.93	0.237	decoy_reverse_sp|P11709|BIK1_YEAST:68:x:sp|P11709|BIK1_YEAST:72	NA
221111_QE1_ulianaf_YB_03_07	YB_03_20B	supernatant in 4 mM Hepes pH 7.5 200 mM NaCl	YB_03_20	1	NLSHNQPTGANEDVELLKK-KSSLSESVTQPDEAK-a18-b1	sp|P11709|BIK1_YEAST	decoy_reverse_sp|P11709|BIK1_YEAST	xlink	decoy intra-protein xl	221111_QE1_ulianaf_YB_03_07.c.14520.14520.5_221111_QE1_ulianaf_YB_03_07.c.14470.14470.5	328	68	260	-	3848.94	770.796	5	3.5	2	5	3.26	0.05	0.14	0.13	0.08	0.05	0.02	276	0.74	14.81	0.191	decoy_reverse_sp|P11709|BIK1_YEAST:68:x:sp|P11709|BIK1_YEAST:328	NA
221111_QE1_ulianaf_YB_03_07	YB_03_20B	supernatant in 4 mM Hepes pH 7.5 200 mM NaCl	YB_03_20	2	VLAESIKETIFQPQQSLFGYQLYK-KHQLYK-a7-b1	decoy_reverse_sp|P11709|BIK1_YEAST	decoy_reverse_sp|P11709|BIK1_YEAST	xlink	decoy intra-protein xl	221111_QE1_ulianaf_YB_03_07.c.15894.15894.4_221111_QE1_ulianaf_YB_03_07.c.15857.15857.4	369	225	144	-	3783.03	946.766	4	1.3	1	1	1.06	-0.01	0.02	0	0	0	0	5	0	2.56	0.263	decoy_reverse_sp|P11709|BIK1_YEAST:225:x:decoy_reverse_sp|P11709|BIK1_YEAST:369	NA
221111_QE1_ulianaf_YB_03_07	YB_03_20B	supernatant in 4 mM Hepes pH 7.5 200 mM NaCl	YB_03_20	1	EKEIDHLKQQLELER-NIEDQFELHKTK-a8-b10	sp|P11709|BIK1_YEAST	sp|P11709|BIK1_YEAST	xlink	intra-protein xl	221111_QE1_ulianaf_YB_03_07.c.13386.13386.5_221111_QE1_ulianaf_YB_03_07.c.12835.12835.5	269	345	76	-	3545.82	710.172	5	-4.3	1	1	1.83	-0.01	0.19	0.02	0.01	0	0	38	0.85	8.32	0.237	sp|P11709|BIK1_YEAST:269:x:sp|P11709|BIK1_YEAST:345	NA
221111_QE1_ulianaf_YB_03_07	YB_03_20B	supernatant in 4 mM Hepes pH 7.5 200 mM NaCl	YB_03_20	1	EYQNLSKELFLTKPQDSSSEEVASLTK-K7-K13	sp|P11709|BIK1_YEAST	-	intralink	intralink	221111_QE1_ulianaf_YB_03_07.c.17296.17296.3_221111_QE1_ulianaf_YB_03_07.c.17531.17531.3	371	377	6	-	3208.61	1070.55	3	3.7	1	13	5.78	-0.02	0.38	0.2	0.2	0	0.04	262	0.37	24.58	0	sp|P11709|BIK1_YEAST:371:x:sp|P11709|BIK1_YEAST:377	NA
221111_QE1_ulianaf_YB_03_07	YB_03_20B	supernatant in 4 mM Hepes pH 7.5 200 mM NaCl	YB_03_20	1	NLSHNQPTGANEDVELLKK-RQQAKQK-a18-b5	sp|P11709|BIK1_YEAST	sp|P11709|BIK1_YEAST	xlink	intra-protein xl	221111_QE1_ulianaf_YB_03_07.c.07377.07377.5_221111_QE1_ulianaf_YB_03_07.c.07334.07334.5	328	281	47	-	3129.66	626.939	5	1.2	1	5	7.35	0.34	0.22	0.47	0.42	0.05	0.07	1095	0.83	40.7	0.027	sp|P11709|BIK1_YEAST:281:x:sp|P11709|BIK1_YEAST:328	NA
221111_QE1_ulianaf_YB_03_07	YB_03_20B	supernatant in 4 mM Hepes pH 7.5 200 mM NaCl	YB_03_20	2	NLSHNQPTGANEDVELLKK-EQQLLKK-a18-b6	sp|P11709|BIK1_YEAST	decoy_reverse_sp|P11709|BIK1_YEAST	xlink	decoy intra-protein xl	221111_QE1_ulianaf_YB_03_07.c.07377.07377.5_221111_QE1_ulianaf_YB_03_07.c.07334.07334.5	328	130	198	-	3129.66	626.939	5	-3.2	1	2	5.33	0.34	0.14	0.44	0.42	0.02	0.06	1035	0	33.83	0.027	decoy_reverse_sp|P11709|BIK1_YEAST:130:x:sp|P11709|BIK1_YEAST:328	NA
221111_QE1_ulianaf_YB_03_07	YB_03_20B	supernatant in 4 mM Hepes pH 7.5 200 mM NaCl	YB_03_20	1	DVMAGAAINLGFGLKPVVGYDTKGQLR-DELIHKER-a15-b6	decoy_reverse_sp|P11709|BIK1_YEAST	decoy_reverse_sp|P11709|BIK1_YEAST	xlink	decoy intra-protein xl	221111_QE1_ulianaf_YB_03_07.c.17704.17704.4_221111_QE1_ulianaf_YB_03_07.c.17705.17705.4	410	196	214	-	3966.1	992.532	4	-1.4	1	1	1.48	0.07	0.1	0.06	0.06	0	0.01	115	0	7.28	0.237	decoy_reverse_sp|P11709|BIK1_YEAST:196:x:decoy_reverse_sp|P11709|BIK1_YEAST:410	NA
221111_QE1_ulianaf_YB_03_07	YB_03_20B	supernatant in 4 mM Hepes pH 7.5 200 mM NaCl	YB_03_20	1	IKQLEQAQAQTAVESLPIFDPPAPVDTTAGR-KIGCFIQIPNLGR-a2-b1	sp|P11709|BIK1_YEAST	sp|P11709|BIK1_YEAST	xlink	intra-protein xl	221111_QE1_ulianaf_YB_03_07.c.16940.16940.5_221111_QE1_ulianaf_YB_03_07.c.16930.16930.5	401	25	376	-	4943.61	989.73	5	-2.3	1	4	2.62	0.03	0.07	0.12	0.05	0.07	0.03	269	0.67	11.88	0.237	sp|P11709|BIK1_YEAST:25:x:sp|P11709|BIK1_YEAST:401	NA
221111_QE1_ulianaf_YB_03_07	YB_03_20B	supernatant in 4 mM Hepes pH 7.5 200 mM NaCl	YB_03_20	2	QEYSNLKDLHSMSNKQELR-KQLEQLR-a15-b1	decoy_reverse_sp|P11709|BIK1_YEAST	sp|P11709|BIK1_YEAST	xlink	decoy intra-protein xl	221111_QE1_ulianaf_YB_03_07.c.17597.17597.3_221111_QE1_ulianaf_YB_03_07.c.16640.16640.3	103	329	226	-	3370.72	1124.58	3	-3.9	1	1	0.96	0	0.03	0	0	0	0	2	0	2.66	0.263	decoy_reverse_sp|P11709|BIK1_YEAST:103:x:sp|P11709|BIK1_YEAST:329	NA
221111_QE1_ulianaf_YB_03_07	YB_03_20B	supernatant in 4 mM Hepes pH 7.5 200 mM NaCl	YB_03_20	1	NLSHNQPTGANEDVELLKK-KQLEQLR-a18-b1	sp|P11709|BIK1_YEAST	sp|P11709|BIK1_YEAST	xlink	intra-protein xl	221111_QE1_ulianaf_YB_03_07.c.10433.10433.3_221111_QE1_ulianaf_YB_03_07.c.10455.10455.3	328	329	1	-	3157.67	1053.57	3	-0.5	1	7	9.2	0.54	0.51	0.44	0.36	0.07	0.07	961	0.87	48.46	0	sp|P11709|BIK1_YEAST:328:x:sp|P11709|BIK1_YEAST:329	NA
221111_QE1_ulianaf_YB_03_07	YB_03_20B	supernatant in 4 mM Hepes pH 7.5 200 mM NaCl	YB_03_20	1	LTFLEKQEYSNLK-DLHSMSNKQELR-a6-b8	decoy_reverse_sp|P11709|BIK1_YEAST	decoy_reverse_sp|P11709|BIK1_YEAST	xlink	decoy intra-protein xl	221111_QE1_ulianaf_YB_03_07.c.09086.09086.4_221111_QE1_ulianaf_YB_03_07.c.09011.09011.4	88	103	15	-	3206.64	802.667	4	2.3	2	3	2.59	0	0.2	0.04	0.03	0.01	0.01	77	0	10.8	0.237	decoy_reverse_sp|P11709|BIK1_YEAST:103:x:decoy_reverse_sp|P11709|BIK1_YEAST:88	NA
221111_QE1_ulianaf_YB_03_07	YB_03_20B	supernatant in 4 mM Hepes pH 7.5 200 mM NaCl	YB_03_20	3	DNSNTHAWTKRDDSLEMSISVR-LQRKQLHYK-a10-b4	decoy_reverse_sp|P11709|BIK1_YEAST	sp|P11709|BIK1_YEAST	xlink	decoy intra-protein xl	221111_QE1_ulianaf_YB_03_07.c.15111.15111.3_221111_QE1_ulianaf_YB_03_07.c.15123.15123.3	271	229	42	-	3911.95	1304.99	3	-5.5	1	3	2.1	0.13	0.08	0.04	0.03	0.01	0.01	69	0.81	7.4	0.237	decoy_reverse_sp|P11709|BIK1_YEAST:271:x:sp|P11709|BIK1_YEAST:229	NA
221111_QE1_ulianaf_YB_03_07	YB_03_20B	supernatant in 4 mM Hepes pH 7.5 200 mM NaCl	YB_03_20	1	LTFLEKQEYSNLKDLHSMSNK-EQQLLKK-a6-b6	decoy_reverse_sp|P11709|BIK1_YEAST	decoy_reverse_sp|P11709|BIK1_YEAST	xlink	decoy intra-protein xl	221111_QE1_ulianaf_YB_03_07.c.12100.12100.4_221111_QE1_ulianaf_YB_03_07.c.11476.11476.4	88	130	42	-	3547.84	887.969	4	-4.3	1	1	1.9	0.04	0.16	0.06	0.06	0	0.01	50	0	8.17	0.237	decoy_reverse_sp|P11709|BIK1_YEAST:130:x:decoy_reverse_sp|P11709|BIK1_YEAST:88	NA
221111_QE1_ulianaf_YB_03_07	YB_03_20B	supernatant in 4 mM Hepes pH 7.5 200 mM NaCl	YB_03_20	1	YQRKIGCFIQIPNLGR-KIGCFIQIPNLGR-a4-b1	sp|P11709|BIK1_YEAST	sp|P11709|BIK1_YEAST	xlink	intra-protein xl	221111_QE1_ulianaf_YB_03_07.c.15803.15803.5_221111_QE1_ulianaf_YB_03_07.c.14932.14932.5	25	25	0	-	3614.95	723.998	5	-4.6	1	3	1.49	0.04	0.06	0.04	0.02	0.02	0.01	91	0	5.97	0.237	sp|P11709|BIK1_YEAST:25:x:sp|P11709|BIK1_YEAST:25	NA
221111_QE1_ulianaf_YB_03_07	YB_03_20B	supernatant in 4 mM Hepes pH 7.5 200 mM NaCl	YB_03_20	2	GQLRNFGQGLIICIPKR-ENALEEKK-a16-b7	decoy_reverse_sp|P11709|BIK1_YEAST	decoy_reverse_sp|P11709|BIK1_YEAST	xlink	decoy intra-protein xl	221111_QE1_ulianaf_YB_03_07.c.12398.12398.5_221111_QE1_ulianaf_YB_03_07.c.12378.12378.5	434	67	367	-	3066.66	614.34	5	-1.3	1	1	1.93	-0.01	0.25	0.01	0.01	0	0	22	0	9.62	0.237	decoy_reverse_sp|P11709|BIK1_YEAST:434:x:decoy_reverse_sp|P11709|BIK1_YEAST:67	NA
221111_QE1_ulianaf_YB_03_07	YB_03_20B	supernatant in 4 mM Hepes pH 7.5 200 mM NaCl	YB_03_20	2	YVGPVDTKAGMFAGVDLLANIGK-HQLYKRLQK-a8-b5	sp|P11709|BIK1_YEAST	decoy_reverse_sp|P11709|BIK1_YEAST	xlink	decoy intra-protein xl	221111_QE1_ulianaf_YB_03_07.c.15760.15760.4_221111_QE1_ulianaf_YB_03_07.c.15719.15719.4	49	230	181	-	3685.99	922.506	4	-2.2	3	3	1.91	0.05	0.08	0.06	0	0.06	0.02	126	0	8.17	0.237	decoy_reverse_sp|P11709|BIK1_YEAST:230:x:sp|P11709|BIK1_YEAST:49	NA
221111_QE1_ulianaf_YB_03_07	YB_03_20B	supernatant in 4 mM Hepes pH 7.5 200 mM NaCl	YB_03_20	2	YVGPVDTKAGMFAGVDLLANIGK-GQLKYVGPVDTK-a8-b4	sp|P11709|BIK1_YEAST	sp|P11709|BIK1_YEAST	xlink	intra-protein xl	221111_QE1_ulianaf_YB_03_07.c.15607.15607.5_221111_QE1_ulianaf_YB_03_07.c.15492.15492.5	49	41	8	-	3776.99	756.406	5	-4.3	1	2	2	-0.01	0.11	0.03	0.02	0.01	0.01	38	0	6.97	0.237	sp|P11709|BIK1_YEAST:41:x:sp|P11709|BIK1_YEAST:49	NA
221111_QE1_ulianaf_YB_03_07	YB_03_20B	supernatant in 4 mM Hepes pH 7.5 200 mM NaCl	YB_03_20	1	EELLQQKDELIHKER-EKEIDHLK-a13-b2	decoy_reverse_sp|P11709|BIK1_YEAST	sp|P11709|BIK1_YEAST	xlink	decoy intra-protein xl	221111_QE1_ulianaf_YB_03_07.c.15736.15736.4_221111_QE1_ulianaf_YB_03_07.c.15687.15687.4	196	263	67	-	3055.63	764.915	4	3.1	2	1	1.68	-0.02	0.18	0.05	0.05	0	0.01	39	0.94	7.91	0.237	decoy_reverse_sp|P11709|BIK1_YEAST:196:x:sp|P11709|BIK1_YEAST:263	NA
221111_QE1_ulianaf_YB_03_07	YB_03_20B	supernatant in 4 mM Hepes pH 7.5 200 mM NaCl	YB_03_20	1	EYQNLSKELFLTKPQDSSSEEVASLTK-K7-K27	sp|P11709|BIK1_YEAST	-	intralink	intralink	221111_QE1_ulianaf_YB_03_07.c.18065.18065.3_221111_QE1_ulianaf_YB_03_07.c.17531.17531.3	371	391	20	-	3208.61	1070.55	3	2.7	1	2	2.06	0.03	0.08	0.02	0.02	0	0	7	0.51	6.14	0.148	sp|P11709|BIK1_YEAST:371:x:sp|P11709|BIK1_YEAST:391	NA
221111_QE1_ulianaf_YB_03_07	YB_03_20B	supernatant in 4 mM Hepes pH 7.5 200 mM NaCl	YB_03_20	1	YVGPVDTKAGMFAGVDLLANIGK-EKWAKTK-a8-b5	sp|P11709|BIK1_YEAST	decoy_reverse_sp|P11709|BIK1_YEAST	xlink	decoy intra-protein xl	221111_QE1_ulianaf_YB_03_07.c.14541.14541.4_221111_QE1_ulianaf_YB_03_07.c.13923.13923.4	49	112	63	-	3362.78	841.704	4	-3.1	6	3	3.42	0.06	0.14	0.14	0.11	0.03	0.02	80	0.53	11.69	0.237	decoy_reverse_sp|P11709|BIK1_YEAST:112:x:sp|P11709|BIK1_YEAST:49	NA
221111_QE1_ulianaf_YB_03_07	YB_03_20B	supernatant in 4 mM Hepes pH 7.5 200 mM NaCl	YB_03_20	1	SSLSESVTQPDEAKLTFLEKQEYSNLK-QKQAQR-a20-b2	decoy_reverse_sp|P11709|BIK1_YEAST	decoy_reverse_sp|P11709|BIK1_YEAST	xlink	decoy intra-protein xl	221111_QE1_ulianaf_YB_03_07.c.14603.14603.5_221111_QE1_ulianaf_YB_03_07.c.14853.14853.5	88	178	90	-	3966.01	794.21	5	-2.9	1	2	1.91	0.01	0.08	0.03	0.02	0.01	0.01	26	0.48	6.12	0.237	decoy_reverse_sp|P11709|BIK1_YEAST:178:x:decoy_reverse_sp|P11709|BIK1_YEAST:88	NA
221111_QE1_ulianaf_YB_03_07	YB_03_20B	supernatant in 4 mM Hepes pH 7.5 200 mM NaCl	YB_03_20	1	DVMAGAAINLGFGLKPVVGYDTK-QEYSNLKDLHSMSNKQELR-a15-b15	decoy_reverse_sp|P11709|BIK1_YEAST	decoy_reverse_sp|P11709|BIK1_YEAST	xlink	decoy intra-protein xl	221111_QE1_ulianaf_YB_03_07.c.11258.11258.5_221111_QE1_ulianaf_YB_03_07.c.11036.11036.6	410	103	307	-	4792.44	799.749	6	5	1	4	1.54	0	0.1	0.09	0.06	0.04	0.02	70	0.55	6.68	0.237	decoy_reverse_sp|P11709|BIK1_YEAST:103:x:decoy_reverse_sp|P11709|BIK1_YEAST:410	NA
221111_QE1_ulianaf_YB_03_07	YB_03_20B	supernatant in 4 mM Hepes pH 7.5 200 mM NaCl	YB_03_20	2	SSLSESVTQPDEAKLTFLEKQEYSNLK-QKQAQR-a14-b2	decoy_reverse_sp|P11709|BIK1_YEAST	decoy_reverse_sp|P11709|BIK1_YEAST	xlink	decoy intra-protein xl	221111_QE1_ulianaf_YB_03_07.c.14603.14603.5_221111_QE1_ulianaf_YB_03_07.c.14853.14853.5	82	178	96	-	3966.01	794.21	5	-2.9	1	2	1.8	0.01	0.05	0.02	0.01	0.01	0	19	0.57	5.13	0.237	decoy_reverse_sp|P11709|BIK1_YEAST:178:x:decoy_reverse_sp|P11709|BIK1_YEAST:82	NA
221111_QE1_ulianaf_YB_03_07	YB_03_20B	supernatant in 4 mM Hepes pH 7.5 200 mM NaCl	YB_03_20	1	EYQNLSKELFLTKPQDSSSEEVASLTKK-K7-K28	sp|P11709|BIK1_YEAST	-	intralink	intralink	221111_QE1_ulianaf_YB_03_07.c.15726.15726.3_221111_QE1_ulianaf_YB_03_07.c.15768.15768.3	371	392	21	-	3336.69	1113.24	3	-2	1	10	9.8	0.29	0.17	0.18	0.18	0	0.03	400	0	31.22	0	sp|P11709|BIK1_YEAST:371:x:sp|P11709|BIK1_YEAST:392	NA
221111_QE1_ulianaf_YB_03_07	YB_03_20B	supernatant in 4 mM Hepes pH 7.5 200 mM NaCl	YB_03_20	1	KYFQTEYPQSGLFIQLQK-TKWAKER-a1-b5	sp|P11709|BIK1_YEAST	sp|P11709|BIK1_YEAST	xlink	intra-protein xl	221111_QE1_ulianaf_YB_03_07.c.12663.12663.4_221111_QE1_ulianaf_YB_03_07.c.11643.11643.4	73	350	277	-	3272.73	819.191	4	3	1	3	2.73	0.01	0.14	0.04	0.02	0.02	0.01	78	0	9.99	0.237	sp|P11709|BIK1_YEAST:350:x:sp|P11709|BIK1_YEAST:73	NA
221111_QE1_ulianaf_YB_03_07	YB_03_20B	supernatant in 4 mM Hepes pH 7.5 200 mM NaCl	YB_03_20	3	EYQNLSKELFLTKPQDSSSEEVASLTKK-K13-K28	sp|P11709|BIK1_YEAST	-	intralink	intralink	221111_QE1_ulianaf_YB_03_07.c.15726.15726.3_221111_QE1_ulianaf_YB_03_07.c.15768.15768.3	377	392	15	-	3336.69	1113.24	3	-2	1	11	6.24	0.21	0.15	0.19	0.19	0	0.03	405	0	23.76	0	sp|P11709|BIK1_YEAST:377:x:sp|P11709|BIK1_YEAST:392	NA
221111_QE1_ulianaf_YB_03_07	YB_03_20B	supernatant in 4 mM Hepes pH 7.5 200 mM NaCl	YB_03_20	1	QPSMSLTDMPNDPTFPKR-RLQKQETEIALR-a17-b4	decoy_reverse_sp|P11709|BIK1_YEAST	decoy_reverse_sp|P11709|BIK1_YEAST	xlink	decoy intra-protein xl	221111_QE1_ulianaf_YB_03_07.c.14865.14865.5_221111_QE1_ulianaf_YB_03_07.c.15012.15012.6	336	234	102	-	3682.87	737.581	5	-3.6	1	2	1.95	0.02	0.09	0.05	0.04	0.01	0.01	66	0.62	7.04	0.237	decoy_reverse_sp|P11709|BIK1_YEAST:234:x:decoy_reverse_sp|P11709|BIK1_YEAST:336	NA
221111_QE1_ulianaf_YB_03_07	YB_03_20B	supernatant in 4 mM Hepes pH 7.5 200 mM NaCl	YB_03_20	3	ELFLTKPQDSSSEEVASLTKKLEEANEK-K6-156	sp|P11709|BIK1_YEAST	-	monolink	monolink	221111_QE1_ulianaf_YB_03_07.c.12119.12119.4_221111_QE1_ulianaf_YB_03_07.c.12107.12107.4	377	n/a	-	-	3305.68	827.427	4	-0.6	1	12	5.61	0	0.28	0.17	0.17	0	0.03	285	0	22.48	0	sp|P11709|BIK1_YEAST:377	NA
221111_QE1_ulianaf_YB_03_07	YB_03_20B	supernatant in 4 mM Hepes pH 7.5 200 mM NaCl	YB_03_20	3	EELLQQKDELIHKER-RLQKQETEIALR-a13-b4	decoy_reverse_sp|P11709|BIK1_YEAST	decoy_reverse_sp|P11709|BIK1_YEAST	xlink	decoy intra-protein xl	221111_QE1_ulianaf_YB_03_07.c.15928.15928.4_221111_QE1_ulianaf_YB_03_07.c.15865.15865.4	196	234	38	-	3528.92	883.237	4	-3.1	2	3	2.38	0	0.18	0.05	0.03	0.03	0.01	102	0	10.48	0.237	decoy_reverse_sp|P11709|BIK1_YEAST:196:x:decoy_reverse_sp|P11709|BIK1_YEAST:234	NA
221111_QE1_ulianaf_YB_03_07	YB_03_20B	supernatant in 4 mM Hepes pH 7.5 200 mM NaCl	YB_03_20	2	WAKTKHQINDEFLER-NDGSFMGKK-a3-b8	decoy_reverse_sp|P11709|BIK1_YEAST	sp|P11709|BIK1_YEAST	xlink	decoy intra-protein xl	221111_QE1_ulianaf_YB_03_07.c.17964.17964.3_221111_QE1_ulianaf_YB_03_07.c.17894.17894.3	112	72	40	-	3034.51	1012.51	3	4.5	1	2	1.93	0.03	0.13	0.03	0.01	0.02	0.01	6	0	6.84	0.237	decoy_reverse_sp|P11709|BIK1_YEAST:112:x:sp|P11709|BIK1_YEAST:72	NA
221111_QE1_ulianaf_YB_03_07	YB_03_20B	supernatant in 4 mM Hepes pH 7.5 200 mM NaCl	YB_03_20	1	YVGPVDTKAGMFAGVDLLANIGKNDGSFMGK-ENALEEKK-a23-b7	sp|P11709|BIK1_YEAST	decoy_reverse_sp|P11709|BIK1_YEAST	xlink	decoy intra-protein xl	221111_QE1_ulianaf_YB_03_07.c.17766.17766.5_221111_QE1_ulianaf_YB_03_07.c.17767.17767.5	64	67	3	-	4269.15	854.837	5	3.4	1	1	1.62	0.04	0.14	0.1	0.1	0	0.01	258	0.62	11.07	0.237	decoy_reverse_sp|P11709|BIK1_YEAST:67:x:sp|P11709|BIK1_YEAST:64	NA
221111_QE1_ulianaf_YB_03_07	YB_03_20B	supernatant in 4 mM Hepes pH 7.5 200 mM NaCl	YB_03_20	3	SSLSESVTQPDEAKLTFLEK-QKQAQRR-a14-b2	decoy_reverse_sp|P11709|BIK1_YEAST	decoy_reverse_sp|P11709|BIK1_YEAST	xlink	decoy intra-protein xl	221111_QE1_ulianaf_YB_03_07.c.17772.17772.3_221111_QE1_ulianaf_YB_03_07.c.17768.17768.3	82	178	96	-	3259.71	1087.58	3	1.3	1	1	2.26	0.01	0.09	0.09	0.06	0.03	0.02	179	0.76	9.87	0.237	decoy_reverse_sp|P11709|BIK1_YEAST:178:x:decoy_reverse_sp|P11709|BIK1_YEAST:82	NA
221111_QE1_ulianaf_YB_03_07	YB_03_20B	supernatant in 4 mM Hepes pH 7.5 200 mM NaCl	YB_03_20	3	SDFNGMGKDVMAGAAINLGFGLKPVVGYDTK-ENALEEKK-a8-b7	decoy_reverse_sp|P11709|BIK1_YEAST	decoy_reverse_sp|P11709|BIK1_YEAST	xlink	decoy intra-protein xl	221111_QE1_ulianaf_YB_03_07.c.17766.17766.5_221111_QE1_ulianaf_YB_03_07.c.17767.17767.5	395	67	328	-	4269.15	854.837	5	3.4	1	1	1.34	0.03	0.08	0.05	0.05	0	0.01	130	0.63	6.86	0.237	decoy_reverse_sp|P11709|BIK1_YEAST:395:x:decoy_reverse_sp|P11709|BIK1_YEAST:67	NA
221111_QE1_ulianaf_YB_03_07	YB_03_20B	supernatant in 4 mM Hepes pH 7.5 200 mM NaCl	YB_03_20	1	ELFLTKPQDSSSEEVASLTK-EQLKMHNDSLSK-a6-b4	sp|P11709|BIK1_YEAST	sp|P11709|BIK1_YEAST	xlink	intra-protein xl	221111_QE1_ulianaf_YB_03_07.c.11952.11952.5_221111_QE1_ulianaf_YB_03_07.c.12329.12329.5	377	356	21	-	3774.89	755.986	5	0.5	2	2	1.82	0.04	0.17	0.04	0.02	0.02	0.01	28	0.76	7.85	0.237	sp|P11709|BIK1_YEAST:356:x:sp|P11709|BIK1_YEAST:377	NA
221111_QE1_ulianaf_YB_03_07	YB_03_20B	supernatant in 4 mM Hepes pH 7.5 200 mM NaCl	YB_03_20	2	SSLSESVTQPDEAKLTFLEK-EQLKMHNDSLSK-a14-b4	decoy_reverse_sp|P11709|BIK1_YEAST	sp|P11709|BIK1_YEAST	xlink	decoy intra-protein xl	221111_QE1_ulianaf_YB_03_07.c.11952.11952.5_221111_QE1_ulianaf_YB_03_07.c.12329.12329.5	82	356	274	-	3774.89	755.986	5	0.5	1	1	1.26	0.01	0.11	0.07	0.05	0.02	0.01	51	0	5.94	0.237	decoy_reverse_sp|P11709|BIK1_YEAST:82:x:sp|P11709|BIK1_YEAST:356	NA
221111_QE1_ulianaf_YB_03_07	YB_03_20B	supernatant in 4 mM Hepes pH 7.5 200 mM NaCl	YB_03_20	1	QEYSNLKDLHSMSNKQELR-KQLEQLR-a7-b1	decoy_reverse_sp|P11709|BIK1_YEAST	sp|P11709|BIK1_YEAST	xlink	decoy intra-protein xl	221111_QE1_ulianaf_YB_03_07.c.17597.17597.3_221111_QE1_ulianaf_YB_03_07.c.16640.16640.3	95	329	234	-	3370.72	1124.58	3	-3.9	1	1	0.91	-0.03	0.05	0	0	0	0	1	0	2.76	0.263	decoy_reverse_sp|P11709|BIK1_YEAST:95:x:sp|P11709|BIK1_YEAST:329	NA
221111_QE1_ulianaf_YB_03_07	YB_03_20B	supernatant in 4 mM Hepes pH 7.5 200 mM NaCl	YB_03_20	1	AGMFAGVDLLANIGKNDGSFMGK-RVSIRPPINTSMELTKR-a15-b16	sp|P11709|BIK1_YEAST	decoy_reverse_sp|P11709|BIK1_YEAST	xlink	decoy intra-protein xl	221111_QE1_ulianaf_YB_03_07.c.15069.15069.5_221111_QE1_ulianaf_YB_03_07.c.15097.15097.5	64	352	288	-	4447.3	890.468	5	-3.9	1	3	2.42	0.06	0.06	0.27	0.1	0.17	0.05	420	0.62	14.4	0.234	decoy_reverse_sp|P11709|BIK1_YEAST:352:x:sp|P11709|BIK1_YEAST:64	NA
221111_QE1_ulianaf_YB_03_07	YB_03_20B	supernatant in 4 mM Hepes pH 7.5 200 mM NaCl	YB_03_20	2	NLSHNQPTGANEDVELLKK-QKQAQRR-a18-b2	sp|P11709|BIK1_YEAST	decoy_reverse_sp|P11709|BIK1_YEAST	xlink	decoy intra-protein xl	221111_QE1_ulianaf_YB_03_07.c.10433.10433.3_221111_QE1_ulianaf_YB_03_07.c.10455.10455.3	328	178	150	-	3157.67	1053.57	3	4	1	3	7.16	0.54	0.45	0.42	0.36	0.05	0.06	912	0	42.34	0.027	decoy_reverse_sp|P11709|BIK1_YEAST:178:x:sp|P11709|BIK1_YEAST:328	NA
221111_QE1_ulianaf_YB_03_07	YB_03_20B	supernatant in 4 mM Hepes pH 7.5 200 mM NaCl	YB_03_20	2	KYFQTEYPQSGLFIQLQK-TKWAKER-a1-b2	sp|P11709|BIK1_YEAST	sp|P11709|BIK1_YEAST	xlink	intra-protein xl	221111_QE1_ulianaf_YB_03_07.c.12663.12663.4_221111_QE1_ulianaf_YB_03_07.c.11643.11643.4	73	347	274	-	3272.73	819.191	4	3	1	3	2.49	0.03	0.14	0.03	0.02	0.02	0.01	60	0	9.08	0.237	sp|P11709|BIK1_YEAST:347:x:sp|P11709|BIK1_YEAST:73	NA
221111_QE1_ulianaf_YB_03_07	YB_03_20B	supernatant in 4 mM Hepes pH 7.5 200 mM NaCl	YB_03_20	1	DLHSMSNKQELREK-LQRKQLHYK-a8-b4	decoy_reverse_sp|P11709|BIK1_YEAST	sp|P11709|BIK1_YEAST	xlink	decoy intra-protein xl	221111_QE1_ulianaf_YB_03_07.c.13752.13752.3_221111_QE1_ulianaf_YB_03_07.c.13713.13713.3	103	229	126	-	3064.62	1022.55	3	-0.3	1	3	2.85	0.03	0.35	0.23	0.2	0.03	0.04	121	0.92	15.87	0.191	decoy_reverse_sp|P11709|BIK1_YEAST:103:x:sp|P11709|BIK1_YEAST:229	NA
221111_QE1_ulianaf_YB_03_07	YB_03_20B	supernatant in 4 mM Hepes pH 7.5 200 mM NaCl	YB_03_20	1	YFQTEYPQSGLFIQLQKVASLIEK-KHQLYK-a17-b1	sp|P11709|BIK1_YEAST	decoy_reverse_sp|P11709|BIK1_YEAST	xlink	decoy intra-protein xl	221111_QE1_ulianaf_YB_03_07.c.15894.15894.4_221111_QE1_ulianaf_YB_03_07.c.15857.15857.4	90	225	135	-	3783.03	946.766	4	1.3	1	1	1.58	0	0.15	0.03	0.03	0	0	39	0.37	6.99	0.237	decoy_reverse_sp|P11709|BIK1_YEAST:225:x:sp|P11709|BIK1_YEAST:90	NA
221111_QE1_ulianaf_YB_03_07	YB_03_20B	supernatant in 4 mM Hepes pH 7.5 200 mM NaCl	YB_03_20	3	KSSLSESVTQPDEAKLTFLEK-NDGSFMGKK-a15-b8	decoy_reverse_sp|P11709|BIK1_YEAST	sp|P11709|BIK1_YEAST	xlink	decoy intra-protein xl	221111_QE1_ulianaf_YB_03_07.c.18189.18189.3_221111_QE1_ulianaf_YB_03_07.c.18086.18086.3	82	72	10	-	3456.73	1153.25	3	-1.7	1	1	1.77	-0.02	0.11	0.05	0.04	0	0.01	58	0.98	6.95	0.237	decoy_reverse_sp|P11709|BIK1_YEAST:82:x:sp|P11709|BIK1_YEAST:72	NA
221111_QE1_ulianaf_YB_03_07	YB_03_20B	supernatant in 4 mM Hepes pH 7.5 200 mM NaCl	YB_03_20	1	KANHNTTSDWKPDNGHMNDLNSSEVTIELR-K11-156	sp|P11709|BIK1_YEAST	-	monolink	monolink	221111_QE1_ulianaf_YB_03_07.c.11335.11335.3_221111_QE1_ulianaf_YB_03_07.c.12217.12217.3	198	n/a	-	-	3578.65	1193.89	3	-4.9	2	19	6.36	0.13	0.39	0.31	0.31	0	0.05	763	0	35.64	0	sp|P11709|BIK1_YEAST:198	NA
221111_QE1_ulianaf_YB_03_07	YB_03_20B	supernatant in 4 mM Hepes pH 7.5 200 mM NaCl	YB_03_20	1	YFQTEYPQSGLFIQLQKVASLIEK-NDGSFMGKK-a17-b8	sp|P11709|BIK1_YEAST	sp|P11709|BIK1_YEAST	xlink	intra-protein xl	221111_QE1_ulianaf_YB_03_07.c.14821.14821.4_221111_QE1_ulianaf_YB_03_07.c.14782.14782.4	90	72	18	-	3950.02	988.512	4	0.1	1	5	3.14	0.08	0.2	0.12	0.04	0.08	0.03	412	0	18.53	0.136	sp|P11709|BIK1_YEAST:72:x:sp|P11709|BIK1_YEAST:90	NA
221111_QE1_ulianaf_YB_03_07	YB_03_20B	supernatant in 4 mM Hepes pH 7.5 200 mM NaCl	YB_03_20	2	EELLQQKDELIHKER-NIEDQFELHKTK-a7-b10	decoy_reverse_sp|P11709|BIK1_YEAST	sp|P11709|BIK1_YEAST	xlink	decoy intra-protein xl	221111_QE1_ulianaf_YB_03_07.c.13386.13386.5_221111_QE1_ulianaf_YB_03_07.c.12835.12835.5	190	345	155	-	3545.82	710.172	5	-4.3	1	1	1.09	-0.01	0.21	0.01	0.01	0	0	28	0.8	7.09	0.237	decoy_reverse_sp|P11709|BIK1_YEAST:190:x:sp|P11709|BIK1_YEAST:345	NA
221111_QE1_ulianaf_YB_03_07	YB_03_20B	supernatant in 4 mM Hepes pH 7.5 200 mM NaCl	YB_03_20	3	EELLQQKDELIHKER-NIEDQFELHKTK-a13-b10	decoy_reverse_sp|P11709|BIK1_YEAST	sp|P11709|BIK1_YEAST	xlink	decoy intra-protein xl	221111_QE1_ulianaf_YB_03_07.c.13386.13386.5_221111_QE1_ulianaf_YB_03_07.c.12835.12835.5	196	345	149	-	3545.82	710.172	5	-4.3	1	1	0.79	-0.02	0.18	0.01	0	0	0	17	1	5.71	0.237	decoy_reverse_sp|P11709|BIK1_YEAST:196:x:sp|P11709|BIK1_YEAST:345	NA
221111_QE1_ulianaf_YB_03_07	YB_03_20B	supernatant in 4 mM Hepes pH 7.5 200 mM NaCl	YB_03_20	1	KSSLSESVTQPDEAK-DLDQLRKHQLYK-a1-b7	decoy_reverse_sp|P11709|BIK1_YEAST	decoy_reverse_sp|P11709|BIK1_YEAST	xlink	decoy intra-protein xl	221111_QE1_ulianaf_YB_03_07.c.14138.14138.3_221111_QE1_ulianaf_YB_03_07.c.14153.14153.3	68	225	157	-	3298.72	1100.58	3	4.7	1	5	3.09	0.25	0.2	0.09	0.06	0.03	0.02	186	0	14.55	0.191	decoy_reverse_sp|P11709|BIK1_YEAST:225:x:decoy_reverse_sp|P11709|BIK1_YEAST:68	NA
221111_QE1_ulianaf_YB_03_07	YB_03_20B	supernatant in 4 mM Hepes pH 7.5 200 mM NaCl	YB_03_20	2	EYQNLSKELFLTKPQDSSSEEVASLTK-K13-156	sp|P11709|BIK1_YEAST	-	monolink	monolink	221111_QE1_ulianaf_YB_03_07.c.15292.15292.3_221111_QE1_ulianaf_YB_03_07.c.15121.15121.3	377	n/a	-	-	3226.6	1076.54	3	-4.7	4	26	6.87	0.12	0.48	0.29	0.29	0	0.05	395	0.47	31.94	0	sp|P11709|BIK1_YEAST:377	NA
221111_QE1_ulianaf_YB_03_07	YB_03_20B	supernatant in 4 mM Hepes pH 7.5 200 mM NaCl	YB_03_20	3	EYQNLSKELFLTKPQDSSSEEVASLTK-K27-156	sp|P11709|BIK1_YEAST	-	monolink	monolink	221111_QE1_ulianaf_YB_03_07.c.15292.15292.3_221111_QE1_ulianaf_YB_03_07.c.15121.15121.3	391	n/a	-	-	3226.6	1076.54	3	-4.7	2	14	4.22	0.13	0.19	0.11	0.11	0	0.02	147	0.95	15.64	0.048	sp|P11709|BIK1_YEAST:391	NA
221111_QE1_ulianaf_YB_03_07	YB_03_20B	supernatant in 4 mM Hepes pH 7.5 200 mM NaCl	YB_03_20	2	ETIFQPQQSLFGYQLYKK-TKWAKER-a17-b5	decoy_reverse_sp|P11709|BIK1_YEAST	sp|P11709|BIK1_YEAST	xlink	decoy intra-protein xl	221111_QE1_ulianaf_YB_03_07.c.12663.12663.4_221111_QE1_ulianaf_YB_03_07.c.12955.12955.4	386	350	36	-	3272.73	819.191	4	3	1	2	3.12	-0.01	0.21	0.03	0.01	0.02	0.01	30	0	11.2	0.237	decoy_reverse_sp|P11709|BIK1_YEAST:386:x:sp|P11709|BIK1_YEAST:350	NA
221111_QE1_ulianaf_YB_03_07	YB_03_20B	supernatant in 4 mM Hepes pH 7.5 200 mM NaCl	YB_03_20	2	DNSNTHAWTKRDDSLEMSISVR-HQLYKRLQK-a10-b5	decoy_reverse_sp|P11709|BIK1_YEAST	decoy_reverse_sp|P11709|BIK1_YEAST	xlink	decoy intra-protein xl	221111_QE1_ulianaf_YB_03_07.c.15111.15111.3_221111_QE1_ulianaf_YB_03_07.c.15123.15123.3	271	230	41	-	3911.95	1304.99	3	-5.5	1	3	2.2	0.13	0.11	0.05	0.03	0.02	0.01	78	0.87	8.47	0.237	decoy_reverse_sp|P11709|BIK1_YEAST:230:x:decoy_reverse_sp|P11709|BIK1_YEAST:271	NA
221111_QE1_ulianaf_YB_03_07	YB_03_20B	supernatant in 4 mM Hepes pH 7.5 200 mM NaCl	YB_03_20	2	KHQLYKR-K1-156	decoy_reverse_sp|P11709|BIK1_YEAST	-	monolink	decoy monolink	221111_QE1_ulianaf_YB_03_07.c.04801.04801.3_221111_QE1_ulianaf_YB_03_07.c.04709.04709.3	225	n/a	-	-	1127.64	376.889	3	-1.1	1	2	1.58	0.14	0.02	0.05	0.05	0	0.03	22	0	4.68	0.158	decoy_reverse_sp|P11709|BIK1_YEAST:225	NA
221111_QE1_ulianaf_YB_03_07	YB_03_20B	supernatant in 4 mM Hepes pH 7.5 200 mM NaCl	YB_03_20	1	ENEERNLSHNQPTGANEDVELLKK-EKEIDHLK-a23-b2	sp|P11709|BIK1_YEAST	sp|P11709|BIK1_YEAST	xlink	intra-protein xl	221111_QE1_ulianaf_YB_03_07.c.15111.15111.3_221111_QE1_ulianaf_YB_03_07.c.15123.15123.3	328	263	65	-	3911.95	1304.99	3	-0.4	1	3	1.85	0.16	0.18	0.05	0.04	0.01	0.01	79	0.91	9.34	0.237	sp|P11709|BIK1_YEAST:263:x:sp|P11709|BIK1_YEAST:328	NA
221111_QE1_ulianaf_YB_03_07	YB_03_20B	supernatant in 4 mM Hepes pH 7.5 200 mM NaCl	YB_03_20	1	ENEEKVVLHAEELQFNAISEDEQFQLKQK-K5-155	decoy_reverse_sp|P11709|BIK1_YEAST	-	monolink	decoy monolink	221111_QE1_ulianaf_YB_03_07.c.18292.18292.3_221111_QE1_ulianaf_YB_03_07.c.18246.18246.3	154	n/a	-	-	3626.8	1209.94	3	-3.9	1	4	0.52	0.04	0.08	0.03	0.03	0	0.01	30	0	3.39	0.169	decoy_reverse_sp|P11709|BIK1_YEAST:154	NA
221111_QE1_ulianaf_YB_03_07	YB_03_20B	supernatant in 4 mM Hepes pH 7.5 200 mM NaCl	YB_03_20	1	DVMAGAAINLGFGLKPVVGYDTK-HQLYKRLQK-a15-b5	decoy_reverse_sp|P11709|BIK1_YEAST	decoy_reverse_sp|P11709|BIK1_YEAST	xlink	decoy intra-protein xl	221111_QE1_ulianaf_YB_03_07.c.15760.15760.4_221111_QE1_ulianaf_YB_03_07.c.15719.15719.4	410	230	180	-	3685.99	922.506	4	-2.2	3	3	2.29	0.14	0.1	0.1	0.05	0.05	0.02	190	0.77	10.66	0.237	decoy_reverse_sp|P11709|BIK1_YEAST:230:x:decoy_reverse_sp|P11709|BIK1_YEAST:410	NA
221111_QE1_ulianaf_YB_03_07	YB_03_20B	supernatant in 4 mM Hepes pH 7.5 200 mM NaCl	YB_03_20	2	LTFLEKQEYSNLKDLHSMSNK-EQQLLKK-a13-b6	decoy_reverse_sp|P11709|BIK1_YEAST	decoy_reverse_sp|P11709|BIK1_YEAST	xlink	decoy intra-protein xl	221111_QE1_ulianaf_YB_03_07.c.12100.12100.4_221111_QE1_ulianaf_YB_03_07.c.11476.11476.4	95	130	35	-	3547.84	887.969	4	-4.3	1	1	1.9	0.04	0.13	0.07	0.07	0	0.01	56	0	7.65	0.237	decoy_reverse_sp|P11709|BIK1_YEAST:130:x:decoy_reverse_sp|P11709|BIK1_YEAST:95	NA
221111_QE1_ulianaf_YB_03_07	YB_03_20B	supernatant in 4 mM Hepes pH 7.5 200 mM NaCl	YB_03_20	1	NLSHNQPTGANEDVELLKKQLEQLR-NDGSFMGKK-a19-b8	sp|P11709|BIK1_YEAST	sp|P11709|BIK1_YEAST	xlink	intra-protein xl	221111_QE1_ulianaf_YB_03_07.c.09817.09817.5_221111_QE1_ulianaf_YB_03_07.c.09808.09808.5	329	72	257	-	3994.03	799.814	5	2.1	1	1	1.43	0	0.1	0.04	0.03	0	0	71	0	6.36	0.237	sp|P11709|BIK1_YEAST:329:x:sp|P11709|BIK1_YEAST:72	NA
221111_QE1_ulianaf_YB_03_07	YB_03_20B	supernatant in 4 mM Hepes pH 7.5 200 mM NaCl	YB_03_20	2	NLSHNQPTGANEDVELLKKQLEQLR-NDGSFMGKK-a18-b8	sp|P11709|BIK1_YEAST	sp|P11709|BIK1_YEAST	xlink	intra-protein xl	221111_QE1_ulianaf_YB_03_07.c.09817.09817.5_221111_QE1_ulianaf_YB_03_07.c.09808.09808.5	328	72	256	-	3994.03	799.814	5	2.1	1	1	1.43	0	0.1	0.04	0.03	0	0	71	0	6.36	0.237	sp|P11709|BIK1_YEAST:328:x:sp|P11709|BIK1_YEAST:72	NA
221111_QE1_ulianaf_YB_03_07	YB_03_20B	supernatant in 4 mM Hepes pH 7.5 200 mM NaCl	YB_03_20	2	EKEIDHLKQQLELER-EKEIDHLK-a8-b2	sp|P11709|BIK1_YEAST	sp|P11709|BIK1_YEAST	xlink	intra-protein xl	221111_QE1_ulianaf_YB_03_07.c.15736.15736.4_221111_QE1_ulianaf_YB_03_07.c.15687.15687.4	269	263	6	-	3055.63	764.915	4	3.1	2	1	1.74	0	0.18	0.02	0.01	0	0	13	0.55	7.41	0.237	sp|P11709|BIK1_YEAST:263:x:sp|P11709|BIK1_YEAST:269	NA
221111_QE1_ulianaf_YB_03_07	YB_03_20B	supernatant in 4 mM Hepes pH 7.5 200 mM NaCl	YB_03_20	2	DVMAGAAINLGFGLKPVVGYDTK-DELIHKER-a15-b6	decoy_reverse_sp|P11709|BIK1_YEAST	decoy_reverse_sp|P11709|BIK1_YEAST	xlink	decoy intra-protein xl	221111_QE1_ulianaf_YB_03_07.c.12560.12560.5_221111_QE1_ulianaf_YB_03_07.c.12536.12536.5	410	196	214	-	3511.85	703.378	5	3.3	1	1	1.91	0.04	0.14	0.07	0.06	0.01	0.01	72	0	8.25	0.237	decoy_reverse_sp|P11709|BIK1_YEAST:196:x:decoy_reverse_sp|P11709|BIK1_YEAST:410	NA
221111_QE1_ulianaf_YB_03_07	YB_03_20B	supernatant in 4 mM Hepes pH 7.5 200 mM NaCl	YB_03_20	1	ETIFQPQQSLFGYQLYKK-NDGSFMGKK-a17-b8	decoy_reverse_sp|P11709|BIK1_YEAST	sp|P11709|BIK1_YEAST	xlink	decoy intra-protein xl	221111_QE1_ulianaf_YB_03_07.c.16385.16385.3_221111_QE1_ulianaf_YB_03_07.c.15679.15679.3	386	72	314	-	3337.66	1113.56	3	-3.8	3	3	2.65	0.19	0.17	0.17	0.09	0.07	0.03	45	0	10.48	0.237	decoy_reverse_sp|P11709|BIK1_YEAST:386:x:sp|P11709|BIK1_YEAST:72	NA
221111_QE1_ulianaf_YB_03_07	YB_03_20B	supernatant in 4 mM Hepes pH 7.5 200 mM NaCl	YB_03_20	1	NLSHNQPTGANEDVELLKK-GQLKYVGPVDTK-a18-b4	sp|P11709|BIK1_YEAST	sp|P11709|BIK1_YEAST	xlink	intra-protein xl	221111_QE1_ulianaf_YB_03_07.c.12100.12100.4_221111_QE1_ulianaf_YB_03_07.c.12089.12089.4	328	41	287	-	3547.84	887.969	4	-2.2	3	2	1.91	-0.01	0.16	0.13	0.12	0.01	0.02	175	0	10.47	0.237	sp|P11709|BIK1_YEAST:328:x:sp|P11709|BIK1_YEAST:41	NA
221111_QE1_ulianaf_YB_03_07	YB_03_20B	supernatant in 4 mM Hepes pH 7.5 200 mM NaCl	YB_03_20	1	QKQFFDAENEQLLAVVSQLHEEIK-KIGCFIQIPNLGR-a2-b1	sp|P11709|BIK1_YEAST	sp|P11709|BIK1_YEAST	xlink	intra-protein xl	221111_QE1_ulianaf_YB_03_07.c.17372.17372.5_221111_QE1_ulianaf_YB_03_07.c.17357.17357.5	283	25	258	-	4495.37	900.082	5	3.2	1	5	2.08	0.06	0.13	0.23	0.11	0.12	0.05	495	0	16.54	0.191	sp|P11709|BIK1_YEAST:25:x:sp|P11709|BIK1_YEAST:283	NA
221111_QE1_ulianaf_YB_03_07	YB_03_20B	supernatant in 4 mM Hepes pH 7.5 200 mM NaCl	YB_03_20	2	SSLSESVTQPDEAKLTFLEK-RISSTSQAKVLAESIK-a14-b9	decoy_reverse_sp|P11709|BIK1_YEAST	decoy_reverse_sp|P11709|BIK1_YEAST	xlink	decoy intra-protein xl	221111_QE1_ulianaf_YB_03_07.c.15418.15418.5_221111_QE1_ulianaf_YB_03_07.c.14549.14549.5	82	362	280	-	4063.14	813.636	5	-4.1	1	1	2.16	-0.01	0.14	0.06	0.01	0.05	0.01	109	0	9.39	0.237	decoy_reverse_sp|P11709|BIK1_YEAST:362:x:decoy_reverse_sp|P11709|BIK1_YEAST:82	NA
221111_QE1_ulianaf_YB_03_07	YB_03_20B	supernatant in 4 mM Hepes pH 7.5 200 mM NaCl	YB_03_20	2	EELLQQKDELIHKER-DLHSMSNKQELREK-a13-b8	decoy_reverse_sp|P11709|BIK1_YEAST	decoy_reverse_sp|P11709|BIK1_YEAST	xlink	decoy intra-protein xl	221111_QE1_ulianaf_YB_03_07.c.15194.15194.4_221111_QE1_ulianaf_YB_03_07.c.14461.14461.4	196	103	93	-	3758.93	940.739	4	-0.1	1	3	1.93	0.02	0.14	0.05	0.04	0.01	0.01	19	0	7.36	0.237	decoy_reverse_sp|P11709|BIK1_YEAST:103:x:decoy_reverse_sp|P11709|BIK1_YEAST:196	NA
221111_QE1_ulianaf_YB_03_07	YB_03_20B	supernatant in 4 mM Hepes pH 7.5 200 mM NaCl	YB_03_20	1	EKEIDHLK-K2-156	sp|P11709|BIK1_YEAST	-	monolink	monolink	221111_QE1_ulianaf_YB_03_07.c.08521.08521.3_221111_QE1_ulianaf_YB_03_07.c.08446.08446.3	263	n/a	-	-	1166.62	389.88	3	-0.3	4	6	5.86	0.01	0.4	0.09	0.09	0	0.05	58	0	21.86	0	sp|P11709|BIK1_YEAST:263	NA
221111_QE1_ulianaf_YB_03_07	YB_03_20B	supernatant in 4 mM Hepes pH 7.5 200 mM NaCl	YB_03_20	1	IKQLEQAQAQTAVESLPIFDPPAPVDTTAGR-VVLHAEELQFNAISEDEQFQLKQKQAQR-a2-b24	sp|P11709|BIK1_YEAST	decoy_reverse_sp|P11709|BIK1_YEAST	xlink	decoy intra-protein xl	221111_QE1_ulianaf_YB_03_07.c.09542.09542.6_221111_QE1_ulianaf_YB_03_07.c.10536.10536.6	401	178	223	-	6754.51	1126.76	6	3.5	1	3	0.63	0.01	0.08	0.04	0.02	0.02	0.01	127	0	5.38	0.237	decoy_reverse_sp|P11709|BIK1_YEAST:178:x:sp|P11709|BIK1_YEAST:401	NA
221111_QE1_ulianaf_YB_03_07	YB_03_20B	supernatant in 4 mM Hepes pH 7.5 200 mM NaCl	YB_03_20	3	DLHSMSNKQELREK-HQLYKRLQK-a8-b5	decoy_reverse_sp|P11709|BIK1_YEAST	decoy_reverse_sp|P11709|BIK1_YEAST	xlink	decoy intra-protein xl	221111_QE1_ulianaf_YB_03_07.c.13752.13752.3_221111_QE1_ulianaf_YB_03_07.c.13713.13713.3	103	230	127	-	3064.62	1022.55	3	-0.3	1	2	1.78	0.03	0.31	0.21	0.2	0.01	0.03	110	0.88	12.54	0.237	decoy_reverse_sp|P11709|BIK1_YEAST:103:x:decoy_reverse_sp|P11709|BIK1_YEAST:230	NA
221111_QE1_ulianaf_YB_03_07	YB_03_20B	supernatant in 4 mM Hepes pH 7.5 200 mM NaCl	YB_03_20	1	DELIHKEREYTIAEQR-LEEANEKIK-a6-b7	decoy_reverse_sp|P11709|BIK1_YEAST	sp|P11709|BIK1_YEAST	xlink	decoy intra-protein xl	221111_QE1_ulianaf_YB_03_07.c.15941.15941.4_221111_QE1_ulianaf_YB_03_07.c.14906.14906.4	196	399	203	-	3239.68	810.928	4	4.1	2	2	1.85	-0.01	0.21	0.09	0.05	0.04	0.02	106	0.73	10.21	0.237	decoy_reverse_sp|P11709|BIK1_YEAST:196:x:sp|P11709|BIK1_YEAST:399	NA
221111_QE1_ulianaf_YB_03_07	YB_03_20B	supernatant in 4 mM Hepes pH 7.5 200 mM NaCl	YB_03_20	2	DELIHKEREYTIAEQR-IKENALEEK-a6-b2	decoy_reverse_sp|P11709|BIK1_YEAST	decoy_reverse_sp|P11709|BIK1_YEAST	xlink	decoy intra-protein xl	221111_QE1_ulianaf_YB_03_07.c.15941.15941.4_221111_QE1_ulianaf_YB_03_07.c.14906.14906.4	196	60	136	-	3239.68	810.928	4	4.1	2	1	1.2	-0.01	0.18	0.05	0.05	0	0.01	65	0	7.44	0.237	decoy_reverse_sp|P11709|BIK1_YEAST:196:x:decoy_reverse_sp|P11709|BIK1_YEAST:60	NA
221111_QE1_ulianaf_YB_03_07	YB_03_20B	supernatant in 4 mM Hepes pH 7.5 200 mM NaCl	YB_03_20	1	KIGCFIQIPNLGRGQLK-KQLHYKR-a1-b1	sp|P11709|BIK1_YEAST	sp|P11709|BIK1_YEAST	xlink	intra-protein xl	221111_QE1_ulianaf_YB_03_07.c.09860.09860.5_221111_QE1_ulianaf_YB_03_07.c.09815.09815.5	25	229	204	-	3050.72	611.152	5	-3.6	1	2	1.77	0.07	0.15	0.06	0.03	0.03	0.01	120	0.84	9.26	0.237	sp|P11709|BIK1_YEAST:229:x:sp|P11709|BIK1_YEAST:25	NA
221111_QE1_ulianaf_YB_03_07	YB_03_20B	supernatant in 4 mM Hepes pH 7.5 200 mM NaCl	YB_03_20	2	KIGCFIQIPNLGRGQLK-KHQLYKR-a1-b6	sp|P11709|BIK1_YEAST	decoy_reverse_sp|P11709|BIK1_YEAST	xlink	decoy intra-protein xl	221111_QE1_ulianaf_YB_03_07.c.09860.09860.5_221111_QE1_ulianaf_YB_03_07.c.09815.09815.5	25	230	205	-	3050.72	611.152	5	-3.6	1	2	2.19	0.09	0.08	0.04	0.03	0.01	0.01	83	0.96	7.81	0.237	decoy_reverse_sp|P11709|BIK1_YEAST:230:x:sp|P11709|BIK1_YEAST:25	NA
221111_QE1_ulianaf_YB_03_07	YB_03_20B	supernatant in 4 mM Hepes pH 7.5 200 mM NaCl	YB_03_20	2	EYQNLSKELFLTKPQDSSSEEVASLTKK-TKWAKER-a27-b2	sp|P11709|BIK1_YEAST	sp|P11709|BIK1_YEAST	xlink	intra-protein xl	221111_QE1_ulianaf_YB_03_07.c.15397.15397.4_221111_QE1_ulianaf_YB_03_07.c.15361.15361.4	391	347	44	-	4254.19	1064.56	4	-4.4	1	4	3.38	0.07	0.1	0.03	0.02	0.02	0.01	38	0	9.73	0.237	sp|P11709|BIK1_YEAST:347:x:sp|P11709|BIK1_YEAST:391	NA
221111_QE1_ulianaf_YB_03_07	YB_03_20B	supernatant in 4 mM Hepes pH 7.5 200 mM NaCl	YB_03_20	3	EYQNLSKELFLTKPQDSSSEEVASLTKK-TKWAKER-a7-b2	sp|P11709|BIK1_YEAST	sp|P11709|BIK1_YEAST	xlink	intra-protein xl	221111_QE1_ulianaf_YB_03_07.c.15397.15397.4_221111_QE1_ulianaf_YB_03_07.c.15361.15361.4	371	347	24	-	4254.19	1064.56	4	-4.4	1	4	3.32	0.09	0.09	0.04	0.02	0.02	0.01	45	0	9.7	0.237	sp|P11709|BIK1_YEAST:347:x:sp|P11709|BIK1_YEAST:371	NA
221111_QE1_ulianaf_YB_03_07	YB_03_20B	supernatant in 4 mM Hepes pH 7.5 200 mM NaCl	YB_03_20	2	DVMAGAAINLGFGLKPVVGYDTKGQLR-DELIHKER-a23-b6	decoy_reverse_sp|P11709|BIK1_YEAST	decoy_reverse_sp|P11709|BIK1_YEAST	xlink	decoy intra-protein xl	221111_QE1_ulianaf_YB_03_07.c.17704.17704.4_221111_QE1_ulianaf_YB_03_07.c.17705.17705.4	418	196	222	-	3966.1	992.532	4	-1.4	1	1	1.25	0.03	0.07	0.04	0.03	0	0	66	0	5.34	0.237	decoy_reverse_sp|P11709|BIK1_YEAST:196:x:decoy_reverse_sp|P11709|BIK1_YEAST:418	NA
221111_QE1_ulianaf_YB_03_07	YB_03_20B	supernatant in 4 mM Hepes pH 7.5 200 mM NaCl	YB_03_20	1	LTFLEKQEYSNLK-LTFLEKQEYSNLK-a6-b6	decoy_reverse_sp|P11709|BIK1_YEAST	decoy_reverse_sp|P11709|BIK1_YEAST	xlink	decoy intra-protein xl	221111_QE1_ulianaf_YB_03_07.c.14038.14038.5_221111_QE1_ulianaf_YB_03_07.c.13916.13916.5	88	88	0	-	3361.78	673.363	5	2.2	1	2	1.28	0.05	0.13	0.02	0.01	0.01	0	11	0	5.62	0.237	decoy_reverse_sp|P11709|BIK1_YEAST:88:x:decoy_reverse_sp|P11709|BIK1_YEAST:88	NA
221111_QE1_ulianaf_YB_03_07	YB_03_20B	supernatant in 4 mM Hepes pH 7.5 200 mM NaCl	YB_03_20	1	EELLQQKDELIHKER-DLHSMSNKQELREK-a7-b8	decoy_reverse_sp|P11709|BIK1_YEAST	decoy_reverse_sp|P11709|BIK1_YEAST	xlink	decoy intra-protein xl	221111_QE1_ulianaf_YB_03_07.c.15194.15194.4_221111_QE1_ulianaf_YB_03_07.c.14461.14461.4	190	103	87	-	3758.93	940.739	4	-0.1	1	3	1.96	0.03	0.19	0.03	0.02	0.01	0.01	12	0	8.23	0.237	decoy_reverse_sp|P11709|BIK1_YEAST:103:x:decoy_reverse_sp|P11709|BIK1_YEAST:190	NA
221111_QE1_ulianaf_YB_03_07	YB_03_20B	supernatant in 4 mM Hepes pH 7.5 200 mM NaCl	YB_03_20	1	KHQLYKR-K6-156	decoy_reverse_sp|P11709|BIK1_YEAST	-	monolink	decoy monolink	221111_QE1_ulianaf_YB_03_07.c.04801.04801.3_221111_QE1_ulianaf_YB_03_07.c.04709.04709.3	230	n/a	-	-	1127.64	376.889	3	-1.1	1	6	5.49	0.18	0.14	0.12	0.12	0	0.09	56	0	16.47	0.048	decoy_reverse_sp|P11709|BIK1_YEAST:230	NA
221111_QE1_ulianaf_YB_03_07	YB_03_20B	supernatant in 4 mM Hepes pH 7.5 200 mM NaCl	YB_03_20	2	EYQNLSKELFLTKPQDSSSEEVASLTK-K7-K13	sp|P11709|BIK1_YEAST	-	intralink	intralink	221111_QE1_ulianaf_YB_03_07.c.18065.18065.3_221111_QE1_ulianaf_YB_03_07.c.17531.17531.3	371	377	6	-	3208.61	1070.55	3	2.7	1	4	1.41	0.02	0.13	0.04	0.04	0	0.01	11	0.53	5.91	0.148	sp|P11709|BIK1_YEAST:371:x:sp|P11709|BIK1_YEAST:377	NA
221111_QE1_ulianaf_YB_03_07	YB_03_20B	supernatant in 4 mM Hepes pH 7.5 200 mM NaCl	YB_03_20	1	SIVRLTNQFSPMDDPKSPTPMR-LQKQETEIALR-a16-b3	sp|P11709|BIK1_YEAST	decoy_reverse_sp|P11709|BIK1_YEAST	xlink	decoy intra-protein xl	221111_QE1_ulianaf_YB_03_07.c.14320.14320.3_221111_QE1_ulianaf_YB_03_07.c.14268.14268.3	134	234	100	-	3982.06	1328.36	3	-1.8	3	4	2.09	0.07	-0.02	0.01	0	0.01	0	19	0	4.21	0.25	decoy_reverse_sp|P11709|BIK1_YEAST:234:x:sp|P11709|BIK1_YEAST:134	NA
221111_QE1_ulianaf_YB_03_07	YB_03_20B	supernatant in 4 mM Hepes pH 7.5 200 mM NaCl	YB_03_20	3	EELLQQKDELIHKER-RTTMEPLSIPKNR-a13-b11	decoy_reverse_sp|P11709|BIK1_YEAST	sp|P11709|BIK1_YEAST	xlink	decoy intra-protein xl	221111_QE1_ulianaf_YB_03_07.c.15835.15835.5_221111_QE1_ulianaf_YB_03_07.c.15792.15792.5	196	116	80	-	3586.9	718.387	5	-5	1	1	1.42	-0.01	0.08	0.02	0.01	0.01	0	42	0	5.33	0.237	decoy_reverse_sp|P11709|BIK1_YEAST:196:x:sp|P11709|BIK1_YEAST:116	NA
221111_QE1_ulianaf_YB_03_07	YB_03_20B	supernatant in 4 mM Hepes pH 7.5 200 mM NaCl	YB_03_20	2	LTNQFSPMDDPKSPTPMR-KSSLSESVTQPDEAK-a12-b1	sp|P11709|BIK1_YEAST	decoy_reverse_sp|P11709|BIK1_YEAST	xlink	decoy intra-protein xl	221111_QE1_ulianaf_YB_03_07.c.16976.16976.5_221111_QE1_ulianaf_YB_03_07.c.16810.16810.5	134	68	66	-	3803.82	761.773	5	0.1	2	4	2.42	0.02	0.18	0.06	0.03	0.03	0.01	40	0	9.6	0.237	decoy_reverse_sp|P11709|BIK1_YEAST:68:x:sp|P11709|BIK1_YEAST:134	NA
221111_QE1_ulianaf_YB_03_07	YB_03_20B	supernatant in 4 mM Hepes pH 7.5 200 mM NaCl	YB_03_20	1	KLAVNESPLNTNLHDGQER-NDGSFMGKK-a1-b8	decoy_reverse_sp|P11709|BIK1_YEAST	sp|P11709|BIK1_YEAST	xlink	decoy intra-protein xl	221111_QE1_ulianaf_YB_03_07.c.17626.17626.3_221111_QE1_ulianaf_YB_03_07.c.16889.16889.3	131	72	59	-	3254.59	1085.87	3	-4.2	1	3	2.04	0.07	0.13	0.06	0.03	0.04	0.01	70	0	8.49	0.237	decoy_reverse_sp|P11709|BIK1_YEAST:131:x:sp|P11709|BIK1_YEAST:72	NA
221111_QE1_ulianaf_YB_03_07	YB_03_20B	supernatant in 4 mM Hepes pH 7.5 200 mM NaCl	YB_03_20	3	ENEEKVVLHAEELQFNAISEDEQFQLKQK-K27-155	decoy_reverse_sp|P11709|BIK1_YEAST	-	monolink	decoy monolink	221111_QE1_ulianaf_YB_03_07.c.18292.18292.3_221111_QE1_ulianaf_YB_03_07.c.18246.18246.3	176	n/a	-	-	3626.8	1209.94	3	-3.9	1	3	0.26	0.01	0.04	0.01	0.01	0	0	13	0	1.59	0.169	decoy_reverse_sp|P11709|BIK1_YEAST:176	NA
221111_QE1_ulianaf_YB_03_07	YB_03_20B	supernatant in 4 mM Hepes pH 7.5 200 mM NaCl	YB_03_20	1	EREQLKMHNDSLSK-RTTMEPLSIPKNR-a6-b11	sp|P11709|BIK1_YEAST	sp|P11709|BIK1_YEAST	xlink	intra-protein xl	221111_QE1_ulianaf_YB_03_07.c.11585.11585.5_221111_QE1_ulianaf_YB_03_07.c.11507.11507.5	356	116	240	-	3393.76	679.76	5	3.4	1	1	2.61	-0.01	0.26	0.07	0.06	0.01	0.01	169	0.68	13.9	0.237	sp|P11709|BIK1_YEAST:116:x:sp|P11709|BIK1_YEAST:356	NA
221111_QE1_ulianaf_YB_03_07	YB_03_20B	supernatant in 4 mM Hepes pH 7.5 200 mM NaCl	YB_03_20	2	ETIFQPQQSLFGYQLYKK-DELIHKER-a17-b6	decoy_reverse_sp|P11709|BIK1_YEAST	decoy_reverse_sp|P11709|BIK1_YEAST	xlink	decoy intra-protein xl	221111_QE1_ulianaf_YB_03_07.c.11585.11585.5_221111_QE1_ulianaf_YB_03_07.c.11507.11507.5	386	196	190	-	3393.76	679.76	5	0.1	1	2	1.82	0.01	0.19	0.04	0.02	0.02	0.01	91	0.87	9.43	0.237	decoy_reverse_sp|P11709|BIK1_YEAST:196:x:decoy_reverse_sp|P11709|BIK1_YEAST:386	NA
221111_QE1_ulianaf_YB_03_07	YB_03_20B	supernatant in 4 mM Hepes pH 7.5 200 mM NaCl	YB_03_20	2	EYQNLSKELFLTKPQDSSSEEVASLTK-K7-156	sp|P11709|BIK1_YEAST	-	monolink	monolink	221111_QE1_ulianaf_YB_03_07.c.15170.15170.4_221111_QE1_ulianaf_YB_03_07.c.14145.14145.4	371	n/a	-	-	3226.62	807.662	4	1.2	3	15	6.24	0.05	0.37	0.24	0.24	0	0.04	432	0.23	28.77	0	sp|P11709|BIK1_YEAST:371	NA
221111_QE1_ulianaf_YB_03_07	YB_03_20B	supernatant in 4 mM Hepes pH 7.5 200 mM NaCl	YB_03_20	1	EYQNLSKELFLTKPQDSSSEEVASLTK-K7-156	sp|P11709|BIK1_YEAST	-	monolink	monolink	221111_QE1_ulianaf_YB_03_07.c.15292.15292.3_221111_QE1_ulianaf_YB_03_07.c.15121.15121.3	371	n/a	-	-	3226.6	1076.54	3	-4.7	4	34	6.78	0.13	0.73	0.35	0.35	0	0.06	470	0.39	38.42	0	sp|P11709|BIK1_YEAST:371	NA
221111_QE1_ulianaf_YB_03_07	YB_03_20B	supernatant in 4 mM Hepes pH 7.5 200 mM NaCl	YB_03_20	3	SSLSESVTQPDEAKLTFLEKQEYSNLK-K20-156	decoy_reverse_sp|P11709|BIK1_YEAST	-	monolink	decoy monolink	221111_QE1_ulianaf_YB_03_07.c.15170.15170.4_221111_QE1_ulianaf_YB_03_07.c.14145.14145.4	88	n/a	-	-	3226.62	807.662	4	1.2	1	4	1.16	-0.02	0.16	0.03	0.03	0	0.01	59	0	6.74	0.148	decoy_reverse_sp|P11709|BIK1_YEAST:88	NA
221111_QE1_ulianaf_YB_03_07	YB_03_20B	supernatant in 4 mM Hepes pH 7.5 200 mM NaCl	YB_03_20	2	HQINDEFLEREQQLLKK-DLHSMSNKQELR-a16-b8	decoy_reverse_sp|P11709|BIK1_YEAST	decoy_reverse_sp|P11709|BIK1_YEAST	xlink	decoy intra-protein xl	221111_QE1_ulianaf_YB_03_07.c.11314.11314.3_221111_QE1_ulianaf_YB_03_07.c.11318.11318.3	130	103	27	-	3761.92	1254.98	3	1.3	1	5	2.14	0.25	0.03	0.35	0.18	0.17	0.06	272	0	11.3	0.237	decoy_reverse_sp|P11709|BIK1_YEAST:103:x:decoy_reverse_sp|P11709|BIK1_YEAST:130	NA
221111_QE1_ulianaf_YB_03_07	YB_03_20B	supernatant in 4 mM Hepes pH 7.5 200 mM NaCl	YB_03_20	3	DVMAGAAINLGFGLKPVVGYDTK-EKWAKTK-a15-b5	decoy_reverse_sp|P11709|BIK1_YEAST	decoy_reverse_sp|P11709|BIK1_YEAST	xlink	decoy intra-protein xl	221111_QE1_ulianaf_YB_03_07.c.14541.14541.4_221111_QE1_ulianaf_YB_03_07.c.13923.13923.4	410	112	298	-	3362.78	841.704	4	-3.1	3	2	2.25	0.04	0.04	0.06	0.03	0.03	0.01	33	0	6.14	0.237	decoy_reverse_sp|P11709|BIK1_YEAST:112:x:decoy_reverse_sp|P11709|BIK1_YEAST:410	NA
221111_QE1_ulianaf_YB_03_07	YB_03_20B	supernatant in 4 mM Hepes pH 7.5 200 mM NaCl	YB_03_20	1	KLAVNESPLNTNLHDGQER-DNSNTHAWTKR-a1-b10	decoy_reverse_sp|P11709|BIK1_YEAST	decoy_reverse_sp|P11709|BIK1_YEAST	xlink	decoy intra-protein xl	221111_QE1_ulianaf_YB_03_07.c.12828.12828.4_221111_QE1_ulianaf_YB_03_07.c.12244.12244.4	131	271	140	-	3600.76	901.196	4	-3.4	1	1	0.67	-0.03	0.06	0.02	0.01	0	0	17	0	2.92	0.25	decoy_reverse_sp|P11709|BIK1_YEAST:131:x:decoy_reverse_sp|P11709|BIK1_YEAST:271	NA
221111_QE1_ulianaf_YB_03_07	YB_03_20B	supernatant in 4 mM Hepes pH 7.5 200 mM NaCl	YB_03_20	2	EKEIDHLK-K8-156	sp|P11709|BIK1_YEAST	-	monolink	monolink	221111_QE1_ulianaf_YB_03_07.c.08521.08521.3_221111_QE1_ulianaf_YB_03_07.c.08446.08446.3	269	n/a	-	-	1166.62	389.88	3	-0.3	4	0	0.53	0.01	0.05	0	0	0	0	0	0	2.04	0.169	sp|P11709|BIK1_YEAST:269	NA
221111_QE1_ulianaf_YB_03_07	YB_03_20B	supernatant in 4 mM Hepes pH 7.5 200 mM NaCl	YB_03_20	2	EREQLKMHNDSLSK-LQRKQLHYK-a6-b4	sp|P11709|BIK1_YEAST	sp|P11709|BIK1_YEAST	xlink	intra-protein xl	221111_QE1_ulianaf_YB_03_07.c.13752.13752.3_221111_QE1_ulianaf_YB_03_07.c.13713.13713.3	356	229	127	-	3064.62	1022.55	3	-0.3	1	4	3.67	0.01	0.32	0.06	0.03	0.03	0.01	30	0.86	14.65	0.191	sp|P11709|BIK1_YEAST:229:x:sp|P11709|BIK1_YEAST:356	NA
221111_QE1_ulianaf_YB_03_07	YB_03_20B	supernatant in 4 mM Hepes pH 7.5 200 mM NaCl	YB_03_20	1	GQLRNFGQGLIICIPKR-KLEEANEK-a16-b1	decoy_reverse_sp|P11709|BIK1_YEAST	sp|P11709|BIK1_YEAST	xlink	decoy intra-protein xl	221111_QE1_ulianaf_YB_03_07.c.12398.12398.5_221111_QE1_ulianaf_YB_03_07.c.12378.12378.5	434	392	42	-	3066.66	614.34	5	-1.3	1	2	2.28	0	0.32	0.02	0.01	0	0	23	0.81	11.82	0.237	decoy_reverse_sp|P11709|BIK1_YEAST:434:x:sp|P11709|BIK1_YEAST:392	NA
221111_QE1_ulianaf_YB_03_07	YB_03_20B	supernatant in 4 mM Hepes pH 7.5 200 mM NaCl	YB_03_20	2	ENEEKVVLHAEELQFNAISEDEQFQLKQK-K29-155	decoy_reverse_sp|P11709|BIK1_YEAST	-	monolink	decoy monolink	221111_QE1_ulianaf_YB_03_07.c.18292.18292.3_221111_QE1_ulianaf_YB_03_07.c.18246.18246.3	178	n/a	-	-	3626.8	1209.94	3	-3.9	1	4	0.35	0.03	0.02	0.02	0.02	0	0	21	0	1.61	0.169	decoy_reverse_sp|P11709|BIK1_YEAST:178	NA
221111_QE1_ulianaf_YB_03_07	YB_03_20B	supernatant in 4 mM Hepes pH 7.5 200 mM NaCl	YB_03_20	1	IKQLEQAQAQTAVESLPIFDPPAPVDTTAGR-K2-156	sp|P11709|BIK1_YEAST	-	monolink	monolink	221111_QE1_ulianaf_YB_03_07.c.17938.17938.3_221111_QE1_ulianaf_YB_03_07.c.18575.18575.3	401	n/a	-	-	3446.79	1149.94	3	-2.2	1	20	5.82	0.02	0.43	0.47	0.47	0	0.08	198	0	25.18	0	sp|P11709|BIK1_YEAST:401	NA
221111_QE1_ulianaf_YB_03_07	YB_03_20B	supernatant in 4 mM Hepes pH 7.5 200 mM NaCl	YB_03_20	1	WAKTKHQINDEFLER-NDGSFMGKK-a5-b8	decoy_reverse_sp|P11709|BIK1_YEAST	sp|P11709|BIK1_YEAST	xlink	decoy intra-protein xl	221111_QE1_ulianaf_YB_03_07.c.17964.17964.3_221111_QE1_ulianaf_YB_03_07.c.17894.17894.3	114	72	42	-	3034.51	1012.51	3	4.5	1	2	1.97	0.03	0.16	0.03	0.01	0.02	0.01	6	0	7.59	0.237	decoy_reverse_sp|P11709|BIK1_YEAST:114:x:sp|P11709|BIK1_YEAST:72	NA
221111_QE1_ulianaf_YB_03_07	YB_03_20B	supernatant in 4 mM Hepes pH 7.5 200 mM NaCl	YB_03_20	1	YVGPVDTKAGMFAGVDLLANIGK-DELIHKER-a8-b6	sp|P11709|BIK1_YEAST	decoy_reverse_sp|P11709|BIK1_YEAST	xlink	decoy intra-protein xl	221111_QE1_ulianaf_YB_03_07.c.12560.12560.5_221111_QE1_ulianaf_YB_03_07.c.12536.12536.5	49	196	147	-	3511.85	703.378	5	3.3	1	1	1.66	-0.01	0.25	0.09	0.08	0.01	0.01	98	0.79	10.49	0.237	decoy_reverse_sp|P11709|BIK1_YEAST:196:x:sp|P11709|BIK1_YEAST:49	NA
221111_QE1_ulianaf_YB_03_07	YB_03_20B	supernatant in 4 mM Hepes pH 7.5 200 mM NaCl	YB_03_20	1	LTFLEKQEYSNLKDLHSMSNK-GQLRNFGQGLIICIPKR-a13-b16	decoy_reverse_sp|P11709|BIK1_YEAST	decoy_reverse_sp|P11709|BIK1_YEAST	xlink	decoy intra-protein xl	221111_QE1_ulianaf_YB_03_07.c.15609.15609.4_221111_QE1_ulianaf_YB_03_07.c.15604.15604.4	95	434	339	-	4631.46	1158.87	4	4.7	1	3	1.17	0.02	0.07	0.04	0.04	0.01	0.01	32	0	4.42	0.237	decoy_reverse_sp|P11709|BIK1_YEAST:434:x:decoy_reverse_sp|P11709|BIK1_YEAST:95	NA
221111_QE1_ulianaf_YB_03_07	YB_03_20B	supernatant in 4 mM Hepes pH 7.5 200 mM NaCl	YB_03_20	1	KANHNTTSDWKPDNGHMNDLNSSEVTIELR-K1-156	sp|P11709|BIK1_YEAST	-	monolink	monolink	221111_QE1_ulianaf_YB_03_07.c.11010.11010.4_221111_QE1_ulianaf_YB_03_07.c.10478.10478.4	188	n/a	-	-	3578.66	895.672	4	-3.3	6	25	10.73	0.24	0.33	0.41	0.41	0	0.07	859	0	45.12	0	sp|P11709|BIK1_YEAST:188	NA
221111_QE1_ulianaf_YB_03_07	YB_03_20B	supernatant in 4 mM Hepes pH 7.5 200 mM NaCl	YB_03_20	1	KQLEQLRNIEDQFELHK-DLHSMSNKQELR-a1-b8	sp|P11709|BIK1_YEAST	decoy_reverse_sp|P11709|BIK1_YEAST	xlink	decoy intra-protein xl	221111_QE1_ulianaf_YB_03_07.c.11314.11314.3_221111_QE1_ulianaf_YB_03_07.c.11318.11318.3	329	103	226	-	3761.92	1254.98	3	1.3	2	5	2.37	0.25	0.1	0.33	0.16	0.17	0.06	255	0.88	12.83	0.237	decoy_reverse_sp|P11709|BIK1_YEAST:103:x:sp|P11709|BIK1_YEAST:329	NA
221111_QE1_ulianaf_YB_03_07	YB_03_20B	supernatant in 4 mM Hepes pH 7.5 200 mM NaCl	YB_03_20	1	ELFLTKPQDSSSEEVASLTK-RISSTSQAKVLAESIK-a6-b9	sp|P11709|BIK1_YEAST	decoy_reverse_sp|P11709|BIK1_YEAST	xlink	decoy intra-protein xl	221111_QE1_ulianaf_YB_03_07.c.15418.15418.5_221111_QE1_ulianaf_YB_03_07.c.14549.14549.5	377	362	15	-	4063.14	813.636	5	-4.1	1	2	2.33	0.02	0.15	0.06	0.01	0.05	0.01	113	0.94	9.99	0.237	decoy_reverse_sp|P11709|BIK1_YEAST:362:x:sp|P11709|BIK1_YEAST:377	NA
221111_QE1_ulianaf_YB_03_07	YB_03_20B	supernatant in 4 mM Hepes pH 7.5 200 mM NaCl	YB_03_20	2	EQLKMHNDSLSKEYQNLSK-NFGQGLIICIPKRYQR-a4-b12	sp|P11709|BIK1_YEAST	decoy_reverse_sp|P11709|BIK1_YEAST	xlink	decoy intra-protein xl	221111_QE1_ulianaf_YB_03_07.c.16018.16018.3_221111_QE1_ulianaf_YB_03_07.c.15994.15994.3	356	434	78	-	4391.27	1464.76	3	3.5	2	1	1.33	0.02	0.13	0.04	0.04	0	0.01	19	0	5.81	0.237	decoy_reverse_sp|P11709|BIK1_YEAST:434:x:sp|P11709|BIK1_YEAST:356	NA
221111_QE1_ulianaf_YB_03_07	YB_03_20B	supernatant in 4 mM Hepes pH 7.5 200 mM NaCl	YB_03_20	2	ELFLTKPQDSSSEEVASLTKK-NDGSFMGKK-a6-b8	sp|P11709|BIK1_YEAST	sp|P11709|BIK1_YEAST	xlink	intra-protein xl	221111_QE1_ulianaf_YB_03_07.c.18189.18189.3_221111_QE1_ulianaf_YB_03_07.c.18086.18086.3	377	72	305	-	3456.73	1153.25	3	-1.7	1	1	1.49	-0.02	0.15	0.08	0.07	0	0.01	97	0.87	7.95	0.237	sp|P11709|BIK1_YEAST:377:x:sp|P11709|BIK1_YEAST:72	NA
221111_QE1_ulianaf_YB_03_07	YB_03_20B	supernatant in 4 mM Hepes pH 7.5 200 mM NaCl	YB_03_20	1	KYFQTEYPQSGLFIQLQK-TKWAKER-a1-b2	sp|P11709|BIK1_YEAST	sp|P11709|BIK1_YEAST	xlink	intra-protein xl	221111_QE1_ulianaf_YB_03_07.c.12276.12276.3_221111_QE1_ulianaf_YB_03_07.c.12442.12442.3	73	347	274	-	3272.73	1091.92	3	3	1	3	2.55	0.09	0.18	0.02	0.01	0.02	0.01	69	0.85	10.46	0.237	sp|P11709|BIK1_YEAST:347:x:sp|P11709|BIK1_YEAST:73	NA
221111_QE1_ulianaf_YB_03_07	YB_03_20B	supernatant in 4 mM Hepes pH 7.5 200 mM NaCl	YB_03_20	1	EKEIDHLKQQLELER-RTTMEPLSIPKNR-a8-b11	sp|P11709|BIK1_YEAST	sp|P11709|BIK1_YEAST	xlink	intra-protein xl	221111_QE1_ulianaf_YB_03_07.c.15835.15835.5_221111_QE1_ulianaf_YB_03_07.c.15792.15792.5	269	116	153	-	3586.9	718.387	5	-5	1	3	4.02	-0.02	0.31	0.1	0.09	0.01	0.02	243	0.28	19	0.136	sp|P11709|BIK1_YEAST:116:x:sp|P11709|BIK1_YEAST:269	NA
221111_QE1_ulianaf_YB_03_07	YB_03_20B	supernatant in 4 mM Hepes pH 7.5 200 mM NaCl	YB_03_20	1	EKEIDHLKQQLELER-RLQKQETEIALR-a8-b4	sp|P11709|BIK1_YEAST	decoy_reverse_sp|P11709|BIK1_YEAST	xlink	decoy intra-protein xl	221111_QE1_ulianaf_YB_03_07.c.15928.15928.4_221111_QE1_ulianaf_YB_03_07.c.15865.15865.4	269	234	35	-	3528.92	883.237	4	-3.1	2	3	4.39	0.03	0.38	0.11	0.09	0.03	0.02	227	0.5	21.17	0.098	decoy_reverse_sp|P11709|BIK1_YEAST:234:x:sp|P11709|BIK1_YEAST:269	NA
221111_QE1_ulianaf_YB_03_07	YB_03_20B	supernatant in 4 mM Hepes pH 7.5 200 mM NaCl	YB_03_20	2	YVGPVDTKAGMFAGVDLLANIGKNDGSFMGK-ENALEEKK-a8-b7	sp|P11709|BIK1_YEAST	decoy_reverse_sp|P11709|BIK1_YEAST	xlink	decoy intra-protein xl	221111_QE1_ulianaf_YB_03_07.c.17766.17766.5_221111_QE1_ulianaf_YB_03_07.c.17767.17767.5	49	67	18	-	4269.15	854.837	5	3.4	1	1	1.7	0.01	0.18	0.06	0.06	0	0.01	154	0.69	10.01	0.237	decoy_reverse_sp|P11709|BIK1_YEAST:67:x:sp|P11709|BIK1_YEAST:49	NA
221111_QE1_ulianaf_YB_03_07	YB_03_20B	supernatant in 4 mM Hepes pH 7.5 200 mM NaCl	YB_03_20	2	EKEIDHLKQQLELER-RLQKQETEIALR-a2-b4	sp|P11709|BIK1_YEAST	decoy_reverse_sp|P11709|BIK1_YEAST	xlink	decoy intra-protein xl	221111_QE1_ulianaf_YB_03_07.c.15928.15928.4_221111_QE1_ulianaf_YB_03_07.c.15865.15865.4	263	234	29	-	3528.92	883.237	4	-3.1	2	3	3.85	0.01	0.29	0.11	0.08	0.03	0.02	216	0.58	17.99	0.156	decoy_reverse_sp|P11709|BIK1_YEAST:234:x:sp|P11709|BIK1_YEAST:263	NA
221111_QE1_ulianaf_YB_03_07	YB_03_20B	supernatant in 4 mM Hepes pH 7.5 200 mM NaCl	YB_03_20	1	QLHYKRLLDDQR-RLQKQETEIALR-a5-b4	sp|P11709|BIK1_YEAST	decoy_reverse_sp|P11709|BIK1_YEAST	xlink	decoy intra-protein xl	221111_QE1_ulianaf_YB_03_07.c.15119.15119.4_221111_QE1_ulianaf_YB_03_07.c.15605.15605.4	234	234	0	-	3205.77	802.45	4	0.3	1	3	2.65	0.02	0.22	0.05	0.04	0.01	0.01	73	0	11.29	0.237	decoy_reverse_sp|P11709|BIK1_YEAST:234:x:sp|P11709|BIK1_YEAST:234	NA
221111_QE1_ulianaf_YB_03_07	YB_03_20B	supernatant in 4 mM Hepes pH 7.5 200 mM NaCl	YB_03_20	2	ELFLTKPQDSSSEEVASLTK-ENALEEKK-a6-b7	sp|P11709|BIK1_YEAST	decoy_reverse_sp|P11709|BIK1_YEAST	xlink	decoy intra-protein xl	221111_QE1_ulianaf_YB_03_07.c.12119.12119.4_221111_QE1_ulianaf_YB_03_07.c.12107.12107.4	377	67	310	-	3305.68	827.427	4	-0.6	1	2	4.41	0	0.53	0.29	0.27	0.02	0.04	480	0.77	29.05	0.027	decoy_reverse_sp|P11709|BIK1_YEAST:67:x:sp|P11709|BIK1_YEAST:377	NA
221111_QE1_ulianaf_YB_03_07	YB_03_20B	supernatant in 4 mM Hepes pH 7.5 200 mM NaCl	YB_03_20	2	LTFLEKQEYSNLKDLHSMSNK-GQLRNFGQGLIICIPKR-a6-b16	decoy_reverse_sp|P11709|BIK1_YEAST	decoy_reverse_sp|P11709|BIK1_YEAST	xlink	decoy intra-protein xl	221111_QE1_ulianaf_YB_03_07.c.15609.15609.4_221111_QE1_ulianaf_YB_03_07.c.15604.15604.4	88	434	346	-	4631.46	1158.87	4	4.7	1	2	0.95	0.03	0.08	0.04	0.03	0.01	0.01	28	0	4.16	0.25	decoy_reverse_sp|P11709|BIK1_YEAST:434:x:decoy_reverse_sp|P11709|BIK1_YEAST:88	NA
221111_QE1_ulianaf_YB_03_07	YB_03_20B	supernatant in 4 mM Hepes pH 7.5 200 mM NaCl	YB_03_20	3	KIGCFIQIPNLGRGQLK-KQLHYKR-a1-b6	sp|P11709|BIK1_YEAST	sp|P11709|BIK1_YEAST	xlink	intra-protein xl	221111_QE1_ulianaf_YB_03_07.c.09860.09860.5_221111_QE1_ulianaf_YB_03_07.c.09815.09815.5	25	234	209	-	3050.72	611.152	5	-3.6	1	2	2.19	0.09	0.06	0.04	0.03	0.01	0.01	83	0.91	7.49	0.237	sp|P11709|BIK1_YEAST:234:x:sp|P11709|BIK1_YEAST:25	NA
221111_QE1_ulianaf_YB_03_07	YB_03_20B	supernatant in 4 mM Hepes pH 7.5 200 mM NaCl	YB_03_20	1	EQLKMHNDSLSKEYQNLSK-NFGQGLIICIPKRYQR-a12-b12	sp|P11709|BIK1_YEAST	decoy_reverse_sp|P11709|BIK1_YEAST	xlink	decoy intra-protein xl	221111_QE1_ulianaf_YB_03_07.c.16018.16018.3_221111_QE1_ulianaf_YB_03_07.c.15994.15994.3	364	434	70	-	4391.27	1464.76	3	3.5	3	1	1.72	0.02	0.24	0.06	0.06	0	0.01	30	0	9.26	0.237	decoy_reverse_sp|P11709|BIK1_YEAST:434:x:sp|P11709|BIK1_YEAST:364	NA
221111_QE1_ulianaf_YB_03_07	YB_03_20B	supernatant in 4 mM Hepes pH 7.5 200 mM NaCl	YB_03_20	1	ETIFQPQQSLFGYQLYKK-TKWAKER-a17-b2	decoy_reverse_sp|P11709|BIK1_YEAST	sp|P11709|BIK1_YEAST	xlink	decoy intra-protein xl	221111_QE1_ulianaf_YB_03_07.c.12663.12663.4_221111_QE1_ulianaf_YB_03_07.c.12955.12955.4	386	347	39	-	3272.73	819.191	4	3	1	2	2.79	-0.01	0.27	0.06	0.01	0.04	0.02	49	0	12.28	0.237	decoy_reverse_sp|P11709|BIK1_YEAST:386:x:sp|P11709|BIK1_YEAST:347	NA
221111_QE1_ulianaf_YB_03_07	YB_03_20B	supernatant in 4 mM Hepes pH 7.5 200 mM NaCl	YB_03_20	2	EKEIDHLKQQLELER-RTTMEPLSIPKNR-a2-b11	sp|P11709|BIK1_YEAST	sp|P11709|BIK1_YEAST	xlink	intra-protein xl	221111_QE1_ulianaf_YB_03_07.c.15835.15835.5_221111_QE1_ulianaf_YB_03_07.c.15792.15792.5	263	116	147	-	3586.9	718.387	5	-5	1	3	3.58	-0.02	0.25	0.1	0.09	0.01	0.02	243	0.32	16.87	0.191	sp|P11709|BIK1_YEAST:116:x:sp|P11709|BIK1_YEAST:263	NA
221111_QE1_ulianaf_YB_03_07	YB_03_20B	supernatant in 4 mM Hepes pH 7.5 200 mM NaCl	YB_03_20	1	ELFLTKPQDSSSEEVASLTK-KIGCFIQIPNLGR-a6-b1	sp|P11709|BIK1_YEAST	sp|P11709|BIK1_YEAST	xlink	intra-protein xl	221111_QE1_ulianaf_YB_03_07.c.14470.14470.5_221111_QE1_ulianaf_YB_03_07.c.15132.15132.5	377	25	352	-	3861.01	773.209	5	-4.2	1	2	1.25	0	0.12	0.05	0.04	0.01	0.01	54	0.75	6.08	0.237	sp|P11709|BIK1_YEAST:25:x:sp|P11709|BIK1_YEAST:377	NA
221111_QE1_ulianaf_YB_03_07	YB_03_20B	supernatant in 4 mM Hepes pH 7.5 200 mM NaCl	YB_03_20	2	KANHNTTSDWKPDNGHMNDLNSSEVTIELR-K11-156	sp|P11709|BIK1_YEAST	-	monolink	monolink	221111_QE1_ulianaf_YB_03_07.c.11010.11010.4_221111_QE1_ulianaf_YB_03_07.c.10478.10478.4	198	n/a	-	-	3578.66	895.672	4	-3.3	6	19	8.6	0.13	0.38	0.31	0.31	0	0.05	649	0	37.68	0	sp|P11709|BIK1_YEAST:198	NA
221111_QE1_ulianaf_YB_03_07	YB_03_20B	supernatant in 4 mM Hepes pH 7.5 200 mM NaCl	YB_03_20	3	KYFQTEYPQSGLFIQLQK-TKWAKER-a1-b5	sp|P11709|BIK1_YEAST	sp|P11709|BIK1_YEAST	xlink	intra-protein xl	221111_QE1_ulianaf_YB_03_07.c.12276.12276.3_221111_QE1_ulianaf_YB_03_07.c.12442.12442.3	73	350	277	-	3272.73	1091.92	3	3	1	1	1.87	0.06	0.16	0.01	0.01	0	0	30	0.78	7.75	0.237	sp|P11709|BIK1_YEAST:350:x:sp|P11709|BIK1_YEAST:73	NA
221111_QE1_ulianaf_YB_03_07	YB_03_20B	supernatant in 4 mM Hepes pH 7.5 200 mM NaCl	YB_03_20	1	ELFLTKPQDSSSEEVASLTK-KLEEANEK-a6-b1	sp|P11709|BIK1_YEAST	sp|P11709|BIK1_YEAST	xlink	intra-protein xl	221111_QE1_ulianaf_YB_03_07.c.12119.12119.4_221111_QE1_ulianaf_YB_03_07.c.12107.12107.4	377	392	15	-	3305.68	827.427	4	-0.6	1	7	6.24	0	0.6	0.36	0.25	0.1	0.07	591	0.8	36.54	0.027	sp|P11709|BIK1_YEAST:377:x:sp|P11709|BIK1_YEAST:392	NA
221111_QE1_ulianaf_YB_03_07	YB_03_20B	supernatant in 4 mM Hepes pH 7.5 200 mM NaCl	YB_03_20	2	NDGSFMGKKYFQTEYPQSGLFIQLQK-K8-155	sp|P11709|BIK1_YEAST	-	monolink	monolink	221111_QE1_ulianaf_YB_03_07.c.17296.17296.3_221111_QE1_ulianaf_YB_03_07.c.17531.17531.3	72	n/a	-	-	3208.61	1070.55	3	7.6	1	6	1.75	-0.01	0.17	0.08	0.08	0	0.02	108	0.65	9.13	0.148	sp|P11709|BIK1_YEAST:72	NA
221111_QE1_ulianaf_YB_03_07	YB_03_20B	supernatant in 4 mM Hepes pH 7.5 200 mM NaCl	YB_03_20	1	QPSMSLTDMPNDPTFPKR-KSSLSESVTQPDEAK-a17-b1	decoy_reverse_sp|P11709|BIK1_YEAST	decoy_reverse_sp|P11709|BIK1_YEAST	xlink	decoy intra-protein xl	221111_QE1_ulianaf_YB_03_07.c.16976.16976.5_221111_QE1_ulianaf_YB_03_07.c.16810.16810.5	336	68	268	-	3803.82	761.773	5	0.1	2	4	2.66	0.01	0.21	0.08	0.05	0.04	0.01	55	0.88	10.91	0.237	decoy_reverse_sp|P11709|BIK1_YEAST:336:x:decoy_reverse_sp|P11709|BIK1_YEAST:68	NA
221111_QE1_ulianaf_YB_03_07	YB_03_20B	supernatant in 4 mM Hepes pH 7.5 200 mM NaCl	YB_03_20	2	SSLSESVTQPDEAKLTFLEK-KIGCFIQIPNLGR-a14-b1	decoy_reverse_sp|P11709|BIK1_YEAST	sp|P11709|BIK1_YEAST	xlink	decoy intra-protein xl	221111_QE1_ulianaf_YB_03_07.c.14470.14470.5_221111_QE1_ulianaf_YB_03_07.c.15132.15132.5	82	25	57	-	3861.01	773.209	5	-4.2	1	1	1	-0.02	0.11	0.01	0	0.01	0	13	0	4.55	0.237	decoy_reverse_sp|P11709|BIK1_YEAST:82:x:sp|P11709|BIK1_YEAST:25	NA
221111_QE1_ulianaf_YB_03_07	YB_03_20B	supernatant in 4 mM Hepes pH 7.5 200 mM NaCl	YB_03_20	2	YVGPVDTKAGMFAGVDLLANIGK-EKWAKTK-a8-b2	sp|P11709|BIK1_YEAST	decoy_reverse_sp|P11709|BIK1_YEAST	xlink	decoy intra-protein xl	221111_QE1_ulianaf_YB_03_07.c.14541.14541.4_221111_QE1_ulianaf_YB_03_07.c.13923.13923.4	49	109	60	-	3362.78	841.704	4	-3.1	3	1	2.37	0.05	0.15	0.11	0.11	0	0.01	66	0.65	9.41	0.237	decoy_reverse_sp|P11709|BIK1_YEAST:109:x:sp|P11709|BIK1_YEAST:49	NA
221111_QE1_ulianaf_YB_03_07	YB_03_20B	supernatant in 4 mM Hepes pH 7.5 200 mM NaCl	YB_03_20	3	WAKTKHQINDEFLER-WAKTKHQINDEFLER-a5-b5	decoy_reverse_sp|P11709|BIK1_YEAST	decoy_reverse_sp|P11709|BIK1_YEAST	xlink	decoy intra-protein xl	221111_QE1_ulianaf_YB_03_07.c.14603.14603.5_221111_QE1_ulianaf_YB_03_07.c.14853.14853.5	114	114	0	-	3966.01	794.21	5	-1.8	1	1	0.68	0.02	0.07	0.01	0	0	0	6	0	2.92	0.25	decoy_reverse_sp|P11709|BIK1_YEAST:114:x:decoy_reverse_sp|P11709|BIK1_YEAST:114	NA
221111_QE1_ulianaf_YB_03_07	YB_03_20B	supernatant in 4 mM Hepes pH 7.5 200 mM NaCl	YB_03_20	3	KYFQTEYPQSGLFIQLQK-DELIHKER-a1-b6	sp|P11709|BIK1_YEAST	decoy_reverse_sp|P11709|BIK1_YEAST	xlink	decoy intra-protein xl	221111_QE1_ulianaf_YB_03_07.c.11585.11585.5_221111_QE1_ulianaf_YB_03_07.c.11507.11507.5	73	196	123	-	3393.76	679.76	5	0.1	1	2	1.79	0.01	0.15	0.03	0.01	0.02	0.01	77	0	8.21	0.237	decoy_reverse_sp|P11709|BIK1_YEAST:196:x:sp|P11709|BIK1_YEAST:73	NA
221111_QE1_ulianaf_YB_03_07	YB_03_20B	supernatant in 4 mM Hepes pH 7.5 200 mM NaCl	YB_03_20	1	EYQNLSKELFLTKPQDSSSEEVASLTK-K13-156	sp|P11709|BIK1_YEAST	-	monolink	monolink	221111_QE1_ulianaf_YB_03_07.c.15170.15170.4_221111_QE1_ulianaf_YB_03_07.c.14145.14145.4	377	n/a	-	-	3226.62	807.662	4	1.2	3	16	6	0.01	0.42	0.24	0.24	0	0.04	429	0.23	29	0	sp|P11709|BIK1_YEAST:377	NA
221111_QE1_ulianaf_YB_03_07	YB_03_20B	supernatant in 4 mM Hepes pH 7.5 200 mM NaCl	YB_03_20	2	ETIFQPQQSLFGYQLYKK-TKWAKER-a17-b2	decoy_reverse_sp|P11709|BIK1_YEAST	sp|P11709|BIK1_YEAST	xlink	decoy intra-protein xl	221111_QE1_ulianaf_YB_03_07.c.12276.12276.3_221111_QE1_ulianaf_YB_03_07.c.12442.12442.3	386	347	39	-	3272.73	1091.92	3	3	1	2	2.06	0.08	0.16	0.02	0	0.02	0.01	65	0.87	8.9	0.237	decoy_reverse_sp|P11709|BIK1_YEAST:386:x:sp|P11709|BIK1_YEAST:347	NA
221111_QE1_ulianaf_YB_03_07	YB_03_20B	supernatant in 4 mM Hepes pH 7.5 200 mM NaCl	YB_03_20	2	KANHNTTSDWKPDNGHMNDLNSSEVTIELR-K1-156	sp|P11709|BIK1_YEAST	-	monolink	monolink	221111_QE1_ulianaf_YB_03_07.c.11335.11335.3_221111_QE1_ulianaf_YB_03_07.c.12217.12217.3	188	n/a	-	-	3578.65	1193.89	3	-4.9	2	17	6.01	0.14	0.36	0.3	0.3	0	0.05	744	0	33.91	0	sp|P11709|BIK1_YEAST:188	NA
221111_QE1_ulianaf_YB_03_07	YB_03_20B	supernatant in 4 mM Hepes pH 7.5 200 mM NaCl	YB_03_20	2	IKQLEQAQAQTAVESLPIFDPPAPVDTTAGR-VVLHAEELQFNAISEDEQFQLKQKQAQR-a2-b22	sp|P11709|BIK1_YEAST	decoy_reverse_sp|P11709|BIK1_YEAST	xlink	decoy intra-protein xl	221111_QE1_ulianaf_YB_03_07.c.09542.09542.6_221111_QE1_ulianaf_YB_03_07.c.10536.10536.6	401	176	225	-	6754.51	1126.76	6	3.5	1	3	0.63	0.01	0.08	0.04	0.02	0.02	0.01	127	0	5.31	0.237	decoy_reverse_sp|P11709|BIK1_YEAST:176:x:sp|P11709|BIK1_YEAST:401	NA
221111_QE1_ulianaf_YB_03_07	YB_03_20B	supernatant in 4 mM Hepes pH 7.5 200 mM NaCl	YB_03_20	3	NDGSFMGKKYFQTEYPQSGLFIQLQK-K9-155	sp|P11709|BIK1_YEAST	-	monolink	monolink	221111_QE1_ulianaf_YB_03_07.c.17296.17296.3_221111_QE1_ulianaf_YB_03_07.c.17531.17531.3	73	n/a	-	-	3208.61	1070.55	3	7.6	1	6	1.71	-0.01	0.14	0.08	0.08	0	0.02	108	0.7	8.4	0.148	sp|P11709|BIK1_YEAST:73	NA
221111_QE1_ulianaf_YB_03_08	YB_03_20C	supernatant in 4 mM Hepes pH 7.5 200 mM NaCl	YB_03_20	1	KSSLSESVTQPDEAK-QKQAQR-a1-b2	decoy_reverse_sp|P11709|BIK1_YEAST	decoy_reverse_sp|P11709|BIK1_YEAST	xlink	decoy intra-protein xl	221111_QE1_ulianaf_YB_03_08.c.09454.09454.4_221111_QE1_ulianaf_YB_03_08.c.09416.09416.4	68	178	110	-	2500.28	626.079	4	3	1	2	3.06	0.08	0.1	0.03	0.03	0.01	0.01	67	0	9.71	0.237	decoy_reverse_sp|P11709|BIK1_YEAST:178:x:decoy_reverse_sp|P11709|BIK1_YEAST:68	NA
221111_QE1_ulianaf_YB_03_08	YB_03_20C	supernatant in 4 mM Hepes pH 7.5 200 mM NaCl	YB_03_20	2	NFGQGLIICIPKR-TTMEPLSIPKNR-a12-b10	decoy_reverse_sp|P11709|BIK1_YEAST	sp|P11709|BIK1_YEAST	xlink	decoy intra-protein xl	221111_QE1_ulianaf_YB_03_08.c.17481.17481.4_221111_QE1_ulianaf_YB_03_08.c.17455.17455.4	434	116	318	-	3038.63	760.666	4	-2.8	1	3	3.54	0.06	0.27	0.09	0.01	0.08	0.02	78	0.7	14.44	0.234	decoy_reverse_sp|P11709|BIK1_YEAST:434:x:sp|P11709|BIK1_YEAST:116	NA
221111_QE1_ulianaf_YB_03_08	YB_03_20C	supernatant in 4 mM Hepes pH 7.5 200 mM NaCl	YB_03_20	1	EAQLTIEKLQR-KQLHYKR-a8-b1	sp|P11709|BIK1_YEAST	sp|P11709|BIK1_YEAST	xlink	intra-protein xl	221111_QE1_ulianaf_YB_03_08.c.09723.09723.5_221111_QE1_ulianaf_YB_03_08.c.09670.09670.5	225	229	4	-	2437.37	488.482	5	-3.8	2	7	8.63	0.15	0.74	0.37	0.22	0.15	0.07	732	0.77	47.22	0	sp|P11709|BIK1_YEAST:225:x:sp|P11709|BIK1_YEAST:229	NA
221111_QE1_ulianaf_YB_03_08	YB_03_20C	supernatant in 4 mM Hepes pH 7.5 200 mM NaCl	YB_03_20	1	YVGPVDTKAGMFAGVDLLANIGK-KSDFNGMGK-a8-b1	sp|P11709|BIK1_YEAST	decoy_reverse_sp|P11709|BIK1_YEAST	xlink	decoy intra-protein xl	221111_QE1_ulianaf_YB_03_08.c.18782.18782.3_221111_QE1_ulianaf_YB_03_08.c.18779.18779.3	49	387	338	-	3455.73	1152.92	3	-4.9	1	2	2.35	0.21	0.19	0.11	0.1	0.01	0.02	199	0	13.06	0.237	decoy_reverse_sp|P11709|BIK1_YEAST:387:x:sp|P11709|BIK1_YEAST:49	NA
221111_QE1_ulianaf_YB_03_08	YB_03_20C	supernatant in 4 mM Hepes pH 7.5 200 mM NaCl	YB_03_20	3	EAQLTIEKLQR-KQLHYKR-a8-b6	sp|P11709|BIK1_YEAST	sp|P11709|BIK1_YEAST	xlink	intra-protein xl	221111_QE1_ulianaf_YB_03_08.c.09723.09723.5_221111_QE1_ulianaf_YB_03_08.c.09670.09670.5	225	234	9	-	2437.37	488.482	5	-3.8	2	3	7.53	0.2	0.44	0.25	0.24	0.01	0.04	493	1	34.03	0.027	sp|P11709|BIK1_YEAST:225:x:sp|P11709|BIK1_YEAST:234	NA
221111_QE1_ulianaf_YB_03_08	YB_03_20C	supernatant in 4 mM Hepes pH 7.5 200 mM NaCl	YB_03_20	2	TTMEPLSIPKNR-EQQLLKK-a10-b6	sp|P11709|BIK1_YEAST	decoy_reverse_sp|P11709|BIK1_YEAST	xlink	decoy intra-protein xl	221111_QE1_ulianaf_YB_03_08.c.08790.08790.3_221111_QE1_ulianaf_YB_03_08.c.08741.08741.3	116	130	14	-	2409.31	804.112	3	-7.9	1	2	5.67	0.41	0.27	0.45	0.45	0	0.07	476	0	27.31	0.027	decoy_reverse_sp|P11709|BIK1_YEAST:130:x:sp|P11709|BIK1_YEAST:116	NA
221111_QE1_ulianaf_YB_03_08	YB_03_20C	supernatant in 4 mM Hepes pH 7.5 200 mM NaCl	YB_03_20	1	RTTMEPLSIPKNR-EAQLTIEKLQR-a11-b8	sp|P11709|BIK1_YEAST	sp|P11709|BIK1_YEAST	xlink	intra-protein xl	221111_QE1_ulianaf_YB_03_08.c.13581.13581.3_221111_QE1_ulianaf_YB_03_08.c.13546.13546.3	116	225	109	-	3007.64	1003.55	3	-2.4	1	11	10.83	0.51	0.41	0.62	0.32	0.3	0.11	250	0	37.39	0.027	sp|P11709|BIK1_YEAST:116:x:sp|P11709|BIK1_YEAST:225	NA
221111_QE1_ulianaf_YB_03_08	YB_03_20C	supernatant in 4 mM Hepes pH 7.5 200 mM NaCl	YB_03_20	1	EKEIDHLKQQLELER-EKEIDHLK-a8-b2	sp|P11709|BIK1_YEAST	sp|P11709|BIK1_YEAST	xlink	intra-protein xl	221111_QE1_ulianaf_YB_03_08.c.12728.12728.3_221111_QE1_ulianaf_YB_03_08.c.12730.12730.3	269	263	6	-	3055.61	1019.54	3	-2.8	3	12	11.34	0.65	0.41	0.45	0.27	0.18	0.08	1186	0.67	55.11	0	sp|P11709|BIK1_YEAST:263:x:sp|P11709|BIK1_YEAST:269	NA
221111_QE1_ulianaf_YB_03_08	YB_03_20C	supernatant in 4 mM Hepes pH 7.5 200 mM NaCl	YB_03_20	2	EQLKMHNDSLSK-TKWAKER-a4-b2	sp|P11709|BIK1_YEAST	sp|P11709|BIK1_YEAST	xlink	intra-protein xl	221111_QE1_ulianaf_YB_03_08.c.07854.07854.4_221111_QE1_ulianaf_YB_03_08.c.07800.07800.4	356	347	9	-	2484.28	622.078	4	0.1	2	2	5.63	0.16	0.35	0.24	0.19	0.05	0.04	375	0	26.29	0.027	sp|P11709|BIK1_YEAST:347:x:sp|P11709|BIK1_YEAST:356	NA
221111_QE1_ulianaf_YB_03_08	YB_03_20C	supernatant in 4 mM Hepes pH 7.5 200 mM NaCl	YB_03_20	1	EQLKMHNDSLSK-KLEEANEK-a4-b1	sp|P11709|BIK1_YEAST	sp|P11709|BIK1_YEAST	xlink	intra-protein xl	221111_QE1_ulianaf_YB_03_08.c.07120.07120.4_221111_QE1_ulianaf_YB_03_08.c.07071.07071.4	356	392	36	-	2526.26	632.573	4	-1.1	1	8	6.37	0	0.64	0.38	0.21	0.17	0.07	603	0.7	37.94	0.027	sp|P11709|BIK1_YEAST:356:x:sp|P11709|BIK1_YEAST:392	NA
221111_QE1_ulianaf_YB_03_08	YB_03_20C	supernatant in 4 mM Hepes pH 7.5 200 mM NaCl	YB_03_20	3	AGMFAGVDLLANIGKNDGSFMGKK-K23-K24	sp|P11709|BIK1_YEAST	-	intralink	intralink	221111_QE1_ulianaf_YB_03_08.c.09241.09241.5_221111_QE1_ulianaf_YB_03_08.c.08625.08625.5	72	73	1	-	2578.29	516.666	5	-0.8	1	4	1.27	0.01	0.11	0.03	0.03	0	0.01	97	0	6.77	0.148	sp|P11709|BIK1_YEAST:72:x:sp|P11709|BIK1_YEAST:73	NA
221111_QE1_ulianaf_YB_03_08	YB_03_20C	supernatant in 4 mM Hepes pH 7.5 200 mM NaCl	YB_03_20	2	NLSHNQPTGANEDVELLKK-K18-156	sp|P11709|BIK1_YEAST	-	monolink	monolink	221111_QE1_ulianaf_YB_03_08.c.12014.12014.3_221111_QE1_ulianaf_YB_03_08.c.11978.11978.3	328	n/a	-	-	2262.14	755.056	3	-2.7	3	22	9.52	0.19	0.31	0.42	0.42	0	0.11	534	0	36.82	0	sp|P11709|BIK1_YEAST:328	NA
221111_QE1_ulianaf_YB_03_08	YB_03_20C	supernatant in 4 mM Hepes pH 7.5 200 mM NaCl	YB_03_20	1	DLDQLRKHQLYK-EKWAKTK-a7-b2	decoy_reverse_sp|P11709|BIK1_YEAST	decoy_reverse_sp|P11709|BIK1_YEAST	xlink	decoy intra-protein xl	221111_QE1_ulianaf_YB_03_08.c.17515.17515.5_221111_QE1_ulianaf_YB_03_08.c.17434.17434.5	225	109	116	-	2583.42	517.691	5	-0.7	1	1	2.39	-0.02	0.26	0.05	0.03	0.02	0.01	83	0	11.87	0.237	decoy_reverse_sp|P11709|BIK1_YEAST:109:x:decoy_reverse_sp|P11709|BIK1_YEAST:225	NA
221111_QE1_ulianaf_YB_03_08	YB_03_20C	supernatant in 4 mM Hepes pH 7.5 200 mM NaCl	YB_03_20	2	DLDQLRKHQLYK-EKWAKTK-a7-b5	decoy_reverse_sp|P11709|BIK1_YEAST	decoy_reverse_sp|P11709|BIK1_YEAST	xlink	decoy intra-protein xl	221111_QE1_ulianaf_YB_03_08.c.17515.17515.5_221111_QE1_ulianaf_YB_03_08.c.17434.17434.5	225	112	113	-	2583.42	517.691	5	-0.7	1	1	2.2	0.01	0.21	0.04	0.03	0.01	0.01	78	0	10.31	0.237	decoy_reverse_sp|P11709|BIK1_YEAST:112:x:decoy_reverse_sp|P11709|BIK1_YEAST:225	NA
221111_QE1_ulianaf_YB_03_08	YB_03_20C	supernatant in 4 mM Hepes pH 7.5 200 mM NaCl	YB_03_20	1	LQKQETEIALR-KSDFNGMGK-a3-b1	decoy_reverse_sp|P11709|BIK1_YEAST	decoy_reverse_sp|P11709|BIK1_YEAST	xlink	decoy intra-protein xl	221111_QE1_ulianaf_YB_03_08.c.18050.18050.3_221111_QE1_ulianaf_YB_03_08.c.18032.18032.3	234	387	153	-	2448.26	817.093	3	-4.9	1	1	2.48	0	0.13	0.04	0.03	0.01	0.01	27	0.53	8.17	0.237	decoy_reverse_sp|P11709|BIK1_YEAST:234:x:decoy_reverse_sp|P11709|BIK1_YEAST:387	NA
221111_QE1_ulianaf_YB_03_08	YB_03_20C	supernatant in 4 mM Hepes pH 7.5 200 mM NaCl	YB_03_20	1	QFFDAENEQLLAVVSQLHEEIKENEER-K22-156	sp|P11709|BIK1_YEAST	-	monolink	monolink	221111_QE1_ulianaf_YB_03_08.c.18915.18915.3_221111_QE1_ulianaf_YB_03_08.c.18907.18907.3	305	n/a	-	-	3399.66	1134.23	3	2.3	1	35	10.24	0.82	0.16	0.37	0.37	0	0.07	1096	0	46.18	0	sp|P11709|BIK1_YEAST:305	NA
221111_QE1_ulianaf_YB_03_08	YB_03_20C	supernatant in 4 mM Hepes pH 7.5 200 mM NaCl	YB_03_20	2	KIGCFIQIPNLGR-LQKQETEIALR-a1-b3	sp|P11709|BIK1_YEAST	decoy_reverse_sp|P11709|BIK1_YEAST	xlink	decoy intra-protein xl	221111_QE1_ulianaf_YB_03_08.c.17525.17525.3_221111_QE1_ulianaf_YB_03_08.c.17494.17494.3	25	234	209	-	2980.65	994.559	3	0.4	1	3	4.38	0.02	0.44	0.23	0.2	0.03	0.04	368	0	25.27	0.05	decoy_reverse_sp|P11709|BIK1_YEAST:234:x:sp|P11709|BIK1_YEAST:25	NA
221111_QE1_ulianaf_YB_03_08	YB_03_20C	supernatant in 4 mM Hepes pH 7.5 200 mM NaCl	YB_03_20	1	GQLKYVGPVDTK-ENALEEKK-a4-b7	sp|P11709|BIK1_YEAST	decoy_reverse_sp|P11709|BIK1_YEAST	xlink	decoy intra-protein xl	221111_QE1_ulianaf_YB_03_08.c.17980.17980.3_221111_QE1_ulianaf_YB_03_08.c.17950.17950.3	41	67	26	-	2401.28	801.434	3	1.8	2	4	2.83	0.17	0.2	0.08	0.04	0.04	0.02	142	0	12.93	0.237	decoy_reverse_sp|P11709|BIK1_YEAST:67:x:sp|P11709|BIK1_YEAST:41	NA
221111_QE1_ulianaf_YB_03_08	YB_03_20C	supernatant in 4 mM Hepes pH 7.5 200 mM NaCl	YB_03_20	2	EAQLTIEKLQR-QQAKQK-a8-b4	sp|P11709|BIK1_YEAST	sp|P11709|BIK1_YEAST	xlink	intra-protein xl	221111_QE1_ulianaf_YB_03_08.c.09667.09667.5_221111_QE1_ulianaf_YB_03_08.c.09580.09580.4	225	281	56	-	2195.22	549.813	4	-2.6	1	3	3.35	0.03	0.09	0.03	0.01	0.02	0.01	34	0	9.24	0.237	sp|P11709|BIK1_YEAST:225:x:sp|P11709|BIK1_YEAST:281	NA
221111_QE1_ulianaf_YB_03_08	YB_03_20C	supernatant in 4 mM Hepes pH 7.5 200 mM NaCl	YB_03_20	2	EAQLTIEKLQR-KHQLYK-a8-b1	sp|P11709|BIK1_YEAST	decoy_reverse_sp|P11709|BIK1_YEAST	xlink	decoy intra-protein xl	221111_QE1_ulianaf_YB_03_08.c.10811.10811.3_221111_QE1_ulianaf_YB_03_08.c.10556.10556.3	225	225	0	-	2281.27	761.433	3	-2.3	3	2	5.74	0.22	0.34	0.3	0.28	0.02	0.04	518	0.75	29.06	0.027	decoy_reverse_sp|P11709|BIK1_YEAST:225:x:sp|P11709|BIK1_YEAST:225	NA
221111_QE1_ulianaf_YB_03_08	YB_03_20C	supernatant in 4 mM Hepes pH 7.5 200 mM NaCl	YB_03_20	2	WAKTKHQINDEFLER-QLHYKR-a3-b5	decoy_reverse_sp|P11709|BIK1_YEAST	sp|P11709|BIK1_YEAST	xlink	decoy intra-protein xl	221111_QE1_ulianaf_YB_03_08.c.11446.11446.5_221111_QE1_ulianaf_YB_03_08.c.11437.11437.5	112	234	122	-	2895.51	580.109	5	-2.7	1	2	4.46	0.02	0.25	0.08	0.07	0.02	0.01	92	0.9	15.93	0.191	decoy_reverse_sp|P11709|BIK1_YEAST:112:x:sp|P11709|BIK1_YEAST:234	NA
221111_QE1_ulianaf_YB_03_08	YB_03_20C	supernatant in 4 mM Hepes pH 7.5 200 mM NaCl	YB_03_20	3	WAKTKHQINDEFLER-HQLYKR-a5-b5	decoy_reverse_sp|P11709|BIK1_YEAST	decoy_reverse_sp|P11709|BIK1_YEAST	xlink	decoy intra-protein xl	221111_QE1_ulianaf_YB_03_08.c.11446.11446.5_221111_QE1_ulianaf_YB_03_08.c.11437.11437.5	114	230	116	-	2895.51	580.109	5	-2.7	1	1	3.76	0.02	0.24	0.07	0.07	0.01	0.01	84	0	14.28	0.234	decoy_reverse_sp|P11709|BIK1_YEAST:114:x:decoy_reverse_sp|P11709|BIK1_YEAST:230	NA
221111_QE1_ulianaf_YB_03_08	YB_03_20C	supernatant in 4 mM Hepes pH 7.5 200 mM NaCl	YB_03_20	1	IKENALEEKK-KLEEANEKIK-a2-b8	decoy_reverse_sp|P11709|BIK1_YEAST	sp|P11709|BIK1_YEAST	xlink	decoy intra-protein xl	221111_QE1_ulianaf_YB_03_08.c.13109.13109.4_221111_QE1_ulianaf_YB_03_08.c.13901.13901.4	60	399	339	-	2539.42	635.862	4	2.6	2	2	2.37	0	0.28	0.03	0.01	0.02	0.01	16	0.86	10.92	0.237	decoy_reverse_sp|P11709|BIK1_YEAST:60:x:sp|P11709|BIK1_YEAST:399	NA
221111_QE1_ulianaf_YB_03_08	YB_03_20C	supernatant in 4 mM Hepes pH 7.5 200 mM NaCl	YB_03_20	2	KLAVNESPLNTNLHDGQER-EKWAKTK-a1-b5	decoy_reverse_sp|P11709|BIK1_YEAST	decoy_reverse_sp|P11709|BIK1_YEAST	xlink	decoy intra-protein xl	221111_QE1_ulianaf_YB_03_08.c.13991.13991.4_221111_QE1_ulianaf_YB_03_08.c.14194.14194.4	131	112	19	-	3161.64	791.417	4	-3.6	1	4	3.46	0.05	0.2	0.08	0.04	0.04	0.02	137	0.97	13.84	0.237	decoy_reverse_sp|P11709|BIK1_YEAST:112:x:decoy_reverse_sp|P11709|BIK1_YEAST:131	NA
221111_QE1_ulianaf_YB_03_08	YB_03_20C	supernatant in 4 mM Hepes pH 7.5 200 mM NaCl	YB_03_20	2	AGMFAGVDLLANIGKNDGSFMGKK-K15-K23	sp|P11709|BIK1_YEAST	-	intralink	intralink	221111_QE1_ulianaf_YB_03_08.c.09241.09241.5_221111_QE1_ulianaf_YB_03_08.c.08625.08625.5	64	72	8	-	2578.29	516.666	5	-0.8	1	3	1.82	-0.02	0.18	0.03	0.03	0	0.01	78	0	8.96	0.148	sp|P11709|BIK1_YEAST:64:x:sp|P11709|BIK1_YEAST:72	NA
221111_QE1_ulianaf_YB_03_08	YB_03_20C	supernatant in 4 mM Hepes pH 7.5 200 mM NaCl	YB_03_20	1	LTNQFSPMDDPKSPTPMRSFR-K12-155	sp|P11709|BIK1_YEAST	-	monolink	monolink	221111_QE1_ulianaf_YB_03_08.c.16473.16473.4_221111_QE1_ulianaf_YB_03_08.c.16346.16346.4	134	n/a	-	-	2606.27	652.576	4	3.8	3	4	1.62	0	0.08	0.04	0.04	0	0.01	17	0	5.41	0.158	sp|P11709|BIK1_YEAST:134	NA
221111_QE1_ulianaf_YB_03_08	YB_03_20C	supernatant in 4 mM Hepes pH 7.5 200 mM NaCl	YB_03_20	1	EKEIDHLK-EKEIDHLK-a2-b2	sp|P11709|BIK1_YEAST	sp|P11709|BIK1_YEAST	xlink	intra-protein xl	221111_QE1_ulianaf_YB_03_08.c.09004.09004.5_221111_QE1_ulianaf_YB_03_08.c.08965.08965.5	263	263	0	-	2159.14	432.836	5	-2.3	1	8	6.05	-0.01	0.51	0.16	0.08	0.08	0.03	304	0	28.7	0.027	sp|P11709|BIK1_YEAST:263:x:sp|P11709|BIK1_YEAST:263	NA
221111_QE1_ulianaf_YB_03_08	YB_03_20C	supernatant in 4 mM Hepes pH 7.5 200 mM NaCl	YB_03_20	1	EQLKMHNDSLSK-LEEANEKIK-a4-b7	sp|P11709|BIK1_YEAST	sp|P11709|BIK1_YEAST	xlink	intra-protein xl	221111_QE1_ulianaf_YB_03_08.c.17929.17929.3_221111_QE1_ulianaf_YB_03_08.c.17627.17627.3	356	399	43	-	2639.34	880.787	3	-3.3	4	3	3.34	0.1	0.25	0.03	0.01	0.02	0.01	12	0.59	12.44	0.237	sp|P11709|BIK1_YEAST:356:x:sp|P11709|BIK1_YEAST:399	NA
221111_QE1_ulianaf_YB_03_08	YB_03_20C	supernatant in 4 mM Hepes pH 7.5 200 mM NaCl	YB_03_20	2	EQLKMHNDSLSK-IKENALEEK-a4-b2	sp|P11709|BIK1_YEAST	decoy_reverse_sp|P11709|BIK1_YEAST	xlink	decoy intra-protein xl	221111_QE1_ulianaf_YB_03_08.c.17929.17929.3_221111_QE1_ulianaf_YB_03_08.c.17627.17627.3	356	60	296	-	2639.34	880.787	3	-3.3	3	2	1.89	0.08	0.16	0.02	0.01	0.01	0	6	0	7.38	0.237	decoy_reverse_sp|P11709|BIK1_YEAST:60:x:sp|P11709|BIK1_YEAST:356	NA
221111_QE1_ulianaf_YB_03_08	YB_03_20C	supernatant in 4 mM Hepes pH 7.5 200 mM NaCl	YB_03_20	1	KIGCFIQIPNLGR-EAQLTIEKLQR-a1-b8	sp|P11709|BIK1_YEAST	sp|P11709|BIK1_YEAST	xlink	intra-protein xl	221111_QE1_ulianaf_YB_03_08.c.17525.17525.3_221111_QE1_ulianaf_YB_03_08.c.17494.17494.3	25	225	200	-	2980.65	994.559	3	0.4	1	12	7.7	0.29	0.54	0.56	0.2	0.36	0.11	915	0.56	45.18	0	sp|P11709|BIK1_YEAST:225:x:sp|P11709|BIK1_YEAST:25	NA
221111_QE1_ulianaf_YB_03_08	YB_03_20C	supernatant in 4 mM Hepes pH 7.5 200 mM NaCl	YB_03_20	2	ELFLTKPQDSSSEEVASLTK-K20-156	sp|P11709|BIK1_YEAST	-	monolink	monolink	221111_QE1_ulianaf_YB_03_08.c.15604.15604.3_221111_QE1_ulianaf_YB_03_08.c.15816.15816.3	391	n/a	-	-	2364.19	789.07	3	-3.3	3	5	1.1	0.02	0.09	0.1	0.1	0	0.02	94	0	6.05	0.148	sp|P11709|BIK1_YEAST:391	NA
221111_QE1_ulianaf_YB_03_08	YB_03_20C	supernatant in 4 mM Hepes pH 7.5 200 mM NaCl	YB_03_20	2	LTFLEKQEYSNLK-TKWAKER-a6-b5	decoy_reverse_sp|P11709|BIK1_YEAST	sp|P11709|BIK1_YEAST	xlink	decoy intra-protein xl	221111_QE1_ulianaf_YB_03_08.c.17727.17727.3_221111_QE1_ulianaf_YB_03_08.c.17697.17697.3	88	350	262	-	2667.43	890.15	3	-0.5	1	3	2.25	0.19	0.22	0.02	0.01	0.01	0	48	0	10.57	0.237	decoy_reverse_sp|P11709|BIK1_YEAST:88:x:sp|P11709|BIK1_YEAST:350	NA
221111_QE1_ulianaf_YB_03_08	YB_03_20C	supernatant in 4 mM Hepes pH 7.5 200 mM NaCl	YB_03_20	1	NIEDQFELHKTK-TKWAKER-a10-b2	sp|P11709|BIK1_YEAST	sp|P11709|BIK1_YEAST	xlink	intra-protein xl	221111_QE1_ulianaf_YB_03_08.c.17362.17362.3_221111_QE1_ulianaf_YB_03_08.c.17064.17064.3	345	347	2	-	2556.32	853.115	3	-4.9	2	2	2.25	-0.02	0.19	0.05	0.01	0.04	0.01	75	0	9.86	0.237	sp|P11709|BIK1_YEAST:345:x:sp|P11709|BIK1_YEAST:347	NA
221111_QE1_ulianaf_YB_03_08	YB_03_20C	supernatant in 4 mM Hepes pH 7.5 200 mM NaCl	YB_03_20	1	ELFLTKPQDSSSEEVASLTKK-K20-156	sp|P11709|BIK1_YEAST	-	monolink	monolink	221111_QE1_ulianaf_YB_03_08.c.14114.14114.3_221111_QE1_ulianaf_YB_03_08.c.13116.13116.3	391	n/a	-	-	2492.28	831.769	3	-2.5	1	21	9.03	0.25	0.21	0.34	0.34	0	0.08	356	0.16	30.38	0	sp|P11709|BIK1_YEAST:391	NA
221111_QE1_ulianaf_YB_03_08	YB_03_20C	supernatant in 4 mM Hepes pH 7.5 200 mM NaCl	YB_03_20	1	AGMFAGVDLLANIGKNDGSFMGK-K15-K23	sp|P11709|BIK1_YEAST	-	intralink	intralink	221111_QE1_ulianaf_YB_03_08.c.12906.12906.3_221111_QE1_ulianaf_YB_03_08.c.11969.11969.3	64	72	8	-	2450.2	817.741	3	0.9	3	4	1.66	0.01	0.18	0.02	0.02	0	0	14	0	7.48	0.148	sp|P11709|BIK1_YEAST:64:x:sp|P11709|BIK1_YEAST:72	NA
221111_QE1_ulianaf_YB_03_08	YB_03_20C	supernatant in 4 mM Hepes pH 7.5 200 mM NaCl	YB_03_20	2	IKENALEEKK-KQLEQLR-a9-b1	decoy_reverse_sp|P11709|BIK1_YEAST	sp|P11709|BIK1_YEAST	xlink	decoy intra-protein xl	221111_QE1_ulianaf_YB_03_08.c.08879.08879.4_221111_QE1_ulianaf_YB_03_08.c.08860.08860.4	67	329	262	-	2252.27	564.075	4	-2.3	1	5	7.13	0.11	0.5	0.33	0.05	0.28	0.07	292	0.99	31.05	0.027	decoy_reverse_sp|P11709|BIK1_YEAST:67:x:sp|P11709|BIK1_YEAST:329	NA
221111_QE1_ulianaf_YB_03_08	YB_03_20C	supernatant in 4 mM Hepes pH 7.5 200 mM NaCl	YB_03_20	1	NLSHNQPTGANEDVELLKK-K19-156	sp|P11709|BIK1_YEAST	-	monolink	monolink	221111_QE1_ulianaf_YB_03_08.c.12014.12014.3_221111_QE1_ulianaf_YB_03_08.c.11978.11978.3	329	n/a	-	-	2262.14	755.056	3	-2.7	3	23	10.3	0.2	0.29	0.43	0.43	0	0.11	541	0	38.19	0	sp|P11709|BIK1_YEAST:329	NA
221111_QE1_ulianaf_YB_03_08	YB_03_20C	supernatant in 4 mM Hepes pH 7.5 200 mM NaCl	YB_03_20	2	EAQLTIEKLQR-KHQLYKR-a8-b1	sp|P11709|BIK1_YEAST	decoy_reverse_sp|P11709|BIK1_YEAST	xlink	decoy intra-protein xl	221111_QE1_ulianaf_YB_03_08.c.09723.09723.5_221111_QE1_ulianaf_YB_03_08.c.09670.09670.5	225	225	0	-	2437.37	488.482	5	-3.8	2	3	7.48	0.15	0.5	0.28	0.21	0.07	0.05	552	0.94	36.34	0.027	decoy_reverse_sp|P11709|BIK1_YEAST:225:x:sp|P11709|BIK1_YEAST:225	NA
221111_QE1_ulianaf_YB_03_08	YB_03_20C	supernatant in 4 mM Hepes pH 7.5 200 mM NaCl	YB_03_20	1	AGMFAGVDLLANIGKNDGSFMGKK-K15-K24	sp|P11709|BIK1_YEAST	-	intralink	intralink	221111_QE1_ulianaf_YB_03_08.c.09241.09241.5_221111_QE1_ulianaf_YB_03_08.c.08625.08625.5	64	73	9	-	2578.29	516.666	5	-0.8	1	3	1.83	-0.02	0.18	0.03	0.03	0	0.01	78	0	8.99	0.148	sp|P11709|BIK1_YEAST:64:x:sp|P11709|BIK1_YEAST:73	NA
221111_QE1_ulianaf_YB_03_08	YB_03_20C	supernatant in 4 mM Hepes pH 7.5 200 mM NaCl	YB_03_20	1	KIGCFIQIPNLGR-TTMEPLSIPKNR-a1-b10	sp|P11709|BIK1_YEAST	sp|P11709|BIK1_YEAST	xlink	intra-protein xl	221111_QE1_ulianaf_YB_03_08.c.17481.17481.4_221111_QE1_ulianaf_YB_03_08.c.17455.17455.4	25	116	91	-	3038.63	760.666	4	-2.8	1	7	5.59	0.1	0.36	0.35	0.27	0.08	0.06	318	0.57	25.4	0.05	sp|P11709|BIK1_YEAST:116:x:sp|P11709|BIK1_YEAST:25	NA
221111_QE1_ulianaf_YB_03_08	YB_03_20C	supernatant in 4 mM Hepes pH 7.5 200 mM NaCl	YB_03_20	2	NLSHNQPTGANEDVELLKK-K19-155	sp|P11709|BIK1_YEAST	-	monolink	monolink	221111_QE1_ulianaf_YB_03_08.c.09467.09467.4_221111_QE1_ulianaf_YB_03_08.c.09649.09649.4	329	n/a	-	-	2261.16	566.298	4	-2.8	1	5	1.67	0.03	0.15	0.05	0.05	0	0.01	55	0	7.84	0.148	sp|P11709|BIK1_YEAST:329	NA
221111_QE1_ulianaf_YB_03_08	YB_03_20C	supernatant in 4 mM Hepes pH 7.5 200 mM NaCl	YB_03_20	2	EKEIDHLKQQLELER-K2-155	sp|P11709|BIK1_YEAST	-	monolink	monolink	221111_QE1_ulianaf_YB_03_08.c.13131.13131.3_221111_QE1_ulianaf_YB_03_08.c.13115.13115.3	263	n/a	-	-	2062.1	688.375	3	-2.6	2	8	4.93	0.05	0.23	0.17	0.17	0	0.06	391	0.24	22.41	0	sp|P11709|BIK1_YEAST:263	NA
221111_QE1_ulianaf_YB_03_08	YB_03_20C	supernatant in 4 mM Hepes pH 7.5 200 mM NaCl	YB_03_20	2	EAQLTIEKLQR-KSDFNGMGK-a8-b1	sp|P11709|BIK1_YEAST	decoy_reverse_sp|P11709|BIK1_YEAST	xlink	decoy intra-protein xl	221111_QE1_ulianaf_YB_03_08.c.18050.18050.3_221111_QE1_ulianaf_YB_03_08.c.18032.18032.3	225	387	162	-	2448.26	817.093	3	-4.9	1	1	1.14	0	0.09	0.02	0.01	0.01	0	10	0	4.37	0.237	decoy_reverse_sp|P11709|BIK1_YEAST:387:x:sp|P11709|BIK1_YEAST:225	NA
221111_QE1_ulianaf_YB_03_08	YB_03_20C	supernatant in 4 mM Hepes pH 7.5 200 mM NaCl	YB_03_20	1	LTFLEKQEYSNLK-TKWAKER-a6-b2	decoy_reverse_sp|P11709|BIK1_YEAST	sp|P11709|BIK1_YEAST	xlink	decoy intra-protein xl	221111_QE1_ulianaf_YB_03_08.c.17727.17727.3_221111_QE1_ulianaf_YB_03_08.c.17697.17697.3	88	347	259	-	2667.43	890.15	3	-0.5	1	3	2.27	0.11	0.29	0.02	0.01	0.01	0	47	0	11.71	0.237	decoy_reverse_sp|P11709|BIK1_YEAST:88:x:sp|P11709|BIK1_YEAST:347	NA
221111_QE1_ulianaf_YB_03_08	YB_03_20C	supernatant in 4 mM Hepes pH 7.5 200 mM NaCl	YB_03_20	1	RISSTSQAKVLAESIK-EQQLLKK-a9-b6	decoy_reverse_sp|P11709|BIK1_YEAST	decoy_reverse_sp|P11709|BIK1_YEAST	xlink	decoy intra-protein xl	221111_QE1_ulianaf_YB_03_08.c.17212.17212.4_221111_QE1_ulianaf_YB_03_08.c.17228.17228.4	362	130	232	-	2740.57	686.149	4	-1.8	1	2	2.47	0.05	0.22	0.03	0.02	0.01	0.01	24	0	10.21	0.237	decoy_reverse_sp|P11709|BIK1_YEAST:130:x:decoy_reverse_sp|P11709|BIK1_YEAST:362	NA
221111_QE1_ulianaf_YB_03_08	YB_03_20C	supernatant in 4 mM Hepes pH 7.5 200 mM NaCl	YB_03_20	3	VSIRPPINTSMELTKR-ENALEEKK-a15-b7	decoy_reverse_sp|P11709|BIK1_YEAST	decoy_reverse_sp|P11709|BIK1_YEAST	xlink	decoy intra-protein xl	221111_QE1_ulianaf_YB_03_08.c.10024.10024.5_221111_QE1_ulianaf_YB_03_08.c.10015.10015.5	352	67	285	-	2938.57	588.723	5	-1.7	1	2	2.28	0.04	0.1	0.05	0.04	0.01	0.01	125	0.75	9.15	0.237	decoy_reverse_sp|P11709|BIK1_YEAST:352:x:decoy_reverse_sp|P11709|BIK1_YEAST:67	NA
221111_QE1_ulianaf_YB_03_08	YB_03_20C	supernatant in 4 mM Hepes pH 7.5 200 mM NaCl	YB_03_20	1	WAKTKHQINDEFLER-QLHYKR-a5-b5	decoy_reverse_sp|P11709|BIK1_YEAST	sp|P11709|BIK1_YEAST	xlink	decoy intra-protein xl	221111_QE1_ulianaf_YB_03_08.c.11446.11446.5_221111_QE1_ulianaf_YB_03_08.c.11437.11437.5	114	234	120	-	2895.51	580.109	5	-2.7	1	2	4.63	0.02	0.29	0.08	0.07	0.02	0.01	92	0.84	17.09	0.191	decoy_reverse_sp|P11709|BIK1_YEAST:114:x:sp|P11709|BIK1_YEAST:234	NA
221111_QE1_ulianaf_YB_03_08	YB_03_20C	supernatant in 4 mM Hepes pH 7.5 200 mM NaCl	YB_03_20	1	KSSLSESVTQPDEAKLTFLEK-K1-K21	decoy_reverse_sp|P11709|BIK1_YEAST	-	intralink	decoy intralink	221111_QE1_ulianaf_YB_03_08.c.16371.16371.3_221111_QE1_ulianaf_YB_03_08.c.16600.16600.3	68	88	20	-	2474.28	825.768	3	0	1	0	6.47	0.04	0	0	0	0	0	0	0.72	12.87	0.106	decoy_reverse_sp|P11709|BIK1_YEAST:68:x:decoy_reverse_sp|P11709|BIK1_YEAST:88	NA
221111_QE1_ulianaf_YB_03_08	YB_03_20C	supernatant in 4 mM Hepes pH 7.5 200 mM NaCl	YB_03_20	2	ELFLTKPQDSSSEEVASLTKK-K20-K21	sp|P11709|BIK1_YEAST	-	intralink	intralink	221111_QE1_ulianaf_YB_03_08.c.16371.16371.3_221111_QE1_ulianaf_YB_03_08.c.16600.16600.3	391	392	1	-	2474.28	825.768	3	0	1	6	2.68	0	0.15	0.04	0.04	0	0.01	34	0.41	9.23	0.148	sp|P11709|BIK1_YEAST:391:x:sp|P11709|BIK1_YEAST:392	NA
221111_QE1_ulianaf_YB_03_08	YB_03_20C	supernatant in 4 mM Hepes pH 7.5 200 mM NaCl	YB_03_20	3	KLEEANEKIK-KQLEQLR-a1-b1	sp|P11709|BIK1_YEAST	sp|P11709|BIK1_YEAST	xlink	intra-protein xl	221111_QE1_ulianaf_YB_03_08.c.08879.08879.4_221111_QE1_ulianaf_YB_03_08.c.08860.08860.4	392	329	63	-	2252.27	564.075	4	-2.3	1	8	8.17	0.2	0.35	0.35	0.1	0.25	0.07	314	0.9	30.66	0.027	sp|P11709|BIK1_YEAST:329:x:sp|P11709|BIK1_YEAST:392	NA
221111_QE1_ulianaf_YB_03_08	YB_03_20C	supernatant in 4 mM Hepes pH 7.5 200 mM NaCl	YB_03_20	1	LTFLEKQEYSNLK-DELIHKER-a6-b6	decoy_reverse_sp|P11709|BIK1_YEAST	decoy_reverse_sp|P11709|BIK1_YEAST	xlink	decoy intra-protein xl	221111_QE1_ulianaf_YB_03_08.c.15759.15759.3_221111_QE1_ulianaf_YB_03_08.c.16597.16597.3	88	196	108	-	2788.45	930.492	3	-4.9	1	1	2.97	0	0.29	0.06	0.05	0	0.01	21	0	12.53	0.237	decoy_reverse_sp|P11709|BIK1_YEAST:196:x:decoy_reverse_sp|P11709|BIK1_YEAST:88	NA
221111_QE1_ulianaf_YB_03_08	YB_03_20C	supernatant in 4 mM Hepes pH 7.5 200 mM NaCl	YB_03_20	1	NLSHNQPTGANEDVELLKK-K18-155	sp|P11709|BIK1_YEAST	-	monolink	monolink	221111_QE1_ulianaf_YB_03_08.c.09467.09467.4_221111_QE1_ulianaf_YB_03_08.c.09649.09649.4	328	n/a	-	-	2261.16	566.298	4	-2.8	1	5	1.74	0.03	0.16	0.05	0.05	0	0.01	55	0	8.19	0.148	sp|P11709|BIK1_YEAST:328	NA
221111_QE1_ulianaf_YB_03_08	YB_03_20C	supernatant in 4 mM Hepes pH 7.5 200 mM NaCl	YB_03_20	3	IKENALEEKK-KLEEANEKIK-a9-b8	decoy_reverse_sp|P11709|BIK1_YEAST	sp|P11709|BIK1_YEAST	xlink	decoy intra-protein xl	221111_QE1_ulianaf_YB_03_08.c.13109.13109.4_221111_QE1_ulianaf_YB_03_08.c.13901.13901.4	67	399	332	-	2539.42	635.862	4	2.6	1	2	1.73	0.02	0.26	0.03	0.01	0.01	0	14	0.99	9.24	0.237	decoy_reverse_sp|P11709|BIK1_YEAST:67:x:sp|P11709|BIK1_YEAST:399	NA
221111_QE1_ulianaf_YB_03_08	YB_03_20C	supernatant in 4 mM Hepes pH 7.5 200 mM NaCl	YB_03_20	1	ELFLTKPQDSSSEEVASLTK-K6-K20	sp|P11709|BIK1_YEAST	-	intralink	intralink	221111_QE1_ulianaf_YB_03_08.c.18331.18331.3_221111_QE1_ulianaf_YB_03_08.c.18048.18048.3	377	391	14	-	2346.2	783.073	3	4.7	2	2	3.15	0.01	0.27	0.03	0.03	0	0.01	37	0.26	12.64	0.106	sp|P11709|BIK1_YEAST:377:x:sp|P11709|BIK1_YEAST:391	NA
221111_QE1_ulianaf_YB_03_08	YB_03_20C	supernatant in 4 mM Hepes pH 7.5 200 mM NaCl	YB_03_20	1	YVGPVDTKAGMFAGVDLLANIGK-K8-K23	sp|P11709|BIK1_YEAST	-	intralink	intralink	221111_QE1_ulianaf_YB_03_08.c.16203.16203.3_221111_QE1_ulianaf_YB_03_08.c.16542.16542.3	49	64	15	-	2473.29	825.438	3	-1.2	2	3	2.11	0.08	0.09	0.11	0.11	0	0.02	184	0.81	9.95	0.148	sp|P11709|BIK1_YEAST:49:x:sp|P11709|BIK1_YEAST:64	NA
221111_QE1_ulianaf_YB_03_08	YB_03_20C	supernatant in 4 mM Hepes pH 7.5 200 mM NaCl	YB_03_20	2	SSLSESVTQPDEAKLTFLEK-K14-K20	decoy_reverse_sp|P11709|BIK1_YEAST	-	intralink	decoy intralink	221111_QE1_ulianaf_YB_03_08.c.18331.18331.3_221111_QE1_ulianaf_YB_03_08.c.18048.18048.3	82	88	6	-	2346.2	783.073	3	4.7	2	4	1.18	0.04	0.02	0.02	0.02	0	0	21	0	3.27	0.169	decoy_reverse_sp|P11709|BIK1_YEAST:82:x:decoy_reverse_sp|P11709|BIK1_YEAST:88	NA
221111_QE1_ulianaf_YB_03_08	YB_03_20C	supernatant in 4 mM Hepes pH 7.5 200 mM NaCl	YB_03_20	2	HQLYKRLQK-ENALEEKK-a5-b7	decoy_reverse_sp|P11709|BIK1_YEAST	decoy_reverse_sp|P11709|BIK1_YEAST	xlink	decoy intra-protein xl	221111_QE1_ulianaf_YB_03_08.c.12446.12446.3_221111_QE1_ulianaf_YB_03_08.c.12082.12082.3	230	67	163	-	2310.27	771.097	3	-0.8	1	1	1.66	-0.02	0.16	0.01	0	0.01	0	7	0	6.71	0.237	decoy_reverse_sp|P11709|BIK1_YEAST:230:x:decoy_reverse_sp|P11709|BIK1_YEAST:67	NA
221111_QE1_ulianaf_YB_03_08	YB_03_20C	supernatant in 4 mM Hepes pH 7.5 200 mM NaCl	YB_03_20	1	LQKQETEIALR-QQAKQK-a3-b4	decoy_reverse_sp|P11709|BIK1_YEAST	sp|P11709|BIK1_YEAST	xlink	decoy intra-protein xl	221111_QE1_ulianaf_YB_03_08.c.09667.09667.5_221111_QE1_ulianaf_YB_03_08.c.09580.09580.4	234	281	47	-	2195.22	549.813	4	-2.6	1	3	3.27	0.03	0.17	0.03	0.01	0.02	0.01	35	0.85	10.85	0.237	decoy_reverse_sp|P11709|BIK1_YEAST:234:x:sp|P11709|BIK1_YEAST:281	NA
221111_QE1_ulianaf_YB_03_08	YB_03_20C	supernatant in 4 mM Hepes pH 7.5 200 mM NaCl	YB_03_20	1	EAQLTIEKLQR-KQLHYK-a8-b1	sp|P11709|BIK1_YEAST	sp|P11709|BIK1_YEAST	xlink	intra-protein xl	221111_QE1_ulianaf_YB_03_08.c.10811.10811.3_221111_QE1_ulianaf_YB_03_08.c.10556.10556.3	225	229	4	-	2281.27	761.433	3	-2.3	3	5	7.24	0.22	0.48	0.34	0.28	0.05	0.05	581	0.8	36.24	0.027	sp|P11709|BIK1_YEAST:225:x:sp|P11709|BIK1_YEAST:229	NA
221111_QE1_ulianaf_YB_03_08	YB_03_20C	supernatant in 4 mM Hepes pH 7.5 200 mM NaCl	YB_03_20	2	HQINDEFLEREQQLLKK-K17-156	decoy_reverse_sp|P11709|BIK1_YEAST	-	monolink	decoy monolink	221111_QE1_ulianaf_YB_03_08.c.13879.13879.4_221111_QE1_ulianaf_YB_03_08.c.13818.13818.4	131	n/a	-	-	2323.22	581.813	4	2.1	1	3	1.28	0.02	0.1	0.03	0.03	0	0.01	42	0	5.65	0.158	decoy_reverse_sp|P11709|BIK1_YEAST:131	NA
221111_QE1_ulianaf_YB_03_08	YB_03_20C	supernatant in 4 mM Hepes pH 7.5 200 mM NaCl	YB_03_20	2	ENEERNLSHNQPTGANEDVELLKK-K23-155	sp|P11709|BIK1_YEAST	-	monolink	monolink	221111_QE1_ulianaf_YB_03_08.c.14154.14154.3_221111_QE1_ulianaf_YB_03_08.c.14041.14041.4	328	n/a	-	-	2918.44	730.618	4	1.5	1	3	0.67	0.01	0.05	0.02	0.02	0	0	11	0	2.58	0.169	sp|P11709|BIK1_YEAST:328	NA
221111_QE1_ulianaf_YB_03_08	YB_03_20C	supernatant in 4 mM Hepes pH 7.5 200 mM NaCl	YB_03_20	2	EELLQQKDELIHK-EKWAKTK-a7-b5	decoy_reverse_sp|P11709|BIK1_YEAST	decoy_reverse_sp|P11709|BIK1_YEAST	xlink	decoy intra-protein xl	221111_QE1_ulianaf_YB_03_08.c.18289.18289.4_221111_QE1_ulianaf_YB_03_08.c.18284.18284.4	190	112	78	-	2649.43	663.365	4	-3.1	1	0	1.72	-0.02	0.09	0.01	0.01	0	0	22	0	5.77	0.237	decoy_reverse_sp|P11709|BIK1_YEAST:112:x:decoy_reverse_sp|P11709|BIK1_YEAST:190	NA
221111_QE1_ulianaf_YB_03_08	YB_03_20C	supernatant in 4 mM Hepes pH 7.5 200 mM NaCl	YB_03_20	1	DLHSMSNKQELR-EQQLLKK-a8-b6	decoy_reverse_sp|P11709|BIK1_YEAST	decoy_reverse_sp|P11709|BIK1_YEAST	xlink	decoy intra-protein xl	221111_QE1_ulianaf_YB_03_08.c.16290.16290.3_221111_QE1_ulianaf_YB_03_08.c.16250.16250.3	103	130	27	-	2480.3	827.773	3	-3.9	1	2	2.6	0.09	0.16	0.05	0.04	0.01	0.01	75	0	10.17	0.237	decoy_reverse_sp|P11709|BIK1_YEAST:103:x:decoy_reverse_sp|P11709|BIK1_YEAST:130	NA
221111_QE1_ulianaf_YB_03_08	YB_03_20C	supernatant in 4 mM Hepes pH 7.5 200 mM NaCl	YB_03_20	2	VASLIEKASISQTSR-EIDHLKQQLELERR-a7-b6	sp|P11709|BIK1_YEAST	sp|P11709|BIK1_YEAST	xlink	intra-protein xl	221111_QE1_ulianaf_YB_03_08.c.15117.15117.3_221111_QE1_ulianaf_YB_03_08.c.15987.15987.4	97	269	172	-	3532.92	884.237	4	-0.8	1	1	1.11	-0.01	0.05	0.01	0.01	0.01	0	4	0	3.33	0.25	sp|P11709|BIK1_YEAST:269:x:sp|P11709|BIK1_YEAST:97	NA
221111_QE1_ulianaf_YB_03_08	YB_03_20C	supernatant in 4 mM Hepes pH 7.5 200 mM NaCl	YB_03_20	2	KLEEANEKIK-KLEEANEKIK-a8-b8	sp|P11709|BIK1_YEAST	sp|P11709|BIK1_YEAST	xlink	intra-protein xl	221111_QE1_ulianaf_YB_03_08.c.13109.13109.4_221111_QE1_ulianaf_YB_03_08.c.13901.13901.4	399	399	0	-	2539.42	635.862	4	2.6	1	2	1.79	0.01	0.26	0.02	0.01	0.01	0	11	0.98	9.41	0.237	sp|P11709|BIK1_YEAST:399:x:sp|P11709|BIK1_YEAST:399	NA
221111_QE1_ulianaf_YB_03_08	YB_03_20C	supernatant in 4 mM Hepes pH 7.5 200 mM NaCl	YB_03_20	3	EQLKMHNDSLSK-TKWAKER-a4-b2	sp|P11709|BIK1_YEAST	sp|P11709|BIK1_YEAST	xlink	intra-protein xl	221111_QE1_ulianaf_YB_03_08.c.10774.10774.4_221111_QE1_ulianaf_YB_03_08.c.10679.10679.4	356	347	9	-	2484.29	622.081	4	4.8	1	0	1.99	0.05	0.14	0.03	0.03	0	0	64	0.93	8.11	0.237	sp|P11709|BIK1_YEAST:347:x:sp|P11709|BIK1_YEAST:356	NA
221111_QE1_ulianaf_YB_03_08	YB_03_20C	supernatant in 4 mM Hepes pH 7.5 200 mM NaCl	YB_03_20	3	NLSHNQPTGANEDVELLKK-TKWAKER-a18-b2	sp|P11709|BIK1_YEAST	sp|P11709|BIK1_YEAST	xlink	intra-protein xl	221111_QE1_ulianaf_YB_03_08.c.13991.13991.4_221111_QE1_ulianaf_YB_03_08.c.14194.14194.4	328	347	19	-	3161.64	791.417	4	-3.6	1	1	1.97	0.11	0.28	0.09	0.07	0.02	0.02	169	0.79	13.44	0.237	sp|P11709|BIK1_YEAST:328:x:sp|P11709|BIK1_YEAST:347	NA
221111_QE1_ulianaf_YB_03_08	YB_03_20C	supernatant in 4 mM Hepes pH 7.5 200 mM NaCl	YB_03_20	2	KSSLSESVTQPDEAK-EKWAKTK-a1-b2	decoy_reverse_sp|P11709|BIK1_YEAST	decoy_reverse_sp|P11709|BIK1_YEAST	xlink	decoy intra-protein xl	221111_QE1_ulianaf_YB_03_08.c.11692.11692.3_221111_QE1_ulianaf_YB_03_08.c.12465.12465.3	68	109	41	-	2632.36	878.463	3	2	2	1	1.63	0.02	0.13	0.05	0.04	0.01	0.01	92	0	7.81	0.237	decoy_reverse_sp|P11709|BIK1_YEAST:109:x:decoy_reverse_sp|P11709|BIK1_YEAST:68	NA
221111_QE1_ulianaf_YB_03_08	YB_03_20C	supernatant in 4 mM Hepes pH 7.5 200 mM NaCl	YB_03_20	2	DVMAGAAINLGFGLKPVVGYDTK-K15-K23	decoy_reverse_sp|P11709|BIK1_YEAST	-	intralink	decoy intralink	221111_QE1_ulianaf_YB_03_08.c.16203.16203.3_221111_QE1_ulianaf_YB_03_08.c.16542.16542.3	410	418	8	-	2473.29	825.438	3	-1.2	2	4	1.24	0.05	0.06	0.12	0.12	0	0.03	215	0	8.1	0.148	decoy_reverse_sp|P11709|BIK1_YEAST:410:x:decoy_reverse_sp|P11709|BIK1_YEAST:418	NA
221111_QE1_ulianaf_YB_03_08	YB_03_20C	supernatant in 4 mM Hepes pH 7.5 200 mM NaCl	YB_03_20	1	VSIRPPINTSMELTKR-KLEEANEK-a15-b1	decoy_reverse_sp|P11709|BIK1_YEAST	sp|P11709|BIK1_YEAST	xlink	decoy intra-protein xl	221111_QE1_ulianaf_YB_03_08.c.10024.10024.5_221111_QE1_ulianaf_YB_03_08.c.10015.10015.5	352	392	40	-	2938.57	588.723	5	-1.7	1	5	3.98	0.04	0.2	0.11	0.04	0.07	0.03	269	0.88	17.46	0.178	decoy_reverse_sp|P11709|BIK1_YEAST:352:x:sp|P11709|BIK1_YEAST:392	NA
221111_QE1_ulianaf_YB_03_08	YB_03_20C	supernatant in 4 mM Hepes pH 7.5 200 mM NaCl	YB_03_20	2	TTMEPLSIPKNRSIVR-KLEEANEK-a10-b1	sp|P11709|BIK1_YEAST	sp|P11709|BIK1_YEAST	xlink	intra-protein xl	221111_QE1_ulianaf_YB_03_08.c.10024.10024.5_221111_QE1_ulianaf_YB_03_08.c.10015.10015.5	116	392	276	-	2938.57	588.723	5	-1.7	1	2	3.29	0.04	0.22	0.09	0.02	0.07	0.02	209	0.6	15.3	0.191	sp|P11709|BIK1_YEAST:116:x:sp|P11709|BIK1_YEAST:392	NA
221111_QE1_ulianaf_YB_03_08	YB_03_20C	supernatant in 4 mM Hepes pH 7.5 200 mM NaCl	YB_03_20	1	ANHNTTSDWKPDNGHMNDLNSSEVTIELR-K10-155	sp|P11709|BIK1_YEAST	-	monolink	monolink	221111_QE1_ulianaf_YB_03_08.c.13180.13180.3_221111_QE1_ulianaf_YB_03_08.c.13159.13159.3	198	n/a	-	-	3449.59	1150.87	3	-1.1	1	36	8.53	0.27	0.57	0.45	0.45	0	0.08	1362	0	55.28	0	sp|P11709|BIK1_YEAST:198	NA
221111_QE1_ulianaf_YB_03_08	YB_03_20C	supernatant in 4 mM Hepes pH 7.5 200 mM NaCl	YB_03_20	2	LEEANEKIK-QKQAQRR-a7-b2	sp|P11709|BIK1_YEAST	decoy_reverse_sp|P11709|BIK1_YEAST	xlink	decoy intra-protein xl	221111_QE1_ulianaf_YB_03_08.c.09521.09521.4_221111_QE1_ulianaf_YB_03_08.c.09465.09465.4	399	178	221	-	2124.17	532.051	4	3.5	1	3	5.09	0.11	0.4	0.16	0.07	0.1	0.03	195	0	22.8	0.05	decoy_reverse_sp|P11709|BIK1_YEAST:178:x:sp|P11709|BIK1_YEAST:399	NA
221111_QE1_ulianaf_YB_03_08	YB_03_20C	supernatant in 4 mM Hepes pH 7.5 200 mM NaCl	YB_03_20	2	NIEDQFELHKTK-TKWAKER-a10-b5	sp|P11709|BIK1_YEAST	sp|P11709|BIK1_YEAST	xlink	intra-protein xl	221111_QE1_ulianaf_YB_03_08.c.17362.17362.3_221111_QE1_ulianaf_YB_03_08.c.17064.17064.3	345	350	5	-	2556.32	853.115	3	-4.9	2	1	1.79	-0.02	0.13	0.03	0.01	0.02	0.01	49	0	7.23	0.237	sp|P11709|BIK1_YEAST:345:x:sp|P11709|BIK1_YEAST:350	NA
221111_QE1_ulianaf_YB_03_08	YB_03_20C	supernatant in 4 mM Hepes pH 7.5 200 mM NaCl	YB_03_20	2	EKEIDHLKQQLELER-EKEIDHLK-a2-b2	sp|P11709|BIK1_YEAST	sp|P11709|BIK1_YEAST	xlink	intra-protein xl	221111_QE1_ulianaf_YB_03_08.c.12728.12728.3_221111_QE1_ulianaf_YB_03_08.c.12730.12730.3	263	263	0	-	3055.61	1019.54	3	-2.8	2	12	9.3	0.41	0.25	0.32	0.16	0.16	0.06	849	0.9	40.73	0.027	sp|P11709|BIK1_YEAST:263:x:sp|P11709|BIK1_YEAST:263	NA
221111_QE1_ulianaf_YB_03_08	YB_03_20C	supernatant in 4 mM Hepes pH 7.5 200 mM NaCl	YB_03_20	2	NIEDQFELHKTK-LQKQETEIALR-a10-b3	sp|P11709|BIK1_YEAST	decoy_reverse_sp|P11709|BIK1_YEAST	xlink	decoy intra-protein xl	221111_QE1_ulianaf_YB_03_08.c.13759.13759.3_221111_QE1_ulianaf_YB_03_08.c.13744.13744.3	345	234	111	-	2966.57	989.864	3	-1.4	1	6	7.24	0.23	0.3	0.23	0.2	0.03	0.04	699	0	34.38	0.027	decoy_reverse_sp|P11709|BIK1_YEAST:234:x:sp|P11709|BIK1_YEAST:345	NA
221111_QE1_ulianaf_YB_03_08	YB_03_20C	supernatant in 4 mM Hepes pH 7.5 200 mM NaCl	YB_03_20	1	KLEEANEKIK-KQLEQLR-a8-b1	sp|P11709|BIK1_YEAST	sp|P11709|BIK1_YEAST	xlink	intra-protein xl	221111_QE1_ulianaf_YB_03_08.c.08879.08879.4_221111_QE1_ulianaf_YB_03_08.c.08860.08860.4	399	329	70	-	2252.27	564.075	4	-2.3	1	8	8.58	0.11	0.54	0.34	0.07	0.28	0.07	308	0.88	35.27	0.027	sp|P11709|BIK1_YEAST:329:x:sp|P11709|BIK1_YEAST:399	NA
221111_QE1_ulianaf_YB_03_08	YB_03_20C	supernatant in 4 mM Hepes pH 7.5 200 mM NaCl	YB_03_20	1	VASLIEKASISQTSRR-EIDHLKQQLELER-a7-b6	sp|P11709|BIK1_YEAST	sp|P11709|BIK1_YEAST	xlink	intra-protein xl	221111_QE1_ulianaf_YB_03_08.c.15117.15117.3_221111_QE1_ulianaf_YB_03_08.c.15987.15987.4	97	269	172	-	3532.92	884.237	4	-0.8	1	1	1.46	-0.01	0.17	0.03	0.02	0.01	0.01	11	0.5	6.69	0.237	sp|P11709|BIK1_YEAST:269:x:sp|P11709|BIK1_YEAST:97	NA
221111_QE1_ulianaf_YB_03_08	YB_03_20C	supernatant in 4 mM Hepes pH 7.5 200 mM NaCl	YB_03_20	1	TTMEPLSIPKNRSIVR-TKWAKER-a10-b5	sp|P11709|BIK1_YEAST	sp|P11709|BIK1_YEAST	xlink	intra-protein xl	221111_QE1_ulianaf_YB_03_08.c.18255.18255.4_221111_QE1_ulianaf_YB_03_08.c.18414.18414.4	116	350	234	-	2896.59	725.156	4	-0.5	1	2	2.46	0.03	0.16	0.05	0.01	0.03	0.01	54	0	9.41	0.237	sp|P11709|BIK1_YEAST:116:x:sp|P11709|BIK1_YEAST:350	NA
221111_QE1_ulianaf_YB_03_08	YB_03_20C	supernatant in 4 mM Hepes pH 7.5 200 mM NaCl	YB_03_20	1	KSSLSESVTQPDEAK-EKWAKTK-a1-b5	decoy_reverse_sp|P11709|BIK1_YEAST	decoy_reverse_sp|P11709|BIK1_YEAST	xlink	decoy intra-protein xl	221111_QE1_ulianaf_YB_03_08.c.11692.11692.3_221111_QE1_ulianaf_YB_03_08.c.12465.12465.3	68	112	44	-	2632.36	878.463	3	2	2	4	3.73	0.02	0.12	0.07	0.04	0.03	0.01	143	0	12.79	0.237	decoy_reverse_sp|P11709|BIK1_YEAST:112:x:decoy_reverse_sp|P11709|BIK1_YEAST:68	NA
221111_QE1_ulianaf_YB_03_08	YB_03_20C	supernatant in 4 mM Hepes pH 7.5 200 mM NaCl	YB_03_20	3	ETIFQPQQSLFGYQLYKK-K18-156	decoy_reverse_sp|P11709|BIK1_YEAST	-	monolink	decoy monolink	221111_QE1_ulianaf_YB_03_08.c.18304.18304.3_221111_QE1_ulianaf_YB_03_08.c.18318.18318.3	387	n/a	-	-	2373.22	792.082	3	-1.5	1	4	0.76	0.04	0.03	0.03	0.03	0	0.01	61	0.12	3.41	0.158	decoy_reverse_sp|P11709|BIK1_YEAST:387	NA
221111_QE1_ulianaf_YB_03_08	YB_03_20C	supernatant in 4 mM Hepes pH 7.5 200 mM NaCl	YB_03_20	1	EKEIDHLKQQLELER-K8-155	sp|P11709|BIK1_YEAST	-	monolink	monolink	221111_QE1_ulianaf_YB_03_08.c.13131.13131.3_221111_QE1_ulianaf_YB_03_08.c.13115.13115.3	269	n/a	-	-	2062.1	688.375	3	-2.6	2	19	8.74	0.23	0.39	0.33	0.33	0	0.11	749	0.13	40.94	0	sp|P11709|BIK1_YEAST:269	NA
221111_QE1_ulianaf_YB_03_08	YB_03_20C	supernatant in 4 mM Hepes pH 7.5 200 mM NaCl	YB_03_20	2	NFGQGLIICIPKR-GQLKYVGPVDTK-a12-b4	decoy_reverse_sp|P11709|BIK1_YEAST	sp|P11709|BIK1_YEAST	xlink	decoy intra-protein xl	221111_QE1_ulianaf_YB_03_08.c.16681.16681.3_221111_QE1_ulianaf_YB_03_08.c.16648.16648.3	434	41	393	-	2956.61	986.545	3	-2.9	1	2	3.7	0.07	0.38	0.24	0.01	0.22	0.04	215	0	20.04	0.136	decoy_reverse_sp|P11709|BIK1_YEAST:434:x:sp|P11709|BIK1_YEAST:41	NA
221111_QE1_ulianaf_YB_03_08	YB_03_20C	supernatant in 4 mM Hepes pH 7.5 200 mM NaCl	YB_03_20	1	LQRKQLHYK-ENALEEKK-a4-b7	sp|P11709|BIK1_YEAST	decoy_reverse_sp|P11709|BIK1_YEAST	xlink	decoy intra-protein xl	221111_QE1_ulianaf_YB_03_08.c.12446.12446.3_221111_QE1_ulianaf_YB_03_08.c.12082.12082.3	229	67	162	-	2310.27	771.097	3	-0.8	1	1	3.76	-0.02	0.46	0.1	0.1	0.01	0.02	75	0.36	18.78	0.136	decoy_reverse_sp|P11709|BIK1_YEAST:67:x:sp|P11709|BIK1_YEAST:229	NA
221111_QE1_ulianaf_YB_03_08	YB_03_20C	supernatant in 4 mM Hepes pH 7.5 200 mM NaCl	YB_03_20	1	HQINDEFLEREQQLLKK-K16-156	decoy_reverse_sp|P11709|BIK1_YEAST	-	monolink	decoy monolink	221111_QE1_ulianaf_YB_03_08.c.13879.13879.4_221111_QE1_ulianaf_YB_03_08.c.13818.13818.4	130	n/a	-	-	2323.22	581.813	4	2.1	1	3	1.35	0	0.11	0.03	0.03	0	0.01	42	0	5.86	0.158	decoy_reverse_sp|P11709|BIK1_YEAST:130	NA
221111_QE1_ulianaf_YB_03_08	YB_03_20C	supernatant in 4 mM Hepes pH 7.5 200 mM NaCl	YB_03_20	1	EAQLTIEKLQR-EKEIDHLK-a8-b2	sp|P11709|BIK1_YEAST	sp|P11709|BIK1_YEAST	xlink	intra-protein xl	221111_QE1_ulianaf_YB_03_08.c.11787.11787.4_221111_QE1_ulianaf_YB_03_08.c.11782.11782.4	225	263	38	-	2476.34	620.094	4	-3.8	1	7	8.42	0.2	0.5	0.24	0.16	0.08	0.04	284	0.69	33.43	0.027	sp|P11709|BIK1_YEAST:225:x:sp|P11709|BIK1_YEAST:263	NA
221111_QE1_ulianaf_YB_03_08	YB_03_20C	supernatant in 4 mM Hepes pH 7.5 200 mM NaCl	YB_03_20	2	LQKQETEIALR-EKEIDHLK-a3-b2	decoy_reverse_sp|P11709|BIK1_YEAST	sp|P11709|BIK1_YEAST	xlink	decoy intra-protein xl	221111_QE1_ulianaf_YB_03_08.c.11787.11787.4_221111_QE1_ulianaf_YB_03_08.c.11782.11782.4	234	263	29	-	2476.34	620.094	4	-3.8	1	5	5.09	0.06	0.46	0.13	0.05	0.08	0.03	160	0	23.12	0.05	decoy_reverse_sp|P11709|BIK1_YEAST:234:x:sp|P11709|BIK1_YEAST:263	NA
221111_QE1_ulianaf_YB_03_08	YB_03_20C	supernatant in 4 mM Hepes pH 7.5 200 mM NaCl	YB_03_20	1	EELLQQKDELIHK-EKWAKTK-a7-b2	decoy_reverse_sp|P11709|BIK1_YEAST	decoy_reverse_sp|P11709|BIK1_YEAST	xlink	decoy intra-protein xl	221111_QE1_ulianaf_YB_03_08.c.18289.18289.4_221111_QE1_ulianaf_YB_03_08.c.18284.18284.4	190	109	81	-	2649.43	663.365	4	-3.1	1	1	2.2	-0.02	0.13	0.02	0.01	0	0	26	0	7.48	0.237	decoy_reverse_sp|P11709|BIK1_YEAST:109:x:decoy_reverse_sp|P11709|BIK1_YEAST:190	NA
221111_QE1_ulianaf_YB_03_08	YB_03_20C	supernatant in 4 mM Hepes pH 7.5 200 mM NaCl	YB_03_20	1	KIGCFIQIPNLGR-KQLHYK-a1-b1	sp|P11709|BIK1_YEAST	sp|P11709|BIK1_YEAST	xlink	intra-protein xl	221111_QE1_ulianaf_YB_03_08.c.14058.14058.5_221111_QE1_ulianaf_YB_03_08.c.14086.14086.5	25	229	204	-	2468.36	494.681	5	-3	1	5	8.59	0.14	0.48	0.32	0.29	0.04	0.05	235	0.91	32.36	0.027	sp|P11709|BIK1_YEAST:229:x:sp|P11709|BIK1_YEAST:25	NA
221111_QE1_ulianaf_YB_03_08	YB_03_20C	supernatant in 4 mM Hepes pH 7.5 200 mM NaCl	YB_03_20	1	MHNDSLSKEYQNLSK-KLEEANEK-a8-b1	sp|P11709|BIK1_YEAST	sp|P11709|BIK1_YEAST	xlink	intra-protein xl	221111_QE1_ulianaf_YB_03_08.c.11942.11942.4_221111_QE1_ulianaf_YB_03_08.c.12683.12683.4	364	392	28	-	2890.41	723.61	4	2.4	1	4	3.8	0	0.38	0.06	0.03	0.03	0.01	60	0.78	16.8	0.191	sp|P11709|BIK1_YEAST:364:x:sp|P11709|BIK1_YEAST:392	NA
221111_QE1_ulianaf_YB_03_08	YB_03_20C	supernatant in 4 mM Hepes pH 7.5 200 mM NaCl	YB_03_20	1	NLSHNQPTGANEDVELLKK-TKWAKER-a18-b5	sp|P11709|BIK1_YEAST	sp|P11709|BIK1_YEAST	xlink	intra-protein xl	221111_QE1_ulianaf_YB_03_08.c.13991.13991.4_221111_QE1_ulianaf_YB_03_08.c.14194.14194.4	328	350	22	-	3161.64	791.417	4	-3.6	1	3	3.08	0.17	0.34	0.16	0.07	0.08	0.04	280	0.72	19.33	0.136	sp|P11709|BIK1_YEAST:328:x:sp|P11709|BIK1_YEAST:350	NA
221111_QE1_ulianaf_YB_03_08	YB_03_20C	supernatant in 4 mM Hepes pH 7.5 200 mM NaCl	YB_03_20	2	NFGQGLIICIPKR-EQLKMHNDSLSK-a12-b4	decoy_reverse_sp|P11709|BIK1_YEAST	sp|P11709|BIK1_YEAST	xlink	decoy intra-protein xl	221111_QE1_ulianaf_YB_03_08.c.14910.14910.4_221111_QE1_ulianaf_YB_03_08.c.14871.14871.4	434	356	78	-	3081.6	771.409	4	-2.2	1	2	2.88	-0.01	0.21	0.05	0.04	0.01	0.01	86	0	11.81	0.237	decoy_reverse_sp|P11709|BIK1_YEAST:434:x:sp|P11709|BIK1_YEAST:356	NA
221111_QE1_ulianaf_YB_03_08	YB_03_20C	supernatant in 4 mM Hepes pH 7.5 200 mM NaCl	YB_03_20	2	ETIFQPQQSLFGYQLYKK-K17-156	decoy_reverse_sp|P11709|BIK1_YEAST	-	monolink	decoy monolink	221111_QE1_ulianaf_YB_03_08.c.18304.18304.3_221111_QE1_ulianaf_YB_03_08.c.18318.18318.3	386	n/a	-	-	2373.22	792.082	3	-1.5	1	4	0.77	0.04	0.03	0.03	0.03	0	0.01	61	0.11	3.5	0.158	decoy_reverse_sp|P11709|BIK1_YEAST:386	NA
221111_QE1_ulianaf_YB_03_08	YB_03_20C	supernatant in 4 mM Hepes pH 7.5 200 mM NaCl	YB_03_20	2	KLEEANEK-QKQAQRR-a1-b2	sp|P11709|BIK1_YEAST	decoy_reverse_sp|P11709|BIK1_YEAST	xlink	decoy intra-protein xl	221111_QE1_ulianaf_YB_03_08.c.08139.08139.3_221111_QE1_ulianaf_YB_03_08.c.08075.08075.3	392	178	214	-	2011.1	671.373	3	7.5	4	3	5.6	0.18	0.45	0.22	0.14	0.09	0.04	286	0.87	26.75	0.027	decoy_reverse_sp|P11709|BIK1_YEAST:178:x:sp|P11709|BIK1_YEAST:392	NA
221111_QE1_ulianaf_YB_03_08	YB_03_20C	supernatant in 4 mM Hepes pH 7.5 200 mM NaCl	YB_03_20	3	ENALEEKK-KQLEQLR-a7-b1	decoy_reverse_sp|P11709|BIK1_YEAST	sp|P11709|BIK1_YEAST	xlink	decoy intra-protein xl	221111_QE1_ulianaf_YB_03_08.c.08139.08139.3_221111_QE1_ulianaf_YB_03_08.c.08075.08075.3	67	329	262	-	2011.1	671.373	3	0.6	4	3	5	0.06	0.37	0.2	0.02	0.19	0.04	262	0.54	23.15	0.05	decoy_reverse_sp|P11709|BIK1_YEAST:67:x:sp|P11709|BIK1_YEAST:329	NA
221111_QE1_ulianaf_YB_03_08	YB_03_20C	supernatant in 4 mM Hepes pH 7.5 200 mM NaCl	YB_03_20	1	NLSHNQPTGANEDVELLKK-K18-156	sp|P11709|BIK1_YEAST	-	monolink	monolink	221111_QE1_ulianaf_YB_03_08.c.10592.10592.4_221111_QE1_ulianaf_YB_03_08.c.10542.10542.4	328	n/a	-	-	2262.14	566.544	4	-2.1	2	1	0.38	-0.02	0.08	0.01	0.01	0	0	12	0	2.64	0.169	sp|P11709|BIK1_YEAST:328	NA
221111_QE1_ulianaf_YB_03_08	YB_03_20C	supernatant in 4 mM Hepes pH 7.5 200 mM NaCl	YB_03_20	1	EQLKMHNDSLSK-TKWAKER-a4-b5	sp|P11709|BIK1_YEAST	sp|P11709|BIK1_YEAST	xlink	intra-protein xl	221111_QE1_ulianaf_YB_03_08.c.07854.07854.4_221111_QE1_ulianaf_YB_03_08.c.07800.07800.4	356	350	6	-	2484.28	622.078	4	0.1	2	3	6.34	0.14	0.32	0.26	0.19	0.06	0.04	399	0	27.35	0.027	sp|P11709|BIK1_YEAST:350:x:sp|P11709|BIK1_YEAST:356	NA
221111_QE1_ulianaf_YB_03_08	YB_03_20C	supernatant in 4 mM Hepes pH 7.5 200 mM NaCl	YB_03_20	1	ANHNTTSDWKPDNGHMNDLNSSEVTIELR-K10-156	sp|P11709|BIK1_YEAST	-	monolink	monolink	221111_QE1_ulianaf_YB_03_08.c.14026.14026.4_221111_QE1_ulianaf_YB_03_08.c.13981.13981.4	198	n/a	-	-	3450.56	863.648	4	-4.2	5	25	7.08	0.1	0.5	0.41	0.41	0	0.07	712	0	38.51	0	sp|P11709|BIK1_YEAST:198	NA
221111_QE1_ulianaf_YB_03_08	YB_03_20C	supernatant in 4 mM Hepes pH 7.5 200 mM NaCl	YB_03_20	1	TTMEPLSIPKNR-RQQAKQK-a10-b5	sp|P11709|BIK1_YEAST	sp|P11709|BIK1_YEAST	xlink	intra-protein xl	221111_QE1_ulianaf_YB_03_08.c.08790.08790.3_221111_QE1_ulianaf_YB_03_08.c.08741.08741.3	116	281	165	-	2409.31	804.112	3	-2.1	1	3	7.04	0.38	0.3	0.45	0.45	0	0.07	476	0.89	30.61	0.027	sp|P11709|BIK1_YEAST:116:x:sp|P11709|BIK1_YEAST:281	NA
221111_QE1_ulianaf_YB_03_08	YB_03_20C	supernatant in 4 mM Hepes pH 7.5 200 mM NaCl	YB_03_20	1	ENEERNLSHNQPTGANEDVELLKK-K24-155	sp|P11709|BIK1_YEAST	-	monolink	monolink	221111_QE1_ulianaf_YB_03_08.c.14154.14154.3_221111_QE1_ulianaf_YB_03_08.c.14041.14041.4	329	n/a	-	-	2918.44	730.618	4	1.5	1	4	0.95	0.03	0.04	0.03	0.03	0	0.01	14	0	3.2	0.169	sp|P11709|BIK1_YEAST:329	NA
221111_QE1_ulianaf_YB_03_08	YB_03_20C	supernatant in 4 mM Hepes pH 7.5 200 mM NaCl	YB_03_20	1	LEEANEKIK-KQLEQLR-a7-b1	sp|P11709|BIK1_YEAST	sp|P11709|BIK1_YEAST	xlink	intra-protein xl	221111_QE1_ulianaf_YB_03_08.c.09521.09521.4_221111_QE1_ulianaf_YB_03_08.c.09465.09465.4	399	329	70	-	2124.17	532.051	4	-3	1	7	6.89	0.14	0.45	0.26	0.07	0.19	0.05	303	0.77	29.51	0.027	sp|P11709|BIK1_YEAST:329:x:sp|P11709|BIK1_YEAST:399	NA
221111_QE1_ulianaf_YB_03_08	YB_03_20C	supernatant in 4 mM Hepes pH 7.5 200 mM NaCl	YB_03_20	1	QELREKWAK-QELREKWAK-a6-b6	decoy_reverse_sp|P11709|BIK1_YEAST	decoy_reverse_sp|P11709|BIK1_YEAST	xlink	decoy intra-protein xl	221111_QE1_ulianaf_YB_03_08.c.08466.08466.5_221111_QE1_ulianaf_YB_03_08.c.08816.08816.5	109	109	0	-	2511.37	503.281	5	2.5	1	2	2.32	0.01	0.1	0.02	0.01	0.01	0	8	0	6.98	0.237	decoy_reverse_sp|P11709|BIK1_YEAST:109:x:decoy_reverse_sp|P11709|BIK1_YEAST:109	NA
221111_QE1_ulianaf_YB_03_08	YB_03_20C	supernatant in 4 mM Hepes pH 7.5 200 mM NaCl	YB_03_20	3	LQKQETEIALR-KQLHYK-a3-b1	decoy_reverse_sp|P11709|BIK1_YEAST	sp|P11709|BIK1_YEAST	xlink	decoy intra-protein xl	221111_QE1_ulianaf_YB_03_08.c.10811.10811.3_221111_QE1_ulianaf_YB_03_08.c.10556.10556.3	234	229	5	-	2281.27	761.433	3	-2.3	3	5	5.01	0.01	0.39	0.1	0.05	0.05	0.02	177	0.67	21.67	0.073	decoy_reverse_sp|P11709|BIK1_YEAST:234:x:sp|P11709|BIK1_YEAST:229	NA
221111_QE1_ulianaf_YB_03_08	YB_03_20C	supernatant in 4 mM Hepes pH 7.5 200 mM NaCl	YB_03_20	1	DLHSMSNKQELR-EKWAKTK-a8-b5	decoy_reverse_sp|P11709|BIK1_YEAST	decoy_reverse_sp|P11709|BIK1_YEAST	xlink	decoy intra-protein xl	221111_QE1_ulianaf_YB_03_08.c.10774.10774.4_221111_QE1_ulianaf_YB_03_08.c.10679.10679.4	103	112	9	-	2484.29	622.081	4	4.8	1	2	3.47	-0.01	0.23	0.05	0.01	0.04	0.01	117	0.77	13.89	0.237	decoy_reverse_sp|P11709|BIK1_YEAST:103:x:decoy_reverse_sp|P11709|BIK1_YEAST:112	NA
221111_QE1_ulianaf_YB_03_08	YB_03_20C	supernatant in 4 mM Hepes pH 7.5 200 mM NaCl	YB_03_20	2	EQLKMHNDSLSK-TKWAKER-a4-b5	sp|P11709|BIK1_YEAST	sp|P11709|BIK1_YEAST	xlink	intra-protein xl	221111_QE1_ulianaf_YB_03_08.c.10774.10774.4_221111_QE1_ulianaf_YB_03_08.c.10679.10679.4	356	350	6	-	2484.29	622.081	4	4.8	1	1	2.6	0.05	0.19	0.03	0.03	0	0	71	0.7	10.73	0.237	sp|P11709|BIK1_YEAST:350:x:sp|P11709|BIK1_YEAST:356	NA
221111_QE1_ulianaf_YB_03_08	YB_03_20C	supernatant in 4 mM Hepes pH 7.5 200 mM NaCl	YB_03_20	1	KLEEANEK-KQLEQLR-a1-b1	sp|P11709|BIK1_YEAST	sp|P11709|BIK1_YEAST	xlink	intra-protein xl	221111_QE1_ulianaf_YB_03_08.c.08139.08139.3_221111_QE1_ulianaf_YB_03_08.c.08075.08075.3	392	329	63	-	2011.1	671.373	3	0.6	4	7	7.65	0.18	0.61	0.33	0.14	0.19	0.06	420	0.73	36.84	0.027	sp|P11709|BIK1_YEAST:329:x:sp|P11709|BIK1_YEAST:392	NA
221111_QE1_ulianaf_YB_03_08	YB_03_20C	supernatant in 4 mM Hepes pH 7.5 200 mM NaCl	YB_03_20	1	KYFQTEYPQSGLFIQLQK-K1-156	sp|P11709|BIK1_YEAST	-	monolink	monolink	221111_QE1_ulianaf_YB_03_08.c.18304.18304.3_221111_QE1_ulianaf_YB_03_08.c.18318.18318.3	73	n/a	-	-	2373.22	792.082	3	-1.5	2	19	7.89	0.16	0.6	0.31	0.31	0	0.09	554	0.09	39.89	0	sp|P11709|BIK1_YEAST:73	NA
221111_QE1_ulianaf_YB_03_08	YB_03_20C	supernatant in 4 mM Hepes pH 7.5 200 mM NaCl	YB_03_20	1	ELFLTKPQDSSSEEVASLTK-K6-156	sp|P11709|BIK1_YEAST	-	monolink	monolink	221111_QE1_ulianaf_YB_03_08.c.15604.15604.3_221111_QE1_ulianaf_YB_03_08.c.15816.15816.3	377	n/a	-	-	2364.19	789.07	3	-3.3	3	12	5.85	0.03	0.41	0.22	0.22	0	0.06	211	0	24.95	0	sp|P11709|BIK1_YEAST:377	NA
221111_QE1_ulianaf_YB_03_08	YB_03_20C	supernatant in 4 mM Hepes pH 7.5 200 mM NaCl	YB_03_20	1	KIGCFIQIPNLGR-GQLKYVGPVDTK-a1-b4	sp|P11709|BIK1_YEAST	sp|P11709|BIK1_YEAST	xlink	intra-protein xl	221111_QE1_ulianaf_YB_03_08.c.16681.16681.3_221111_QE1_ulianaf_YB_03_08.c.16648.16648.3	25	41	16	-	2956.61	986.545	3	-2.9	1	12	6.44	0.07	0.62	0.58	0.35	0.22	0.1	522	0.54	36.82	0.027	sp|P11709|BIK1_YEAST:25:x:sp|P11709|BIK1_YEAST:41	NA
221111_QE1_ulianaf_YB_03_08	YB_03_20C	supernatant in 4 mM Hepes pH 7.5 200 mM NaCl	YB_03_20	2	NLSHNQPTGANEDVELLKK-K19-156	sp|P11709|BIK1_YEAST	-	monolink	monolink	221111_QE1_ulianaf_YB_03_08.c.10592.10592.4_221111_QE1_ulianaf_YB_03_08.c.10542.10542.4	329	n/a	-	-	2262.14	566.544	4	-2.1	2	1	0.35	-0.02	0.07	0.01	0.01	0	0	12	0	2.44	0.169	sp|P11709|BIK1_YEAST:329	NA
221111_QE1_ulianaf_YB_03_08	YB_03_20C	supernatant in 4 mM Hepes pH 7.5 200 mM NaCl	YB_03_20	2	EQLKMHNDSLSK-ENALEEKK-a4-b7	sp|P11709|BIK1_YEAST	decoy_reverse_sp|P11709|BIK1_YEAST	xlink	decoy intra-protein xl	221111_QE1_ulianaf_YB_03_08.c.07120.07120.4_221111_QE1_ulianaf_YB_03_08.c.07071.07071.4	356	67	289	-	2526.26	632.573	4	-1.1	1	3	4.78	0	0.48	0.22	0.2	0.02	0.04	356	0	26.54	0.027	decoy_reverse_sp|P11709|BIK1_YEAST:67:x:sp|P11709|BIK1_YEAST:356	NA
221111_QE1_ulianaf_YB_03_08	YB_03_20C	supernatant in 4 mM Hepes pH 7.5 200 mM NaCl	YB_03_20	1	REELLQQKDELIHK-DELIHKER-a8-b6	decoy_reverse_sp|P11709|BIK1_YEAST	decoy_reverse_sp|P11709|BIK1_YEAST	xlink	decoy intra-protein xl	221111_QE1_ulianaf_YB_03_08.c.18240.18240.5_221111_QE1_ulianaf_YB_03_08.c.18212.18212.5	190	196	6	-	2954.58	591.924	5	0.2	1	1	1.6	-0.01	0.15	0.01	0.01	0.01	0	31	0	6.95	0.237	decoy_reverse_sp|P11709|BIK1_YEAST:190:x:decoy_reverse_sp|P11709|BIK1_YEAST:196	NA
221111_QE1_ulianaf_YB_03_08	YB_03_20C	supernatant in 4 mM Hepes pH 7.5 200 mM NaCl	YB_03_20	2	RTTMEPLSIPKNR-EQQLLKK-a11-b6	sp|P11709|BIK1_YEAST	decoy_reverse_sp|P11709|BIK1_YEAST	xlink	decoy intra-protein xl	221111_QE1_ulianaf_YB_03_08.c.07965.07965.5_221111_QE1_ulianaf_YB_03_08.c.07912.07912.5	116	130	14	-	2565.42	514.091	5	-5.2	1	1	7.19	0.21	0.28	0.5	0.49	0.01	0.07	757	0	35.3	0.027	decoy_reverse_sp|P11709|BIK1_YEAST:130:x:sp|P11709|BIK1_YEAST:116	NA
221111_QE1_ulianaf_YB_03_08	YB_03_20C	supernatant in 4 mM Hepes pH 7.5 200 mM NaCl	YB_03_20	3	NFGQGLIICIPKR-KQLHYK-a12-b1	decoy_reverse_sp|P11709|BIK1_YEAST	sp|P11709|BIK1_YEAST	xlink	decoy intra-protein xl	221111_QE1_ulianaf_YB_03_08.c.14058.14058.5_221111_QE1_ulianaf_YB_03_08.c.14086.14086.5	434	229	205	-	2468.36	494.681	5	-3	1	2	3.81	0.06	0.32	0.04	0.01	0.03	0.01	27	0.83	15.06	0.191	decoy_reverse_sp|P11709|BIK1_YEAST:434:x:sp|P11709|BIK1_YEAST:229	NA
221111_QE1_ulianaf_YB_03_08	YB_03_20C	supernatant in 4 mM Hepes pH 7.5 200 mM NaCl	YB_03_20	3	KIGCFIQIPNLGRGQLK-ENALEEKK-a1-b7	sp|P11709|BIK1_YEAST	decoy_reverse_sp|P11709|BIK1_YEAST	xlink	decoy intra-protein xl	221111_QE1_ulianaf_YB_03_08.c.17481.17481.4_221111_QE1_ulianaf_YB_03_08.c.17455.17455.4	25	67	42	-	3038.63	760.666	4	-8.6	1	2	2.03	0	0.26	0.03	0.01	0.03	0.01	30	0.77	10.13	0.237	decoy_reverse_sp|P11709|BIK1_YEAST:67:x:sp|P11709|BIK1_YEAST:25	NA
221111_QE1_ulianaf_YB_03_08	YB_03_20C	supernatant in 4 mM Hepes pH 7.5 200 mM NaCl	YB_03_20	2	MHNDSLSKEYQNLSK-ENALEEKK-a8-b7	sp|P11709|BIK1_YEAST	decoy_reverse_sp|P11709|BIK1_YEAST	xlink	decoy intra-protein xl	221111_QE1_ulianaf_YB_03_08.c.11942.11942.4_221111_QE1_ulianaf_YB_03_08.c.12683.12683.4	364	67	297	-	2890.41	723.61	4	2.4	1	3	2.58	0.03	0.31	0.06	0.03	0.03	0.01	65	0	13.09	0.237	decoy_reverse_sp|P11709|BIK1_YEAST:67:x:sp|P11709|BIK1_YEAST:364	NA
221111_QE1_ulianaf_YB_03_08	YB_03_20C	supernatant in 4 mM Hepes pH 7.5 200 mM NaCl	YB_03_20	2	KIGCFIQIPNLGR-KHQLYK-a1-b1	sp|P11709|BIK1_YEAST	decoy_reverse_sp|P11709|BIK1_YEAST	xlink	decoy intra-protein xl	221111_QE1_ulianaf_YB_03_08.c.14058.14058.5_221111_QE1_ulianaf_YB_03_08.c.14086.14086.5	25	225	200	-	2468.36	494.681	5	-3	1	4	7.95	0.14	0.4	0.33	0.29	0.04	0.05	241	0.51	29.51	0.027	decoy_reverse_sp|P11709|BIK1_YEAST:225:x:sp|P11709|BIK1_YEAST:25	NA
221111_QE1_ulianaf_YB_03_08	YB_03_20C	supernatant in 4 mM Hepes pH 7.5 200 mM NaCl	YB_03_20	2	TTMEPLSIPKNRSIVR-TKWAKER-a10-b2	sp|P11709|BIK1_YEAST	sp|P11709|BIK1_YEAST	xlink	intra-protein xl	221111_QE1_ulianaf_YB_03_08.c.18255.18255.4_221111_QE1_ulianaf_YB_03_08.c.18414.18414.4	116	347	231	-	2896.59	725.156	4	-0.5	1	2	2.22	0.05	0.17	0.03	0.01	0.01	0.01	33	0	8.72	0.237	sp|P11709|BIK1_YEAST:116:x:sp|P11709|BIK1_YEAST:347	NA
221111_QE1_ulianaf_YB_03_08	YB_03_20C	supernatant in 4 mM Hepes pH 7.5 200 mM NaCl	YB_03_20	3	ELFLTKPQDSSSEEVASLTKK-K6-156	sp|P11709|BIK1_YEAST	-	monolink	monolink	221111_QE1_ulianaf_YB_03_08.c.14114.14114.3_221111_QE1_ulianaf_YB_03_08.c.13116.13116.3	377	n/a	-	-	2492.28	831.769	3	-2.5	1	9	2.52	0.13	0.18	0.12	0.12	0	0.03	126	0.4	11.69	0.106	sp|P11709|BIK1_YEAST:377	NA
221111_QE1_ulianaf_YB_03_08	YB_03_20C	supernatant in 4 mM Hepes pH 7.5 200 mM NaCl	YB_03_20	3	EELLQQKDELIHKER-K7-155	decoy_reverse_sp|P11709|BIK1_YEAST	-	monolink	decoy monolink	221111_QE1_ulianaf_YB_03_08.c.13131.13131.3_221111_QE1_ulianaf_YB_03_08.c.13115.13115.3	190	n/a	-	-	2062.1	688.375	3	-2.6	2	4	1.36	0.05	0.06	0.03	0.03	0	0.01	74	0	5.48	0.158	decoy_reverse_sp|P11709|BIK1_YEAST:190	NA
221111_QE1_ulianaf_YB_03_08	YB_03_20C	supernatant in 4 mM Hepes pH 7.5 200 mM NaCl	YB_03_20	1	RTTMEPLSIPKNR-RQQAKQK-a11-b5	sp|P11709|BIK1_YEAST	sp|P11709|BIK1_YEAST	xlink	intra-protein xl	221111_QE1_ulianaf_YB_03_08.c.07965.07965.5_221111_QE1_ulianaf_YB_03_08.c.07912.07912.5	116	281	165	-	2565.42	514.091	5	0.3	1	3	8.79	0.25	0.38	0.51	0.5	0.01	0.07	771	0.86	40.84	0.027	sp|P11709|BIK1_YEAST:116:x:sp|P11709|BIK1_YEAST:281	NA
221111_QE1_ulianaf_YB_03_08	YB_03_20C	supernatant in 4 mM Hepes pH 7.5 200 mM NaCl	YB_03_20	2	TTMEPLSIPKNR-LQKQETEIALR-a10-b3	sp|P11709|BIK1_YEAST	decoy_reverse_sp|P11709|BIK1_YEAST	xlink	decoy intra-protein xl	221111_QE1_ulianaf_YB_03_08.c.14551.14551.3_221111_QE1_ulianaf_YB_03_08.c.14106.14106.3	116	234	118	-	2851.54	951.522	3	-2.3	4	4	5.73	0.22	0.27	0.46	0.45	0.01	0.08	390	0	25.59	0.05	decoy_reverse_sp|P11709|BIK1_YEAST:234:x:sp|P11709|BIK1_YEAST:116	NA
221111_QE1_ulianaf_YB_03_08	YB_03_20C	supernatant in 4 mM Hepes pH 7.5 200 mM NaCl	YB_03_20	1	NIEDQFELHKTK-ENALEEKK-a10-b7	sp|P11709|BIK1_YEAST	decoy_reverse_sp|P11709|BIK1_YEAST	xlink	decoy intra-protein xl	221111_QE1_ulianaf_YB_03_08.c.15396.15396.3_221111_QE1_ulianaf_YB_03_08.c.15695.15695.3	345	67	278	-	2598.31	867.113	3	-1.3	1	2	2.27	0.02	0.23	0.05	0.04	0.01	0.01	48	0	10.46	0.237	decoy_reverse_sp|P11709|BIK1_YEAST:67:x:sp|P11709|BIK1_YEAST:345	NA
221111_QE1_ulianaf_YB_03_08	YB_03_20C	supernatant in 4 mM Hepes pH 7.5 200 mM NaCl	YB_03_20	1	NIEDQFELHKTK-EAQLTIEKLQR-a10-b8	sp|P11709|BIK1_YEAST	sp|P11709|BIK1_YEAST	xlink	intra-protein xl	221111_QE1_ulianaf_YB_03_08.c.13759.13759.3_221111_QE1_ulianaf_YB_03_08.c.13744.13744.3	345	225	120	-	2966.57	989.864	3	-1.4	1	10	8.96	0.36	0.32	0.43	0.21	0.22	0.08	1313	0.69	50.04	0	sp|P11709|BIK1_YEAST:225:x:sp|P11709|BIK1_YEAST:345	NA
221111_QE1_ulianaf_YB_03_08	YB_03_20C	supernatant in 4 mM Hepes pH 7.5 200 mM NaCl	YB_03_20	1	KIGCFIQIPNLGR-EQLKMHNDSLSK-a1-b4	sp|P11709|BIK1_YEAST	sp|P11709|BIK1_YEAST	xlink	intra-protein xl	221111_QE1_ulianaf_YB_03_08.c.14910.14910.4_221111_QE1_ulianaf_YB_03_08.c.14871.14871.4	25	356	331	-	3081.6	771.409	4	-2.2	1	2	2.64	0.04	0.2	0.09	0.08	0.01	0.02	154	0.94	12.53	0.237	sp|P11709|BIK1_YEAST:25:x:sp|P11709|BIK1_YEAST:356	NA
221111_QE1_ulianaf_YB_03_08	YB_03_20C	supernatant in 4 mM Hepes pH 7.5 200 mM NaCl	YB_03_20	1	TTMEPLSIPKNR-EAQLTIEKLQR-a10-b8	sp|P11709|BIK1_YEAST	sp|P11709|BIK1_YEAST	xlink	intra-protein xl	221111_QE1_ulianaf_YB_03_08.c.14551.14551.3_221111_QE1_ulianaf_YB_03_08.c.14106.14106.3	116	225	109	-	2851.54	951.522	3	-2.3	5	11	8.56	0.42	0.4	0.53	0.45	0.08	0.09	452	0.71	35.84	0.027	sp|P11709|BIK1_YEAST:116:x:sp|P11709|BIK1_YEAST:225	NA
221111_QE1_ulianaf_YB_03_08	YB_03_20C	supernatant in 4 mM Hepes pH 7.5 200 mM NaCl	YB_03_20	2	ELFLTKPQDSSSEEVASLTKK-K21-156	sp|P11709|BIK1_YEAST	-	monolink	monolink	221111_QE1_ulianaf_YB_03_08.c.14114.14114.3_221111_QE1_ulianaf_YB_03_08.c.13116.13116.3	392	n/a	-	-	2492.28	831.769	3	-2.5	1	21	8.92	0.25	0.22	0.34	0.34	0	0.08	356	0.16	30.35	0	sp|P11709|BIK1_YEAST:392	NA
221111_QE1_ulianaf_YB_03_08	YB_03_20C	supernatant in 4 mM Hepes pH 7.5 200 mM NaCl	YB_03_20	1	NLSHNQPTGANEDVELLKK-K19-155	sp|P11709|BIK1_YEAST	-	monolink	monolink	221111_QE1_ulianaf_YB_03_08.c.10991.10991.3_221111_QE1_ulianaf_YB_03_08.c.10913.10913.3	329	n/a	-	-	2261.16	754.727	3	-2.9	1	22	8.9	0.19	0.34	0.45	0.45	0	0.12	507	0	35.89	0	sp|P11709|BIK1_YEAST:329	NA
221111_QE1_ulianaf_YB_03_08	YB_03_20C	supernatant in 4 mM Hepes pH 7.5 200 mM NaCl	YB_03_20	2	NLSHNQPTGANEDVELLKK-K18-155	sp|P11709|BIK1_YEAST	-	monolink	monolink	221111_QE1_ulianaf_YB_03_08.c.10991.10991.3_221111_QE1_ulianaf_YB_03_08.c.10913.10913.3	328	n/a	-	-	2261.16	754.727	3	-2.9	1	21	8.22	0.18	0.36	0.44	0.44	0	0.12	501	0	34.76	0	sp|P11709|BIK1_YEAST:328	NA
221111_QE1_ulianaf_YB_03_08	YB_03_20C	supernatant in 4 mM Hepes pH 7.5 200 mM NaCl	YB_03_20	1	EIDHLKQQLELER-EAQLTIEKLQR-a6-b8	sp|P11709|BIK1_YEAST	sp|P11709|BIK1_YEAST	xlink	intra-protein xl	221111_QE1_ulianaf_YB_03_08.c.15081.15081.4_221111_QE1_ulianaf_YB_03_08.c.16032.16032.4	269	225	44	-	3115.67	779.926	4	-4.9	3	3	2.1	0.02	0.26	0.06	0.04	0.02	0.01	30	0	10.43	0.237	sp|P11709|BIK1_YEAST:225:x:sp|P11709|BIK1_YEAST:269	NA
221111_QE1_ulianaf_YB_03_08	YB_03_20C	supernatant in 4 mM Hepes pH 7.5 200 mM NaCl	YB_03_20	3	EELLQQKDELIHKER-EKEIDHLK-a7-b2	decoy_reverse_sp|P11709|BIK1_YEAST	sp|P11709|BIK1_YEAST	xlink	decoy intra-protein xl	221111_QE1_ulianaf_YB_03_08.c.12728.12728.3_221111_QE1_ulianaf_YB_03_08.c.12730.12730.3	190	263	73	-	3055.61	1019.54	3	-2.8	4	11	8.65	0.48	0.23	0.27	0.12	0.15	0.06	710	0	36.73	0.027	decoy_reverse_sp|P11709|BIK1_YEAST:190:x:sp|P11709|BIK1_YEAST:263	NA
221111_QE1_ulianaf_YB_03_08	YB_03_20C	supernatant in 4 mM Hepes pH 7.5 200 mM NaCl	YB_03_20	3	ELFLTKPQDSSSEEVASLTKK-K6-K20	sp|P11709|BIK1_YEAST	-	intralink	intralink	221111_QE1_ulianaf_YB_03_08.c.16371.16371.3_221111_QE1_ulianaf_YB_03_08.c.16600.16600.3	377	391	14	-	2474.28	825.768	3	0	1	2	2.23	0.07	0.14	0.04	0.04	0	0.01	33	0.46	8.24	0.148	sp|P11709|BIK1_YEAST:377:x:sp|P11709|BIK1_YEAST:391	NA
221111_QE1_ulianaf_YB_03_09	YB_03_20DE	supernatant in 4 mM Hepes pH 7.5 200 mM NaCl	YB_03_20	1	NIEDQFELHKTK-K10-156	sp|P11709|BIK1_YEAST	-	monolink	monolink	221111_QE1_ulianaf_YB_03_09.c.12418.12418.3_221111_QE1_ulianaf_YB_03_09.c.12344.12344.3	345	n/a	-	-	1656.84	553.287	3	0.3	1	10	6.48	0.22	0.26	0.21	0.21	0	0.09	162	0	22.92	0	sp|P11709|BIK1_YEAST:345	NA
221111_QE1_ulianaf_YB_03_09	YB_03_20DE	supernatant in 4 mM Hepes pH 7.5 200 mM NaCl	YB_03_20	1	IKENALEEKK-K9-156	decoy_reverse_sp|P11709|BIK1_YEAST	-	monolink	decoy monolink	221111_QE1_ulianaf_YB_03_09.c.07232.07232.3_221111_QE1_ulianaf_YB_03_09.c.07964.07964.3	67	n/a	-	-	1356.75	453.257	3	-1.2	2	6	3.91	0.08	0.39	0.06	0.06	0	0.03	54	0.71	17.49	0.024	decoy_reverse_sp|P11709|BIK1_YEAST:67	NA
221111_QE1_ulianaf_YB_03_09	YB_03_20DE	supernatant in 4 mM Hepes pH 7.5 200 mM NaCl	YB_03_20	3	EELLQQKDELIHKER-K7-156	decoy_reverse_sp|P11709|BIK1_YEAST	-	monolink	decoy monolink	221111_QE1_ulianaf_YB_03_09.c.12699.12699.3_221111_QE1_ulianaf_YB_03_09.c.12802.12802.3	190	n/a	-	-	2063.09	688.704	3	-0.3	13	4	1.35	0.07	0.1	0.05	0.05	0	0.02	114	0	7.31	0.148	decoy_reverse_sp|P11709|BIK1_YEAST:190	NA
221111_QE1_ulianaf_YB_03_09	YB_03_20DE	supernatant in 4 mM Hepes pH 7.5 200 mM NaCl	YB_03_20	2	EKEIDHLKQQLELER-K8-156	sp|P11709|BIK1_YEAST	-	monolink	monolink	221111_QE1_ulianaf_YB_03_09.c.12859.12859.3_221111_QE1_ulianaf_YB_03_09.c.13445.13445.3	269	n/a	-	-	2063.09	688.705	3	0.1	4	1	1.47	-0.02	0.2	0.03	0.03	0	0.01	19	0.75	7.47	0.148	sp|P11709|BIK1_YEAST:269	NA
221111_QE1_ulianaf_YB_03_09	YB_03_20DE	supernatant in 4 mM Hepes pH 7.5 200 mM NaCl	YB_03_20	1	KQLEQLR-RQQAKQK-a1-b5	sp|P11709|BIK1_YEAST	sp|P11709|BIK1_YEAST	xlink	intra-protein xl	221111_QE1_ulianaf_YB_03_09.c.05807.05807.3_221111_QE1_ulianaf_YB_03_09.c.05751.05751.3	329	281	48	-	1937.11	646.713	3	-1.5	2	9	9.71	0.47	0.39	0.33	0.18	0.15	0.06	526	0.85	38.76	0.027	sp|P11709|BIK1_YEAST:281:x:sp|P11709|BIK1_YEAST:329	NA
221111_QE1_ulianaf_YB_03_09	YB_03_20DE	supernatant in 4 mM Hepes pH 7.5 200 mM NaCl	YB_03_20	1	EELLQQKDELIHKER-K13-156	decoy_reverse_sp|P11709|BIK1_YEAST	-	monolink	decoy monolink	221111_QE1_ulianaf_YB_03_09.c.12859.12859.3_221111_QE1_ulianaf_YB_03_09.c.13445.13445.3	196	n/a	-	-	2063.09	688.705	3	0.1	1	3	3.64	-0.02	0.14	0.04	0.04	0	0.01	21	0.7	10.72	0.146	decoy_reverse_sp|P11709|BIK1_YEAST:196	NA
221111_QE1_ulianaf_YB_03_09	YB_03_20DE	supernatant in 4 mM Hepes pH 7.5 200 mM NaCl	YB_03_20	3	EKEIDHLKQQLELER-K2-156	sp|P11709|BIK1_YEAST	-	monolink	monolink	221111_QE1_ulianaf_YB_03_09.c.12859.12859.3_221111_QE1_ulianaf_YB_03_09.c.13445.13445.3	263	n/a	-	-	2063.09	688.705	3	0.1	1	3	1.59	0.02	0.13	0.06	0.06	0	0.02	32	0.82	6.86	0.148	sp|P11709|BIK1_YEAST:263	NA
221111_QE1_ulianaf_YB_03_09	YB_03_20DE	supernatant in 4 mM Hepes pH 7.5 200 mM NaCl	YB_03_20	1	EKEIDHLK-K2-155	sp|P11709|BIK1_YEAST	-	monolink	monolink	221111_QE1_ulianaf_YB_03_09.c.07433.07433.3_221111_QE1_ulianaf_YB_03_09.c.07262.07262.3	263	n/a	-	-	1165.63	389.552	3	-1.5	2	5	5.85	-0.01	0.32	0.06	0.06	0	0.04	45	0	19.69	0	sp|P11709|BIK1_YEAST:263	NA
221111_QE1_ulianaf_YB_03_09	YB_03_20DE	supernatant in 4 mM Hepes pH 7.5 200 mM NaCl	YB_03_20	2	NIEDQFELHKTK-K12-156	sp|P11709|BIK1_YEAST	-	monolink	monolink	221111_QE1_ulianaf_YB_03_09.c.12418.12418.3_221111_QE1_ulianaf_YB_03_09.c.12344.12344.3	347	n/a	-	-	1656.84	553.287	3	0.3	1	9	5.8	0.21	0.17	0.19	0.19	0	0.08	145	0	19.23	0	sp|P11709|BIK1_YEAST:347	NA
221111_QE1_ulianaf_YB_03_09	YB_03_20DE	supernatant in 4 mM Hepes pH 7.5 200 mM NaCl	YB_03_20	1	VASLIEKASISQTSR-K7-156	sp|P11709|BIK1_YEAST	-	monolink	monolink	221111_QE1_ulianaf_YB_03_09.c.13961.13961.3_221111_QE1_ulianaf_YB_03_09.c.13918.13918.3	97	n/a	-	-	1744.96	582.66	3	0.4	1	7	3.48	0.06	0.27	0.14	0.14	0	0.05	69	0	14.61	0.048	sp|P11709|BIK1_YEAST:97	NA
221111_QE1_ulianaf_YB_03_09	YB_03_20DE	supernatant in 4 mM Hepes pH 7.5 200 mM NaCl	YB_03_20	1	EKEIDHLK-K2-K8	sp|P11709|BIK1_YEAST	-	intralink	intralink	221111_QE1_ulianaf_YB_03_09.c.08799.08799.3_221111_QE1_ulianaf_YB_03_09.c.09540.09540.3	263	269	6	-	1148.61	383.878	3	1.3	2	0	6.15	0.09	0	0	0	0	0	0	0	12.35	0.106	sp|P11709|BIK1_YEAST:263:x:sp|P11709|BIK1_YEAST:269	NA
221111_QE1_ulianaf_YB_03_09	YB_03_20DE	supernatant in 4 mM Hepes pH 7.5 200 mM NaCl	YB_03_20	1	EREQLKMHNDSLSK-K6-155	sp|P11709|BIK1_YEAST	-	monolink	monolink	221111_QE1_ulianaf_YB_03_09.c.06941.06941.3_221111_QE1_ulianaf_YB_03_09.c.06760.06760.3	356	n/a	-	-	1868.94	623.988	3	0.1	1	23	10.93	0.38	0.47	0.36	0.36	0	0.13	606	0.43	45.13	0	sp|P11709|BIK1_YEAST:356	NA
221111_QE1_ulianaf_YB_03_09	YB_03_20DE	supernatant in 4 mM Hepes pH 7.5 200 mM NaCl	YB_03_20	2	DLHSMSNKQELREK-K8-K14	decoy_reverse_sp|P11709|BIK1_YEAST	-	intralink	decoy intralink	221111_QE1_ulianaf_YB_03_09.c.08302.08302.3_221111_QE1_ulianaf_YB_03_09.c.08253.08253.3	103	109	6	-	1851.91	618.313	3	-0.2	1	2	1.09	0.13	0.07	0.03	0.03	0	0.01	56	0	5.2	0.158	decoy_reverse_sp|P11709|BIK1_YEAST:103:x:decoy_reverse_sp|P11709|BIK1_YEAST:109	NA
221111_QE1_ulianaf_YB_03_09	YB_03_20DE	supernatant in 4 mM Hepes pH 7.5 200 mM NaCl	YB_03_20	3	KLEEANEKIK-K8-156	sp|P11709|BIK1_YEAST	-	monolink	monolink	221111_QE1_ulianaf_YB_03_09.c.07232.07232.3_221111_QE1_ulianaf_YB_03_09.c.07964.07964.3	399	n/a	-	-	1356.75	453.257	3	-1.2	2	4	2.62	0.06	0.31	0.03	0.03	0	0.01	22	0.33	12.4	0.106	sp|P11709|BIK1_YEAST:399	NA
221111_QE1_ulianaf_YB_03_09	YB_03_20DE	supernatant in 4 mM Hepes pH 7.5 200 mM NaCl	YB_03_20	1	MHNDSLSKEYQNLSK-K8-K15	sp|P11709|BIK1_YEAST	-	intralink	intralink	221111_QE1_ulianaf_YB_03_09.c.11712.11712.3_221111_QE1_ulianaf_YB_03_09.c.11489.11489.3	364	371	7	-	1930.91	644.645	3	0.9	1	3	2.8	0.04	0.24	0.01	0.01	0	0	10	0	11.03	0.106	sp|P11709|BIK1_YEAST:364:x:sp|P11709|BIK1_YEAST:371	NA
221111_QE1_ulianaf_YB_03_09	YB_03_20DE	supernatant in 4 mM Hepes pH 7.5 200 mM NaCl	YB_03_20	1	IKENALEEKK-K10-155	decoy_reverse_sp|P11709|BIK1_YEAST	-	monolink	decoy monolink	221111_QE1_ulianaf_YB_03_09.c.06241.06241.3_221111_QE1_ulianaf_YB_03_09.c.06197.06197.3	68	n/a	-	-	1355.77	452.93	3	-0.3	1	6	4.28	0.16	0.16	0.05	0.05	0	0.03	67	0.76	13.71	0.095	decoy_reverse_sp|P11709|BIK1_YEAST:68	NA
221111_QE1_ulianaf_YB_03_09	YB_03_20DE	supernatant in 4 mM Hepes pH 7.5 200 mM NaCl	YB_03_20	2	IKENALEEKK-K9-155	decoy_reverse_sp|P11709|BIK1_YEAST	-	monolink	decoy monolink	221111_QE1_ulianaf_YB_03_09.c.06241.06241.3_221111_QE1_ulianaf_YB_03_09.c.06197.06197.3	67	n/a	-	-	1355.77	452.93	3	-0.3	1	5	3.71	0.17	0.18	0.04	0.04	0	0.02	58	0.81	12.86	0.106	decoy_reverse_sp|P11709|BIK1_YEAST:67	NA
221111_QE1_ulianaf_YB_03_09	YB_03_20DE	supernatant in 4 mM Hepes pH 7.5 200 mM NaCl	YB_03_20	1	EAQLTIEKLQR-K8-155	sp|P11709|BIK1_YEAST	-	monolink	monolink	221111_QE1_ulianaf_YB_03_09.c.12338.12338.4_221111_QE1_ulianaf_YB_03_09.c.12168.12168.3	225	n/a	-	-	1482.84	495.289	3	1.8	1	12	8.09	0.16	0.26	0.18	0.18	0	0.08	237	0.41	27.14	0	sp|P11709|BIK1_YEAST:225	NA
221111_QE1_ulianaf_YB_03_09	YB_03_20DE	supernatant in 4 mM Hepes pH 7.5 200 mM NaCl	YB_03_20	2	EKEIDHLK-QKQAQRR-a2-b2	sp|P11709|BIK1_YEAST	decoy_reverse_sp|P11709|BIK1_YEAST	xlink	decoy intra-protein xl	221111_QE1_ulianaf_YB_03_09.c.09515.09515.3_221111_QE1_ulianaf_YB_03_09.c.09457.09457.3	263	178	85	-	2062.14	688.388	3	6.4	2	4	6.18	0.1	0.37	0.22	0.1	0.12	0.04	205	0.41	24.58	0.05	decoy_reverse_sp|P11709|BIK1_YEAST:178:x:sp|P11709|BIK1_YEAST:263	NA
221111_QE1_ulianaf_YB_03_09	YB_03_20DE	supernatant in 4 mM Hepes pH 7.5 200 mM NaCl	YB_03_20	2	LQKQETEIALR-K3-155	decoy_reverse_sp|P11709|BIK1_YEAST	-	monolink	decoy monolink	221111_QE1_ulianaf_YB_03_09.c.12338.12338.4_221111_QE1_ulianaf_YB_03_09.c.12168.12168.3	234	n/a	-	-	1482.84	495.289	3	1.8	1	5	3.04	0.06	0.15	0.06	0.06	0	0.03	73	0	11.03	0.106	decoy_reverse_sp|P11709|BIK1_YEAST:234	NA
221111_QE1_ulianaf_YB_03_09	YB_03_20DE	supernatant in 4 mM Hepes pH 7.5 200 mM NaCl	YB_03_20	1	EQLKMHNDSLSK-K4-K12	sp|P11709|BIK1_YEAST	-	intralink	intralink	221111_QE1_ulianaf_YB_03_09.c.09214.09214.3_221111_QE1_ulianaf_YB_03_09.c.08964.08964.3	356	364	8	-	1566.77	523.266	3	1.5	2	3	4.44	0.07	0.09	0.02	0.02	0	0.01	11	0	11.1	0.106	sp|P11709|BIK1_YEAST:356:x:sp|P11709|BIK1_YEAST:364	NA
221111_QE1_ulianaf_YB_03_09	YB_03_20DE	supernatant in 4 mM Hepes pH 7.5 200 mM NaCl	YB_03_20	2	DNSNTHAWTKR-EKWAKTK-a10-b2	decoy_reverse_sp|P11709|BIK1_YEAST	decoy_reverse_sp|P11709|BIK1_YEAST	xlink	decoy intra-protein xl	221111_QE1_ulianaf_YB_03_09.c.12782.12782.4_221111_QE1_ulianaf_YB_03_09.c.12784.12784.4	271	109	162	-	2356.19	590.055	4	-1	2	2	1.95	0	0.24	0.07	0.03	0.04	0.01	71	0	10.49	0.237	decoy_reverse_sp|P11709|BIK1_YEAST:109:x:decoy_reverse_sp|P11709|BIK1_YEAST:271	NA
221111_QE1_ulianaf_YB_03_09	YB_03_20DE	supernatant in 4 mM Hepes pH 7.5 200 mM NaCl	YB_03_20	1	EKEIDHLKQQLELER-K2-155	sp|P11709|BIK1_YEAST	-	monolink	monolink	221111_QE1_ulianaf_YB_03_09.c.12027.12027.3_221111_QE1_ulianaf_YB_03_09.c.11978.11978.3	263	n/a	-	-	2062.11	688.376	3	0	1	20	7.13	0.1	0.52	0.31	0.31	0	0.1	648	0.11	38.46	0	sp|P11709|BIK1_YEAST:263	NA
221111_QE1_ulianaf_YB_03_09	YB_03_20DE	supernatant in 4 mM Hepes pH 7.5 200 mM NaCl	YB_03_20	2	EKEIDHLKQQLELER-K8-155	sp|P11709|BIK1_YEAST	-	monolink	monolink	221111_QE1_ulianaf_YB_03_09.c.12027.12027.3_221111_QE1_ulianaf_YB_03_09.c.11978.11978.3	269	n/a	-	-	2062.11	688.376	3	0	1	8	4.71	0.03	0.24	0.17	0.17	0	0.06	352	0.2	21.57	0	sp|P11709|BIK1_YEAST:269	NA
221111_QE1_ulianaf_YB_03_09	YB_03_20DE	supernatant in 4 mM Hepes pH 7.5 200 mM NaCl	YB_03_20	2	KQLHYKR-RQQAKQK-a1-b5	sp|P11709|BIK1_YEAST	sp|P11709|BIK1_YEAST	xlink	intra-protein xl	221111_QE1_ulianaf_YB_03_09.c.03269.03269.4_221111_QE1_ulianaf_YB_03_09.c.02852.02852.4	229	281	52	-	1995.15	499.795	4	-0.6	1	1	3.5	0.02	0.31	0.05	0.01	0.04	0.01	9	0	13.93	0.237	sp|P11709|BIK1_YEAST:229:x:sp|P11709|BIK1_YEAST:281	NA
221111_QE1_ulianaf_YB_03_09	YB_03_20DE	supernatant in 4 mM Hepes pH 7.5 200 mM NaCl	YB_03_20	1	KLAVNESPLNTNLHDGQERENEEK-K1-K24	decoy_reverse_sp|P11709|BIK1_YEAST	-	intralink	decoy intralink	221111_QE1_ulianaf_YB_03_09.c.09827.09827.5_221111_QE1_ulianaf_YB_03_09.c.09762.09762.5	131	154	23	-	2901.42	581.293	5	4.5	1	0	6.98	-0.01	0	0	0	0	0	0	0.93	13.77	0.095	decoy_reverse_sp|P11709|BIK1_YEAST:131:x:decoy_reverse_sp|P11709|BIK1_YEAST:154	NA
221111_QE1_ulianaf_YB_03_09	YB_03_20DE	supernatant in 4 mM Hepes pH 7.5 200 mM NaCl	YB_03_20	2	IKENALEEKK-K10-156	decoy_reverse_sp|P11709|BIK1_YEAST	-	monolink	decoy monolink	221111_QE1_ulianaf_YB_03_09.c.07232.07232.3_221111_QE1_ulianaf_YB_03_09.c.07964.07964.3	68	n/a	-	-	1356.75	453.257	3	-1.2	1	6	3.65	0.08	0.38	0.06	0.06	0	0.03	54	0.74	16.82	0.024	decoy_reverse_sp|P11709|BIK1_YEAST:68	NA
221111_QE1_ulianaf_YB_03_09	YB_03_20DE	supernatant in 4 mM Hepes pH 7.5 200 mM NaCl	YB_03_20	3	KLEEANEKIK-K8-155	sp|P11709|BIK1_YEAST	-	monolink	monolink	221111_QE1_ulianaf_YB_03_09.c.06241.06241.3_221111_QE1_ulianaf_YB_03_09.c.06759.06759.3	399	n/a	-	-	1355.77	452.93	3	-0.3	1	3	1.63	0.07	0.21	0.05	0.05	0	0.02	48	0	8.94	0.148	sp|P11709|BIK1_YEAST:399	NA
221111_QE1_ulianaf_YB_03_09	YB_03_20DE	supernatant in 4 mM Hepes pH 7.5 200 mM NaCl	YB_03_20	3	DELIHKER-EQQLLKK-a6-b6	decoy_reverse_sp|P11709|BIK1_YEAST	decoy_reverse_sp|P11709|BIK1_YEAST	xlink	decoy intra-protein xl	221111_QE1_ulianaf_YB_03_09.c.09515.09515.3_221111_QE1_ulianaf_YB_03_09.c.09457.09457.3	196	130	66	-	2062.14	688.388	3	-0.4	2	3	3.73	0.13	0.08	0.03	0.02	0.01	0.01	30	0	10.06	0.237	decoy_reverse_sp|P11709|BIK1_YEAST:130:x:decoy_reverse_sp|P11709|BIK1_YEAST:196	NA
221111_QE1_ulianaf_YB_03_09	YB_03_20DE	supernatant in 4 mM Hepes pH 7.5 200 mM NaCl	YB_03_20	2	EELLQQKDELIHKER-K7-K13	decoy_reverse_sp|P11709|BIK1_YEAST	-	intralink	decoy intralink	221111_QE1_ulianaf_YB_03_09.c.15793.15793.3_221111_QE1_ulianaf_YB_03_09.c.15726.15726.3	190	196	6	-	2045.08	682.701	3	0.1	7	4	3.06	0.07	0.04	0.04	0.04	0	0.01	57	0	8.29	0.148	decoy_reverse_sp|P11709|BIK1_YEAST:190:x:decoy_reverse_sp|P11709|BIK1_YEAST:196	NA
221111_QE1_ulianaf_YB_03_09	YB_03_20DE	supernatant in 4 mM Hepes pH 7.5 200 mM NaCl	YB_03_20	1	EAQLTIEKLQR-QLHYKR-a8-b5	sp|P11709|BIK1_YEAST	sp|P11709|BIK1_YEAST	xlink	intra-protein xl	221111_QE1_ulianaf_YB_03_09.c.10570.10570.3_221111_QE1_ulianaf_YB_03_09.c.10529.10529.3	225	234	9	-	2309.28	770.769	3	-0.7	1	5	8.2	0.35	0.38	0.32	0.28	0.04	0.05	434	0.89	33.58	0.027	sp|P11709|BIK1_YEAST:225:x:sp|P11709|BIK1_YEAST:234	NA
221111_QE1_ulianaf_YB_03_09	YB_03_20DE	supernatant in 4 mM Hepes pH 7.5 200 mM NaCl	YB_03_20	1	EAQLTIEKLQR-K8-156	sp|P11709|BIK1_YEAST	-	monolink	monolink	221111_QE1_ulianaf_YB_03_09.c.13260.13260.3_221111_QE1_ulianaf_YB_03_09.c.13241.13241.3	225	n/a	-	-	1483.82	495.616	3	-0.2	1	6	5.33	0.12	0.25	0.25	0.25	0	0.11	344	0.62	23.68	0	sp|P11709|BIK1_YEAST:225	NA
221111_QE1_ulianaf_YB_03_09	YB_03_20DE	supernatant in 4 mM Hepes pH 7.5 200 mM NaCl	YB_03_20	3	LQKQETEIALR-QLHYKR-a3-b5	decoy_reverse_sp|P11709|BIK1_YEAST	sp|P11709|BIK1_YEAST	xlink	decoy intra-protein xl	221111_QE1_ulianaf_YB_03_09.c.10570.10570.3_221111_QE1_ulianaf_YB_03_09.c.10529.10529.3	234	234	0	-	2309.28	770.769	3	-0.7	1	5	5.52	0.1	0.22	0.06	0.02	0.03	0.01	79	0.86	17.44	0.178	decoy_reverse_sp|P11709|BIK1_YEAST:234:x:sp|P11709|BIK1_YEAST:234	NA
221111_QE1_ulianaf_YB_03_09	YB_03_20DE	supernatant in 4 mM Hepes pH 7.5 200 mM NaCl	YB_03_20	2	EKEIDHLKQQLELER-K2-156	sp|P11709|BIK1_YEAST	-	monolink	monolink	221111_QE1_ulianaf_YB_03_09.c.12699.12699.3_221111_QE1_ulianaf_YB_03_09.c.12802.12802.3	263	n/a	-	-	2063.09	688.704	3	-0.3	10	9	5.1	0.08	0.25	0.18	0.18	0	0.06	450	0.3	24.54	0	sp|P11709|BIK1_YEAST:263	NA
221111_QE1_ulianaf_YB_03_09	YB_03_20DE	supernatant in 4 mM Hepes pH 7.5 200 mM NaCl	YB_03_20	2	EQQLLKK-QQAKQK-a6-b4	decoy_reverse_sp|P11709|BIK1_YEAST	sp|P11709|BIK1_YEAST	xlink	decoy intra-protein xl	221111_QE1_ulianaf_YB_03_09.c.01768.01768.3_221111_QE1_ulianaf_YB_03_09.c.01752.01752.3	130	281	151	-	1752.99	585.339	3	-8.5	1	3	8.34	0.25	0.32	0.19	0.08	0.1	0.03	200	0	27.88	0.027	decoy_reverse_sp|P11709|BIK1_YEAST:130:x:sp|P11709|BIK1_YEAST:281	NA
221111_QE1_ulianaf_YB_03_09	YB_03_20DE	supernatant in 4 mM Hepes pH 7.5 200 mM NaCl	YB_03_20	1	EIDHLKQQLELER-K6-156	sp|P11709|BIK1_YEAST	-	monolink	monolink	221111_QE1_ulianaf_YB_03_09.c.13473.13473.3_221111_QE1_ulianaf_YB_03_09.c.13480.13480.3	269	n/a	-	-	1805.95	602.991	3	-1.1	1	15	7.22	0.15	0.45	0.25	0.25	0	0.1	440	0	33.25	0	sp|P11709|BIK1_YEAST:269	NA
221111_QE1_ulianaf_YB_03_09	YB_03_20DE	supernatant in 4 mM Hepes pH 7.5 200 mM NaCl	YB_03_20	1	EKEIDHLKQQLELER-K2-156	sp|P11709|BIK1_YEAST	-	monolink	monolink	221111_QE1_ulianaf_YB_03_09.c.12859.12859.3_221111_QE1_ulianaf_YB_03_09.c.12802.12802.3	263	n/a	-	-	2063.09	688.705	3	0.1	3	18	6.31	0.06	0.53	0.29	0.29	0	0.1	678	0.15	37.29	0	sp|P11709|BIK1_YEAST:263	NA
221111_QE1_ulianaf_YB_03_09	YB_03_20DE	supernatant in 4 mM Hepes pH 7.5 200 mM NaCl	YB_03_20	2	EKEIDHLKQQLELER-K8-156	sp|P11709|BIK1_YEAST	-	monolink	monolink	221111_QE1_ulianaf_YB_03_09.c.12859.12859.3_221111_QE1_ulianaf_YB_03_09.c.12802.12802.3	269	n/a	-	-	2063.09	688.705	3	0.1	4	7	5.33	0.01	0.27	0.17	0.17	0	0.06	383	0.23	23.81	0	sp|P11709|BIK1_YEAST:269	NA
221111_QE1_ulianaf_YB_03_09	YB_03_20DE	supernatant in 4 mM Hepes pH 7.5 200 mM NaCl	YB_03_20	1	KQLHYKR-RQQAKQK-a6-b5	sp|P11709|BIK1_YEAST	sp|P11709|BIK1_YEAST	xlink	intra-protein xl	221111_QE1_ulianaf_YB_03_09.c.03269.03269.4_221111_QE1_ulianaf_YB_03_09.c.02852.02852.4	234	281	47	-	1995.15	499.795	4	-0.6	1	2	5.42	0.02	0.31	0.12	0.07	0.05	0.02	21	0	18	0.156	sp|P11709|BIK1_YEAST:234:x:sp|P11709|BIK1_YEAST:281	NA
221111_QE1_ulianaf_YB_03_09	YB_03_20DE	supernatant in 4 mM Hepes pH 7.5 200 mM NaCl	YB_03_20	1	TTMEPLSIPKNRSIVR-K10-156	sp|P11709|BIK1_YEAST	-	monolink	monolink	221111_QE1_ulianaf_YB_03_09.c.13039.13039.3_221111_QE1_ulianaf_YB_03_09.c.12863.12863.3	116	n/a	-	-	1997.1	666.707	3	-0.8	1	12	5.11	0.27	0.24	0.5	0.5	0	0.16	337	0	23.83	0	sp|P11709|BIK1_YEAST:116	NA
221111_QE1_ulianaf_YB_03_09	YB_03_20DE	supernatant in 4 mM Hepes pH 7.5 200 mM NaCl	YB_03_20	1	RQQAKQK-KQLHYK-a5-b1	sp|P11709|BIK1_YEAST	sp|P11709|BIK1_YEAST	xlink	intra-protein xl	221111_QE1_ulianaf_YB_03_09.c.03904.03904.4_221111_QE1_ulianaf_YB_03_09.c.03801.03801.4	281	229	52	-	1839.05	460.769	4	-1.1	1	6	6.83	0.12	0.58	0.19	0.09	0.1	0.04	275	0.78	31.43	0.027	sp|P11709|BIK1_YEAST:229:x:sp|P11709|BIK1_YEAST:281	NA
221111_QE1_ulianaf_YB_03_09	YB_03_20DE	supernatant in 4 mM Hepes pH 7.5 200 mM NaCl	YB_03_20	1	EKEIDHLKQQLELER-K2-K8	sp|P11709|BIK1_YEAST	-	intralink	intralink	221111_QE1_ulianaf_YB_03_09.c.15793.15793.3_221111_QE1_ulianaf_YB_03_09.c.15726.15726.3	263	269	6	-	2045.08	682.701	3	0.1	7	11	8.13	0.18	0.36	0.31	0.31	0	0.1	478	0.24	34.11	0	sp|P11709|BIK1_YEAST:263:x:sp|P11709|BIK1_YEAST:269	NA
221111_QE1_ulianaf_YB_03_09	YB_03_20DE	supernatant in 4 mM Hepes pH 7.5 200 mM NaCl	YB_03_20	3	KQLHYKR-QQAKQK-a6-b4	sp|P11709|BIK1_YEAST	sp|P11709|BIK1_YEAST	xlink	intra-protein xl	221111_QE1_ulianaf_YB_03_09.c.03904.03904.4_221111_QE1_ulianaf_YB_03_09.c.03801.03801.4	234	281	47	-	1839.05	460.769	4	-1.1	1	3	6.73	0.15	0.38	0.05	0.03	0.02	0.01	76	1	23.21	0.05	sp|P11709|BIK1_YEAST:234:x:sp|P11709|BIK1_YEAST:281	NA
221111_QE1_ulianaf_YB_03_09	YB_03_20DE	supernatant in 4 mM Hepes pH 7.5 200 mM NaCl	YB_03_20	3	EQLKMHNDSLSKEYQNLSK-K12-K19	sp|P11709|BIK1_YEAST	-	intralink	intralink	221111_QE1_ulianaf_YB_03_09.c.11414.11414.3_221111_QE1_ulianaf_YB_03_09.c.11398.11398.3	364	371	7	-	2429.19	810.738	3	0.8	1	5	2.03	0.07	0.09	0.11	0.11	0	0.03	75	0	7.9	0.148	sp|P11709|BIK1_YEAST:364:x:sp|P11709|BIK1_YEAST:371	NA
221111_QE1_ulianaf_YB_03_09	YB_03_20DE	supernatant in 4 mM Hepes pH 7.5 200 mM NaCl	YB_03_20	2	EAQLTIEKLQR-HQLYKR-a8-b5	sp|P11709|BIK1_YEAST	decoy_reverse_sp|P11709|BIK1_YEAST	xlink	decoy intra-protein xl	221111_QE1_ulianaf_YB_03_09.c.10570.10570.3_221111_QE1_ulianaf_YB_03_09.c.10529.10529.3	225	230	5	-	2309.28	770.769	3	-0.7	1	3	7.06	0.32	0.33	0.31	0.28	0.03	0.05	419	0.58	29.89	0.027	decoy_reverse_sp|P11709|BIK1_YEAST:230:x:sp|P11709|BIK1_YEAST:225	NA
221111_QE1_ulianaf_YB_03_09	YB_03_20DE	supernatant in 4 mM Hepes pH 7.5 200 mM NaCl	YB_03_20	1	EIDHLKQQLELER-K6-155	sp|P11709|BIK1_YEAST	-	monolink	monolink	221111_QE1_ulianaf_YB_03_09.c.12463.12463.3_221111_QE1_ulianaf_YB_03_09.c.12685.12685.3	269	n/a	-	-	1804.97	602.665	3	1.6	1	5	3.26	0	0.15	0.05	0.05	0	0.02	26	0	10.39	0.146	sp|P11709|BIK1_YEAST:269	NA
221111_QE1_ulianaf_YB_03_09	YB_03_20DE	supernatant in 4 mM Hepes pH 7.5 200 mM NaCl	YB_03_20	2	LQKQETEIALR-K3-156	decoy_reverse_sp|P11709|BIK1_YEAST	-	monolink	decoy monolink	221111_QE1_ulianaf_YB_03_09.c.13260.13260.3_221111_QE1_ulianaf_YB_03_09.c.13241.13241.3	234	n/a	-	-	1483.82	495.616	3	-0.2	1	3	3.75	0.03	0.23	0.08	0.08	0	0.04	110	0	14.75	0.048	decoy_reverse_sp|P11709|BIK1_YEAST:234	NA
221111_QE1_ulianaf_YB_03_09	YB_03_20DE	supernatant in 4 mM Hepes pH 7.5 200 mM NaCl	YB_03_20	1	EREQLKMHNDSLSK-K6-K14	sp|P11709|BIK1_YEAST	-	intralink	intralink	221111_QE1_ulianaf_YB_03_09.c.08302.08302.3_221111_QE1_ulianaf_YB_03_09.c.08253.08253.3	356	364	8	-	1851.91	618.313	3	-0.2	2	6	6.36	0.14	0.36	0.08	0.08	0	0.03	139	0.22	23.55	0	sp|P11709|BIK1_YEAST:356:x:sp|P11709|BIK1_YEAST:364	NA
221111_QE1_ulianaf_YB_03_09	YB_03_20DE	supernatant in 4 mM Hepes pH 7.5 200 mM NaCl	YB_03_20	1	DNSNTHAWTKR-EKWAKTK-a10-b5	decoy_reverse_sp|P11709|BIK1_YEAST	decoy_reverse_sp|P11709|BIK1_YEAST	xlink	decoy intra-protein xl	221111_QE1_ulianaf_YB_03_09.c.12782.12782.4_221111_QE1_ulianaf_YB_03_09.c.12784.12784.4	271	112	159	-	2356.19	590.055	4	-1	2	2	3.97	0	0.25	0.07	0.03	0.04	0.01	76	0	14.73	0.191	decoy_reverse_sp|P11709|BIK1_YEAST:112:x:decoy_reverse_sp|P11709|BIK1_YEAST:271	NA
221111_QE1_ulianaf_YB_03_09	YB_03_20DE	supernatant in 4 mM Hepes pH 7.5 200 mM NaCl	YB_03_20	1	QEYSNLKDLHSMSNK-K7-155	decoy_reverse_sp|P11709|BIK1_YEAST	-	monolink	decoy monolink	221111_QE1_ulianaf_YB_03_09.c.16750.16750.3_221111_QE1_ulianaf_YB_03_09.c.16708.16708.3	95	n/a	-	-	1947.93	650.319	3	-1.2	1	4	2.95	0.04	0.12	0.06	0.06	0	0.02	76	0	10.19	0.148	decoy_reverse_sp|P11709|BIK1_YEAST:95	NA
221111_QE1_ulianaf_YB_03_09	YB_03_20DE	supernatant in 4 mM Hepes pH 7.5 200 mM NaCl	YB_03_20	2	QEYSNLKDLHSMSNK-K15-155	decoy_reverse_sp|P11709|BIK1_YEAST	-	monolink	decoy monolink	221111_QE1_ulianaf_YB_03_09.c.16750.16750.3_221111_QE1_ulianaf_YB_03_09.c.16708.16708.3	103	n/a	-	-	1947.93	650.319	3	-1.2	1	2	1.11	0.07	0.01	0.02	0.02	0	0.01	31	0	3.3	0.169	decoy_reverse_sp|P11709|BIK1_YEAST:103	NA
221111_QE1_ulianaf_YB_03_09	YB_03_20DE	supernatant in 4 mM Hepes pH 7.5 200 mM NaCl	YB_03_20	2	EKEIDHLK-K8-155	sp|P11709|BIK1_YEAST	-	monolink	monolink	221111_QE1_ulianaf_YB_03_09.c.07433.07433.3_221111_QE1_ulianaf_YB_03_09.c.07262.07262.3	269	n/a	-	-	1165.63	389.552	3	-1.5	2	0	0.58	0.02	0.05	0	0	0	0	0	0	2.2	0.169	sp|P11709|BIK1_YEAST:269	NA
221111_QE1_ulianaf_YB_03_09	YB_03_20DE	supernatant in 4 mM Hepes pH 7.5 200 mM NaCl	YB_03_20	2	IKENALEEKK-K10-155	decoy_reverse_sp|P11709|BIK1_YEAST	-	monolink	decoy monolink	221111_QE1_ulianaf_YB_03_09.c.06241.06241.3_221111_QE1_ulianaf_YB_03_09.c.06759.06759.3	68	n/a	-	-	1355.77	452.93	3	-0.3	1	3	1.85	0.04	0.2	0.08	0.08	0	0.04	75	0.91	9.8	0.148	decoy_reverse_sp|P11709|BIK1_YEAST:68	NA
221111_QE1_ulianaf_YB_03_09	YB_03_20DE	supernatant in 4 mM Hepes pH 7.5 200 mM NaCl	YB_03_20	1	EKEIDHLK-KQLEQLR-a2-b1	sp|P11709|BIK1_YEAST	sp|P11709|BIK1_YEAST	xlink	intra-protein xl	221111_QE1_ulianaf_YB_03_09.c.09515.09515.3_221111_QE1_ulianaf_YB_03_09.c.09457.09457.3	263	329	66	-	2062.14	688.388	3	-0.4	2	10	8.97	0.19	0.52	0.35	0.1	0.25	0.07	328	0.68	35.92	0.027	sp|P11709|BIK1_YEAST:263:x:sp|P11709|BIK1_YEAST:329	NA
221111_QE1_ulianaf_YB_03_09	YB_03_20DE	supernatant in 4 mM Hepes pH 7.5 200 mM NaCl	YB_03_20	1	KLEEANEK-RQQAKQK-a1-b5	sp|P11709|BIK1_YEAST	sp|P11709|BIK1_YEAST	xlink	intra-protein xl	221111_QE1_ulianaf_YB_03_09.c.03289.03289.4_221111_QE1_ulianaf_YB_03_09.c.03269.03269.4	392	281	111	-	1983.07	496.776	4	-1.2	2	3	5.99	-0.02	0.59	0.18	0.15	0.03	0.03	278	0.8	29.66	0.027	sp|P11709|BIK1_YEAST:281:x:sp|P11709|BIK1_YEAST:392	NA
221111_QE1_ulianaf_YB_03_09	YB_03_20DE	supernatant in 4 mM Hepes pH 7.5 200 mM NaCl	YB_03_20	2	KLEEANEK-EQQLLKK-a1-b6	sp|P11709|BIK1_YEAST	decoy_reverse_sp|P11709|BIK1_YEAST	xlink	decoy intra-protein xl	221111_QE1_ulianaf_YB_03_09.c.03289.03289.4_221111_QE1_ulianaf_YB_03_09.c.03269.03269.4	392	130	262	-	1983.07	496.776	4	-8.2	2	1	4.32	-0.02	0.46	0.19	0.15	0.03	0.03	283	0.75	23.84	0.05	decoy_reverse_sp|P11709|BIK1_YEAST:130:x:sp|P11709|BIK1_YEAST:392	NA
221111_QE1_ulianaf_YB_03_09	YB_03_20DE	supernatant in 4 mM Hepes pH 7.5 200 mM NaCl	YB_03_20	3	ENALEEKK-RQQAKQK-a7-b5	decoy_reverse_sp|P11709|BIK1_YEAST	sp|P11709|BIK1_YEAST	xlink	decoy intra-protein xl	221111_QE1_ulianaf_YB_03_09.c.03289.03289.4_221111_QE1_ulianaf_YB_03_09.c.03269.03269.4	67	281	214	-	1983.07	496.776	4	-1.2	1	2	4.76	-0.02	0.33	0.05	0.02	0.03	0.01	77	0.67	17.87	0.156	decoy_reverse_sp|P11709|BIK1_YEAST:67:x:sp|P11709|BIK1_YEAST:281	NA
221111_QE1_ulianaf_YB_03_09	YB_03_20DE	supernatant in 4 mM Hepes pH 7.5 200 mM NaCl	YB_03_20	1	EQLKMHNDSLSK-K4-155	sp|P11709|BIK1_YEAST	-	monolink	monolink	221111_QE1_ulianaf_YB_03_09.c.07187.07187.3_221111_QE1_ulianaf_YB_03_09.c.07215.07215.3	356	n/a	-	-	1583.8	528.943	3	4.1	1	12	6.45	0.07	0.49	0.22	0.22	0	0.09	275	0	29.51	0	sp|P11709|BIK1_YEAST:356	NA
221111_QE1_ulianaf_YB_03_09	YB_03_20DE	supernatant in 4 mM Hepes pH 7.5 200 mM NaCl	YB_03_20	2	EQLKMHNDSLSK-K12-155	sp|P11709|BIK1_YEAST	-	monolink	monolink	221111_QE1_ulianaf_YB_03_09.c.07187.07187.3_221111_QE1_ulianaf_YB_03_09.c.07215.07215.3	364	n/a	-	-	1583.8	528.943	3	4.1	1	3	1.1	0.08	0.04	0.02	0.02	0	0.01	23	0	3.67	0.158	sp|P11709|BIK1_YEAST:364	NA
221111_QE1_ulianaf_YB_03_09	YB_03_20DE	supernatant in 4 mM Hepes pH 7.5 200 mM NaCl	YB_03_20	1	YQRKIGCFIQIPNLGR-K4-156	sp|P11709|BIK1_YEAST	-	monolink	monolink	221111_QE1_ulianaf_YB_03_09.c.14781.14781.4_221111_QE1_ulianaf_YB_03_09.c.14743.14743.4	25	n/a	-	-	2118.14	530.544	4	1.4	2	14	9.85	0.15	0.28	0.33	0.33	0	0.1	216	0.18	30.9	0	sp|P11709|BIK1_YEAST:25	NA
221111_QE1_ulianaf_YB_03_09	YB_03_20DE	supernatant in 4 mM Hepes pH 7.5 200 mM NaCl	YB_03_20	2	NFGQGLIICIPKRYQR-K12-156	decoy_reverse_sp|P11709|BIK1_YEAST	-	monolink	decoy monolink	221111_QE1_ulianaf_YB_03_09.c.14781.14781.4_221111_QE1_ulianaf_YB_03_09.c.14743.14743.4	434	n/a	-	-	2118.14	530.544	4	1.4	2	2	1.43	-0.02	0.13	0.01	0.01	0	0	8	0	5.64	0.158	decoy_reverse_sp|P11709|BIK1_YEAST:434	NA
221111_QE1_ulianaf_YB_03_09	YB_03_20DE	supernatant in 4 mM Hepes pH 7.5 200 mM NaCl	YB_03_20	1	EKEIDHLK-QQAKQK-a2-b4	sp|P11709|BIK1_YEAST	sp|P11709|BIK1_YEAST	xlink	intra-protein xl	221111_QE1_ulianaf_YB_03_09.c.05887.05887.4_221111_QE1_ulianaf_YB_03_09.c.05836.05836.4	263	281	18	-	1878.02	470.513	4	0.8	1	2	5.91	-0.01	0.58	0.17	0.12	0.05	0.03	283	0	29.34	0.027	sp|P11709|BIK1_YEAST:263:x:sp|P11709|BIK1_YEAST:281	NA
221111_QE1_ulianaf_YB_03_09	YB_03_20DE	supernatant in 4 mM Hepes pH 7.5 200 mM NaCl	YB_03_20	1	KQLEQLR-KQLEQLR-a1-b1	sp|P11709|BIK1_YEAST	sp|P11709|BIK1_YEAST	xlink	intra-protein xl	221111_QE1_ulianaf_YB_03_09.c.10145.10145.4_221111_QE1_ulianaf_YB_03_09.c.10102.10102.4	329	329	0	-	1965.14	492.292	4	-0.1	1	8	7.32	0.03	0.44	0.3	0.15	0.15	0.05	264	0.88	29.24	0.027	sp|P11709|BIK1_YEAST:329:x:sp|P11709|BIK1_YEAST:329	NA
221111_QE1_ulianaf_YB_03_09	YB_03_20DE	supernatant in 4 mM Hepes pH 7.5 200 mM NaCl	YB_03_20	2	KQLEQLR-QKQAQRR-a1-b2	sp|P11709|BIK1_YEAST	decoy_reverse_sp|P11709|BIK1_YEAST	xlink	decoy intra-protein xl	221111_QE1_ulianaf_YB_03_09.c.10145.10145.4_221111_QE1_ulianaf_YB_03_09.c.10102.10102.4	329	178	151	-	1965.14	492.292	4	7	1	4	5.82	0.02	0.41	0.3	0.21	0.09	0.05	264	0	25.68	0.027	decoy_reverse_sp|P11709|BIK1_YEAST:178:x:sp|P11709|BIK1_YEAST:329	NA
221111_QE1_ulianaf_YB_03_09	YB_03_20DE	supernatant in 4 mM Hepes pH 7.5 200 mM NaCl	YB_03_20	3	EELLQQKDELIHKER-K7-155	decoy_reverse_sp|P11709|BIK1_YEAST	-	monolink	decoy monolink	221111_QE1_ulianaf_YB_03_09.c.12027.12027.3_221111_QE1_ulianaf_YB_03_09.c.11978.11978.3	190	n/a	-	-	2062.11	688.376	3	0	2	4	1.36	0.01	0.04	0.02	0.02	0	0.01	37	0	4.25	0.158	decoy_reverse_sp|P11709|BIK1_YEAST:190	NA
221111_QE1_ulianaf_YB_03_09	YB_03_20DE	supernatant in 4 mM Hepes pH 7.5 200 mM NaCl	YB_03_20	1	IKENALEEKK-K9-155	decoy_reverse_sp|P11709|BIK1_YEAST	-	monolink	decoy monolink	221111_QE1_ulianaf_YB_03_09.c.06241.06241.3_221111_QE1_ulianaf_YB_03_09.c.06759.06759.3	67	n/a	-	-	1355.77	452.93	3	-0.3	1	3	2.06	0.06	0.22	0.08	0.08	0	0.04	75	0.83	10.81	0.128	decoy_reverse_sp|P11709|BIK1_YEAST:67	NA
221111_QE1_ulianaf_YB_03_09	YB_03_20DE	supernatant in 4 mM Hepes pH 7.5 200 mM NaCl	YB_03_20	1	KIGCFIQIPNLGR-K1-156	sp|P11709|BIK1_YEAST	-	monolink	monolink	221111_QE1_ulianaf_YB_03_09.c.16402.16402.3_221111_QE1_ulianaf_YB_03_09.c.16992.16992.3	25	n/a	-	-	1670.92	557.982	3	3.2	2	6	2.51	0.12	0.16	0.15	0.15	0	0.06	26	0	9.76	0.148	sp|P11709|BIK1_YEAST:25	NA
221111_QE1_ulianaf_YB_03_09	YB_03_20DE	supernatant in 4 mM Hepes pH 7.5 200 mM NaCl	YB_03_20	1	LTNQFSPMDDPKSPTPMR-K12-156	sp|P11709|BIK1_YEAST	-	monolink	monolink	221111_QE1_ulianaf_YB_03_09.c.13450.13450.3_221111_QE1_ulianaf_YB_03_09.c.12826.12826.3	134	n/a	-	-	2217.05	740.023	3	0.3	4	16	5.96	0.03	0.58	0.28	0.28	0	0.08	203	0.22	28.81	0	sp|P11709|BIK1_YEAST:134	NA
221111_QE1_ulianaf_YB_03_09	YB_03_20DE	supernatant in 4 mM Hepes pH 7.5 200 mM NaCl	YB_03_20	2	QPSMSLTDMPNDPTFPKR-K17-156	decoy_reverse_sp|P11709|BIK1_YEAST	-	monolink	decoy monolink	221111_QE1_ulianaf_YB_03_09.c.13450.13450.3_221111_QE1_ulianaf_YB_03_09.c.12826.12826.3	336	n/a	-	-	2217.05	740.023	3	0.3	4	4	1.27	0.02	0.15	0.03	0.03	0	0.01	22	0	6.2	0.148	decoy_reverse_sp|P11709|BIK1_YEAST:336	NA
221111_QE1_ulianaf_YB_03_09	YB_03_20DE	supernatant in 4 mM Hepes pH 7.5 200 mM NaCl	YB_03_20	2	ENEERNLSHNQPTGANEDVELLKK-K23-K24	sp|P11709|BIK1_YEAST	-	intralink	intralink	221111_QE1_ulianaf_YB_03_09.c.09827.09827.5_221111_QE1_ulianaf_YB_03_09.c.09762.09762.5	328	329	1	-	2901.42	581.293	5	4.5	1	7	2.87	0	0.21	0.08	0.08	0	0.02	134	0	12.85	0.106	sp|P11709|BIK1_YEAST:328:x:sp|P11709|BIK1_YEAST:329	NA
221111_QE1_ulianaf_YB_03_09	YB_03_20DE	supernatant in 4 mM Hepes pH 7.5 200 mM NaCl	YB_03_20	1	EQLKMHNDSLSK-K4-156	sp|P11709|BIK1_YEAST	-	monolink	monolink	221111_QE1_ulianaf_YB_03_09.c.08377.08377.3_221111_QE1_ulianaf_YB_03_09.c.08279.08279.3	356	n/a	-	-	1584.78	529.269	3	0.6	3	11	6.21	0.11	0.43	0.23	0.23	0	0.09	316	0	28.54	0	sp|P11709|BIK1_YEAST:356	NA
221111_QE1_ulianaf_YB_03_09	YB_03_20DE	supernatant in 4 mM Hepes pH 7.5 200 mM NaCl	YB_03_20	2	EQLKMHNDSLSK-K12-156	sp|P11709|BIK1_YEAST	-	monolink	monolink	221111_QE1_ulianaf_YB_03_09.c.08377.08377.3_221111_QE1_ulianaf_YB_03_09.c.08279.08279.3	364	n/a	-	-	1584.78	529.269	3	0.6	3	4	1.63	0.1	0.03	0.04	0.04	0	0.02	62	0	5.51	0.158	sp|P11709|BIK1_YEAST:364	NA
221111_QE1_ulianaf_YB_03_09	YB_03_20DE	supernatant in 4 mM Hepes pH 7.5 200 mM NaCl	YB_03_20	3	KLEEANEKIK-K10-155	sp|P11709|BIK1_YEAST	-	monolink	monolink	221111_QE1_ulianaf_YB_03_09.c.06241.06241.3_221111_QE1_ulianaf_YB_03_09.c.06197.06197.3	401	n/a	-	-	1355.77	452.93	3	-0.3	1	5	3.37	0.16	0.12	0.03	0.03	0	0.01	37	0	10.43	0.146	sp|P11709|BIK1_YEAST:401	NA
221111_QE1_ulianaf_YB_03_09	YB_03_20DE	supernatant in 4 mM Hepes pH 7.5 200 mM NaCl	YB_03_20	1	RQQAKQK-QQAKQK-a5-b4	sp|P11709|BIK1_YEAST	sp|P11709|BIK1_YEAST	xlink	intra-protein xl	221111_QE1_ulianaf_YB_03_09.c.01768.01768.3_221111_QE1_ulianaf_YB_03_09.c.01752.01752.3	281	281	0	-	1752.99	585.339	3	-0.5	1	5	9.9	0.26	0.51	0.22	0.12	0.1	0.04	235	0.78	35.75	0.027	sp|P11709|BIK1_YEAST:281:x:sp|P11709|BIK1_YEAST:281	NA
221111_QE1_ulianaf_YB_03_09	YB_03_20DE	supernatant in 4 mM Hepes pH 7.5 200 mM NaCl	YB_03_20	2	NIEDQFELHKTKWAK-K12-155	sp|P11709|BIK1_YEAST	-	monolink	monolink	221111_QE1_ulianaf_YB_03_09.c.06187.06187.3_221111_QE1_ulianaf_YB_03_09.c.06405.06405.3	347	n/a	-	-	2041.06	681.36	3	-2.8	1	3	0.78	0.05	0.06	0.04	0.04	0	0.01	45	0	4.05	0.158	sp|P11709|BIK1_YEAST:347	NA
221111_QE1_ulianaf_YB_03_09	YB_03_20DE	supernatant in 4 mM Hepes pH 7.5 200 mM NaCl	YB_03_20	3	NIEDQFELHKTKWAK-K15-155	sp|P11709|BIK1_YEAST	-	monolink	monolink	221111_QE1_ulianaf_YB_03_09.c.06187.06187.3_221111_QE1_ulianaf_YB_03_09.c.06405.06405.3	350	n/a	-	-	2041.06	681.36	3	-2.8	1	2	0.46	0.06	0.03	0.04	0.04	0	0.01	39	0	2.52	0.169	sp|P11709|BIK1_YEAST:350	NA
221111_QE1_ulianaf_YB_03_09	YB_03_20DE	supernatant in 4 mM Hepes pH 7.5 200 mM NaCl	YB_03_20	2	DLHSMSNKQELREK-K8-155	decoy_reverse_sp|P11709|BIK1_YEAST	-	monolink	decoy monolink	221111_QE1_ulianaf_YB_03_09.c.06941.06941.3_221111_QE1_ulianaf_YB_03_09.c.06760.06760.3	103	n/a	-	-	1868.94	623.988	3	0.1	1	9	3.86	0.21	0.35	0.11	0.11	0	0.04	181	0.57	19.31	0	decoy_reverse_sp|P11709|BIK1_YEAST:103	NA
221111_QE1_ulianaf_YB_03_09	YB_03_20DE	supernatant in 4 mM Hepes pH 7.5 200 mM NaCl	YB_03_20	3	EREQLKMHNDSLSK-K14-155	sp|P11709|BIK1_YEAST	-	monolink	monolink	221111_QE1_ulianaf_YB_03_09.c.06941.06941.3_221111_QE1_ulianaf_YB_03_09.c.06760.06760.3	364	n/a	-	-	1868.94	623.988	3	0.1	1	7	2.88	0.17	0.11	0.08	0.08	0	0.03	128	0.96	11.1	0.106	sp|P11709|BIK1_YEAST:364	NA
221111_QE1_ulianaf_YB_03_09	YB_03_20DE	supernatant in 4 mM Hepes pH 7.5 200 mM NaCl	YB_03_20	3	EELLQQKDELIHKER-K7-156	decoy_reverse_sp|P11709|BIK1_YEAST	-	monolink	decoy monolink	221111_QE1_ulianaf_YB_03_09.c.12859.12859.3_221111_QE1_ulianaf_YB_03_09.c.12802.12802.3	190	n/a	-	-	2063.09	688.705	3	0.1	13	3	1.79	-0.02	0.05	0.02	0.02	0	0.01	44	0	5.46	0.158	decoy_reverse_sp|P11709|BIK1_YEAST:190	NA
221111_QE1_ulianaf_YB_03_09	YB_03_20DE	supernatant in 4 mM Hepes pH 7.5 200 mM NaCl	YB_03_20	1	DVMAGAAINLGFGLKPVVGYDTKGQLR-HQLYKRLQK-a15-b5	decoy_reverse_sp|P11709|BIK1_YEAST	decoy_reverse_sp|P11709|BIK1_YEAST	xlink	decoy intra-protein xl	221111_QE1_ulianaf_YB_03_09.c.13727.13727.3_221111_QE1_ulianaf_YB_03_09.c.13630.13630.3	410	230	180	-	4140.26	1381.1	3	-1.6	1	1	1.2	-0.03	0.09	0.01	0.01	0	0	13	0	4.35	0.237	decoy_reverse_sp|P11709|BIK1_YEAST:230:x:decoy_reverse_sp|P11709|BIK1_YEAST:410	NA
221111_QE1_ulianaf_YB_03_09	YB_03_20DE	supernatant in 4 mM Hepes pH 7.5 200 mM NaCl	YB_03_20	2	DVMAGAAINLGFGLKPVVGYDTKGQLR-HQLYKRLQK-a23-b5	decoy_reverse_sp|P11709|BIK1_YEAST	decoy_reverse_sp|P11709|BIK1_YEAST	xlink	decoy intra-protein xl	221111_QE1_ulianaf_YB_03_09.c.13727.13727.3_221111_QE1_ulianaf_YB_03_09.c.13630.13630.3	418	230	188	-	4140.26	1381.1	3	-1.6	1	1	1.09	0	0.06	0.01	0.01	0	0	13	0	3.71	0.25	decoy_reverse_sp|P11709|BIK1_YEAST:230:x:decoy_reverse_sp|P11709|BIK1_YEAST:418	NA
221111_QE1_ulianaf_YB_03_09	YB_03_20DE	supernatant in 4 mM Hepes pH 7.5 200 mM NaCl	YB_03_20	2	RQQAKQK-KHQLYK-a5-b1	sp|P11709|BIK1_YEAST	decoy_reverse_sp|P11709|BIK1_YEAST	xlink	decoy intra-protein xl	221111_QE1_ulianaf_YB_03_09.c.03904.03904.4_221111_QE1_ulianaf_YB_03_09.c.03801.03801.4	281	225	56	-	1839.05	460.769	4	-1.1	1	3	5.68	0.12	0.41	0.15	0.09	0.06	0.03	209	0.95	24.44	0.05	decoy_reverse_sp|P11709|BIK1_YEAST:225:x:sp|P11709|BIK1_YEAST:281	NA
221111_QE1_ulianaf_YB_03_09	YB_03_20DE	supernatant in 4 mM Hepes pH 7.5 200 mM NaCl	YB_03_20	1	QQAKQK-QQAKQK-a4-b4	sp|P11709|BIK1_YEAST	sp|P11709|BIK1_YEAST	xlink	intra-protein xl	221111_QE1_ulianaf_YB_03_09.c.02043.02043.3_221111_QE1_ulianaf_YB_03_09.c.02017.02017.3	281	281	0	-	1596.89	533.305	3	-2.4	1	4	7.12	0.11	0.53	0.09	0.05	0.05	0.02	48	0	26.78	0.027	sp|P11709|BIK1_YEAST:281:x:sp|P11709|BIK1_YEAST:281	NA
221111_QE1_ulianaf_YB_03_09	YB_03_20DE	supernatant in 4 mM Hepes pH 7.5 200 mM NaCl	YB_03_20	1	EQLKMHNDSLSKEYQNLSK-K4-K12	sp|P11709|BIK1_YEAST	-	intralink	intralink	221111_QE1_ulianaf_YB_03_09.c.11414.11414.3_221111_QE1_ulianaf_YB_03_09.c.11398.11398.3	356	364	8	-	2429.19	810.738	3	0.8	1	10	6.86	0.07	0.38	0.26	0.26	0	0.07	187	0	26.09	0	sp|P11709|BIK1_YEAST:356:x:sp|P11709|BIK1_YEAST:364	NA
221111_QE1_ulianaf_YB_03_09	YB_03_20DE	supernatant in 4 mM Hepes pH 7.5 200 mM NaCl	YB_03_20	2	EQLKMHNDSLSKEYQNLSK-K4-K19	sp|P11709|BIK1_YEAST	-	intralink	intralink	221111_QE1_ulianaf_YB_03_09.c.11414.11414.3_221111_QE1_ulianaf_YB_03_09.c.11398.11398.3	356	371	15	-	2429.19	810.738	3	0.8	1	3	4.99	0.1	0.07	0.05	0.05	0	0.01	38	0	12.48	0.106	sp|P11709|BIK1_YEAST:356:x:sp|P11709|BIK1_YEAST:371	NA
221111_QE1_ulianaf_YB_03_09	YB_03_20DE	supernatant in 4 mM Hepes pH 7.5 200 mM NaCl	YB_03_20	1	NLSHNQPTGANEDVELLKK-K18-K19	sp|P11709|BIK1_YEAST	-	intralink	intralink	221111_QE1_ulianaf_YB_03_09.c.15436.15436.3_221111_QE1_ulianaf_YB_03_09.c.14758.14758.3	328	329	1	-	2244.13	749.053	3	-2	1	5	1.05	0.07	0.04	0.03	0.03	0	0.01	35	0	3.76	0.158	sp|P11709|BIK1_YEAST:328:x:sp|P11709|BIK1_YEAST:329	NA
221111_QE1_ulianaf_YB_03_09	YB_03_20DE	supernatant in 4 mM Hepes pH 7.5 200 mM NaCl	YB_03_20	1	NIEDQFELHKTKWAK-K10-155	sp|P11709|BIK1_YEAST	-	monolink	monolink	221111_QE1_ulianaf_YB_03_09.c.06187.06187.3_221111_QE1_ulianaf_YB_03_09.c.06405.06405.3	345	n/a	-	-	2041.06	681.36	3	-2.8	1	3	0.81	0.05	0.09	0.04	0.04	0	0.01	45	0	4.72	0.158	sp|P11709|BIK1_YEAST:345	NA
221111_QE1_ulianaf_YB_03_09	YB_03_20DE	supernatant in 4 mM Hepes pH 7.5 200 mM NaCl	YB_03_20	2	KQLHYKR-K1-156	sp|P11709|BIK1_YEAST	-	monolink	monolink	221111_QE1_ulianaf_YB_03_09.c.05246.05246.3_221111_QE1_ulianaf_YB_03_09.c.05205.05205.3	229	n/a	-	-	1127.65	376.89	3	0.6	1	6	4.96	0.17	0.22	0.02	0.02	0	0.02	8	0.78	15.27	0.048	sp|P11709|BIK1_YEAST:229	NA
221111_QE1_ulianaf_YB_03_09	YB_03_20DE	supernatant in 4 mM Hepes pH 7.5 200 mM NaCl	YB_03_20	3	KHQLYKR-K6-156	decoy_reverse_sp|P11709|BIK1_YEAST	-	monolink	decoy monolink	221111_QE1_ulianaf_YB_03_09.c.05246.05246.3_221111_QE1_ulianaf_YB_03_09.c.05205.05205.3	230	n/a	-	-	1127.65	376.89	3	0.6	1	5	3.84	0.18	0.12	0.08	0.08	0	0.06	31	0	11.87	0.106	decoy_reverse_sp|P11709|BIK1_YEAST:230	NA
221111_QE1_ulianaf_YB_03_09	YB_03_20DE	supernatant in 4 mM Hepes pH 7.5 200 mM NaCl	YB_03_20	1	NIEDQFELHKTK-K10-155	sp|P11709|BIK1_YEAST	-	monolink	monolink	221111_QE1_ulianaf_YB_03_09.c.11178.11178.3_221111_QE1_ulianaf_YB_03_09.c.11138.11138.3	345	n/a	-	-	1655.85	552.959	3	1.4	1	13	7.49	0.31	0.25	0.23	0.23	0	0.1	187	0	25.58	0	sp|P11709|BIK1_YEAST:345	NA
221111_QE1_ulianaf_YB_03_09	YB_03_20DE	supernatant in 4 mM Hepes pH 7.5 200 mM NaCl	YB_03_20	2	NIEDQFELHKTK-K12-155	sp|P11709|BIK1_YEAST	-	monolink	monolink	221111_QE1_ulianaf_YB_03_09.c.11178.11178.3_221111_QE1_ulianaf_YB_03_09.c.11138.11138.3	347	n/a	-	-	1655.85	552.959	3	1.4	1	12	6.62	0.3	0.17	0.21	0.21	0	0.09	171	0	21.66	0	sp|P11709|BIK1_YEAST:347	NA
221111_QE1_ulianaf_YB_03_09	YB_03_20DE	supernatant in 4 mM Hepes pH 7.5 200 mM NaCl	YB_03_20	1	KQLEQLR-QQAKQK-a1-b4	sp|P11709|BIK1_YEAST	sp|P11709|BIK1_YEAST	xlink	intra-protein xl	221111_QE1_ulianaf_YB_03_09.c.06499.06499.3_221111_QE1_ulianaf_YB_03_09.c.06443.06443.3	329	281	48	-	1781.02	594.68	3	1.1	1	8	9.36	0.36	0.46	0.3	0.23	0.07	0.05	352	0.65	36.13	0.027	sp|P11709|BIK1_YEAST:281:x:sp|P11709|BIK1_YEAST:329	NA
221111_QE1_ulianaf_YB_03_09	YB_03_20DE	supernatant in 4 mM Hepes pH 7.5 200 mM NaCl	YB_03_20	2	QKQAQRR-QQAKQK-a2-b4	decoy_reverse_sp|P11709|BIK1_YEAST	sp|P11709|BIK1_YEAST	xlink	decoy intra-protein xl	221111_QE1_ulianaf_YB_03_09.c.06499.06499.3_221111_QE1_ulianaf_YB_03_09.c.06443.06443.3	178	281	103	-	1781.02	594.68	3	9	1	3	6.47	0.27	0.3	0.16	0.09	0.06	0.03	188	0	23.63	0.05	decoy_reverse_sp|P11709|BIK1_YEAST:178:x:sp|P11709|BIK1_YEAST:281	NA
221111_QE1_ulianaf_YB_03_09	YB_03_20DE	supernatant in 4 mM Hepes pH 7.5 200 mM NaCl	YB_03_20	1	TTMEPLSIPKNR-K10-156	sp|P11709|BIK1_YEAST	-	monolink	monolink	221111_QE1_ulianaf_YB_03_09.c.13104.13104.3_221111_QE1_ulianaf_YB_03_09.c.13053.13053.3	116	n/a	-	-	1541.81	514.945	3	-0.2	1	10	8.33	0.16	0.34	0.41	0.41	0	0.17	226	0	30.36	0	sp|P11709|BIK1_YEAST:116	NA
221111_QE1_ulianaf_YB_03_09	YB_03_20DE	supernatant in 4 mM Hepes pH 7.5 200 mM NaCl	YB_03_20	1	KLEEANEKIK-K8-156	sp|P11709|BIK1_YEAST	-	monolink	monolink	221111_QE1_ulianaf_YB_03_09.c.08045.08045.3_221111_QE1_ulianaf_YB_03_09.c.07964.07964.3	399	n/a	-	-	1356.75	453.258	3	0.8	1	9	7.01	0.09	0.39	0.15	0.15	0	0.07	122	0.67	25.45	0	sp|P11709|BIK1_YEAST:399	NA
221111_QE1_ulianaf_YB_03_09	YB_03_20DE	supernatant in 4 mM Hepes pH 7.5 200 mM NaCl	YB_03_20	2	KLEEANEKIK-K10-156	sp|P11709|BIK1_YEAST	-	monolink	monolink	221111_QE1_ulianaf_YB_03_09.c.08045.08045.3_221111_QE1_ulianaf_YB_03_09.c.07964.07964.3	401	n/a	-	-	1356.75	453.258	3	0.8	1	8	6.15	0.1	0.32	0.11	0.11	0	0.05	89	0.79	21.46	0	sp|P11709|BIK1_YEAST:401	NA
221111_QE1_ulianaf_YB_03_09	YB_03_20DE	supernatant in 4 mM Hepes pH 7.5 200 mM NaCl	YB_03_20	3	IKENALEEKK-K9-156	decoy_reverse_sp|P11709|BIK1_YEAST	-	monolink	decoy monolink	221111_QE1_ulianaf_YB_03_09.c.08045.08045.3_221111_QE1_ulianaf_YB_03_09.c.07964.07964.3	67	n/a	-	-	1356.75	453.258	3	0.8	1	5	4.44	0.06	0.32	0.06	0.06	0	0.03	50	0.71	17.04	0.024	decoy_reverse_sp|P11709|BIK1_YEAST:67	NA
221111_QE1_ulianaf_YB_03_09	YB_03_20DE	supernatant in 4 mM Hepes pH 7.5 200 mM NaCl	YB_03_20	2	EQQLLKK-KQLEQLR-a6-b1	decoy_reverse_sp|P11709|BIK1_YEAST	sp|P11709|BIK1_YEAST	xlink	decoy intra-protein xl	221111_QE1_ulianaf_YB_03_09.c.05807.05807.3_221111_QE1_ulianaf_YB_03_09.c.05751.05751.3	130	329	199	-	1937.11	646.713	3	-8.6	2	7	8.13	0.45	0.29	0.31	0.14	0.18	0.06	496	0.9	32.97	0.027	decoy_reverse_sp|P11709|BIK1_YEAST:130:x:sp|P11709|BIK1_YEAST:329	NA
221111_QE1_ulianaf_YB_03_09	YB_03_20DE	supernatant in 4 mM Hepes pH 7.5 200 mM NaCl	YB_03_20	3	QKQAQRR-RQQAKQK-a2-b5	decoy_reverse_sp|P11709|BIK1_YEAST	sp|P11709|BIK1_YEAST	xlink	decoy intra-protein xl	221111_QE1_ulianaf_YB_03_09.c.05807.05807.3_221111_QE1_ulianaf_YB_03_09.c.05751.05751.3	178	281	103	-	1937.11	646.713	3	5.7	2	6	7.67	0.49	0.21	0.29	0.14	0.15	0.05	453	0.8	29.71	0.027	decoy_reverse_sp|P11709|BIK1_YEAST:178:x:sp|P11709|BIK1_YEAST:281	NA
221111_QE1_ulianaf_YB_03_09	YB_03_20DE	supernatant in 4 mM Hepes pH 7.5 200 mM NaCl	YB_03_20	1	KQLHYKR-K6-156	sp|P11709|BIK1_YEAST	-	monolink	monolink	221111_QE1_ulianaf_YB_03_09.c.05246.05246.3_221111_QE1_ulianaf_YB_03_09.c.05205.05205.3	234	n/a	-	-	1127.65	376.89	3	0.6	1	10	9.3	0.32	0.21	0.14	0.14	0	0.1	52	0.46	25.88	0	sp|P11709|BIK1_YEAST:234	NA
221111_QE1_ulianaf_YB_03_09	YB_03_20DE	supernatant in 4 mM Hepes pH 7.5 200 mM NaCl	YB_03_20	1	EKEIDHLKQQLELER-K8-156	sp|P11709|BIK1_YEAST	-	monolink	monolink	221111_QE1_ulianaf_YB_03_09.c.12699.12699.3_221111_QE1_ulianaf_YB_03_09.c.12802.12802.3	269	n/a	-	-	2063.09	688.704	3	-0.3	10	18	8.71	0.27	0.38	0.26	0.26	0	0.09	640	0.19	38.46	0	sp|P11709|BIK1_YEAST:269	NA
221111_QE1_ulianaf_YB_03_11	YB_03_21A	supernatant in 4 mM Hepes pH 7.5 200 mM NaCl	YB_03_21	1	NDGSFMGKKYFQTEYPQSGLFIQLQK-QELREKWAK-a8-b6	sp|P11709|BIK1_YEAST	decoy_reverse_sp|P11709|BIK1_YEAST	xlink	decoy intra-protein xl	221111_QE1_ulianaf_YB_03_11.c.15726.15726.4_221111_QE1_ulianaf_YB_03_11.c.15023.15023.4	72	109	37	-	4378.21	1095.56	4	1.1	2	3	2.43	0.01	0.22	0.03	0.02	0.01	0.01	19	0.92	9.92	0.174	decoy_reverse_sp|P11709|BIK1_YEAST:109:x:sp|P11709|BIK1_YEAST:72	NA
221111_QE1_ulianaf_YB_03_11	YB_03_21A	supernatant in 4 mM Hepes pH 7.5 200 mM NaCl	YB_03_21	2	KLAVNESPLNTNLHDGQER-NLSHNQPTGANEDVELLKK-a1-b18	decoy_reverse_sp|P11709|BIK1_YEAST	sp|P11709|BIK1_YEAST	xlink	decoy intra-protein xl	221111_QE1_ulianaf_YB_03_11.c.15726.15726.4_221111_QE1_ulianaf_YB_03_11.c.15023.15023.4	131	328	197	-	4378.21	1095.56	4	-0.2	2	5	2.01	-0.02	0.19	0.08	0.02	0.07	0.01	51	0.99	9.16	0.174	decoy_reverse_sp|P11709|BIK1_YEAST:131:x:sp|P11709|BIK1_YEAST:328	NA
221111_QE1_ulianaf_YB_03_11	YB_03_21A	supernatant in 4 mM Hepes pH 7.5 200 mM NaCl	YB_03_21	3	NDGSFMGKKYFQTEYPQSGLFIQLQK-QELREKWAK-a9-b6	sp|P11709|BIK1_YEAST	decoy_reverse_sp|P11709|BIK1_YEAST	xlink	decoy intra-protein xl	221111_QE1_ulianaf_YB_03_11.c.15726.15726.4_221111_QE1_ulianaf_YB_03_11.c.15023.15023.4	73	109	36	-	4378.21	1095.56	4	1.1	2	3	2.53	0.02	0.17	0.04	0.02	0.02	0.01	22	0.82	9.11	0.174	decoy_reverse_sp|P11709|BIK1_YEAST:109:x:sp|P11709|BIK1_YEAST:73	NA
221111_QE1_ulianaf_YB_03_11	YB_03_21A	supernatant in 4 mM Hepes pH 7.5 200 mM NaCl	YB_03_21	1	KYFQTEYPQSGLFIQLQKVASLIEK-EQLKMHNDSLSK-a1-b4	sp|P11709|BIK1_YEAST	sp|P11709|BIK1_YEAST	xlink	intra-protein xl	221111_QE1_ulianaf_YB_03_11.c.14944.14944.4_221111_QE1_ulianaf_YB_03_11.c.14991.14991.4	73	356	283	-	4524.36	1132.1	4	-0.1	1	2	2.73	0.04	0.08	0.21	0.19	0.01	0.03	122	0.53	9.73	0.174	sp|P11709|BIK1_YEAST:356:x:sp|P11709|BIK1_YEAST:73	NA
221111_QE1_ulianaf_YB_03_11	YB_03_21A	supernatant in 4 mM Hepes pH 7.5 200 mM NaCl	YB_03_21	2	IGCFIQIPNLGRGQLKYVGPVDTK-DLHSMSNKQELREK-a16-b8	sp|P11709|BIK1_YEAST	decoy_reverse_sp|P11709|BIK1_YEAST	xlink	decoy intra-protein xl	221111_QE1_ulianaf_YB_03_11.c.14944.14944.4_221111_QE1_ulianaf_YB_03_11.c.14991.14991.4	41	103	62	-	4524.36	1132.1	4	-0.3	1	2	1.88	0.07	0.03	0.04	0.04	0.01	0.01	26	0.99	5.16	0.297	decoy_reverse_sp|P11709|BIK1_YEAST:103:x:sp|P11709|BIK1_YEAST:41	NA
221111_QE1_ulianaf_YB_03_11	YB_03_21A	supernatant in 4 mM Hepes pH 7.5 200 mM NaCl	YB_03_21	3	VLAESIKETIFQPQQSLFGYQLYKK-EQLKMHNDSLSK-a24-b4	decoy_reverse_sp|P11709|BIK1_YEAST	sp|P11709|BIK1_YEAST	xlink	decoy intra-protein xl	221111_QE1_ulianaf_YB_03_11.c.14944.14944.4_221111_QE1_ulianaf_YB_03_11.c.14991.14991.4	386	356	30	-	4524.36	1132.1	4	-0.1	1	2	1.86	-0.01	0.05	0.03	0.02	0.01	0	16	0.51	5.11	0.297	decoy_reverse_sp|P11709|BIK1_YEAST:386:x:sp|P11709|BIK1_YEAST:356	NA
221111_QE1_ulianaf_YB_03_11	YB_03_21A	supernatant in 4 mM Hepes pH 7.5 200 mM NaCl	YB_03_21	1	EQQLLKKLAVNESPLNTNLHDGQER-ENALEEKKSSLSESVTQPDEAK-a7-b7	decoy_reverse_sp|P11709|BIK1_YEAST	decoy_reverse_sp|P11709|BIK1_YEAST	xlink	decoy intra-protein xl	221111_QE1_ulianaf_YB_03_11.c.14969.14969.5_221111_QE1_ulianaf_YB_03_11.c.15035.15035.5	131	67	64	-	5429.77	1086.96	5	5	1	7	2.74	0.02	0.23	0.28	0.04	0.24	0.05	161	0.76	14.03	0.113	decoy_reverse_sp|P11709|BIK1_YEAST:131:x:decoy_reverse_sp|P11709|BIK1_YEAST:67	NA
221111_QE1_ulianaf_YB_03_11	YB_03_21A	supernatant in 4 mM Hepes pH 7.5 200 mM NaCl	YB_03_21	2	EQQLLKKLAVNESPLNTNLHDGQER-ENALEEKKSSLSESVTQPDEAK-a6-b7	decoy_reverse_sp|P11709|BIK1_YEAST	decoy_reverse_sp|P11709|BIK1_YEAST	xlink	decoy intra-protein xl	221111_QE1_ulianaf_YB_03_11.c.14969.14969.5_221111_QE1_ulianaf_YB_03_11.c.15035.15035.5	130	67	63	-	5429.77	1086.96	5	5	1	7	2.63	0.03	0.21	0.27	0.03	0.24	0.05	156	0.8	13.3	0.127	decoy_reverse_sp|P11709|BIK1_YEAST:130:x:decoy_reverse_sp|P11709|BIK1_YEAST:67	NA
221111_QE1_ulianaf_YB_03_11	YB_03_21A	supernatant in 4 mM Hepes pH 7.5 200 mM NaCl	YB_03_21	1	KYFQTEYPQSGLFIQLQKVASLIEK-DNSNTHAWTKR-a1-b10	sp|P11709|BIK1_YEAST	decoy_reverse_sp|P11709|BIK1_YEAST	xlink	decoy intra-protein xl	221111_QE1_ulianaf_YB_03_11.c.15396.15396.4_221111_QE1_ulianaf_YB_03_11.c.14888.14888.4	73	271	198	-	4424.29	1107.08	4	2.8	1	2	2.22	0.04	0.12	0.14	0.13	0.01	0.02	124	0.53	9.5	0.174	decoy_reverse_sp|P11709|BIK1_YEAST:271:x:sp|P11709|BIK1_YEAST:73	NA
221111_QE1_ulianaf_YB_03_11	YB_03_21A	supernatant in 4 mM Hepes pH 7.5 200 mM NaCl	YB_03_21	2	YFQTEYPQSGLFIQLQKVASLIEK-DLHSMSNKQELR-a17-b8	sp|P11709|BIK1_YEAST	decoy_reverse_sp|P11709|BIK1_YEAST	xlink	decoy intra-protein xl	221111_QE1_ulianaf_YB_03_11.c.15396.15396.4_221111_QE1_ulianaf_YB_03_11.c.14888.14888.4	90	103	13	-	4424.29	1107.08	4	4.6	1	2	1.19	0.03	0.1	0.02	0.01	0.01	0	22	0.81	5.05	0.297	decoy_reverse_sp|P11709|BIK1_YEAST:103:x:sp|P11709|BIK1_YEAST:90	NA
221111_QE1_ulianaf_YB_03_11	YB_03_21A	supernatant in 4 mM Hepes pH 7.5 200 mM NaCl	YB_03_21	3	KYFQTEYPQSGLFIQLQKVASLIEK-DNSNTHAWTKR-a18-b10	sp|P11709|BIK1_YEAST	decoy_reverse_sp|P11709|BIK1_YEAST	xlink	decoy intra-protein xl	221111_QE1_ulianaf_YB_03_11.c.15396.15396.4_221111_QE1_ulianaf_YB_03_11.c.14888.14888.4	90	271	181	-	4424.29	1107.08	4	2.8	1	2	1.03	0.03	0.08	0.01	0	0.01	0	8	0	4.07	0.303	decoy_reverse_sp|P11709|BIK1_YEAST:271:x:sp|P11709|BIK1_YEAST:90	NA
221111_QE1_ulianaf_YB_03_11	YB_03_21A	supernatant in 4 mM Hepes pH 7.5 200 mM NaCl	YB_03_21	1	DNSNTHAWTKRDDSLEMSISVR-SSLSESVTQPDEAKLTFLEK-a10-b14	decoy_reverse_sp|P11709|BIK1_YEAST	decoy_reverse_sp|P11709|BIK1_YEAST	xlink	decoy intra-protein xl	221111_QE1_ulianaf_YB_03_11.c.10794.10794.6_221111_QE1_ulianaf_YB_03_11.c.10644.10644.6	271	82	189	-	4907.36	818.901	6	-3.8	1	1	1.02	0.02	0.05	0.03	0	0.02	0	23	0.77	3.53	0.303	decoy_reverse_sp|P11709|BIK1_YEAST:271:x:decoy_reverse_sp|P11709|BIK1_YEAST:82	NA
221111_QE1_ulianaf_YB_03_11	YB_03_21A	supernatant in 4 mM Hepes pH 7.5 200 mM NaCl	YB_03_21	2	DNSNTHAWTKRDDSLEMSISVR-ELFLTKPQDSSSEEVASLTK-a10-b6	decoy_reverse_sp|P11709|BIK1_YEAST	sp|P11709|BIK1_YEAST	xlink	decoy intra-protein xl	221111_QE1_ulianaf_YB_03_11.c.10794.10794.6_221111_QE1_ulianaf_YB_03_11.c.10644.10644.6	271	377	106	-	4907.36	818.901	6	-3.8	1	1	0.82	-0.02	0.04	0.01	0	0.01	0	11	0	2.72	0.316	decoy_reverse_sp|P11709|BIK1_YEAST:271:x:sp|P11709|BIK1_YEAST:377	NA
221111_QE1_ulianaf_YB_03_11	YB_03_21A	supernatant in 4 mM Hepes pH 7.5 200 mM NaCl	YB_03_21	1	ADDFPQVAETAPPSLQALAQETTIQGPVKIK-GQLRNFGQGLIICIPKR-a29-b16	decoy_reverse_sp|P11709|BIK1_YEAST	decoy_reverse_sp|P11709|BIK1_YEAST	xlink	decoy intra-protein xl	221111_QE1_ulianaf_YB_03_11.c.16769.16769.4_221111_QE1_ulianaf_YB_03_11.c.16772.16772.4	58	434	376	-	5369.85	1343.47	4	-4.8	1	1	0.59	-0.02	0.05	0.02	0.02	0	0	55	0	3.27	0.303	decoy_reverse_sp|P11709|BIK1_YEAST:434:x:decoy_reverse_sp|P11709|BIK1_YEAST:58	NA
221111_QE1_ulianaf_YB_03_11	YB_03_21A	supernatant in 4 mM Hepes pH 7.5 200 mM NaCl	YB_03_21	3	MHNDSLSKEYQNLSKELFLTKPQDSSSEEVASLTK-NDGSFMGKK-a21-b8	sp|P11709|BIK1_YEAST	sp|P11709|BIK1_YEAST	xlink	intra-protein xl	221111_QE1_ulianaf_YB_03_11.c.12513.12513.5_221111_QE1_ulianaf_YB_03_11.c.13316.13316.5	377	72	305	-	5103.47	1021.7	5	-0.1	1	1	2.49	0.04	0.11	0.08	0.08	0	0.01	144	0	10.01	0.174	sp|P11709|BIK1_YEAST:377:x:sp|P11709|BIK1_YEAST:72	NA
221111_QE1_ulianaf_YB_03_11	YB_03_21A	supernatant in 4 mM Hepes pH 7.5 200 mM NaCl	YB_03_21	1	ELFLTKPQDSSSEEVASLTKKLEEANEK-YEATIQEREKEIDHLK-a21-b10	sp|P11709|BIK1_YEAST	sp|P11709|BIK1_YEAST	xlink	intra-protein xl	221111_QE1_ulianaf_YB_03_11.c.13717.13717.6_221111_QE1_ulianaf_YB_03_11.c.13556.13556.6	392	263	129	-	5288.68	882.454	6	-1.5	1	2	1.8	-0.01	0.22	0.05	0.04	0.01	0.01	50	0	9.31	0.174	sp|P11709|BIK1_YEAST:263:x:sp|P11709|BIK1_YEAST:392	NA
221111_QE1_ulianaf_YB_03_11	YB_03_21A	supernatant in 4 mM Hepes pH 7.5 200 mM NaCl	YB_03_21	2	ELFLTKPQDSSSEEVASLTKKLEEANEK-YEATIQEREKEIDHLK-a20-b10	sp|P11709|BIK1_YEAST	sp|P11709|BIK1_YEAST	xlink	intra-protein xl	221111_QE1_ulianaf_YB_03_11.c.13717.13717.6_221111_QE1_ulianaf_YB_03_11.c.13556.13556.6	391	263	128	-	5288.68	882.454	6	-1.5	1	2	1.79	-0.01	0.2	0.05	0.04	0.01	0.01	50	0	8.7	0.174	sp|P11709|BIK1_YEAST:263:x:sp|P11709|BIK1_YEAST:391	NA
221111_QE1_ulianaf_YB_03_11	YB_03_21A	supernatant in 4 mM Hepes pH 7.5 200 mM NaCl	YB_03_21	3	ELFLTKPQDSSSEEVASLTKKLEEANEK-YEATIQEREKEIDHLK-a6-b10	sp|P11709|BIK1_YEAST	sp|P11709|BIK1_YEAST	xlink	intra-protein xl	221111_QE1_ulianaf_YB_03_11.c.13717.13717.6_221111_QE1_ulianaf_YB_03_11.c.13556.13556.6	377	263	114	-	5288.68	882.454	6	-1.5	1	2	1.15	0	0.09	0.02	0.01	0.01	0	20	0	4.61	0.303	sp|P11709|BIK1_YEAST:263:x:sp|P11709|BIK1_YEAST:377	NA
221111_QE1_ulianaf_YB_03_11	YB_03_21A	supernatant in 4 mM Hepes pH 7.5 200 mM NaCl	YB_03_21	1	AGMFAGVDLLANIGKNDGSFMGKK-LTFLEKQEYSNLKDLHSMSNK-a15-b13	sp|P11709|BIK1_YEAST	decoy_reverse_sp|P11709|BIK1_YEAST	xlink	decoy intra-protein xl	221111_QE1_ulianaf_YB_03_11.c.13306.13306.5_221111_QE1_ulianaf_YB_03_11.c.13519.13519.5	64	95	31	-	5102.54	1021.52	5	-2.6	1	1	0.55	0	0.03	0.02	0	0.01	0	28	0	2.21	0.325	decoy_reverse_sp|P11709|BIK1_YEAST:95:x:sp|P11709|BIK1_YEAST:64	NA
221111_QE1_ulianaf_YB_03_11	YB_03_21A	supernatant in 4 mM Hepes pH 7.5 200 mM NaCl	YB_03_21	2	AGMFAGVDLLANIGKNDGSFMGKK-LTFLEKQEYSNLKDLHSMSNK-a15-b6	sp|P11709|BIK1_YEAST	decoy_reverse_sp|P11709|BIK1_YEAST	xlink	decoy intra-protein xl	221111_QE1_ulianaf_YB_03_11.c.13306.13306.5_221111_QE1_ulianaf_YB_03_11.c.13519.13519.5	64	88	24	-	5102.54	1021.52	5	-2.6	1	1	0.38	0	0.02	0.03	0	0.02	0.01	39	0	1.86	0.325	decoy_reverse_sp|P11709|BIK1_YEAST:88:x:sp|P11709|BIK1_YEAST:64	NA
221111_QE1_ulianaf_YB_03_11	YB_03_21A	supernatant in 4 mM Hepes pH 7.5 200 mM NaCl	YB_03_21	3	AGMFAGVDLLANIGKNDGSFMGKK-LTFLEKQEYSNLKDLHSMSNK-a23-b13	sp|P11709|BIK1_YEAST	decoy_reverse_sp|P11709|BIK1_YEAST	xlink	decoy intra-protein xl	221111_QE1_ulianaf_YB_03_11.c.13306.13306.5_221111_QE1_ulianaf_YB_03_11.c.13519.13519.5	72	95	23	-	5102.54	1021.52	5	-2.6	1	0	0.43	-0.01	0.02	0.01	0	0.01	0	21	0	1.7	0.325	decoy_reverse_sp|P11709|BIK1_YEAST:95:x:sp|P11709|BIK1_YEAST:72	NA
221111_QE1_ulianaf_YB_03_11	YB_03_21A	supernatant in 4 mM Hepes pH 7.5 200 mM NaCl	YB_03_21	1	IKQLEQAQAQTAVESLPIFDPPAPVDTTAGR-KSDFNGMGK-a2-b1	sp|P11709|BIK1_YEAST	decoy_reverse_sp|P11709|BIK1_YEAST	xlink	decoy intra-protein xl	221111_QE1_ulianaf_YB_03_11.c.14592.14592.3_221111_QE1_ulianaf_YB_03_11.c.14567.14567.3	401	387	14	-	4411.25	1471.42	3	3.6	3	3	6.16	0.48	0.35	0.53	0.45	0.08	0.08	272	0.18	26.69	0.051	decoy_reverse_sp|P11709|BIK1_YEAST:387:x:sp|P11709|BIK1_YEAST:401	NA
221111_QE1_ulianaf_YB_03_11	YB_03_21A	supernatant in 4 mM Hepes pH 7.5 200 mM NaCl	YB_03_21	1	AGMFAGVDLLANIGKNDGSFMGKK-QKQFFDAENEQLLAVVSQLHEEIK-a23-b2	sp|P11709|BIK1_YEAST	sp|P11709|BIK1_YEAST	xlink	intra-protein xl	221111_QE1_ulianaf_YB_03_11.c.15010.15010.4_221111_QE1_ulianaf_YB_03_11.c.14990.14990.4	72	283	211	-	5420.72	1356.19	4	-3.8	1	2	1.16	0.02	0.2	0.18	0.01	0.17	0.03	121	0.29	9.19	0.174	sp|P11709|BIK1_YEAST:283:x:sp|P11709|BIK1_YEAST:72	NA
221111_QE1_ulianaf_YB_03_11	YB_03_21A	supernatant in 4 mM Hepes pH 7.5 200 mM NaCl	YB_03_21	2	AGMFAGVDLLANIGKNDGSFMGKK-QKQFFDAENEQLLAVVSQLHEEIK-a15-b2	sp|P11709|BIK1_YEAST	sp|P11709|BIK1_YEAST	xlink	intra-protein xl	221111_QE1_ulianaf_YB_03_11.c.15010.15010.4_221111_QE1_ulianaf_YB_03_11.c.14990.14990.4	64	283	219	-	5420.72	1356.19	4	-3.8	1	2	1.2	0.03	0.18	0.18	0.01	0.17	0.03	121	0.3	8.89	0.174	sp|P11709|BIK1_YEAST:283:x:sp|P11709|BIK1_YEAST:64	NA
221111_QE1_ulianaf_YB_03_11	YB_03_21A	supernatant in 4 mM Hepes pH 7.5 200 mM NaCl	YB_03_21	3	AGMFAGVDLLANIGKNDGSFMGKK-VVLHAEELQFNAISEDEQFQLKQK-a23-b22	sp|P11709|BIK1_YEAST	decoy_reverse_sp|P11709|BIK1_YEAST	xlink	decoy intra-protein xl	221111_QE1_ulianaf_YB_03_11.c.15010.15010.4_221111_QE1_ulianaf_YB_03_11.c.14990.14990.4	72	176	104	-	5420.72	1356.19	4	-3.8	1	2	0.51	0	0.07	0.01	0.01	0.01	0	9	0	2.69	0.316	decoy_reverse_sp|P11709|BIK1_YEAST:176:x:sp|P11709|BIK1_YEAST:72	NA
221111_QE1_ulianaf_YB_03_11	YB_03_21A	supernatant in 4 mM Hepes pH 7.5 200 mM NaCl	YB_03_21	1	AGMFAGVDLLANIGKNDGSFMGKK-FSRQPSMSLTDMPNDPTFPKR-a15-b20	sp|P11709|BIK1_YEAST	decoy_reverse_sp|P11709|BIK1_YEAST	xlink	decoy intra-protein xl	221111_QE1_ulianaf_YB_03_11.c.13130.13130.5_221111_QE1_ulianaf_YB_03_11.c.13772.13772.5	64	336	272	-	5029.48	1006.9	5	4.3	1	4	1.86	0.05	0.15	0.08	0.04	0.03	0.01	111	0.81	9.15	0.174	decoy_reverse_sp|P11709|BIK1_YEAST:336:x:sp|P11709|BIK1_YEAST:64	NA
221111_QE1_ulianaf_YB_03_11	YB_03_21A	supernatant in 4 mM Hepes pH 7.5 200 mM NaCl	YB_03_21	2	AGMFAGVDLLANIGKNDGSFMGKK-LTNQFSPMDDPKSPTPMRSFR-a15-b12	sp|P11709|BIK1_YEAST	sp|P11709|BIK1_YEAST	xlink	intra-protein xl	221111_QE1_ulianaf_YB_03_11.c.13130.13130.5_221111_QE1_ulianaf_YB_03_11.c.13772.13772.5	64	134	70	-	5029.48	1006.9	5	4.3	1	4	1.56	0.07	0.06	0.1	0.04	0.06	0.02	143	0.99	7.37	0.292	sp|P11709|BIK1_YEAST:134:x:sp|P11709|BIK1_YEAST:64	NA
221111_QE1_ulianaf_YB_03_11	YB_03_21A	supernatant in 4 mM Hepes pH 7.5 200 mM NaCl	YB_03_21	3	AGMFAGVDLLANIGKNDGSFMGKK-FSRQPSMSLTDMPNDPTFPKR-a23-b20	sp|P11709|BIK1_YEAST	decoy_reverse_sp|P11709|BIK1_YEAST	xlink	decoy intra-protein xl	221111_QE1_ulianaf_YB_03_11.c.13130.13130.5_221111_QE1_ulianaf_YB_03_11.c.13772.13772.5	72	336	264	-	5029.48	1006.9	5	4.3	1	2	1.42	0.01	0.15	0.04	0.01	0.03	0.01	64	0.8	7.32	0.292	decoy_reverse_sp|P11709|BIK1_YEAST:336:x:sp|P11709|BIK1_YEAST:72	NA
221111_QE1_ulianaf_YB_03_11	YB_03_21A	supernatant in 4 mM Hepes pH 7.5 200 mM NaCl	YB_03_21	2	YVGPVDTKAGMFAGVDLLANIGK-TKHQINDEFLEREQQLLK-a8-b2	sp|P11709|BIK1_YEAST	decoy_reverse_sp|P11709|BIK1_YEAST	xlink	decoy intra-protein xl	221111_QE1_ulianaf_YB_03_11.c.14081.14081.5_221111_QE1_ulianaf_YB_03_11.c.14064.14064.5	49	114	65	-	4741.49	949.306	5	2.4	1	2	0.72	-0.02	0.08	0.06	0.05	0.01	0.01	107	0	5.03	0.297	decoy_reverse_sp|P11709|BIK1_YEAST:114:x:sp|P11709|BIK1_YEAST:49	NA
221111_QE1_ulianaf_YB_03_11	YB_03_21A	supernatant in 4 mM Hepes pH 7.5 200 mM NaCl	YB_03_21	3	DVMAGAAINLGFGLKPVVGYDTKGQLRNFGQGLIICIPK-LTFLEKQEYSNLKDLHSMSNK-a23-b6	decoy_reverse_sp|P11709|BIK1_YEAST	decoy_reverse_sp|P11709|BIK1_YEAST	xlink	decoy intra-protein xl	221111_QE1_ulianaf_YB_03_11.c.09268.09268.6_221111_QE1_ulianaf_YB_03_11.c.09571.09571.6	418	88	330	-	6792.52	1133.09	6	-4.3	1	6	2.26	0.03	0.13	0.09	0.04	0.05	0.02	343	0	13.83	0.113	decoy_reverse_sp|P11709|BIK1_YEAST:418:x:decoy_reverse_sp|P11709|BIK1_YEAST:88	NA
221111_QE1_ulianaf_YB_03_11	YB_03_21A	supernatant in 4 mM Hepes pH 7.5 200 mM NaCl	YB_03_21	1	KANHNTTSDWKPDNGHMNDLNSSEVTIELR-RTTMEPLSIPKNR-a1-b11	sp|P11709|BIK1_YEAST	sp|P11709|BIK1_YEAST	xlink	intra-protein xl	221111_QE1_ulianaf_YB_03_11.c.12923.12923.5_221111_QE1_ulianaf_YB_03_11.c.13519.13519.5	188	116	72	-	5102.51	1021.51	5	2.7	1	4	4.44	0.03	0.32	0.34	0.32	0.01	0.05	503	0.19	25.38	0.051	sp|P11709|BIK1_YEAST:116:x:sp|P11709|BIK1_YEAST:188	NA
221111_QE1_ulianaf_YB_03_11	YB_03_21A	supernatant in 4 mM Hepes pH 7.5 200 mM NaCl	YB_03_21	2	KANHNTTSDWKPDNGHMNDLNSSEVTIELR-RTTMEPLSIPKNR-a11-b11	sp|P11709|BIK1_YEAST	sp|P11709|BIK1_YEAST	xlink	intra-protein xl	221111_QE1_ulianaf_YB_03_11.c.12923.12923.5_221111_QE1_ulianaf_YB_03_11.c.13519.13519.5	198	116	82	-	5102.51	1021.51	5	2.7	1	4	4.34	0.02	0.32	0.33	0.32	0.01	0.05	495	0.19	24.95	0.051	sp|P11709|BIK1_YEAST:116:x:sp|P11709|BIK1_YEAST:198	NA
221111_QE1_ulianaf_YB_03_11	YB_03_21A	supernatant in 4 mM Hepes pH 7.5 200 mM NaCl	YB_03_21	3	AGMFAGVDLLANIGKNDGSFMGKK-LTFLEKQEYSNLKDLHSMSNK-a15-b13	sp|P11709|BIK1_YEAST	decoy_reverse_sp|P11709|BIK1_YEAST	xlink	decoy intra-protein xl	221111_QE1_ulianaf_YB_03_11.c.12923.12923.5_221111_QE1_ulianaf_YB_03_11.c.13519.13519.5	64	95	31	-	5102.51	1021.51	5	-9.4	1	3	1.32	0.06	0.05	0.04	0.02	0.02	0.01	54	0	4.8	0.297	decoy_reverse_sp|P11709|BIK1_YEAST:95:x:sp|P11709|BIK1_YEAST:64	NA
221111_QE1_ulianaf_YB_03_11	YB_03_21A	supernatant in 4 mM Hepes pH 7.5 200 mM NaCl	YB_03_21	3	SDFNGMGKDVMAGAAINLGFGLKPVVGYDTKGQLR-DLHSMSNKQELR-a31-b8	decoy_reverse_sp|P11709|BIK1_YEAST	decoy_reverse_sp|P11709|BIK1_YEAST	xlink	decoy intra-protein xl	221111_QE1_ulianaf_YB_03_11.c.15741.15741.4_221111_QE1_ulianaf_YB_03_11.c.15718.15718.4	418	103	315	-	5220.62	1306.16	4	0.5	1	4	3	0.09	0.11	0.1	0.06	0.03	0.02	86	0	10.3	0.172	decoy_reverse_sp|P11709|BIK1_YEAST:103:x:decoy_reverse_sp|P11709|BIK1_YEAST:418	NA
221111_QE1_ulianaf_YB_03_11	YB_03_21A	supernatant in 4 mM Hepes pH 7.5 200 mM NaCl	YB_03_21	1	EYQNLSKELFLTKPQDSSSEEVASLTKK-KLEEANEKIK-a13-b1	sp|P11709|BIK1_YEAST	sp|P11709|BIK1_YEAST	xlink	intra-protein xl	221111_QE1_ulianaf_YB_03_11.c.14044.14044.4_221111_QE1_ulianaf_YB_03_11.c.14009.14009.4	377	392	15	-	4537.37	1135.35	4	-0.6	2	4	3.34	0.02	0.15	0.13	0.08	0.05	0.03	160	0	13.01	0.127	sp|P11709|BIK1_YEAST:377:x:sp|P11709|BIK1_YEAST:392	NA
221111_QE1_ulianaf_YB_03_11	YB_03_21A	supernatant in 4 mM Hepes pH 7.5 200 mM NaCl	YB_03_21	2	EYQNLSKELFLTKPQDSSSEEVASLTKK-KLEEANEKIK-a7-b1	sp|P11709|BIK1_YEAST	sp|P11709|BIK1_YEAST	xlink	intra-protein xl	221111_QE1_ulianaf_YB_03_11.c.14044.14044.4_221111_QE1_ulianaf_YB_03_11.c.14009.14009.4	371	392	21	-	4537.37	1135.35	4	-0.6	1	4	3.08	0.05	0.13	0.11	0.07	0.05	0.02	142	0	11.86	0.172	sp|P11709|BIK1_YEAST:371:x:sp|P11709|BIK1_YEAST:392	NA
221111_QE1_ulianaf_YB_03_11	YB_03_21A	supernatant in 4 mM Hepes pH 7.5 200 mM NaCl	YB_03_21	3	EYQNLSKELFLTKPQDSSSEEVASLTKK-KLEEANEKIK-a27-b1	sp|P11709|BIK1_YEAST	sp|P11709|BIK1_YEAST	xlink	intra-protein xl	221111_QE1_ulianaf_YB_03_11.c.14044.14044.4_221111_QE1_ulianaf_YB_03_11.c.14009.14009.4	391	392	1	-	4537.37	1135.35	4	-0.6	1	4	3.21	0.01	0.08	0.12	0.08	0.05	0.03	154	0	11.26	0.172	sp|P11709|BIK1_YEAST:391:x:sp|P11709|BIK1_YEAST:392	NA
221111_QE1_ulianaf_YB_03_11	YB_03_21A	supernatant in 4 mM Hepes pH 7.5 200 mM NaCl	YB_03_21	1	DVMAGAAINLGFGLKPVVGYDTK-EIDHLKQQLELER-a15-b6	decoy_reverse_sp|P11709|BIK1_YEAST	sp|P11709|BIK1_YEAST	xlink	decoy intra-protein xl	221111_QE1_ulianaf_YB_03_11.c.12658.12658.5_221111_QE1_ulianaf_YB_03_11.c.12635.12635.5	410	269	141	-	4123.15	825.638	5	-3.5	1	4	2.81	0	0.26	0.08	0.05	0.03	0.02	193	0.83	14.74	0.113	decoy_reverse_sp|P11709|BIK1_YEAST:410:x:sp|P11709|BIK1_YEAST:269	NA
221111_QE1_ulianaf_YB_03_11	YB_03_21A	supernatant in 4 mM Hepes pH 7.5 200 mM NaCl	YB_03_21	1	LTNQFSPMDDPKSPTPMRSFR-KQLEQLRNIEDQFELHK-a12-b1	sp|P11709|BIK1_YEAST	sp|P11709|BIK1_YEAST	xlink	intra-protein xl	221111_QE1_ulianaf_YB_03_11.c.15863.15863.5_221111_QE1_ulianaf_YB_03_11.c.16299.16299.4	134	329	195	-	4756.35	952.278	5	-4.9	1	2	0.79	0.03	0.07	0.02	0.01	0.01	0	46	0.91	4.01	0.303	sp|P11709|BIK1_YEAST:134:x:sp|P11709|BIK1_YEAST:329	NA
221111_QE1_ulianaf_YB_03_11	YB_03_21A	supernatant in 4 mM Hepes pH 7.5 200 mM NaCl	YB_03_21	1	MHNDSLSKEYQNLSKELFLTKPQDSSSEEVASLTK-NDGSFMGKK-a21-b8	sp|P11709|BIK1_YEAST	sp|P11709|BIK1_YEAST	xlink	intra-protein xl	221111_QE1_ulianaf_YB_03_11.c.13826.13826.5_221111_QE1_ulianaf_YB_03_11.c.13316.13316.5	377	72	305	-	5103.46	1021.7	5	-2	3	4	3.08	0.05	0.11	0.1	0.08	0.02	0.02	139	0	11.33	0.172	sp|P11709|BIK1_YEAST:377:x:sp|P11709|BIK1_YEAST:72	NA
221111_QE1_ulianaf_YB_03_11	YB_03_21A	supernatant in 4 mM Hepes pH 7.5 200 mM NaCl	YB_03_21	2	MHNDSLSKEYQNLSKELFLTKPQDSSSEEVASLTK-NDGSFMGKK-a15-b8	sp|P11709|BIK1_YEAST	sp|P11709|BIK1_YEAST	xlink	intra-protein xl	221111_QE1_ulianaf_YB_03_11.c.13826.13826.5_221111_QE1_ulianaf_YB_03_11.c.13316.13316.5	371	72	299	-	5103.46	1021.7	5	-2	3	4	2.81	0.05	0.1	0.1	0.08	0.02	0.02	133	0	10.37	0.172	sp|P11709|BIK1_YEAST:371:x:sp|P11709|BIK1_YEAST:72	NA
221111_QE1_ulianaf_YB_03_11	YB_03_21A	supernatant in 4 mM Hepes pH 7.5 200 mM NaCl	YB_03_21	1	ENEEKVVLHAEELQFNAISEDEQFQLK-ENALEEKK-a5-b7	decoy_reverse_sp|P11709|BIK1_YEAST	decoy_reverse_sp|P11709|BIK1_YEAST	xlink	decoy intra-protein xl	221111_QE1_ulianaf_YB_03_11.c.15697.15697.4_221111_QE1_ulianaf_YB_03_11.c.16358.16358.4	154	67	87	-	4313.12	1079.29	4	-0.7	1	3	3.07	0.01	0.09	0.04	0.02	0.02	0.01	30	0.47	8.59	0.174	decoy_reverse_sp|P11709|BIK1_YEAST:154:x:decoy_reverse_sp|P11709|BIK1_YEAST:67	NA
221111_QE1_ulianaf_YB_03_11	YB_03_21A	supernatant in 4 mM Hepes pH 7.5 200 mM NaCl	YB_03_21	2	ENEEKVVLHAEELQFNAISEDEQFQLK-KLEEANEK-a5-b1	decoy_reverse_sp|P11709|BIK1_YEAST	sp|P11709|BIK1_YEAST	xlink	decoy intra-protein xl	221111_QE1_ulianaf_YB_03_11.c.15697.15697.4_221111_QE1_ulianaf_YB_03_11.c.16358.16358.4	154	392	238	-	4313.12	1079.29	4	-0.7	1	2	1.3	0.02	0.04	0.03	0.02	0.01	0.01	25	0	4.03	0.303	decoy_reverse_sp|P11709|BIK1_YEAST:154:x:sp|P11709|BIK1_YEAST:392	NA
221111_QE1_ulianaf_YB_03_11	YB_03_21A	supernatant in 4 mM Hepes pH 7.5 200 mM NaCl	YB_03_21	1	LTFLEKQEYSNLKDLHSMSNK-VSIRPPINTSMELTKR-a6-b15	decoy_reverse_sp|P11709|BIK1_YEAST	decoy_reverse_sp|P11709|BIK1_YEAST	xlink	decoy intra-protein xl	221111_QE1_ulianaf_YB_03_11.c.14864.14864.4_221111_QE1_ulianaf_YB_03_11.c.14993.14993.4	88	352	264	-	4503.37	1126.85	4	3.4	2	4	2.02	-0.02	0.18	0.06	0.04	0.02	0.01	35	0.7	8.57	0.174	decoy_reverse_sp|P11709|BIK1_YEAST:352:x:decoy_reverse_sp|P11709|BIK1_YEAST:88	NA
221111_QE1_ulianaf_YB_03_11	YB_03_21A	supernatant in 4 mM Hepes pH 7.5 200 mM NaCl	YB_03_21	2	LTFLEKQEYSNLKDLHSMSNK-VSIRPPINTSMELTKR-a13-b15	decoy_reverse_sp|P11709|BIK1_YEAST	decoy_reverse_sp|P11709|BIK1_YEAST	xlink	decoy intra-protein xl	221111_QE1_ulianaf_YB_03_11.c.14864.14864.4_221111_QE1_ulianaf_YB_03_11.c.14993.14993.4	95	352	257	-	4503.37	1126.85	4	3.4	2	4	2.34	0	0.15	0.06	0.05	0.02	0.01	39	0.7	8.56	0.174	decoy_reverse_sp|P11709|BIK1_YEAST:352:x:decoy_reverse_sp|P11709|BIK1_YEAST:95	NA
221111_QE1_ulianaf_YB_03_11	YB_03_21A	supernatant in 4 mM Hepes pH 7.5 200 mM NaCl	YB_03_21	3	LTFLEKQEYSNLKDLHSMSNK-TTMEPLSIPKNRSIVR-a6-b10	decoy_reverse_sp|P11709|BIK1_YEAST	sp|P11709|BIK1_YEAST	xlink	decoy intra-protein xl	221111_QE1_ulianaf_YB_03_11.c.14864.14864.4_221111_QE1_ulianaf_YB_03_11.c.14993.14993.4	88	116	28	-	4503.37	1126.85	4	3.4	2	1	1.19	-0.02	0.14	0.05	0.04	0.01	0.01	30	0	5.97	0.297	decoy_reverse_sp|P11709|BIK1_YEAST:88:x:sp|P11709|BIK1_YEAST:116	NA
221111_QE1_ulianaf_YB_03_11	YB_03_21A	supernatant in 4 mM Hepes pH 7.5 200 mM NaCl	YB_03_21	1	QKQFFDAENEQLLAVVSQLHEEIK-KIGCFIQIPNLGRGQLK-a2-b1	sp|P11709|BIK1_YEAST	sp|P11709|BIK1_YEAST	xlink	intra-protein xl	221111_QE1_ulianaf_YB_03_11.c.13669.13669.6_221111_QE1_ulianaf_YB_03_11.c.13082.13082.5	283	25	258	-	4921.63	985.334	5	3	1	2	1.98	0.07	0.13	0.08	0.06	0.01	0.01	90	0	8.55	0.174	sp|P11709|BIK1_YEAST:25:x:sp|P11709|BIK1_YEAST:283	NA
221111_QE1_ulianaf_YB_03_11	YB_03_21A	supernatant in 4 mM Hepes pH 7.5 200 mM NaCl	YB_03_21	3	FSRQPSMSLTDMPNDPTFPKR-QEYSNLKDLHSMSNKQELR-a20-b7	decoy_reverse_sp|P11709|BIK1_YEAST	decoy_reverse_sp|P11709|BIK1_YEAST	xlink	decoy intra-protein xl	221111_QE1_ulianaf_YB_03_11.c.10521.10521.5_221111_QE1_ulianaf_YB_03_11.c.11137.11137.5	336	95	241	-	4908.38	982.685	5	4.3	1	2	1.36	0.03	0.09	0.07	0.02	0.06	0.01	168	0	7.97	0.203	decoy_reverse_sp|P11709|BIK1_YEAST:336:x:decoy_reverse_sp|P11709|BIK1_YEAST:95	NA
221111_QE1_ulianaf_YB_03_11	YB_03_21A	supernatant in 4 mM Hepes pH 7.5 200 mM NaCl	YB_03_21	2	QKQFFDAENEQLLAVVSQLHEEIKENEER-HQLYKRLQK-a24-b5	sp|P11709|BIK1_YEAST	decoy_reverse_sp|P11709|BIK1_YEAST	xlink	decoy intra-protein xl	221111_QE1_ulianaf_YB_03_11.c.15116.15116.5_221111_QE1_ulianaf_YB_03_11.c.15343.15343.5	305	230	75	-	4850.51	971.111	5	3	2	1	1.67	0.02	0.13	0.04	0.03	0.01	0.01	48	0	7.08	0.292	decoy_reverse_sp|P11709|BIK1_YEAST:230:x:sp|P11709|BIK1_YEAST:305	NA
221111_QE1_ulianaf_YB_03_11	YB_03_21A	supernatant in 4 mM Hepes pH 7.5 200 mM NaCl	YB_03_21	3	EQQLLKKLAVNESPLNTNLHDGQER-ENALEEKKSSLSESVTQPDEAK-a7-b8	decoy_reverse_sp|P11709|BIK1_YEAST	decoy_reverse_sp|P11709|BIK1_YEAST	xlink	decoy intra-protein xl	221111_QE1_ulianaf_YB_03_11.c.14969.14969.5_221111_QE1_ulianaf_YB_03_11.c.15035.15035.5	131	68	63	-	5429.77	1086.96	5	5	1	5	2.17	0.02	0.19	0.27	0.04	0.23	0.05	156	0.9	11.84	0.172	decoy_reverse_sp|P11709|BIK1_YEAST:131:x:decoy_reverse_sp|P11709|BIK1_YEAST:68	NA
221111_QE1_ulianaf_YB_03_11	YB_03_21A	supernatant in 4 mM Hepes pH 7.5 200 mM NaCl	YB_03_21	2	NLSHNQPTGANEDVELLKKQLEQLR-LTNQFSPMDDPKSPTPMR-a19-b12	sp|P11709|BIK1_YEAST	sp|P11709|BIK1_YEAST	xlink	intra-protein xl	221111_QE1_ulianaf_YB_03_11.c.11786.11786.5_221111_QE1_ulianaf_YB_03_11.c.12349.12349.5	329	134	195	-	5072.54	1015.52	5	1.4	1	7	2.93	0.08	0.1	0.13	0.06	0.07	0.02	191	0.85	11.94	0.172	sp|P11709|BIK1_YEAST:134:x:sp|P11709|BIK1_YEAST:329	NA
221111_QE1_ulianaf_YB_03_11	YB_03_21A	supernatant in 4 mM Hepes pH 7.5 200 mM NaCl	YB_03_21	1	NLSHNQPTGANEDVELLKKQLEQLR-FSRQPSMSLTDMPNDPTFPKR-a18-b20	sp|P11709|BIK1_YEAST	decoy_reverse_sp|P11709|BIK1_YEAST	xlink	decoy intra-protein xl	221111_QE1_ulianaf_YB_03_11.c.15301.15301.5_221111_QE1_ulianaf_YB_03_11.c.15639.15639.5	328	336	8	-	5462.74	1093.56	5	0.7	1	9	4.87	0.07	0.24	0.32	0.17	0.14	0.06	416	0.74	23.03	0.073	decoy_reverse_sp|P11709|BIK1_YEAST:336:x:sp|P11709|BIK1_YEAST:328	NA
221111_QE1_ulianaf_YB_03_11	YB_03_21A	supernatant in 4 mM Hepes pH 7.5 200 mM NaCl	YB_03_21	2	NLSHNQPTGANEDVELLKKQLEQLR-FSRQPSMSLTDMPNDPTFPKR-a19-b20	sp|P11709|BIK1_YEAST	decoy_reverse_sp|P11709|BIK1_YEAST	xlink	decoy intra-protein xl	221111_QE1_ulianaf_YB_03_11.c.15301.15301.5_221111_QE1_ulianaf_YB_03_11.c.15639.15639.5	329	336	7	-	5462.74	1093.56	5	0.7	1	9	4.86	0.07	0.24	0.32	0.17	0.14	0.06	416	0.74	23.02	0.073	decoy_reverse_sp|P11709|BIK1_YEAST:336:x:sp|P11709|BIK1_YEAST:329	NA
221111_QE1_ulianaf_YB_03_11	YB_03_21A	supernatant in 4 mM Hepes pH 7.5 200 mM NaCl	YB_03_21	3	NLSHNQPTGANEDVELLKKQLEQLR-LTNQFSPMDDPKSPTPMRSFR-a18-b12	sp|P11709|BIK1_YEAST	sp|P11709|BIK1_YEAST	xlink	intra-protein xl	221111_QE1_ulianaf_YB_03_11.c.15301.15301.5_221111_QE1_ulianaf_YB_03_11.c.15639.15639.5	328	134	194	-	5462.74	1093.56	5	0.7	1	6	4.08	0.07	0.14	0.22	0.16	0.06	0.04	287	0.98	16.94	0.113	sp|P11709|BIK1_YEAST:134:x:sp|P11709|BIK1_YEAST:328	NA
221111_QE1_ulianaf_YB_03_11	YB_03_21A	supernatant in 4 mM Hepes pH 7.5 200 mM NaCl	YB_03_21	3	YVGPVDTKAGMFAGVDLLANIGKNDGSFMGK-LTNQFSPMDDPKSPTPMR-a8-b12	sp|P11709|BIK1_YEAST	sp|P11709|BIK1_YEAST	xlink	intra-protein xl	221111_QE1_ulianaf_YB_03_11.c.13558.13558.5_221111_QE1_ulianaf_YB_03_11.c.13276.13276.5	49	134	85	-	5370.61	1075.13	5	0	1	5	1.81	0.05	0.1	0.14	0.09	0.04	0.02	242	0.95	10.39	0.172	sp|P11709|BIK1_YEAST:134:x:sp|P11709|BIK1_YEAST:49	NA
[truncated: 4,259 more rows]

## Sheet: XQuest_output_32_41
run	ID	description	condition_ID	Rank	Id	Protein1	Protein2	Type	XLType	Spectrum	AbsPos1	AbsPos2	deltaAA	Annotation	Mr	Mz	z	Error_rel.ppm.	nseen	mions	MatchOdds	Xcorrx	Xcorrb	TIC	TicA	TicB	WTIC	intsum	deltaS	ld.Score	FDR	uxID	comment	condition
[truncated: 4,912 more rows]

## Sheet: Filtered_XL_peptides_19_28
condition_ID	condition_ID	Id	name_ID	XLType	Protein1	Protein2	AbsPos1	AbsPos2	nseen	deltaS	ld.Score	FDR
[truncated: 834 more rows]

## Sheet: Filtered_XL_peptides_32_41
condition_ID	condition_ID	Id	name_ID	XLType	Protein1	Protein2	AbsPos1	AbsPos2	nseen	deltaS	ld.Score	FDR
[truncated: 59 more rows]

[truncated: 1 more sheets: Comparison_XL_dil_vs_PS]
