# Supplementary material for: Phase separation of a microtubule plus-end tracking protein into a fluid fractal network
Source: Nat Commun. 2025 Jan 30;16:1165. doi: 10.1038/s41467-025-56468-8 (PMC11782662; doi:10.1038/s41467-025-56468-8)
Supplement: Supplementary file 5 — Supplementary Data 2 [file 41467_2025_56468_MOESM5_ESM.xlsx]

## Sheet: Legend
Effect of different DSS concentrations and varying collision energy on the number of identified crosslinks
Run_Annotation	Description of acquired runs
XQuest output	Output file generated by XQuest (including scoring and statistical validation)
Differential analysis	Comparison of identified crosslinks in samples acquired in the following conditions:
	YB_03_03_25: 1mM DSS NCE25
	YB_03_03_28: 1mM DSS NCE28
	YB_03_04_25: 0.5mM DSS NCE25
	YB_03_04_28: 0.5mM DSS NCE28

## Sheet: Run_annotation
MS_ID	ID	Condition	Method
220314_QE1_ulianaf_YB_03_03	YB_03_03_25	soluble BIk1 (500 mM NaCl) with 1 mM DSS_25NCE_fraction_A	C:\Xcalibur\methods\method_ulianaf\DDA20_5_40_60min_70_35_XL_25NCE
220314_QE1_ulianaf_YB_03_04	YB_03_03_28	soluble BIk1 (500 mM NaCl) with 1 mM DSS_28NCE_fraction_A	C:\Xcalibur\methods\method_ulianaf\DDA20_5_40_60min_70_35_XL_28NCE
220314_QE1_ulianaf_YB_03_05	YB_03_03_25	soluble BIk1 (500 mM NaCl) with 1 mM DSS_25NCE_fraction_B	C:\Xcalibur\methods\method_ulianaf\DDA20_5_40_60min_70_35_XL_25NCE
220314_QE1_ulianaf_YB_03_06	YB_03_03_28	soluble BIk1 (500 mM NaCl) with 1 mM DSS_28NCE_fraction_B	C:\Xcalibur\methods\method_ulianaf\DDA20_5_40_60min_70_35_XL_28NCE
220314_QE1_ulianaf_YB_03_07	YB_03_03_25	soluble BIk1 (500 mM NaCl) with 1 mM DSS_25NCE_fraction_C	C:\Xcalibur\methods\method_ulianaf\DDA20_5_40_60min_70_35_XL_25NCE
220314_QE1_ulianaf_YB_03_08	YB_03_03_28	soluble BIk1 (500 mM NaCl) with 1 mM DSS_28NCE_fraction_C	C:\Xcalibur\methods\method_ulianaf\DDA20_5_40_60min_70_35_XL_28NCE
220314_QE1_ulianaf_YB_03_09	YB_03_03_25	soluble BIk1 (500 mM NaCl) with 1 mM DSS_25NCE_fraction_DE	C:\Xcalibur\methods\method_ulianaf\DDA20_5_40_60min_70_35_XL_25NCE
220314_QE1_ulianaf_YB_03_10	YB_03_03_28	soluble BIk1 (500 mM NaCl) with 1 mM DSS_28NCE_fraction_DE	C:\Xcalibur\methods\method_ulianaf\DDA20_5_40_60min_70_35_XL_28NCE
220314_QE1_ulianaf_YB_03_13	YB_03_04_25	soluble Bik1 (500 mM NaCl) with 0.5 mM DSS_25NCE_fraction_A	C:\Xcalibur\methods\method_ulianaf\DDA20_5_40_60min_70_35_XL_25NCE
220314_QE1_ulianaf_YB_03_14	YB_03_04_28	soluble Bik1 (500 mM NaCl) with 0.5 mM DSS_28NCE_fraction_A	C:\Xcalibur\methods\method_ulianaf\DDA20_5_40_60min_70_35_XL_28NCE
220314_QE1_ulianaf_YB_03_15	YB_03_04_25	soluble Bik1 (500 mM NaCl) with 0.5 mM DSS_25NCE_fraction_B	C:\Xcalibur\methods\method_ulianaf\DDA20_5_40_60min_70_35_XL_25NCE
220314_QE1_ulianaf_YB_03_16	YB_03_04_28	soluble Bik1 (500 mM NaCl) with 0.5 mM DSS_28NCE_fraction_B	C:\Xcalibur\methods\method_ulianaf\DDA20_5_40_60min_70_35_XL_28NCE
220314_QE1_ulianaf_YB_03_17	YB_03_04_25	soluble Bik1 (500 mM NaCl) with 0.5 mM DSS_25NCE_fraction_C	C:\Xcalibur\methods\method_ulianaf\DDA20_5_40_60min_70_35_XL_25NCE
220314_QE1_ulianaf_YB_03_18	YB_03_04_28	soluble Bik1 (500 mM NaCl) with 0.5 mM DSS_28NCE_fraction_C	C:\Xcalibur\methods\method_ulianaf\DDA20_5_40_60min_70_35_XL_28NCE
220314_QE1_ulianaf_YB_03_19	YB_03_04_25	soluble Bik1 (500 mM NaCl) with 0.5 mM DSS_25NCE_fraction_DE	C:\Xcalibur\methods\method_ulianaf\DDA20_5_40_60min_70_35_XL_25NCE
220314_QE1_ulianaf_YB_03_20	YB_03_04_28	soluble Bik1 (500 mM NaCl) with 0.5 mM DSS_28NCE_fraction_DE	C:\Xcalibur\methods\method_ulianaf\DDA20_5_40_60min_70_35_XL_28NCE

## Sheet: XQuest_output
sample	Rank	Id	Protein1	Protein2	Type	XLType	Spectrum	AbsPos1	AbsPos2	deltaAA	Annotation	Mr	Mz	z	Error_rel.ppm.	nseen	mions	MatchOdds	Xcorrx	Xcorrb	TIC	TicA	TicB	WTIC	intsum	deltaS	ld.Score	FDR	uxID	comment
221111_QE1_ulianaf_YB_03_01	1	NDGSFMGKKYFQTEYPQSGLFIQLQK-KLEEANEK-a8-b1	sp|P11709|BIK1_YEAST	sp|P11709|BIK1_YEAST	xlink	intra-protein xl	221111_QE1_ulianaf_YB_03_01.c.13725.13725.4_221111_QE1_ulianaf_YB_03_01.c.13702.13702.4	72	392	320	-	4151.07	1038.78	4	4.6	1	5	3.76	0.08	0.24	0.14	0.07	0.07	0.03	201	0.74	16.78	0.231	sp|P11709|BIK1_YEAST:392:x:sp|P11709|BIK1_YEAST:72	NA
221111_QE1_ulianaf_YB_03_01	1	AGMFAGVDLLANIGKNDGSFMGKK-AGMFAGVDLLANIGKNDGSFMGK-a23-b15	sp|P11709|BIK1_YEAST	sp|P11709|BIK1_YEAST	xlink	intra-protein xl	221111_QE1_ulianaf_YB_03_01.c.12041.12041.6_221111_QE1_ulianaf_YB_03_01.c.11775.11775.6	72	64	8	-	4890.4	816.074	6	-4.9	1	2	0.58	-0.02	0.03	0.01	0	0	0	6	0	1.93	0.406	sp|P11709|BIK1_YEAST:64:x:sp|P11709|BIK1_YEAST:72	NA
221111_QE1_ulianaf_YB_03_01	1	QKQFFDAENEQLLAVVSQLHEEIK-EREQLKMHNDSLSK-a2-b6	sp|P11709|BIK1_YEAST	sp|P11709|BIK1_YEAST	xlink	intra-protein xl	221111_QE1_ulianaf_YB_03_01.c.16841.16841.4_221111_QE1_ulianaf_YB_03_01.c.16843.16843.4	283	356	73	-	4694.39	1174.6	4	4.6	1	2	1.08	0.04	0.14	0.03	0.02	0.01	0	70	0.82	6.59	0.406	sp|P11709|BIK1_YEAST:283:x:sp|P11709|BIK1_YEAST:356	NA
221111_QE1_ulianaf_YB_03_01	1	AGMFAGVDLLANIGKNDGSFMGK-EQLKMHNDSLSKEYQNLSK-a15-b4	sp|P11709|BIK1_YEAST	sp|P11709|BIK1_YEAST	xlink	intra-protein xl	221111_QE1_ulianaf_YB_03_01.c.11100.11100.6_221111_QE1_ulianaf_YB_03_01.c.12539.12539.5	64	356	292	-	4741.32	791.228	6	0.6	1	3	1.28	0.07	0.11	0.04	0.02	0.01	0.01	22	0	5.45	0.406	sp|P11709|BIK1_YEAST:356:x:sp|P11709|BIK1_YEAST:64	NA
221111_QE1_ulianaf_YB_03_01	1	YFQTEYPQSGLFIQLQKVASLIEK-NLSHNQPTGANEDVELLKK-a17-b18	sp|P11709|BIK1_YEAST	sp|P11709|BIK1_YEAST	xlink	intra-protein xl	221111_QE1_ulianaf_YB_03_01.c.13111.13111.5_221111_QE1_ulianaf_YB_03_01.c.12267.12267.5	90	328	238	-	5073.63	1015.73	5	-1.6	1	4	1.57	0.02	0.11	0.09	0.03	0.06	0.02	148	0	8.47	0.406	sp|P11709|BIK1_YEAST:328:x:sp|P11709|BIK1_YEAST:90	NA
221111_QE1_ulianaf_YB_03_01	1	ANHNTTSDWKPDNGHMNDLNSSEVTIELR-KLEEANEKIK-a10-b8	sp|P11709|BIK1_YEAST	sp|P11709|BIK1_YEAST	xlink	intra-protein xl	221111_QE1_ulianaf_YB_03_01.c.08594.08594.6_221111_QE1_ulianaf_YB_03_01.c.09445.09445.6	198	399	201	-	4633.25	773.216	6	3	1	1	3.96	0.02	0.31	0.42	0.42	0	0.05	354	0	21.59	0.138	sp|P11709|BIK1_YEAST:198:x:sp|P11709|BIK1_YEAST:399	NA
221111_QE1_ulianaf_YB_03_01	1	EYQNLSKELFLTKPQDSSSEEVASLTK-KLEEANEK-a7-b1	sp|P11709|BIK1_YEAST	sp|P11709|BIK1_YEAST	xlink	intra-protein xl	221111_QE1_ulianaf_YB_03_01.c.11886.11886.3_221111_QE1_ulianaf_YB_03_01.c.12087.12087.3	371	392	21	-	4168.08	1390.37	3	-3	1	4	5.78	0.07	0.33	0.4	0.35	0.06	0.06	229	0.8	23.63	0.075	sp|P11709|BIK1_YEAST:371:x:sp|P11709|BIK1_YEAST:392	NA
221111_QE1_ulianaf_YB_03_01	1	MHNDSLSKEYQNLSKELFLTKPQDSSSEEVASLTK-K8-156	sp|P11709|BIK1_YEAST	-	monolink	monolink	221111_QE1_ulianaf_YB_03_01.c.16101.16101.3_221111_QE1_ulianaf_YB_03_01.c.16100.16100.3	364	n/a	-	-	4139.02	1380.68	3	-1.4	1	25	6.04	0.14	0.41	0.31	0.31	0	0.04	360	0	28.07	0	sp|P11709|BIK1_YEAST:364	NA
221111_QE1_ulianaf_YB_03_01	1	NDGSFMGKKYFQTEYPQSGLFIQLQK-NLSHNQPTGANEDVELLKK-a8-b18	sp|P11709|BIK1_YEAST	sp|P11709|BIK1_YEAST	xlink	intra-protein xl	221111_QE1_ulianaf_YB_03_01.c.14610.14610.5_221111_QE1_ulianaf_YB_03_01.c.14576.14576.5	72	328	256	-	5297.62	1060.53	5	-3.1	1	4	3.59	0.04	0.31	0.21	0.05	0.15	0.04	324	0	20.05	0.194	sp|P11709|BIK1_YEAST:328:x:sp|P11709|BIK1_YEAST:72	NA
221111_QE1_ulianaf_YB_03_01	1	IKQLEQAQAQTAVESLPIFDPPAPVDTTAGR-K2-156	sp|P11709|BIK1_YEAST	-	monolink	monolink	221111_QE1_ulianaf_YB_03_01.c.16333.16333.3_221111_QE1_ulianaf_YB_03_01.c.16502.16502.3	401	n/a	-	-	3446.8	1149.94	3	3.1	2	32	10.24	0.25	0.44	0.46	0.46	0	0.07	231	0	35.19	0	sp|P11709|BIK1_YEAST:401	NA
221111_QE1_ulianaf_YB_03_01	1	EQLKMHNDSLSKEYQNLSK-EIDHLKQQLELERR-a12-b6	sp|P11709|BIK1_YEAST	sp|P11709|BIK1_YEAST	xlink	intra-protein xl	221111_QE1_ulianaf_YB_03_01.c.14637.14637.5_221111_QE1_ulianaf_YB_03_01.c.14163.14163.5	364	269	95	-	4235.17	848.042	5	2.1	1	2	1.58	0.01	0.21	0.03	0.02	0.01	0.01	56	0	8.72	0.406	sp|P11709|BIK1_YEAST:269:x:sp|P11709|BIK1_YEAST:364	NA
221111_QE1_ulianaf_YB_03_01	1	YEATIQEREKEIDHLK-NIEDQFELHKTKWAK-a10-b10	sp|P11709|BIK1_YEAST	sp|P11709|BIK1_YEAST	xlink	intra-protein xl	221111_QE1_ulianaf_YB_03_01.c.11588.11588.5_221111_QE1_ulianaf_YB_03_01.c.11545.11545.5	263	345	82	-	4025.05	806.019	5	0.1	2	3	2.41	0.01	0.13	0.04	0.01	0.03	0.01	80	0	9.17	0.406	sp|P11709|BIK1_YEAST:263:x:sp|P11709|BIK1_YEAST:345	NA
221111_QE1_ulianaf_YB_03_01	1	AGMFAGVDLLANIGKNDGSFMGK-YQRKIGCFIQIPNLGR-a15-b4	sp|P11709|BIK1_YEAST	sp|P11709|BIK1_YEAST	xlink	intra-protein xl	221111_QE1_ulianaf_YB_03_01.c.11969.11969.4_221111_QE1_ulianaf_YB_03_01.c.11950.11950.4	64	25	39	-	4412.24	1104.07	4	-3.3	1	4	1.42	0.08	0.02	0.18	0.09	0.09	0.03	278	0.89	8.84	0.406	sp|P11709|BIK1_YEAST:25:x:sp|P11709|BIK1_YEAST:64	NA
221111_QE1_ulianaf_YB_03_01	1	YVGPVDTKAGMFAGVDLLANIGKNDGSFMGK-EREQLKMHNDSLSK-a23-b6	sp|P11709|BIK1_YEAST	sp|P11709|BIK1_YEAST	xlink	intra-protein xl	221111_QE1_ulianaf_YB_03_01.c.12819.12819.6_221111_QE1_ulianaf_YB_03_01.c.12094.12094.6	64	356	292	-	5023.47	838.252	6	-4.4	1	1	1.33	-0.02	0.15	0.23	0.23	0	0.03	161	0.51	9.17	0.406	sp|P11709|BIK1_YEAST:356:x:sp|P11709|BIK1_YEAST:64	NA
221111_QE1_ulianaf_YB_03_01	1	NLSHNQPTGANEDVELLKKQLEQLR-NLSHNQPTGANEDVELLKK-a18-b18	sp|P11709|BIK1_YEAST	sp|P11709|BIK1_YEAST	xlink	intra-protein xl	221111_QE1_ulianaf_YB_03_01.c.14251.14251.4_221111_QE1_ulianaf_YB_03_01.c.14223.14223.4	328	328	0	-	5117.62	1280.41	4	-3.1	1	10	4.41	0.2	0.18	0.43	0.22	0.22	0.08	687	0.93	26.41	0.04	sp|P11709|BIK1_YEAST:328:x:sp|P11709|BIK1_YEAST:328	NA
221111_QE1_ulianaf_YB_03_01	1	EYQNLSKELFLTKPQDSSSEEVASLTKK-KLEEANEKIK-a27-b1	sp|P11709|BIK1_YEAST	sp|P11709|BIK1_YEAST	xlink	intra-protein xl	221111_QE1_ulianaf_YB_03_01.c.15821.15821.5_221111_QE1_ulianaf_YB_03_01.c.16622.16622.5	391	392	1	-	4537.37	908.481	5	-0.3	1	3	1.6	0.03	0.08	0.04	0.02	0.01	0.01	37	0.83	5.61	0.406	sp|P11709|BIK1_YEAST:391:x:sp|P11709|BIK1_YEAST:392	NA
221111_QE1_ulianaf_YB_03_01	1	ANHNTTSDWKPDNGHMNDLNSSEVTIELREAQLTIEK-KLEEANEK-a10-b1	sp|P11709|BIK1_YEAST	sp|P11709|BIK1_YEAST	xlink	intra-protein xl	221111_QE1_ulianaf_YB_03_01.c.12999.12999.5_221111_QE1_ulianaf_YB_03_01.c.13341.13341.5	198	392	194	-	5304.55	1061.92	5	0.4	1	2	2.44	0.03	0.15	0.11	0.09	0.02	0.02	135	0	10.78	0.406	sp|P11709|BIK1_YEAST:198:x:sp|P11709|BIK1_YEAST:392	NA
221111_QE1_ulianaf_YB_03_01	1	SIVRLTNQFSPMDDPKSPTPMR-LTNQFSPMDDPKSPTPMRSFR-a16-b12	sp|P11709|BIK1_YEAST	sp|P11709|BIK1_YEAST	xlink	intra-protein xl	221111_QE1_ulianaf_YB_03_01.c.12882.12882.5_221111_QE1_ulianaf_YB_03_01.c.13600.13600.5	134	134	0	-	5105.5	1022.11	5	2.9	1	4	1.75	0	0.12	0.08	0.04	0.04	0.01	83	0.8	7.6	0.406	sp|P11709|BIK1_YEAST:134:x:sp|P11709|BIK1_YEAST:134	NA
221111_QE1_ulianaf_YB_03_01	1	ANHNTTSDWKPDNGHMNDLNSSEVTIELR-VASLIEKASISQTSR-a10-b7	sp|P11709|BIK1_YEAST	sp|P11709|BIK1_YEAST	xlink	intra-protein xl	221111_QE1_ulianaf_YB_03_01.c.11862.11862.6_221111_QE1_ulianaf_YB_03_01.c.12290.12290.6	198	97	101	-	5021.43	837.912	6	-2.9	1	1	3.35	-0.02	0.31	0.43	0.43	0	0.06	338	0	20.07	0.194	sp|P11709|BIK1_YEAST:198:x:sp|P11709|BIK1_YEAST:97	NA
221111_QE1_ulianaf_YB_03_01	1	SIVRLTNQFSPMDDPKSPTPMR-EREQLKMHNDSLSK-a16-b6	sp|P11709|BIK1_YEAST	sp|P11709|BIK1_YEAST	xlink	intra-protein xl	221111_QE1_ulianaf_YB_03_01.c.16147.16147.4_221111_QE1_ulianaf_YB_03_01.c.16484.16484.6	134	356	222	-	4368.18	1093.05	4	2.5	1	3	1.4	0.01	0.06	0.03	0.02	0.01	0.01	40	0	4.76	0.406	sp|P11709|BIK1_YEAST:134:x:sp|P11709|BIK1_YEAST:356	NA
221111_QE1_ulianaf_YB_03_01	1	NLSHNQPTGANEDVELLKK-KIGCFIQIPNLGRGQLK-a18-b1	sp|P11709|BIK1_YEAST	sp|P11709|BIK1_YEAST	xlink	intra-protein xl	221111_QE1_ulianaf_YB_03_01.c.15010.15010.4_221111_QE1_ulianaf_YB_03_01.c.14963.14963.4	328	25	303	-	4185.22	1047.31	4	-5	1	4	1.81	0.01	0.21	0.07	0.05	0.02	0.01	244	0	12.52	0.397	sp|P11709|BIK1_YEAST:25:x:sp|P11709|BIK1_YEAST:328	NA
221111_QE1_ulianaf_YB_03_02	1	SIVRLTNQFSPMDDPKSPTPMR-MHNDSLSKEYQNLSK-a16-b8	sp|P11709|BIK1_YEAST	sp|P11709|BIK1_YEAST	xlink	intra-protein xl	221111_QE1_ulianaf_YB_03_02.c.09143.09143.5_221111_QE1_ulianaf_YB_03_02.c.09151.09151.5	134	364	230	-	4447.15	890.438	5	-2	1	4	1.7	0.07	0.03	0.19	0.1	0.09	0.04	595	0	15.33	0.324	sp|P11709|BIK1_YEAST:134:x:sp|P11709|BIK1_YEAST:364	NA
221111_QE1_ulianaf_YB_03_02	1	ANHNTTSDWKPDNGHMNDLNSSEVTIELR-K10-156	sp|P11709|BIK1_YEAST	-	monolink	monolink	221111_QE1_ulianaf_YB_03_02.c.12611.12611.3_221111_QE1_ulianaf_YB_03_02.c.12637.12637.3	198	n/a	-	-	3450.59	1151.2	3	3.5	11	38	10.36	0.36	0.55	0.4	0.4	0	0.07	1372	0	58.66	0	sp|P11709|BIK1_YEAST:198	NA
221111_QE1_ulianaf_YB_03_02	1	EIDHLKQQLELER-RTTMEPLSIPKNR-a6-b11	sp|P11709|BIK1_YEAST	sp|P11709|BIK1_YEAST	xlink	intra-protein xl	221111_QE1_ulianaf_YB_03_02.c.12144.12144.5_221111_QE1_ulianaf_YB_03_02.c.12072.12072.5	269	116	153	-	3329.79	666.966	5	3.6	1	1	1.18	-0.01	0.26	0.04	0.03	0.01	0.01	77	0	9.32	0.406	sp|P11709|BIK1_YEAST:116:x:sp|P11709|BIK1_YEAST:269	NA
221111_QE1_ulianaf_YB_03_02	1	MHNDSLSKEYQNLSK-RTTMEPLSIPKNR-a8-b11	sp|P11709|BIK1_YEAST	sp|P11709|BIK1_YEAST	xlink	intra-protein xl	221111_QE1_ulianaf_YB_03_02.c.18244.18244.4_221111_QE1_ulianaf_YB_03_02.c.18148.18148.4	364	116	248	-	3472.75	869.195	4	1	1	1	0.77	0.01	0.08	0.01	0	0.01	0	12	0	3.4	0.406	sp|P11709|BIK1_YEAST:116:x:sp|P11709|BIK1_YEAST:364	NA
221111_QE1_ulianaf_YB_03_02	1	TTMEPLSIPKNRSIVR-EAQLTIEKLQRK-a10-b8	sp|P11709|BIK1_YEAST	sp|P11709|BIK1_YEAST	xlink	intra-protein xl	221111_QE1_ulianaf_YB_03_02.c.10644.10644.6_221111_QE1_ulianaf_YB_03_02.c.10973.10973.6	116	225	109	-	3434.91	573.493	6	-4.3	1	2	2.3	0.08	0.14	0.1	0.02	0.08	0.02	113	0	10	0.406	sp|P11709|BIK1_YEAST:116:x:sp|P11709|BIK1_YEAST:225	NA
221111_QE1_ulianaf_YB_03_02	1	ELFLTKPQDSSSEEVASLTK-KQLHYK-a6-b1	sp|P11709|BIK1_YEAST	sp|P11709|BIK1_YEAST	xlink	intra-protein xl	221111_QE1_ulianaf_YB_03_02.c.12220.12220.5_221111_QE1_ulianaf_YB_03_02.c.12152.12152.5	377	229	148	-	3161.66	633.34	5	2.8	1	6	6.58	0.06	0.59	0.37	0.32	0.05	0.06	411	0.89	33.76	0.03	sp|P11709|BIK1_YEAST:229:x:sp|P11709|BIK1_YEAST:377	NA
221111_QE1_ulianaf_YB_03_02	1	ELFLTKPQDSSSEEVASLTKK-K21-156	sp|P11709|BIK1_YEAST	-	monolink	monolink	221111_QE1_ulianaf_YB_03_02.c.13741.13741.3_221111_QE1_ulianaf_YB_03_02.c.13868.13868.3	392	n/a	-	-	2492.29	831.771	3	-0.3	1	20	8.52	0.32	0.19	0.47	0.47	0	0.11	529	0.18	32.58	0	sp|P11709|BIK1_YEAST:392	NA
221111_QE1_ulianaf_YB_03_02	1	EQLKMHNDSLSK-GQLKYVGPVDTK-a4-b4	sp|P11709|BIK1_YEAST	sp|P11709|BIK1_YEAST	xlink	intra-protein xl	221111_QE1_ulianaf_YB_03_02.c.09479.09479.4_221111_QE1_ulianaf_YB_03_02.c.09440.09440.4	356	41	315	-	2870.48	718.627	4	-2.5	2	2	3.83	-0.01	0.39	0.12	0.11	0.01	0.02	53	0	17.17	0.231	sp|P11709|BIK1_YEAST:356:x:sp|P11709|BIK1_YEAST:41	NA
221111_QE1_ulianaf_YB_03_02	1	NLSHNQPTGANEDVELLKK-RQQAKQK-a18-b5	sp|P11709|BIK1_YEAST	sp|P11709|BIK1_YEAST	xlink	intra-protein xl	221111_QE1_ulianaf_YB_03_02.c.07486.07486.4_221111_QE1_ulianaf_YB_03_02.c.07456.07456.4	328	281	47	-	3129.65	783.421	4	-0.2	2	6	9.39	0.44	0.36	0.53	0.47	0.06	0.08	1331	0.88	52.11	0	sp|P11709|BIK1_YEAST:281:x:sp|P11709|BIK1_YEAST:328	NA
221111_QE1_ulianaf_YB_03_02	1	EQLKMHNDSLSK-NIEDQFELHKTK-a4-b10	sp|P11709|BIK1_YEAST	sp|P11709|BIK1_YEAST	xlink	intra-protein xl	221111_QE1_ulianaf_YB_03_02.c.10144.10144.5_221111_QE1_ulianaf_YB_03_02.c.10115.10115.5	356	345	11	-	3067.52	614.512	5	-3.2	1	7	5.4	0.08	0.48	0.32	0.24	0.08	0.06	742	0	35.08	0.03	sp|P11709|BIK1_YEAST:345:x:sp|P11709|BIK1_YEAST:356	NA
221111_QE1_ulianaf_YB_03_02	1	KANHNTTSDWKPDNGHMNDLNSSEVTIELR-K1-156	sp|P11709|BIK1_YEAST	-	monolink	monolink	221111_QE1_ulianaf_YB_03_02.c.10751.10751.3_221111_QE1_ulianaf_YB_03_02.c.10718.10718.3	188	n/a	-	-	3578.69	1193.9	3	4.7	11	37	9.91	0.41	0.59	0.42	0.42	0	0.07	1068	0	53.13	0	sp|P11709|BIK1_YEAST:188	NA
221111_QE1_ulianaf_YB_03_02	1	EREQLKMHNDSLSK-EAQLTIEKLQR-a6-b8	sp|P11709|BIK1_YEAST	sp|P11709|BIK1_YEAST	xlink	intra-protein xl	221111_QE1_ulianaf_YB_03_02.c.09988.09988.4_221111_QE1_ulianaf_YB_03_02.c.09958.09958.4	356	225	131	-	3179.66	795.924	4	1.1	1	12	8.6	0.17	0.43	0.42	0.2	0.22	0.08	737	0.72	40.88	0	sp|P11709|BIK1_YEAST:225:x:sp|P11709|BIK1_YEAST:356	NA
221111_QE1_ulianaf_YB_03_02	1	KYFQTEYPQSGLFIQLQK-QQAKQK-a1-b4	sp|P11709|BIK1_YEAST	sp|P11709|BIK1_YEAST	xlink	intra-protein xl	221111_QE1_ulianaf_YB_03_02.c.13998.13998.3_221111_QE1_ulianaf_YB_03_02.c.13973.13973.3	73	281	208	-	3084.62	1029.22	3	-1.2	4	3	5.96	-0.01	0.64	0.26	0.22	0.04	0.04	328	0.39	31.81	0.04	sp|P11709|BIK1_YEAST:281:x:sp|P11709|BIK1_YEAST:73	NA
221111_QE1_ulianaf_YB_03_02	1	EQLKMHNDSLSK-KLEEANEKIK-a4-b8	sp|P11709|BIK1_YEAST	sp|P11709|BIK1_YEAST	xlink	intra-protein xl	221111_QE1_ulianaf_YB_03_02.c.07488.07488.4_221111_QE1_ulianaf_YB_03_02.c.07448.07448.4	356	399	43	-	2767.44	692.868	4	-0.5	1	11	9.08	0.21	0.58	0.38	0.27	0.12	0.07	757	0.9	45.3	0	sp|P11709|BIK1_YEAST:356:x:sp|P11709|BIK1_YEAST:399	NA
221111_QE1_ulianaf_YB_03_02	1	AGMFAGVDLLANIGKNDGSFMGKK-KLEEANEKIK-a23-b1	sp|P11709|BIK1_YEAST	sp|P11709|BIK1_YEAST	xlink	intra-protein xl	221111_QE1_ulianaf_YB_03_02.c.11886.11886.5_221111_QE1_ulianaf_YB_03_02.c.11927.11927.5	72	392	320	-	3778.97	756.801	5	0.8	2	3	2.17	0	0.14	0.1	0.07	0.03	0.02	107	0.91	9.36	0.406	sp|P11709|BIK1_YEAST:392:x:sp|P11709|BIK1_YEAST:72	NA
221111_QE1_ulianaf_YB_03_02	1	ELFLTKPQDSSSEEVASLTKKLEEANEK-K21-156	sp|P11709|BIK1_YEAST	-	monolink	monolink	221111_QE1_ulianaf_YB_03_02.c.12538.12538.4_221111_QE1_ulianaf_YB_03_02.c.12197.12197.4	392	n/a	-	-	3305.66	827.424	4	-4	1	7	2.19	0.05	0.31	0.04	0.04	0	0.01	29	0.81	11.59	0.102	sp|P11709|BIK1_YEAST:392	NA
221111_QE1_ulianaf_YB_03_02	1	LTNQFSPMDDPKSPTPMR-EKEIDHLK-a12-b2	sp|P11709|BIK1_YEAST	sp|P11709|BIK1_YEAST	xlink	intra-protein xl	221111_QE1_ulianaf_YB_03_02.c.11151.11151.3_221111_QE1_ulianaf_YB_03_02.c.11185.11185.3	134	263	129	-	3209.57	1070.87	3	-1	2	6	8.24	0.28	0.41	0.42	0.37	0.05	0.06	737	0.42	39.68	0	sp|P11709|BIK1_YEAST:134:x:sp|P11709|BIK1_YEAST:263	NA
221111_QE1_ulianaf_YB_03_02	1	NLSHNQPTGANEDVELLKK-QQAKQK-a18-b4	sp|P11709|BIK1_YEAST	sp|P11709|BIK1_YEAST	xlink	intra-protein xl	221111_QE1_ulianaf_YB_03_02.c.08114.08114.4_221111_QE1_ulianaf_YB_03_02.c.08052.08052.4	328	281	47	-	2973.55	744.395	4	-0.9	1	3	6.19	0.02	0.3	0.22	0.19	0.03	0.04	281	0	24.23	0.075	sp|P11709|BIK1_YEAST:281:x:sp|P11709|BIK1_YEAST:328	NA
221111_QE1_ulianaf_YB_03_02	1	EQLKMHNDSLSKEYQNLSK-WAKEREQLK-a12-b3	sp|P11709|BIK1_YEAST	sp|P11709|BIK1_YEAST	xlink	intra-protein xl	221111_QE1_ulianaf_YB_03_02.c.12735.12735.3_221111_QE1_ulianaf_YB_03_02.c.13791.13791.3	364	350	14	-	3615.84	1206.29	3	0.5	1	3	2.8	0.05	0.12	0.02	0.01	0.01	0	20	0.9	8.67	0.406	sp|P11709|BIK1_YEAST:350:x:sp|P11709|BIK1_YEAST:364	NA
221111_QE1_ulianaf_YB_03_02	1	KANHNTTSDWKPDNGHMNDLNSSEVTIELREAQLTIEK-NLSHNQPTGANEDVELLKK-a11-b18	sp|P11709|BIK1_YEAST	sp|P11709|BIK1_YEAST	xlink	intra-protein xl	221111_QE1_ulianaf_YB_03_02.c.18404.18404.5_221111_QE1_ulianaf_YB_03_02.c.17952.17952.5	198	328	130	-	6579.23	1316.85	5	0.6	1	1	0.37	0.01	0.02	0.02	0.02	0.01	0	7	0	1.35	0.406	sp|P11709|BIK1_YEAST:198:x:sp|P11709|BIK1_YEAST:328	NA
221111_QE1_ulianaf_YB_03_02	1	IKQLEQAQAQTAVESLPIFDPPAPVDTTAGR-LEEANEKIK-a2-b7	sp|P11709|BIK1_YEAST	sp|P11709|BIK1_YEAST	xlink	intra-protein xl	221111_QE1_ulianaf_YB_03_02.c.16495.16495.5_221111_QE1_ulianaf_YB_03_02.c.16901.16901.4	401	399	2	-	4501.36	901.28	5	0.1	1	2	1.88	0.04	0.04	0.04	0.02	0.02	0.01	40	0	5.6	0.406	sp|P11709|BIK1_YEAST:399:x:sp|P11709|BIK1_YEAST:401	NA
221111_QE1_ulianaf_YB_03_02	1	AGMFAGVDLLANIGKNDGSFMGK-RQQAKQK-a15-b5	sp|P11709|BIK1_YEAST	sp|P11709|BIK1_YEAST	xlink	intra-protein xl	221111_QE1_ulianaf_YB_03_02.c.08477.08477.5_221111_QE1_ulianaf_YB_03_02.c.08596.08596.5	64	281	217	-	3335.73	668.153	5	4.9	1	2	3.23	0.01	0.12	0.02	0.01	0.01	0.01	14	0.53	9.35	0.406	sp|P11709|BIK1_YEAST:281:x:sp|P11709|BIK1_YEAST:64	NA
221111_QE1_ulianaf_YB_03_02	1	KIGCFIQIPNLGR-EKEIDHLK-a1-b2	sp|P11709|BIK1_YEAST	sp|P11709|BIK1_YEAST	xlink	intra-protein xl	221111_QE1_ulianaf_YB_03_02.c.14851.14851.5_221111_QE1_ulianaf_YB_03_02.c.14707.14707.5	25	263	238	-	2663.44	533.697	5	-1.3	2	6	7.48	0.09	0.48	0.36	0.31	0.05	0.06	231	0.37	30.15	0.04	sp|P11709|BIK1_YEAST:25:x:sp|P11709|BIK1_YEAST:263	NA
221111_QE1_ulianaf_YB_03_02	1	SIVRLTNQFSPMDDPKSPTPMR-KQLEQLR-a16-b1	sp|P11709|BIK1_YEAST	sp|P11709|BIK1_YEAST	xlink	intra-protein xl	221111_QE1_ulianaf_YB_03_02.c.15830.15830.4_221111_QE1_ulianaf_YB_03_02.c.15789.15789.4	134	329	195	-	3567.85	892.971	4	-0.8	1	1	1.27	0.02	0.22	0.05	0.04	0.01	0.01	188	0	10.68	0.406	sp|P11709|BIK1_YEAST:134:x:sp|P11709|BIK1_YEAST:329	NA
221111_QE1_ulianaf_YB_03_02	1	LTNQFSPMDDPKSPTPMRSFR-KLEEANEKIK-a12-b8	sp|P11709|BIK1_YEAST	sp|P11709|BIK1_YEAST	xlink	intra-protein xl	221111_QE1_ulianaf_YB_03_02.c.14484.14484.5_221111_QE1_ulianaf_YB_03_02.c.14441.14441.5	134	399	265	-	3789.91	758.99	5	1.2	1	5	5.1	0.06	0.23	0.11	0.07	0.03	0.02	154	0.89	18.03	0.222	sp|P11709|BIK1_YEAST:134:x:sp|P11709|BIK1_YEAST:399	NA
221111_QE1_ulianaf_YB_03_02	1	EYQNLSKELFLTKPQDSSSEEVASLTKK-K13-K28	sp|P11709|BIK1_YEAST	-	intralink	intralink	221111_QE1_ulianaf_YB_03_02.c.17092.17092.5_221111_QE1_ulianaf_YB_03_02.c.17102.17102.5	377	392	15	-	3336.71	668.35	5	4	1	3	1.98	0.03	0.12	0.02	0.02	0	0	42	0	7.22	0.176	sp|P11709|BIK1_YEAST:377:x:sp|P11709|BIK1_YEAST:392	NA
221111_QE1_ulianaf_YB_03_02	1	EQLKMHNDSLSKEYQNLSK-KQLEQLRNIEDQFELHK-a12-b1	sp|P11709|BIK1_YEAST	sp|P11709|BIK1_YEAST	xlink	intra-protein xl	221111_QE1_ulianaf_YB_03_02.c.15762.15762.4_221111_QE1_ulianaf_YB_03_02.c.15718.15718.4	364	329	35	-	4596.33	1150.09	4	0.2	1	2	1.09	0.05	0.02	0.04	0.01	0.03	0.01	61	0	3.9	0.406	sp|P11709|BIK1_YEAST:329:x:sp|P11709|BIK1_YEAST:364	NA
221111_QE1_ulianaf_YB_03_02	1	VASLIEKASISQTSR-EQLKMHNDSLSK-a7-b4	sp|P11709|BIK1_YEAST	sp|P11709|BIK1_YEAST	xlink	intra-protein xl	221111_QE1_ulianaf_YB_03_02.c.11116.11116.4_221111_QE1_ulianaf_YB_03_02.c.11080.11080.4	97	356	259	-	3155.64	789.917	4	-3.9	1	12	6.01	0	0.55	0.42	0.28	0.14	0.07	486	0.51	33.21	0.03	sp|P11709|BIK1_YEAST:356:x:sp|P11709|BIK1_YEAST:97	NA
221111_QE1_ulianaf_YB_03_02	1	ANHNTTSDWKPDNGHMNDLNSSEVTIELR-K10-155	sp|P11709|BIK1_YEAST	-	monolink	monolink	221111_QE1_ulianaf_YB_03_02.c.12694.12694.3_221111_QE1_ulianaf_YB_03_02.c.13704.13704.3	198	n/a	-	-	3449.59	1150.87	3	-1.7	1	31	8.53	0.21	0.52	0.4	0.4	0	0.07	1113	0	49.31	0	sp|P11709|BIK1_YEAST:198	NA
221111_QE1_ulianaf_YB_03_02	1	ELFLTKPQDSSSEEVASLTK-QQAKQK-a6-b4	sp|P11709|BIK1_YEAST	sp|P11709|BIK1_YEAST	xlink	intra-protein xl	221111_QE1_ulianaf_YB_03_02.c.11634.11634.3_221111_QE1_ulianaf_YB_03_02.c.11605.11605.3	377	281	96	-	3075.6	1026.21	3	0.7	1	3	6.04	0.13	0.53	0.33	0.31	0.02	0.04	315	0	29.77	0.04	sp|P11709|BIK1_YEAST:281:x:sp|P11709|BIK1_YEAST:377	NA
221111_QE1_ulianaf_YB_03_02	1	KYFQTEYPQSGLFIQLQK-TTMEPLSIPKNR-a1-b10	sp|P11709|BIK1_YEAST	sp|P11709|BIK1_YEAST	xlink	intra-protein xl	221111_QE1_ulianaf_YB_03_02.c.16876.16876.4_221111_QE1_ulianaf_YB_03_02.c.16792.16792.4	73	116	43	-	3740.94	936.244	4	-1.3	1	5	4.96	-0.01	0.64	0.34	0.29	0.04	0.05	507	0.33	33.08	0.03	sp|P11709|BIK1_YEAST:116:x:sp|P11709|BIK1_YEAST:73	NA
221111_QE1_ulianaf_YB_03_02	1	EYQNLSKELFLTKPQDSSSEEVASLTK-K7-K13	sp|P11709|BIK1_YEAST	-	intralink	intralink	221111_QE1_ulianaf_YB_03_02.c.17617.17617.3_221111_QE1_ulianaf_YB_03_02.c.17928.17928.3	371	377	6	-	3208.61	1070.54	3	1.9	2	15	5.86	0	0.42	0.2	0.2	0	0.04	289	0.35	26.18	0	sp|P11709|BIK1_YEAST:371:x:sp|P11709|BIK1_YEAST:377	NA
221111_QE1_ulianaf_YB_03_02	1	EKEIDHLKQQLELER-EAQLTIEKLQR-a8-b8	sp|P11709|BIK1_YEAST	sp|P11709|BIK1_YEAST	xlink	intra-protein xl	221111_QE1_ulianaf_YB_03_02.c.14368.14368.5_221111_QE1_ulianaf_YB_03_02.c.14501.14501.5	269	225	44	-	3372.81	675.57	5	-4.2	1	3	3.79	-0.02	0.26	0.2	0.12	0.08	0.04	154	0.56	16.21	0.284	sp|P11709|BIK1_YEAST:225:x:sp|P11709|BIK1_YEAST:269	NA
221111_QE1_ulianaf_YB_03_02	1	EYQNLSKELFLTKPQDSSSEEVASLTK-K7-156	sp|P11709|BIK1_YEAST	-	monolink	monolink	221111_QE1_ulianaf_YB_03_02.c.16383.16383.4_221111_QE1_ulianaf_YB_03_02.c.15505.15505.4	371	n/a	-	-	3226.6	807.659	4	-3	10	27	7.13	0.09	0.66	0.35	0.35	0	0.06	632	0.4	40.5	0	sp|P11709|BIK1_YEAST:371	NA
221111_QE1_ulianaf_YB_03_02	1	EYQNLSKELFLTKPQDSSSEEVASLTK-K13-156	sp|P11709|BIK1_YEAST	-	monolink	monolink	221111_QE1_ulianaf_YB_03_02.c.14727.14727.3_221111_QE1_ulianaf_YB_03_02.c.14654.14654.3	377	n/a	-	-	3226.6	1076.54	3	-3.1	2	17	5.8	0.01	0.34	0.25	0.25	0	0.05	223	0.54	23.37	0	sp|P11709|BIK1_YEAST:377	NA
221111_QE1_ulianaf_YB_03_02	1	KYFQTEYPQSGLFIQLQKVASLIEK-K18-156	sp|P11709|BIK1_YEAST	-	monolink	monolink	221111_QE1_ulianaf_YB_03_02.c.18946.18946.3_221111_QE1_ulianaf_YB_03_02.c.18940.18940.3	90	n/a	-	-	3113.68	1038.9	3	3.8	2	26	6.9	0.19	0.48	0.35	0.35	0	0.07	798	0	39.59	0	sp|P11709|BIK1_YEAST:90	NA
221111_QE1_ulianaf_YB_03_02	1	NLSHNQPTGANEDVELLKK-RTTMEPLSIPKNR-a18-b11	sp|P11709|BIK1_YEAST	sp|P11709|BIK1_YEAST	xlink	intra-protein xl	221111_QE1_ulianaf_YB_03_02.c.11798.11798.6_221111_QE1_ulianaf_YB_03_02.c.12077.12077.5	328	116	212	-	3785.97	632.002	6	-1.9	1	2	2.22	0.06	0.12	0.03	0.02	0.01	0	6	0	7.26	0.406	sp|P11709|BIK1_YEAST:116:x:sp|P11709|BIK1_YEAST:328	NA
221111_QE1_ulianaf_YB_03_02	1	EKEIDHLKQQLELER-EQLKMHNDSLSK-a8-b4	sp|P11709|BIK1_YEAST	sp|P11709|BIK1_YEAST	xlink	intra-protein xl	221111_QE1_ulianaf_YB_03_02.c.11650.11650.6_221111_QE1_ulianaf_YB_03_02.c.11563.11563.6	269	356	87	-	3473.78	579.971	6	-1.5	1	9	6.06	0.01	0.55	0.42	0.25	0.17	0.08	588	0.57	35.23	0.03	sp|P11709|BIK1_YEAST:269:x:sp|P11709|BIK1_YEAST:356	NA
221111_QE1_ulianaf_YB_03_02	1	EKEIDHLKQQLELER-EREQLKMHNDSLSK-a8-b6	sp|P11709|BIK1_YEAST	sp|P11709|BIK1_YEAST	xlink	intra-protein xl	221111_QE1_ulianaf_YB_03_02.c.15545.15545.4_221111_QE1_ulianaf_YB_03_02.c.16037.16037.4	269	356	87	-	3758.93	940.742	4	2.3	1	3	2.15	-0.01	0.17	0.06	0.03	0.03	0.01	23	0.68	8.3	0.406	sp|P11709|BIK1_YEAST:269:x:sp|P11709|BIK1_YEAST:356	NA
221111_QE1_ulianaf_YB_03_02	1	EYQNLSKELFLTKPQDSSSEEVASLTK-K7-155	sp|P11709|BIK1_YEAST	-	monolink	monolink	221111_QE1_ulianaf_YB_03_02.c.15651.15651.3_221111_QE1_ulianaf_YB_03_02.c.15468.15468.3	371	n/a	-	-	3225.62	1076.22	3	-1.8	2	35	7.14	0.15	0.65	0.41	0.41	0	0.07	463	0.16	37.6	0	sp|P11709|BIK1_YEAST:371	NA
221111_QE1_ulianaf_YB_03_02	1	KQLHYKR-K1-156	sp|P11709|BIK1_YEAST	-	monolink	monolink	221111_QE1_ulianaf_YB_03_02.c.05538.05538.3_221111_QE1_ulianaf_YB_03_02.c.05491.05491.3	229	n/a	-	-	1127.64	376.889	3	-2	2	5	5.97	0.09	0.18	0.14	0.14	0	0.1	71	0.56	18.34	0.022	sp|P11709|BIK1_YEAST:229	NA
221111_QE1_ulianaf_YB_03_02	1	YVGPVDTKAGMFAGVDLLANIGK-KQLHYK-a8-b1	sp|P11709|BIK1_YEAST	sp|P11709|BIK1_YEAST	xlink	intra-protein xl	221111_QE1_ulianaf_YB_03_02.c.17953.17953.5_221111_QE1_ulianaf_YB_03_02.c.17941.17941.5	49	229	180	-	3288.76	658.76	5	0.4	1	4	6.24	0.05	0.43	0.34	0.3	0.04	0.05	406	0.91	29.59	0.04	sp|P11709|BIK1_YEAST:229:x:sp|P11709|BIK1_YEAST:49	NA
221111_QE1_ulianaf_YB_03_02	1	TTMEPLSIPKNR-TTMEPLSIPKNR-a10-b10	sp|P11709|BIK1_YEAST	sp|P11709|BIK1_YEAST	xlink	intra-protein xl	221111_QE1_ulianaf_YB_03_02.c.13941.13941.3_221111_QE1_ulianaf_YB_03_02.c.13895.13895.3	116	116	0	-	2909.53	970.852	3	-0.6	1	13	9.68	0.33	0.22	0.44	0.22	0.22	0.08	374	0	32.39	0.03	sp|P11709|BIK1_YEAST:116:x:sp|P11709|BIK1_YEAST:116	NA
221111_QE1_ulianaf_YB_03_03	1	NIEDQFELHKTK-QQAKQK-a10-b4	sp|P11709|BIK1_YEAST	sp|P11709|BIK1_YEAST	xlink	intra-protein xl	221111_QE1_ulianaf_YB_03_03.c.09257.09257.3_221111_QE1_ulianaf_YB_03_03.c.09183.09183.3	345	281	64	-	2368.23	790.418	3	-4	1	3	5.51	0.05	0.44	0.11	0.08	0.04	0.02	56	0	21.6	0.123	sp|P11709|BIK1_YEAST:281:x:sp|P11709|BIK1_YEAST:345	NA
221111_QE1_ulianaf_YB_03_03	1	NIEDQFELHKTK-KQLEQLR-a10-b1	sp|P11709|BIK1_YEAST	sp|P11709|BIK1_YEAST	xlink	intra-protein xl	221111_QE1_ulianaf_YB_03_03.c.12104.12104.5_221111_QE1_ulianaf_YB_03_03.c.12065.12065.5	345	329	16	-	2552.35	511.478	5	-2.6	1	3	4.27	0	0.42	0.26	0.03	0.22	0.06	262	0.69	22.86	0.111	sp|P11709|BIK1_YEAST:329:x:sp|P11709|BIK1_YEAST:345	NA
221111_QE1_ulianaf_YB_03_03	1	EQLKMHNDSLSK-KQLHYKR-a4-b6	sp|P11709|BIK1_YEAST	sp|P11709|BIK1_YEAST	xlink	intra-protein xl	221111_QE1_ulianaf_YB_03_03.c.06805.06805.5_221111_QE1_ulianaf_YB_03_03.c.07022.07022.5	356	234	122	-	2538.33	508.674	5	-2.1	1	4	5.96	0.03	0.56	0.25	0.23	0.02	0.04	419	0.91	31.68	0.04	sp|P11709|BIK1_YEAST:234:x:sp|P11709|BIK1_YEAST:356	NA
221111_QE1_ulianaf_YB_03_03	1	VASLIEKASISQTSR-EKEIDHLK-a7-b2	sp|P11709|BIK1_YEAST	sp|P11709|BIK1_YEAST	xlink	intra-protein xl	221111_QE1_ulianaf_YB_03_03.c.12631.12631.5_221111_QE1_ulianaf_YB_03_03.c.12558.12558.5	97	263	166	-	2737.48	548.503	5	-3.4	1	6	6.19	0	0.57	0.35	0.28	0.07	0.06	333	0.44	30.98	0.04	sp|P11709|BIK1_YEAST:263:x:sp|P11709|BIK1_YEAST:97	NA
221111_QE1_ulianaf_YB_03_03	1	RTTMEPLSIPKNR-KQLEQLR-a11-b1	sp|P11709|BIK1_YEAST	sp|P11709|BIK1_YEAST	xlink	intra-protein xl	221111_QE1_ulianaf_YB_03_03.c.12851.12851.5_221111_QE1_ulianaf_YB_03_03.c.12573.12573.5	116	329	213	-	2593.45	519.698	5	4.5	3	3	2.69	0.03	0.21	0.08	0.01	0.07	0.02	84	0.71	11.5	0.405	sp|P11709|BIK1_YEAST:116:x:sp|P11709|BIK1_YEAST:329	NA
221111_QE1_ulianaf_YB_03_03	1	EKEIDHLKQQLELER-K2-K8	sp|P11709|BIK1_YEAST	-	intralink	intralink	221111_QE1_ulianaf_YB_03_03.c.16934.16934.3_221111_QE1_ulianaf_YB_03_03.c.16878.16878.3	263	269	6	-	2045.07	682.698	3	-3.9	5	11	8.11	0.17	0.35	0.32	0.32	0	0.11	470	0.35	33.7	0	sp|P11709|BIK1_YEAST:263:x:sp|P11709|BIK1_YEAST:269	NA
221111_QE1_ulianaf_YB_03_03	1	VASLIEKASISQTSR-LEEANEKIK-a7-b7	sp|P11709|BIK1_YEAST	sp|P11709|BIK1_YEAST	xlink	intra-protein xl	221111_QE1_ulianaf_YB_03_03.c.15743.15743.3_221111_QE1_ulianaf_YB_03_03.c.15370.15370.3	97	399	302	-	2799.52	934.182	3	-0.5	1	1	1.44	-0.03	0.24	0.04	0.03	0.01	0.01	43	0	8.72	0.406	sp|P11709|BIK1_YEAST:399:x:sp|P11709|BIK1_YEAST:97	NA
221111_QE1_ulianaf_YB_03_03	1	VASLIEKASISQTSR-QQAKQK-a7-b4	sp|P11709|BIK1_YEAST	sp|P11709|BIK1_YEAST	xlink	intra-protein xl	221111_QE1_ulianaf_YB_03_03.c.10184.10184.3_221111_QE1_ulianaf_YB_03_03.c.10205.10205.3	97	281	184	-	2456.35	819.791	3	-3.9	1	5	7.19	0.16	0.58	0.36	0.33	0.03	0.05	430	0	35.28	0.03	sp|P11709|BIK1_YEAST:281:x:sp|P11709|BIK1_YEAST:97	NA
221111_QE1_ulianaf_YB_03_03	1	NLSHNQPTGANEDVELLKK-K18-156	sp|P11709|BIK1_YEAST	-	monolink	monolink	221111_QE1_ulianaf_YB_03_03.c.10694.10694.3_221111_QE1_ulianaf_YB_03_03.c.10838.10838.3	328	n/a	-	-	2262.14	755.056	3	-2.3	2	6	1.49	0.05	0.08	0.05	0.05	0	0.01	45	0	5.66	0.208	sp|P11709|BIK1_YEAST:328	NA
221111_QE1_ulianaf_YB_03_03	1	KYFQTEYPQSGLFIQLQK-K1-155	sp|P11709|BIK1_YEAST	-	monolink	monolink	221111_QE1_ulianaf_YB_03_03.c.17832.17832.3_221111_QE1_ulianaf_YB_03_03.c.17775.17775.3	73	n/a	-	-	2372.24	791.754	3	-1.5	1	19	7.92	0.19	0.56	0.32	0.32	0	0.09	425	0.1	36.82	0	sp|P11709|BIK1_YEAST:73	NA
221111_QE1_ulianaf_YB_03_03	1	TTMEPLSIPKNR-EKEIDHLK-a10-b2	sp|P11709|BIK1_YEAST	sp|P11709|BIK1_YEAST	xlink	intra-protein xl	221111_QE1_ulianaf_YB_03_03.c.11989.11989.5_221111_QE1_ulianaf_YB_03_03.c.11962.11962.5	116	263	147	-	2534.33	507.875	5	-3	1	8	6.45	0.04	0.52	0.2	0.11	0.1	0.04	672	0	36.52	0	sp|P11709|BIK1_YEAST:116:x:sp|P11709|BIK1_YEAST:263	NA
221111_QE1_ulianaf_YB_03_03	1	GQLKYVGPVDTKAGMFAGVDLLANIGK-K4-K27	sp|P11709|BIK1_YEAST	-	intralink	intralink	221111_QE1_ulianaf_YB_03_03.c.17899.17899.3_221111_QE1_ulianaf_YB_03_03.c.17818.17818.3	41	64	23	-	2899.55	967.526	3	1	1	2	3.44	0.27	0.1	0.2	0.2	0	0.04	121	0	12.21	0.065	sp|P11709|BIK1_YEAST:41:x:sp|P11709|BIK1_YEAST:64	NA
221111_QE1_ulianaf_YB_03_03	1	AGMFAGVDLLANIGKNDGSFMGKK-K15-K24	sp|P11709|BIK1_YEAST	-	intralink	intralink	221111_QE1_ulianaf_YB_03_03.c.08871.08871.5_221111_QE1_ulianaf_YB_03_03.c.08805.08805.5	64	73	9	-	2578.3	516.669	5	5	2	2	1.2	-0.02	0.17	0.03	0.03	0	0.01	71	0	7.33	0.176	sp|P11709|BIK1_YEAST:64:x:sp|P11709|BIK1_YEAST:73	NA
221111_QE1_ulianaf_YB_03_03	1	RTTMEPLSIPKNR-QQAKQK-a11-b4	sp|P11709|BIK1_YEAST	sp|P11709|BIK1_YEAST	xlink	intra-protein xl	221111_QE1_ulianaf_YB_03_03.c.08770.08770.5_221111_QE1_ulianaf_YB_03_03.c.09798.09798.5	116	281	165	-	2409.31	482.869	5	-3.9	1	1	2.21	-0.01	0.07	0.01	0.01	0	0	21	0	6.33	0.406	sp|P11709|BIK1_YEAST:116:x:sp|P11709|BIK1_YEAST:281	NA
221111_QE1_ulianaf_YB_03_03	1	EREQLKMHNDSLSK-KLEEANEK-a6-b1	sp|P11709|BIK1_YEAST	sp|P11709|BIK1_YEAST	xlink	intra-protein xl	221111_QE1_ulianaf_YB_03_03.c.07083.07083.4_221111_QE1_ulianaf_YB_03_03.c.07071.07071.4	356	392	36	-	2811.41	703.859	4	-0.8	1	7	6.53	0.08	0.58	0.29	0.13	0.15	0.06	547	0.69	35.95	0	sp|P11709|BIK1_YEAST:356:x:sp|P11709|BIK1_YEAST:392	NA
221111_QE1_ulianaf_YB_03_03	1	MHNDSLSKEYQNLSK-KQLHYK-a8-b1	sp|P11709|BIK1_YEAST	sp|P11709|BIK1_YEAST	xlink	intra-protein xl	221111_QE1_ulianaf_YB_03_03.c.08868.08868.5_221111_QE1_ulianaf_YB_03_03.c.08789.08789.5	364	229	135	-	2746.37	550.282	5	-1.5	1	5	6.16	0.02	0.64	0.34	0.27	0.07	0.06	706	0.94	39.31	0	sp|P11709|BIK1_YEAST:229:x:sp|P11709|BIK1_YEAST:364	NA
221111_QE1_ulianaf_YB_03_03	1	ELFLTKPQDSSSEEVASLTK-K6-155	sp|P11709|BIK1_YEAST	-	monolink	monolink	221111_QE1_ulianaf_YB_03_03.c.15938.15938.3_221111_QE1_ulianaf_YB_03_03.c.15820.15820.3	377	n/a	-	-	2363.2	788.741	3	-4.7	2	19	6.1	0.04	0.61	0.3	0.3	0	0.07	303	0	31.49	0	sp|P11709|BIK1_YEAST:377	NA
221111_QE1_ulianaf_YB_03_03	1	NLSHNQPTGANEDVELLKK-K19-156	sp|P11709|BIK1_YEAST	-	monolink	monolink	221111_QE1_ulianaf_YB_03_03.c.12122.12122.3_221111_QE1_ulianaf_YB_03_03.c.11019.11019.3	329	n/a	-	-	2262.14	755.055	3	-3.7	2	23	8.9	0.1	0.31	0.34	0.34	0	0.09	306	0	31.15	0	sp|P11709|BIK1_YEAST:329	NA
221111_QE1_ulianaf_YB_03_03	1	EQLKMHNDSLSK-KQLEQLR-a4-b1	sp|P11709|BIK1_YEAST	sp|P11709|BIK1_YEAST	xlink	intra-protein xl	221111_QE1_ulianaf_YB_03_03.c.09359.09359.5_221111_QE1_ulianaf_YB_03_03.c.09122.09122.6	356	329	27	-	2480.29	497.067	5	-4.9	1	2	4.47	0.03	0.32	0.32	0.02	0.3	0.08	294	0.84	21.96	0.123	sp|P11709|BIK1_YEAST:329:x:sp|P11709|BIK1_YEAST:356	NA
221111_QE1_ulianaf_YB_03_03	1	RTTMEPLSIPKNR-KQLHYK-a11-b1	sp|P11709|BIK1_YEAST	sp|P11709|BIK1_YEAST	xlink	intra-protein xl	221111_QE1_ulianaf_YB_03_03.c.09832.09832.5_221111_QE1_ulianaf_YB_03_03.c.09811.09811.5	116	229	113	-	2495.36	500.079	5	-4.4	1	4	7.42	0.17	0.49	0.36	0.32	0.04	0.05	563	0.83	36.37	0	sp|P11709|BIK1_YEAST:116:x:sp|P11709|BIK1_YEAST:229	NA
221111_QE1_ulianaf_YB_03_03	1	KYFQTEYPQSGLFIQLQK-K1-K18	sp|P11709|BIK1_YEAST	-	intralink	intralink	221111_QE1_ulianaf_YB_03_03.c.18911.18911.3_221111_QE1_ulianaf_YB_03_03.c.18890.18890.3	73	90	17	-	2355.21	786.079	3	-1.2	1	1	7.77	0.05	0	0.01	0.01	0	0	33	0.28	16.11	0.022	sp|P11709|BIK1_YEAST:73:x:sp|P11709|BIK1_YEAST:90	NA
221111_QE1_ulianaf_YB_03_03	1	KIGCFIQIPNLGR-GQLKYVGPVDTK-a1-b4	sp|P11709|BIK1_YEAST	sp|P11709|BIK1_YEAST	xlink	intra-protein xl	221111_QE1_ulianaf_YB_03_03.c.16924.16924.3_221111_QE1_ulianaf_YB_03_03.c.16923.16923.3	25	41	16	-	2956.61	986.544	3	-4.1	2	10	6.25	0.07	0.62	0.56	0.35	0.21	0.1	510	0.53	36.18	0	sp|P11709|BIK1_YEAST:25:x:sp|P11709|BIK1_YEAST:41	NA
221111_QE1_ulianaf_YB_03_03	1	EKEIDHLKQQLELER-QQAKQK-a8-b4	sp|P11709|BIK1_YEAST	sp|P11709|BIK1_YEAST	xlink	intra-protein xl	221111_QE1_ulianaf_YB_03_03.c.11257.11257.4_221111_QE1_ulianaf_YB_03_03.c.11189.11189.4	269	281	12	-	2774.48	694.628	4	-4.6	1	4	6.25	0.03	0.43	0.3	0.25	0.05	0.05	721	0.37	35.13	0.03	sp|P11709|BIK1_YEAST:269:x:sp|P11709|BIK1_YEAST:281	NA
221111_QE1_ulianaf_YB_03_03	1	VASLIEKASISQTSR-KQLEQLR-a7-b1	sp|P11709|BIK1_YEAST	sp|P11709|BIK1_YEAST	xlink	intra-protein xl	221111_QE1_ulianaf_YB_03_03.c.13360.13360.4_221111_QE1_ulianaf_YB_03_03.c.13329.13329.4	97	329	232	-	2640.47	661.126	4	-3.9	1	5	6.46	0.06	0.56	0.42	0.3	0.12	0.07	578	0.74	36.09	0	sp|P11709|BIK1_YEAST:329:x:sp|P11709|BIK1_YEAST:97	NA
221111_QE1_ulianaf_YB_03_03	1	EAQLTIEKLQR-KQLHYKR-a8-b1	sp|P11709|BIK1_YEAST	sp|P11709|BIK1_YEAST	xlink	intra-protein xl	221111_QE1_ulianaf_YB_03_03.c.09822.09822.4_221111_QE1_ulianaf_YB_03_03.c.09796.09796.4	225	229	4	-	2437.37	610.351	4	-3.4	5	8	8.47	0.32	0.7	0.44	0.3	0.14	0.08	909	0.83	49.7	0	sp|P11709|BIK1_YEAST:225:x:sp|P11709|BIK1_YEAST:229	NA
221111_QE1_ulianaf_YB_03_03	1	KIGCFIQIPNLGR-NDGSFMGKK-a1-b8	sp|P11709|BIK1_YEAST	sp|P11709|BIK1_YEAST	xlink	intra-protein xl	221111_QE1_ulianaf_YB_03_03.c.16719.16719.3_221111_QE1_ulianaf_YB_03_03.c.16690.16690.3	25	72	47	-	2635.35	879.458	3	-4.5	2	8	6.32	0.02	0.46	0.39	0.33	0.06	0.06	382	0.48	30.03	0.04	sp|P11709|BIK1_YEAST:25:x:sp|P11709|BIK1_YEAST:72	NA
221111_QE1_ulianaf_YB_03_03	1	EAQLTIEKLQR-LEEANEKIK-a8-b7	sp|P11709|BIK1_YEAST	sp|P11709|BIK1_YEAST	xlink	intra-protein xl	221111_QE1_ulianaf_YB_03_03.c.11208.11208.4_221111_QE1_ulianaf_YB_03_03.c.10698.10698.4	225	399	174	-	2538.4	635.607	4	2.1	1	1	3.71	0.02	0.33	0.11	0.1	0.01	0.02	101	0.77	16.35	0.273	sp|P11709|BIK1_YEAST:225:x:sp|P11709|BIK1_YEAST:399	NA
221111_QE1_ulianaf_YB_03_03	1	ELFLTKPQDSSSEEVASLTKK-K20-156	sp|P11709|BIK1_YEAST	-	monolink	monolink	221111_QE1_ulianaf_YB_03_03.c.14042.14042.3_221111_QE1_ulianaf_YB_03_03.c.13432.13432.3	391	n/a	-	-	2492.28	831.768	3	-3.7	2	5	0.84	0.07	0.09	0.05	0.05	0	0.01	18	0	4.23	0.236	sp|P11709|BIK1_YEAST:391	NA
221111_QE1_ulianaf_YB_03_03	1	KLEEANEKIK-EKEIDHLK-a8-b2	sp|P11709|BIK1_YEAST	sp|P11709|BIK1_YEAST	xlink	intra-protein xl	221111_QE1_ulianaf_YB_03_03.c.08565.08565.5_221111_QE1_ulianaf_YB_03_03.c.08519.08519.5	399	263	136	-	2349.27	470.862	5	-3.2	1	7	6.26	0.01	0.64	0.29	0.12	0.17	0.06	539	0.86	36.48	0	sp|P11709|BIK1_YEAST:263:x:sp|P11709|BIK1_YEAST:399	NA
221111_QE1_ulianaf_YB_03_03	1	EAQLTIEKLQR-NDGSFMGKK-a8-b8	sp|P11709|BIK1_YEAST	sp|P11709|BIK1_YEAST	xlink	intra-protein xl	221111_QE1_ulianaf_YB_03_03.c.13279.13279.4_221111_QE1_ulianaf_YB_03_03.c.13209.13209.4	225	72	153	-	2448.26	613.073	4	-3.5	1	4	5.34	0	0.38	0.16	0.13	0.03	0.03	181	0.72	22.18	0.123	sp|P11709|BIK1_YEAST:225:x:sp|P11709|BIK1_YEAST:72	NA
221111_QE1_ulianaf_YB_03_03	1	EKEIDHLKQQLELER-K8-156	sp|P11709|BIK1_YEAST	-	monolink	monolink	221111_QE1_ulianaf_YB_03_03.c.14436.14436.3_221111_QE1_ulianaf_YB_03_03.c.14404.14404.3	269	n/a	-	-	2063.08	688.702	3	-4.3	6	20	9.36	0.29	0.4	0.33	0.33	0	0.11	854	0.13	44.43	0	sp|P11709|BIK1_YEAST:269	NA
221111_QE1_ulianaf_YB_03_03	1	VASLIEKASISQTSR-NDGSFMGKK-a7-b8	sp|P11709|BIK1_YEAST	sp|P11709|BIK1_YEAST	xlink	intra-protein xl	221111_QE1_ulianaf_YB_03_03.c.13528.13528.3_221111_QE1_ulianaf_YB_03_03.c.13515.13515.3	97	72	25	-	2709.39	904.137	3	-5	1	4	6.05	0.17	0.53	0.47	0.44	0.03	0.07	537	0.42	34.12	0.03	sp|P11709|BIK1_YEAST:72:x:sp|P11709|BIK1_YEAST:97	NA
221111_QE1_ulianaf_YB_03_03	1	GQLKYVGPVDTK-GQLKYVGPVDTK-a4-b4	sp|P11709|BIK1_YEAST	sp|P11709|BIK1_YEAST	xlink	intra-protein xl	221111_QE1_ulianaf_YB_03_03.c.12564.12564.4_221111_QE1_ulianaf_YB_03_03.c.12536.12536.4	41	41	0	-	2745.49	687.379	4	-3.2	1	10	6.75	0.03	0.4	0.43	0.22	0.22	0.08	294	0	28.15	0.04	sp|P11709|BIK1_YEAST:41:x:sp|P11709|BIK1_YEAST:41	NA
221111_QE1_ulianaf_YB_03_03	1	LTNQFSPMDDPKSPTPMR-K12-156	sp|P11709|BIK1_YEAST	-	monolink	monolink	221111_QE1_ulianaf_YB_03_03.c.14252.14252.3_221111_QE1_ulianaf_YB_03_03.c.14235.14235.3	134	n/a	-	-	2217.03	740.02	3	-4.2	2	21	6.81	0.12	0.52	0.46	0.46	0	0.13	482	0.21	35.02	0	sp|P11709|BIK1_YEAST:134	NA
221111_QE1_ulianaf_YB_03_03	1	MHNDSLSKEYQNLSK-QQAKQK-a8-b4	sp|P11709|BIK1_YEAST	sp|P11709|BIK1_YEAST	xlink	intra-protein xl	221111_QE1_ulianaf_YB_03_03.c.07761.07761.4_221111_QE1_ulianaf_YB_03_03.c.08375.08375.4	364	281	83	-	2660.31	666.086	4	-4.5	1	3	5.87	-0.02	0.45	0.22	0.18	0.04	0.04	200	0	25.12	0.075	sp|P11709|BIK1_YEAST:281:x:sp|P11709|BIK1_YEAST:364	NA
221111_QE1_ulianaf_YB_03_03	1	KIGCFIQIPNLGR-EQLKMHNDSLSK-a1-b4	sp|P11709|BIK1_YEAST	sp|P11709|BIK1_YEAST	xlink	intra-protein xl	221111_QE1_ulianaf_YB_03_03.c.15216.15216.3_221111_QE1_ulianaf_YB_03_03.c.15161.15161.3	25	356	331	-	3081.6	1028.21	3	-2.3	1	3	2.65	0.17	0.15	0.09	0.05	0.03	0.02	214	0	12.88	0.361	sp|P11709|BIK1_YEAST:25:x:sp|P11709|BIK1_YEAST:356	NA
221111_QE1_ulianaf_YB_03_03	1	YEATIQEREKEIDHLK-TKWAKER-a10-b5	sp|P11709|BIK1_YEAST	sp|P11709|BIK1_YEAST	xlink	intra-protein xl	221111_QE1_ulianaf_YB_03_03.c.13097.13097.3_221111_QE1_ulianaf_YB_03_03.c.13064.13064.3	263	350	87	-	3056.61	1019.88	3	3.9	3	5	7.46	0.44	0.22	0.27	0.16	0.1	0.05	788	0.68	35.25	0.03	sp|P11709|BIK1_YEAST:263:x:sp|P11709|BIK1_YEAST:350	NA
221111_QE1_ulianaf_YB_03_03	1	ELFLTKPQDSSSEEVASLTKK-K6-156	sp|P11709|BIK1_YEAST	-	monolink	monolink	221111_QE1_ulianaf_YB_03_03.c.15701.15701.3_221111_QE1_ulianaf_YB_03_03.c.15593.15593.3	377	n/a	-	-	2492.28	831.767	3	-4.7	1	23	6.34	0.07	0.58	0.31	0.31	0	0.07	332	0.2	31.91	0	sp|P11709|BIK1_YEAST:377	NA
221111_QE1_ulianaf_YB_03_04	1	RQQAKQK-KQLHYK-a5-b1	sp|P11709|BIK1_YEAST	sp|P11709|BIK1_YEAST	xlink	intra-protein xl	221111_QE1_ulianaf_YB_03_04.c.03925.03925.4_221111_QE1_ulianaf_YB_03_04.c.03886.03886.4	281	229	52	-	1839.04	460.769	4	-2.6	2	4	6.65	0.03	0.58	0.19	0.07	0.12	0.04	372	0.64	32.73	0.03	sp|P11709|BIK1_YEAST:229:x:sp|P11709|BIK1_YEAST:281	NA
221111_QE1_ulianaf_YB_03_04	1	EIDHLKQQLELER-K6-156	sp|P11709|BIK1_YEAST	-	monolink	monolink	221111_QE1_ulianaf_YB_03_04.c.13603.13603.3_221111_QE1_ulianaf_YB_03_04.c.13648.13648.3	269	n/a	-	-	1805.94	602.989	3	-4.8	1	14	7.22	0.11	0.46	0.25	0.25	0	0.1	399	0	32.76	0	sp|P11709|BIK1_YEAST:269	NA
221111_QE1_ulianaf_YB_03_04	1	RQQAKQK-QQAKQK-a5-b4	sp|P11709|BIK1_YEAST	sp|P11709|BIK1_YEAST	xlink	intra-protein xl	221111_QE1_ulianaf_YB_03_04.c.01731.01731.3_221111_QE1_ulianaf_YB_03_04.c.01706.01706.3	281	281	0	-	1752.99	585.339	3	-1.6	1	11	11.13	0.37	0.46	0.18	0.08	0.09	0.03	295	0.82	38.37	0	sp|P11709|BIK1_YEAST:281:x:sp|P11709|BIK1_YEAST:281	NA
221111_QE1_ulianaf_YB_03_04	1	KLEEANEKIK-K1-156	sp|P11709|BIK1_YEAST	-	monolink	monolink	221111_QE1_ulianaf_YB_03_04.c.06851.06851.3_221111_QE1_ulianaf_YB_03_04.c.06874.06874.3	392	n/a	-	-	1356.74	453.256	3	-3.6	1	5	3.43	0.12	0.17	0.05	0.05	0	0.03	63	0.91	12.08	0.083	sp|P11709|BIK1_YEAST:392	NA
221111_QE1_ulianaf_YB_03_04	1	EQLKMHNDSLSK-K4-155	sp|P11709|BIK1_YEAST	-	monolink	monolink	221111_QE1_ulianaf_YB_03_04.c.06832.06832.3_221111_QE1_ulianaf_YB_03_04.c.06824.06824.3	356	n/a	-	-	1583.8	528.94	3	-1.6	1	13	6.42	0.07	0.5	0.24	0.24	0	0.1	348	0	31.01	0	sp|P11709|BIK1_YEAST:356	NA
221111_QE1_ulianaf_YB_03_04	1	EAQLTIEKLQR-KQLHYKR-a8-b6	sp|P11709|BIK1_YEAST	sp|P11709|BIK1_YEAST	xlink	intra-protein xl	221111_QE1_ulianaf_YB_03_04.c.09429.09429.4_221111_QE1_ulianaf_YB_03_04.c.09415.09415.4	225	234	9	-	2437.38	610.352	4	-2.3	1	5	8.61	0.25	0.35	0.22	0.19	0.03	0.04	331	0.89	31.58	0.04	sp|P11709|BIK1_YEAST:225:x:sp|P11709|BIK1_YEAST:234	NA
221111_QE1_ulianaf_YB_03_04	1	KIGCFIQIPNLGR-K1-155	sp|P11709|BIK1_YEAST	-	monolink	monolink	221111_QE1_ulianaf_YB_03_04.c.16667.16667.3_221111_QE1_ulianaf_YB_03_04.c.16639.16639.3	25	n/a	-	-	1669.93	557.651	3	-2	1	12	9.33	0.12	0.37	0.43	0.43	0	0.17	258	0	33.44	0	sp|P11709|BIK1_YEAST:25	NA
221111_QE1_ulianaf_YB_03_04	1	VASLIEKASISQTSR-K7-155	sp|P11709|BIK1_YEAST	-	monolink	monolink	221111_QE1_ulianaf_YB_03_04.c.13038.13038.3_221111_QE1_ulianaf_YB_03_04.c.12980.12980.3	97	n/a	-	-	1743.97	582.331	3	-1.4	1	13	5.99	0.03	0.51	0.32	0.32	0	0.11	355	0	30.52	0	sp|P11709|BIK1_YEAST:97	NA
221111_QE1_ulianaf_YB_03_04	1	LEEANEKIK-QQAKQK-a7-b4	sp|P11709|BIK1_YEAST	sp|P11709|BIK1_YEAST	xlink	intra-protein xl	221111_QE1_ulianaf_YB_03_04.c.05727.05727.3_221111_QE1_ulianaf_YB_03_04.c.05691.05691.3	399	281	118	-	1940.05	647.692	3	-2.9	1	6	8.17	0.39	0.37	0.19	0.1	0.08	0.03	243	0	29.76	0.04	sp|P11709|BIK1_YEAST:281:x:sp|P11709|BIK1_YEAST:399	NA
221111_QE1_ulianaf_YB_03_04	1	EKEIDHLK-QQAKQK-a2-b4	sp|P11709|BIK1_YEAST	sp|P11709|BIK1_YEAST	xlink	intra-protein xl	221111_QE1_ulianaf_YB_03_04.c.05827.05827.3_221111_QE1_ulianaf_YB_03_04.c.05759.05759.3	263	281	18	-	1878.02	627.013	3	-2.5	2	3	5.83	0.01	0.54	0.17	0.13	0.05	0.03	345	0	29.69	0.04	sp|P11709|BIK1_YEAST:263:x:sp|P11709|BIK1_YEAST:281	NA
221111_QE1_ulianaf_YB_03_04	1	KQLHYK-KQLHYK-a1-b1	sp|P11709|BIK1_YEAST	sp|P11709|BIK1_YEAST	xlink	intra-protein xl	221111_QE1_ulianaf_YB_03_04.c.06387.06387.5_221111_QE1_ulianaf_YB_03_04.c.06376.06376.5	229	229	0	-	1768.99	354.807	5	-3	1	8	6.79	0.05	0.54	0.14	0.07	0.07	0.03	220	0.89	29.2	0.04	sp|P11709|BIK1_YEAST:229:x:sp|P11709|BIK1_YEAST:229	NA
221111_QE1_ulianaf_YB_03_04	1	EREQLKMHNDSLSK-K6-156	sp|P11709|BIK1_YEAST	-	monolink	monolink	221111_QE1_ulianaf_YB_03_04.c.07642.07642.4_221111_QE1_ulianaf_YB_03_04.c.07618.07618.4	356	n/a	-	-	1869.92	468.488	4	-2.9	2	14	6.16	0.02	0.51	0.22	0.22	0	0.08	347	0.33	30.31	0	sp|P11709|BIK1_YEAST:356	NA
221111_QE1_ulianaf_YB_03_04	1	KQLEQLR-KQLHYK-a1-b1	sp|P11709|BIK1_YEAST	sp|P11709|BIK1_YEAST	xlink	intra-protein xl	221111_QE1_ulianaf_YB_03_04.c.07805.07805.5_221111_QE1_ulianaf_YB_03_04.c.07792.07792.5	329	229	100	-	1867.06	374.421	5	-2.3	1	6	6.71	0.05	0.57	0.2	0.1	0.1	0.04	258	0.78	30.69	0.04	sp|P11709|BIK1_YEAST:229:x:sp|P11709|BIK1_YEAST:329	NA
221111_QE1_ulianaf_YB_03_04	1	EKEIDHLKQQLELER-K2-155	sp|P11709|BIK1_YEAST	-	monolink	monolink	221111_QE1_ulianaf_YB_03_04.c.12249.12249.3_221111_QE1_ulianaf_YB_03_04.c.12219.12219.3	263	n/a	-	-	2062.1	688.375	3	-2.6	2	19	7.11	0.1	0.54	0.3	0.3	0	0.1	655	0.09	38.83	0	sp|P11709|BIK1_YEAST:263	NA
221111_QE1_ulianaf_YB_03_04	1	EAQLTIEKLQR-K8-155	sp|P11709|BIK1_YEAST	-	monolink	monolink	221111_QE1_ulianaf_YB_03_04.c.12362.12362.3_221111_QE1_ulianaf_YB_03_04.c.12281.12281.3	225	n/a	-	-	1482.84	495.287	3	-1.2	1	9	8.8	0.17	0.33	0.24	0.24	0	0.11	317	0.52	31.81	0	sp|P11709|BIK1_YEAST:225	NA
221111_QE1_ulianaf_YB_03_04	1	EKEIDHLK-KQLHYKR-a2-b6	sp|P11709|BIK1_YEAST	sp|P11709|BIK1_YEAST	xlink	intra-protein xl	221111_QE1_ulianaf_YB_03_04.c.06758.06758.5_221111_QE1_ulianaf_YB_03_04.c.06447.06447.5	263	234	29	-	2120.17	425.041	5	-3.8	1	5	6.56	0.07	0.6	0.13	0.11	0.02	0.02	253	0.9	30.77	0.04	sp|P11709|BIK1_YEAST:234:x:sp|P11709|BIK1_YEAST:263	NA
221111_QE1_ulianaf_YB_03_04	1	MHNDSLSKEYQNLSK-K8-155	sp|P11709|BIK1_YEAST	-	monolink	monolink	221111_QE1_ulianaf_YB_03_04.c.09321.09321.3_221111_QE1_ulianaf_YB_03_04.c.09218.09218.3	364	n/a	-	-	1947.93	650.317	3	-4.2	1	14	6	0.03	0.46	0.25	0.25	0	0.08	264	0	27.51	0	sp|P11709|BIK1_YEAST:364	NA
221111_QE1_ulianaf_YB_03_04	1	GQLKYVGPVDTK-RQQAKQK-a4-b5	sp|P11709|BIK1_YEAST	sp|P11709|BIK1_YEAST	xlink	intra-protein xl	221111_QE1_ulianaf_YB_03_04.c.06796.06796.4_221111_QE1_ulianaf_YB_03_04.c.06771.06771.4	41	281	240	-	2327.29	582.831	4	-1.1	1	5	6.65	0.08	0.46	0.23	0.17	0.05	0.04	194	0.8	27.08	0.04	sp|P11709|BIK1_YEAST:281:x:sp|P11709|BIK1_YEAST:41	NA
221111_QE1_ulianaf_YB_03_04	1	KQLHYKR-RQQAKQK-a1-b5	sp|P11709|BIK1_YEAST	sp|P11709|BIK1_YEAST	xlink	intra-protein xl	221111_QE1_ulianaf_YB_03_04.c.03333.03333.5_221111_QE1_ulianaf_YB_03_04.c.03322.03322.5	229	281	52	-	1995.14	400.037	5	-2.3	1	4	6.1	0.07	0.55	0.16	0.04	0.12	0.03	124	0.83	26.54	0.04	sp|P11709|BIK1_YEAST:229:x:sp|P11709|BIK1_YEAST:281	NA
221111_QE1_ulianaf_YB_03_04	1	NIEDQFELHKTK-K10-155	sp|P11709|BIK1_YEAST	-	monolink	monolink	221111_QE1_ulianaf_YB_03_04.c.11444.11444.3_221111_QE1_ulianaf_YB_03_04.c.11281.11281.3	345	n/a	-	-	1655.85	552.957	3	-2.5	2	12	6.59	0.3	0.22	0.25	0.25	0	0.11	187	0	23.26	0	sp|P11709|BIK1_YEAST:345	NA
221111_QE1_ulianaf_YB_03_04	1	ELFLTKPQDSSSEEVASLTK-K6-156	sp|P11709|BIK1_YEAST	-	monolink	monolink	221111_QE1_ulianaf_YB_03_04.c.15957.15957.3_221111_QE1_ulianaf_YB_03_04.c.15893.15893.3	377	n/a	-	-	2364.19	789.072	3	-1	4	20	6.36	0.05	0.51	0.29	0.29	0	0.07	477	0	33.06	0	sp|P11709|BIK1_YEAST:377	NA
221111_QE1_ulianaf_YB_03_04	1	GQLKYVGPVDTK-K4-156	sp|P11709|BIK1_YEAST	-	monolink	monolink	221111_QE1_ulianaf_YB_03_04.c.11876.11876.3_221111_QE1_ulianaf_YB_03_04.c.11833.11833.3	41	n/a	-	-	1459.79	487.604	3	-2.7	1	11	6.15	0.03	0.44	0.2	0.2	0	0.08	189	0	25.98	0	sp|P11709|BIK1_YEAST:41	NA
221111_QE1_ulianaf_YB_03_04	1	KQLHYKR-KQLHYK-a6-b1	sp|P11709|BIK1_YEAST	sp|P11709|BIK1_YEAST	xlink	intra-protein xl	221111_QE1_ulianaf_YB_03_04.c.05458.05458.3_221111_QE1_ulianaf_YB_03_04.c.05361.05361.3	234	229	5	-	1925.1	642.706	3	-2.3	3	10	11.1	0.65	0.42	0.28	0.14	0.14	0.05	579	0.81	43.59	0	sp|P11709|BIK1_YEAST:229:x:sp|P11709|BIK1_YEAST:234	NA
221111_QE1_ulianaf_YB_03_04	1	KLEEANEK-RQQAKQK-a1-b5	sp|P11709|BIK1_YEAST	sp|P11709|BIK1_YEAST	xlink	intra-protein xl	221111_QE1_ulianaf_YB_03_04.c.03336.03336.3_221111_QE1_ulianaf_YB_03_04.c.03294.03294.3	392	281	111	-	1983.07	662.031	3	-2.5	3	9	10.61	0.54	0.57	0.34	0.2	0.14	0.06	369	0.79	41.81	0	sp|P11709|BIK1_YEAST:281:x:sp|P11709|BIK1_YEAST:392	NA
221111_QE1_ulianaf_YB_03_04	1	EQLKMHNDSLSKEYQNLSK-K4-K12	sp|P11709|BIK1_YEAST	-	intralink	intralink	221111_QE1_ulianaf_YB_03_04.c.11588.11588.3_221111_QE1_ulianaf_YB_03_04.c.11568.11568.3	356	364	8	-	2429.18	810.736	3	-1.8	1	9	6.4	0.07	0.44	0.27	0.27	0	0.07	348	0	29.45	0	sp|P11709|BIK1_YEAST:356:x:sp|P11709|BIK1_YEAST:364	NA
221111_QE1_ulianaf_YB_03_04	1	EQLKMHNDSLSK-TKWAKER-a4-b5	sp|P11709|BIK1_YEAST	sp|P11709|BIK1_YEAST	xlink	intra-protein xl	221111_QE1_ulianaf_YB_03_04.c.07590.07590.3_221111_QE1_ulianaf_YB_03_04.c.07569.07569.3	356	350	6	-	2484.27	829.098	3	-4	1	5	8.8	0.41	0.35	0.33	0.25	0.09	0.06	790	0	40.76	0	sp|P11709|BIK1_YEAST:350:x:sp|P11709|BIK1_YEAST:356	NA
221111_QE1_ulianaf_YB_03_04	1	EAQLTIEKLQR-K8-156	sp|P11709|BIK1_YEAST	-	monolink	monolink	221111_QE1_ulianaf_YB_03_04.c.13599.13599.3_221111_QE1_ulianaf_YB_03_04.c.13445.13445.3	225	n/a	-	-	1483.82	495.615	3	-2.2	1	10	7.24	0.14	0.35	0.26	0.26	0	0.12	393	0.41	30.62	0	sp|P11709|BIK1_YEAST:225	NA
221111_QE1_ulianaf_YB_03_04	1	GQLKYVGPVDTK-QQAKQK-a4-b4	sp|P11709|BIK1_YEAST	sp|P11709|BIK1_YEAST	xlink	intra-protein xl	221111_QE1_ulianaf_YB_03_04.c.07653.07653.4_221111_QE1_ulianaf_YB_03_04.c.07801.07801.4	41	281	240	-	2171.19	543.806	4	-1.5	1	2	2.88	0.02	0.15	0.13	0.06	0.06	0.03	51	0	10.07	0.406	sp|P11709|BIK1_YEAST:281:x:sp|P11709|BIK1_YEAST:41	NA
221111_QE1_ulianaf_YB_03_04	1	EIDHLKQQLELERR-K6-155	sp|P11709|BIK1_YEAST	-	monolink	monolink	221111_QE1_ulianaf_YB_03_04.c.11539.11539.4_221111_QE1_ulianaf_YB_03_04.c.11507.11507.4	269	n/a	-	-	1961.07	491.274	4	-2.2	1	13	7.78	0.14	0.35	0.17	0.17	0	0.06	359	0	30.4	0	sp|P11709|BIK1_YEAST:269	NA
221111_QE1_ulianaf_YB_03_04	1	EKEIDHLK-KQLHYKR-a2-b1	sp|P11709|BIK1_YEAST	sp|P11709|BIK1_YEAST	xlink	intra-protein xl	221111_QE1_ulianaf_YB_03_04.c.06758.06758.5_221111_QE1_ulianaf_YB_03_04.c.06737.06737.5	263	229	34	-	2120.17	425.041	5	-3.8	2	6	6.92	0.05	0.68	0.25	0.08	0.17	0.05	584	0.78	39.46	0	sp|P11709|BIK1_YEAST:229:x:sp|P11709|BIK1_YEAST:263	NA
221111_QE1_ulianaf_YB_03_04	1	KQLHYKR-QQAKQK-a6-b4	sp|P11709|BIK1_YEAST	sp|P11709|BIK1_YEAST	xlink	intra-protein xl	221111_QE1_ulianaf_YB_03_04.c.03914.03914.5_221111_QE1_ulianaf_YB_03_04.c.03276.03276.5	234	281	47	-	1839.05	368.817	5	-1.3	2	1	4.4	0.01	0.23	0.09	0.06	0.04	0.02	67	0.83	15.04	0.333	sp|P11709|BIK1_YEAST:234:x:sp|P11709|BIK1_YEAST:281	NA
221111_QE1_ulianaf_YB_03_04	1	AGMFAGVDLLANIGKNDGSFMGK-K15-K23	sp|P11709|BIK1_YEAST	-	intralink	intralink	221111_QE1_ulianaf_YB_03_04.c.10865.10865.4_221111_QE1_ulianaf_YB_03_04.c.10862.10862.4	64	72	8	-	2450.2	613.558	4	2.1	2	2	0.9	0.03	0.1	0.08	0.08	0	0.02	107	0	6.18	0.208	sp|P11709|BIK1_YEAST:64:x:sp|P11709|BIK1_YEAST:72	NA
221111_QE1_ulianaf_YB_03_04	1	EAQLTIEKLQR-KQLHYK-a8-b1	sp|P11709|BIK1_YEAST	sp|P11709|BIK1_YEAST	xlink	intra-protein xl	221111_QE1_ulianaf_YB_03_04.c.10773.10773.4_221111_QE1_ulianaf_YB_03_04.c.10527.10527.4	225	229	4	-	2281.27	571.326	4	-3	3	5	8.09	0.18	0.57	0.29	0.22	0.07	0.05	424	0.77	36.76	0	sp|P11709|BIK1_YEAST:225:x:sp|P11709|BIK1_YEAST:229	NA
221111_QE1_ulianaf_YB_03_04	1	VASLIEKASISQTSR-K7-156	sp|P11709|BIK1_YEAST	-	monolink	monolink	221111_QE1_ulianaf_YB_03_04.c.14166.14166.3_221111_QE1_ulianaf_YB_03_04.c.14042.14042.3	97	n/a	-	-	1744.95	582.659	3	-2.6	1	13	6.47	0.02	0.51	0.36	0.36	0	0.12	327	0	31.12	0	sp|P11709|BIK1_YEAST:97	NA
221111_QE1_ulianaf_YB_03_04	1	EKEIDHLK-K2-156	sp|P11709|BIK1_YEAST	-	monolink	monolink	221111_QE1_ulianaf_YB_03_04.c.08501.08501.3_221111_QE1_ulianaf_YB_03_04.c.08363.08363.3	263	n/a	-	-	1166.61	389.879	3	-3.8	5	7	5.9	-0.01	0.44	0.06	0.06	0	0.04	39	0	22.08	0	sp|P11709|BIK1_YEAST:263	NA
221111_QE1_ulianaf_YB_03_04	1	NDGSFMGKK-QQAKQK-a8-b4	sp|P11709|BIK1_YEAST	sp|P11709|BIK1_YEAST	xlink	intra-protein xl	221111_QE1_ulianaf_YB_03_04.c.06261.06261.4_221111_QE1_ulianaf_YB_03_04.c.06244.06244.4	72	281	209	-	1849.93	463.491	4	-1.7	1	2	3.74	0.04	0.24	0.06	0.02	0.04	0.01	75	0	14.11	0.352	sp|P11709|BIK1_YEAST:281:x:sp|P11709|BIK1_YEAST:72	NA
221111_QE1_ulianaf_YB_03_04	1	NIEDQFELHKTKWAK-K10-K12	sp|P11709|BIK1_YEAST	-	intralink	intralink	221111_QE1_ulianaf_YB_03_04.c.14022.14022.3_221111_QE1_ulianaf_YB_03_04.c.13979.13979.3	345	347	2	-	2024.03	675.684	3	-3.9	5	17	9.74	0.34	0.31	0.26	0.26	0	0.09	166	0	30.78	0	sp|P11709|BIK1_YEAST:345:x:sp|P11709|BIK1_YEAST:347	NA
221111_QE1_ulianaf_YB_03_04	1	EKEIDHLKQQLELER-K8-155	sp|P11709|BIK1_YEAST	-	monolink	monolink	221111_QE1_ulianaf_YB_03_04.c.13015.13015.3_221111_QE1_ulianaf_YB_03_04.c.12862.12862.3	269	n/a	-	-	2062.1	688.374	3	-3.2	7	15	7.04	0.16	0.34	0.32	0.32	0	0.11	744	0.15	36.35	0	sp|P11709|BIK1_YEAST:269	NA
221111_QE1_ulianaf_YB_03_04	1	KLEEANEK-KQLHYK-a1-b1	sp|P11709|BIK1_YEAST	sp|P11709|BIK1_YEAST	xlink	intra-protein xl	221111_QE1_ulianaf_YB_03_04.c.06120.06120.4_221111_QE1_ulianaf_YB_03_04.c.06079.06079.4	392	229	163	-	1913.02	479.263	4	-2.3	2	5	6.05	-0.02	0.59	0.24	0.15	0.09	0.04	609	0.83	36.07	0	sp|P11709|BIK1_YEAST:229:x:sp|P11709|BIK1_YEAST:392	NA
221111_QE1_ulianaf_YB_03_04	1	KQLHYKR-RQQAKQK-a6-b5	sp|P11709|BIK1_YEAST	sp|P11709|BIK1_YEAST	xlink	intra-protein xl	221111_QE1_ulianaf_YB_03_04.c.03291.03291.4_221111_QE1_ulianaf_YB_03_04.c.02839.02839.4	234	281	47	-	1995.15	499.794	4	-1.7	1	2	5.37	0.04	0.41	0.12	0.02	0.1	0.02	64	0.71	20.82	0.194	sp|P11709|BIK1_YEAST:234:x:sp|P11709|BIK1_YEAST:281	NA
221111_QE1_ulianaf_YB_03_04	1	EQLKMHNDSLSK-K4-156	sp|P11709|BIK1_YEAST	-	monolink	monolink	221111_QE1_ulianaf_YB_03_04.c.08104.08104.3_221111_QE1_ulianaf_YB_03_04.c.08009.08009.3	356	n/a	-	-	1584.78	529.267	3	-2.7	2	12	6.3	0.07	0.49	0.25	0.25	0	0.1	317	0	30.16	0	sp|P11709|BIK1_YEAST:356	NA
221111_QE1_ulianaf_YB_03_04	1	LEEANEKIK-KQLEQLR-a7-b1	sp|P11709|BIK1_YEAST	sp|P11709|BIK1_YEAST	xlink	intra-protein xl	221111_QE1_ulianaf_YB_03_04.c.09853.09853.3_221111_QE1_ulianaf_YB_03_04.c.09753.09753.3	399	329	70	-	2124.18	709.067	3	-0.5	1	3	3.5	0.1	0.22	0.07	0.04	0.04	0.01	165	0.82	14.86	0.343	sp|P11709|BIK1_YEAST:329:x:sp|P11709|BIK1_YEAST:399	NA
221111_QE1_ulianaf_YB_03_04	1	NIEDQFELHKTK-K10-156	sp|P11709|BIK1_YEAST	-	monolink	monolink	221111_QE1_ulianaf_YB_03_04.c.12624.12624.3_221111_QE1_ulianaf_YB_03_04.c.12523.12523.3	345	n/a	-	-	1656.83	553.285	3	-2.7	2	9	5.07	0.14	0.27	0.19	0.19	0	0.08	131	0	19.39	0	sp|P11709|BIK1_YEAST:345	NA
221111_QE1_ulianaf_YB_03_04	1	KQLHYKR-KQLHYK-a1-b1	sp|P11709|BIK1_YEAST	sp|P11709|BIK1_YEAST	xlink	intra-protein xl	221111_QE1_ulianaf_YB_03_04.c.06086.06086.3_221111_QE1_ulianaf_YB_03_04.c.05361.05361.3	229	229	0	-	1925.09	642.706	3	-2.9	1	4	4.48	0.12	0.32	0.12	0.03	0.09	0.02	170	0.8	19.33	0.194	sp|P11709|BIK1_YEAST:229:x:sp|P11709|BIK1_YEAST:229	NA
221111_QE1_ulianaf_YB_03_04	1	EQLKMHNDSLSK-RQQAKQK-a4-b5	sp|P11709|BIK1_YEAST	sp|P11709|BIK1_YEAST	xlink	intra-protein xl	221111_QE1_ulianaf_YB_03_04.c.04912.04912.5_221111_QE1_ulianaf_YB_03_04.c.04881.04881.5	356	281	75	-	2452.28	491.463	5	-4.3	1	6	7.11	0.08	0.63	0.31	0.23	0.08	0.05	373	0.84	35.12	0.03	sp|P11709|BIK1_YEAST:281:x:sp|P11709|BIK1_YEAST:356	NA
221111_QE1_ulianaf_YB_03_04	1	EKEIDHLK-K2-155	sp|P11709|BIK1_YEAST	-	monolink	monolink	221111_QE1_ulianaf_YB_03_04.c.07433.07433.3_221111_QE1_ulianaf_YB_03_04.c.07042.07042.3	263	n/a	-	-	1165.63	389.552	3	-2.5	2	6	6.05	0.01	0.26	0.04	0.04	0	0.03	30	0	18.45	0.022	sp|P11709|BIK1_YEAST:263	NA
221111_QE1_ulianaf_YB_03_04	1	TTMEPLSIPKNR-K10-156	sp|P11709|BIK1_YEAST	-	monolink	monolink	221111_QE1_ulianaf_YB_03_04.c.13433.13433.3_221111_QE1_ulianaf_YB_03_04.c.13241.13241.3	116	n/a	-	-	1541.81	514.944	3	-2.1	1	12	8.51	0.18	0.26	0.41	0.41	0	0.17	237	0	29.1	0	sp|P11709|BIK1_YEAST:116	NA
221111_QE1_ulianaf_YB_03_04	1	NDGSFMGKK-KQLHYK-a8-b1	sp|P11709|BIK1_YEAST	sp|P11709|BIK1_YEAST	xlink	intra-protein xl	221111_QE1_ulianaf_YB_03_04.c.07859.07859.3_221111_QE1_ulianaf_YB_03_04.c.07853.07853.3	72	229	157	-	1935.98	646.336	3	-2.3	3	6	7.21	0.35	0.32	0.28	0.15	0.13	0.05	631	0.87	34.02	0.03	sp|P11709|BIK1_YEAST:229:x:sp|P11709|BIK1_YEAST:72	NA
221111_QE1_ulianaf_YB_03_04	1	KQLHYKR-K6-155	sp|P11709|BIK1_YEAST	-	monolink	monolink	221111_QE1_ulianaf_YB_03_04.c.04086.04086.3_221111_QE1_ulianaf_YB_03_04.c.04012.04012.3	234	n/a	-	-	1126.66	376.56	3	-4.1	1	7	5.87	0.25	0.19	0.1	0.1	0	0.07	37	0.44	17.79	0.022	sp|P11709|BIK1_YEAST:234	NA
221111_QE1_ulianaf_YB_03_04	1	RTTMEPLSIPKNR-K11-155	sp|P11709|BIK1_YEAST	-	monolink	monolink	221111_QE1_ulianaf_YB_03_04.c.11039.11039.3_221111_QE1_ulianaf_YB_03_04.c.10846.10846.3	116	n/a	-	-	1696.92	566.649	3	-2.7	2	16	7.81	0.15	0.47	0.45	0.45	0	0.17	318	0	33.74	0	sp|P11709|BIK1_YEAST:116	NA
221111_QE1_ulianaf_YB_03_04	1	EKEIDHLK-K2-K8	sp|P11709|BIK1_YEAST	-	intralink	intralink	221111_QE1_ulianaf_YB_03_04.c.07081.07081.3_221111_QE1_ulianaf_YB_03_04.c.06956.06956.3	263	269	6	-	1148.61	383.879	3	4.8	1	0	6.15	-0.01	0	0	0	0	0	0	0	12.11	0.083	sp|P11709|BIK1_YEAST:263:x:sp|P11709|BIK1_YEAST:269	NA
221111_QE1_ulianaf_YB_03_04	1	EREQLKMHNDSLSK-K6-K14	sp|P11709|BIK1_YEAST	-	intralink	intralink	221111_QE1_ulianaf_YB_03_04.c.09621.09621.3_221111_QE1_ulianaf_YB_03_04.c.09296.09296.3	356	364	8	-	1851.91	618.31	3	-5	2	1	1.2	0.03	0.03	0.01	0.01	0	0	2	0	3.24	0.236	sp|P11709|BIK1_YEAST:356:x:sp|P11709|BIK1_YEAST:364	NA
221111_QE1_ulianaf_YB_03_04	1	KQLHYKR-K6-156	sp|P11709|BIK1_YEAST	-	monolink	monolink	221111_QE1_ulianaf_YB_03_04.c.05007.05007.3_221111_QE1_ulianaf_YB_03_04.c.04942.04942.3	234	n/a	-	-	1127.64	376.888	3	-4.2	2	8	6.77	0.24	0.19	0.12	0.12	0	0.09	48	0.52	19.87	0	sp|P11709|BIK1_YEAST:234	NA
221111_QE1_ulianaf_YB_03_04	1	KQLEQLR-QQAKQK-a1-b4	sp|P11709|BIK1_YEAST	sp|P11709|BIK1_YEAST	xlink	intra-protein xl	221111_QE1_ulianaf_YB_03_04.c.06368.06368.3_221111_QE1_ulianaf_YB_03_04.c.06345.06345.3	329	281	48	-	1781.01	594.679	3	-1.7	1	7	8.51	0.28	0.42	0.28	0.22	0.07	0.05	337	0.66	33.2	0.03	sp|P11709|BIK1_YEAST:281:x:sp|P11709|BIK1_YEAST:329	NA
221111_QE1_ulianaf_YB_03_06	2	QFFDAENEQLLAVVSQLHEEIKENEER-EKEIDHLKQQLELER-a22-b2	sp|P11709|BIK1_YEAST	sp|P11709|BIK1_YEAST	xlink	intra-protein xl	221111_QE1_ulianaf_YB_03_06.c.13522.13522.6_221111_QE1_ulianaf_YB_03_06.c.13535.13535.6	305	263	42	-	5288.66	882.451	6	1.6	1	2	0.93	0.02	0.09	0.06	0.01	0.05	0.01	45	0.96	4.67	0.237	sp|P11709|BIK1_YEAST:263:x:sp|P11709|BIK1_YEAST:305	NA
221111_QE1_ulianaf_YB_03_06	3	YFQTEYPQSGLFIQLQKVASLIEKASISQTSR-NLSHNQPTGANEDVELLKKQLEQLR-a17-b18	sp|P11709|BIK1_YEAST	sp|P11709|BIK1_YEAST	xlink	intra-protein xl	221111_QE1_ulianaf_YB_03_06.c.10827.10827.5_221111_QE1_ulianaf_YB_03_06.c.10283.10283.5	90	328	238	-	6671.48	1335.3	5	-0.8	1	3	1.13	0.08	-0.06	0.08	0.04	0.04	0.01	131	0	3.7	0.25	sp|P11709|BIK1_YEAST:328:x:sp|P11709|BIK1_YEAST:90	NA
221111_QE1_ulianaf_YB_03_06	2	KANHNTTSDWKPDNGHMNDLNSSEVTIELR-KIGCFIQIPNLGR-a11-b1	sp|P11709|BIK1_YEAST	sp|P11709|BIK1_YEAST	xlink	intra-protein xl	221111_QE1_ulianaf_YB_03_06.c.11609.11609.5_221111_QE1_ulianaf_YB_03_06.c.12434.12434.5	198	25	173	-	5075.52	1016.11	5	4.9	2	3	3.8	0.02	0.26	0.3	0.26	0.03	0.04	546	0.92	23.5	0.05	sp|P11709|BIK1_YEAST:198:x:sp|P11709|BIK1_YEAST:25	NA
221111_QE1_ulianaf_YB_03_06	1	KANHNTTSDWKPDNGHMNDLNSSEVTIELR-KLEEANEKIK-a11-b1	sp|P11709|BIK1_YEAST	sp|P11709|BIK1_YEAST	xlink	intra-protein xl	221111_QE1_ulianaf_YB_03_06.c.12215.12215.4_221111_QE1_ulianaf_YB_03_06.c.12204.12204.4	198	392	194	-	4761.34	1191.34	4	2.7	1	4	4.92	0.09	0.42	0.35	0.29	0.06	0.06	997	0	37.57	0.027	sp|P11709|BIK1_YEAST:198:x:sp|P11709|BIK1_YEAST:392	NA
221111_QE1_ulianaf_YB_03_06	2	KANHNTTSDWKPDNGHMNDLNSSEVTIELR-KLEEANEKIK-a1-b1	sp|P11709|BIK1_YEAST	sp|P11709|BIK1_YEAST	xlink	intra-protein xl	221111_QE1_ulianaf_YB_03_06.c.12215.12215.4_221111_QE1_ulianaf_YB_03_06.c.12204.12204.4	188	392	204	-	4761.34	1191.34	4	2.7	1	4	4.86	0.09	0.41	0.35	0.29	0.06	0.06	997	0	37.28	0.027	sp|P11709|BIK1_YEAST:188:x:sp|P11709|BIK1_YEAST:392	NA
221111_QE1_ulianaf_YB_03_06	3	KANHNTTSDWKPDNGHMNDLNSSEVTIELR-KLEEANEKIK-a11-b8	sp|P11709|BIK1_YEAST	sp|P11709|BIK1_YEAST	xlink	intra-protein xl	221111_QE1_ulianaf_YB_03_06.c.12215.12215.4_221111_QE1_ulianaf_YB_03_06.c.12204.12204.4	198	399	201	-	4761.34	1191.34	4	2.7	1	2	4.42	0.1	0.37	0.34	0.31	0.04	0.05	967	0	34.87	0.027	sp|P11709|BIK1_YEAST:198:x:sp|P11709|BIK1_YEAST:399	NA
221111_QE1_ulianaf_YB_03_06	1	MHNDSLSKEYQNLSKELFLTKPQDSSSEEVASLTK-K8-156	sp|P11709|BIK1_YEAST	-	monolink	monolink	221111_QE1_ulianaf_YB_03_06.c.15762.15762.3_221111_QE1_ulianaf_YB_03_06.c.15761.15761.3	364	n/a	-	-	4139.02	1380.68	3	-2.2	1	25	6.03	0.13	0.37	0.31	0.31	0	0.04	349	0	26.99	0	sp|P11709|BIK1_YEAST:364	NA
221111_QE1_ulianaf_YB_03_06	2	KANHNTTSDWKPDNGHMNDLNSSEVTIELR-MHNDSLSKEYQNLSK-a11-b8	sp|P11709|BIK1_YEAST	sp|P11709|BIK1_YEAST	xlink	intra-protein xl	221111_QE1_ulianaf_YB_03_06.c.13283.13283.5_221111_QE1_ulianaf_YB_03_06.c.13234.13234.5	198	364	166	-	5353.52	1071.71	5	3.4	1	2	3.91	0.03	0.32	0.41	0.41	0.01	0.06	615	0.08	26.41	0.027	sp|P11709|BIK1_YEAST:198:x:sp|P11709|BIK1_YEAST:364	NA
221111_QE1_ulianaf_YB_03_06	1	QKQFFDAENEQLLAVVSQLHEEIK-EIDHLKQQLELER-a2-b6	sp|P11709|BIK1_YEAST	sp|P11709|BIK1_YEAST	xlink	intra-protein xl	221111_QE1_ulianaf_YB_03_06.c.15062.15062.5_221111_QE1_ulianaf_YB_03_06.c.15040.15040.5	283	269	14	-	4630.41	927.09	5	4.2	1	2	1.69	0.03	0.21	0.07	0.06	0.01	0.01	261	0	12.73	0.237	sp|P11709|BIK1_YEAST:269:x:sp|P11709|BIK1_YEAST:283	NA
221111_QE1_ulianaf_YB_03_06	3	AGMFAGVDLLANIGKNDGSFMGKK-EAQLTIEKLQR-a15-b8	sp|P11709|BIK1_YEAST	sp|P11709|BIK1_YEAST	xlink	intra-protein xl	221111_QE1_ulianaf_YB_03_06.c.15208.15208.4_221111_QE1_ulianaf_YB_03_06.c.15878.15878.4	64	225	161	-	3906.02	977.513	4	-5	1	3	2.45	0.01	0.19	0.07	0.04	0.02	0.01	114	0.93	11.13	0.237	sp|P11709|BIK1_YEAST:225:x:sp|P11709|BIK1_YEAST:64	NA
221111_QE1_ulianaf_YB_03_06	2	NDGSFMGKKYFQTEYPQSGLFIQLQK-EIDHLKQQLELER-a8-b6	sp|P11709|BIK1_YEAST	sp|P11709|BIK1_YEAST	xlink	intra-protein xl	221111_QE1_ulianaf_YB_03_06.c.15496.15496.5_221111_QE1_ulianaf_YB_03_06.c.15457.15457.5	72	269	197	-	4841.44	969.296	5	0.5	1	1	1.81	0.02	0.12	0.02	0	0.02	0.01	20	0.98	6.58	0.237	sp|P11709|BIK1_YEAST:269:x:sp|P11709|BIK1_YEAST:72	NA
221111_QE1_ulianaf_YB_03_06	1	NDGSFMGKKYFQTEYPQSGLFIQLQK-MHNDSLSKEYQNLSK-a8-b8	sp|P11709|BIK1_YEAST	sp|P11709|BIK1_YEAST	xlink	intra-protein xl	221111_QE1_ulianaf_YB_03_06.c.13512.13512.4_221111_QE1_ulianaf_YB_03_06.c.12960.12960.4	72	364	292	-	4984.38	1247.1	4	-4.6	3	3	2.02	0.1	0.05	0.14	0.09	0.05	0.02	378	0.69	12.33	0.237	sp|P11709|BIK1_YEAST:364:x:sp|P11709|BIK1_YEAST:72	NA
221111_QE1_ulianaf_YB_03_06	2	NDGSFMGKKYFQTEYPQSGLFIQLQK-MHNDSLSKEYQNLSK-a9-b8	sp|P11709|BIK1_YEAST	sp|P11709|BIK1_YEAST	xlink	intra-protein xl	221111_QE1_ulianaf_YB_03_06.c.13512.13512.4_221111_QE1_ulianaf_YB_03_06.c.12960.12960.4	73	364	291	-	4984.38	1247.1	4	-4.6	3	3	2.01	0.1	0.04	0.14	0.09	0.05	0.02	378	0.69	12.28	0.237	sp|P11709|BIK1_YEAST:364:x:sp|P11709|BIK1_YEAST:73	NA
221111_QE1_ulianaf_YB_03_06	1	KANHNTTSDWKPDNGHMNDLNSSEVTIELR-KLEEANEKIK-a1-b1	sp|P11709|BIK1_YEAST	sp|P11709|BIK1_YEAST	xlink	intra-protein xl	221111_QE1_ulianaf_YB_03_06.c.12191.12191.5_221111_QE1_ulianaf_YB_03_06.c.12182.12182.5	188	392	204	-	4761.32	953.272	5	-1.6	2	2	3.86	-0.01	0.37	0.4	0.31	0.09	0.07	427	0.28	24.13	0.05	sp|P11709|BIK1_YEAST:188:x:sp|P11709|BIK1_YEAST:392	NA
221111_QE1_ulianaf_YB_03_06	2	KANHNTTSDWKPDNGHMNDLNSSEVTIELR-KLEEANEKIK-a11-b1	sp|P11709|BIK1_YEAST	sp|P11709|BIK1_YEAST	xlink	intra-protein xl	221111_QE1_ulianaf_YB_03_06.c.12191.12191.5_221111_QE1_ulianaf_YB_03_06.c.12182.12182.5	198	392	194	-	4761.32	953.272	5	-1.6	2	2	3.87	-0.01	0.37	0.4	0.31	0.09	0.07	427	0.28	24.09	0.05	sp|P11709|BIK1_YEAST:198:x:sp|P11709|BIK1_YEAST:392	NA
221111_QE1_ulianaf_YB_03_06	3	KANHNTTSDWKPDNGHMNDLNSSEVTIELR-KLEEANEKIK-a1-b8	sp|P11709|BIK1_YEAST	sp|P11709|BIK1_YEAST	xlink	intra-protein xl	221111_QE1_ulianaf_YB_03_06.c.12191.12191.5_221111_QE1_ulianaf_YB_03_06.c.12182.12182.5	188	399	211	-	4761.32	953.272	5	-1.6	2	1	3.67	-0.01	0.35	0.39	0.39	0	0.05	413	0.29	22.64	0.05	sp|P11709|BIK1_YEAST:188:x:sp|P11709|BIK1_YEAST:399	NA
221111_QE1_ulianaf_YB_03_06	1	YFQTEYPQSGLFIQLQKVASLIEKASISQTSR-NLSHNQPTGANEDVELLKKQLEQLR-a24-b18	sp|P11709|BIK1_YEAST	sp|P11709|BIK1_YEAST	xlink	intra-protein xl	221111_QE1_ulianaf_YB_03_06.c.10827.10827.5_221111_QE1_ulianaf_YB_03_06.c.10283.10283.5	97	328	231	-	6671.48	1335.3	5	-0.8	1	2	0.98	0.05	-0.04	0.11	0.06	0.05	0.02	188	0	4.9	0.237	sp|P11709|BIK1_YEAST:328:x:sp|P11709|BIK1_YEAST:97	NA
221111_QE1_ulianaf_YB_03_06	1	KANHNTTSDWKPDNGHMNDLNSSEVTIELR-KIGCFIQIPNLGR-a1-b1	sp|P11709|BIK1_YEAST	sp|P11709|BIK1_YEAST	xlink	intra-protein xl	221111_QE1_ulianaf_YB_03_06.c.11609.11609.5_221111_QE1_ulianaf_YB_03_06.c.12434.12434.5	188	25	163	-	5075.52	1016.11	5	4.9	2	3	3.8	0.02	0.27	0.3	0.26	0.03	0.04	546	0.91	23.77	0.05	sp|P11709|BIK1_YEAST:188:x:sp|P11709|BIK1_YEAST:25	NA
221111_QE1_ulianaf_YB_03_06	1	LTNQFSPMDDPKSPTPMRSFR-QLEQLRNIEDQFELHKTK-a12-b16	sp|P11709|BIK1_YEAST	sp|P11709|BIK1_YEAST	xlink	intra-protein xl	221111_QE1_ulianaf_YB_03_06.c.11463.11463.6_221111_QE1_ulianaf_YB_03_06.c.10822.10822.6	134	345	211	-	4857.4	810.574	6	-4.8	2	5	2.22	0.01	0.1	0.07	0.03	0.04	0.01	59	0.91	7.66	0.237	sp|P11709|BIK1_YEAST:134:x:sp|P11709|BIK1_YEAST:345	NA
221111_QE1_ulianaf_YB_03_06	1	IKQLEQAQAQTAVESLPIFDPPAPVDTTAGR-K2-155	sp|P11709|BIK1_YEAST	-	monolink	monolink	221111_QE1_ulianaf_YB_03_06.c.15989.15989.3_221111_QE1_ulianaf_YB_03_06.c.16751.16751.3	401	n/a	-	-	3445.82	1149.61	3	2.4	1	10	5.84	-0.02	0.36	0.5	0.5	0	0.08	195	0	23.71	0	sp|P11709|BIK1_YEAST:401	NA
221111_QE1_ulianaf_YB_03_06	1	AGMFAGVDLLANIGKNDGSFMGKK-EAQLTIEKLQR-a23-b8	sp|P11709|BIK1_YEAST	sp|P11709|BIK1_YEAST	xlink	intra-protein xl	221111_QE1_ulianaf_YB_03_06.c.15208.15208.4_221111_QE1_ulianaf_YB_03_06.c.15878.15878.4	72	225	153	-	3906.02	977.513	4	-5	1	3	2.68	0.01	0.24	0.07	0.04	0.02	0.01	115	0.93	12.61	0.237	sp|P11709|BIK1_YEAST:225:x:sp|P11709|BIK1_YEAST:72	NA
221111_QE1_ulianaf_YB_03_06	3	MHNDSLSKEYQNLSKELFLTKPQDSSSEEVASLTK-K21-156	sp|P11709|BIK1_YEAST	-	monolink	monolink	221111_QE1_ulianaf_YB_03_06.c.15762.15762.3_221111_QE1_ulianaf_YB_03_06.c.15761.15761.3	377	n/a	-	-	4139.02	1380.68	3	-2.2	2	14	4.98	0.07	0.18	0.23	0.23	0	0.03	261	0	18.94	0	sp|P11709|BIK1_YEAST:377	NA
221111_QE1_ulianaf_YB_03_06	2	ENEERNLSHNQPTGANEDVELLKK-EKEIDHLKQQLELER-a23-b2	sp|P11709|BIK1_YEAST	sp|P11709|BIK1_YEAST	xlink	intra-protein xl	221111_QE1_ulianaf_YB_03_06.c.09567.09567.6_221111_QE1_ulianaf_YB_03_06.c.09524.09524.6	328	263	65	-	4808.43	802.412	6	1	1	2	1.46	0.03	0.09	0.06	0.04	0.02	0.01	108	0.99	7.06	0.237	sp|P11709|BIK1_YEAST:263:x:sp|P11709|BIK1_YEAST:328	NA
221111_QE1_ulianaf_YB_03_06	2	QKQFFDAENEQLLAVVSQLHEEIKENEER-TTMEPLSIPKNRSIVR-a2-b10	sp|P11709|BIK1_YEAST	sp|P11709|BIK1_YEAST	xlink	intra-protein xl	221111_QE1_ulianaf_YB_03_06.c.15350.15350.6_221111_QE1_ulianaf_YB_03_06.c.15076.15076.3	283	116	167	-	5478.83	914.146	6	3.1	1	1	0.47	0	0.05	0.01	0	0	0	10	0	2.29	0.263	sp|P11709|BIK1_YEAST:116:x:sp|P11709|BIK1_YEAST:283	NA
221111_QE1_ulianaf_YB_03_06	1	QFFDAENEQLLAVVSQLHEEIKENEER-EKEIDHLKQQLELER-a22-b8	sp|P11709|BIK1_YEAST	sp|P11709|BIK1_YEAST	xlink	intra-protein xl	221111_QE1_ulianaf_YB_03_06.c.13522.13522.6_221111_QE1_ulianaf_YB_03_06.c.13535.13535.6	305	269	36	-	5288.66	882.451	6	1.6	1	2	1.33	0.03	0.07	0.06	0.01	0.05	0.01	47	0.84	5.31	0.237	sp|P11709|BIK1_YEAST:269:x:sp|P11709|BIK1_YEAST:305	NA
221111_QE1_ulianaf_YB_03_06	1	QKQFFDAENEQLLAVVSQLHEEIKENEER-TTMEPLSIPKNRSIVR-a24-b10	sp|P11709|BIK1_YEAST	sp|P11709|BIK1_YEAST	xlink	intra-protein xl	221111_QE1_ulianaf_YB_03_06.c.15350.15350.6_221111_QE1_ulianaf_YB_03_06.c.15076.15076.3	305	116	189	-	5478.83	914.146	6	3.1	1	1	0.87	-0.02	0.11	0.06	0.05	0	0.01	84	0	5.55	0.237	sp|P11709|BIK1_YEAST:116:x:sp|P11709|BIK1_YEAST:305	NA
221111_QE1_ulianaf_YB_03_06	2	YFQTEYPQSGLFIQLQKVASLIEKASISQTSR-NLSHNQPTGANEDVELLKKQLEQLR-a24-b19	sp|P11709|BIK1_YEAST	sp|P11709|BIK1_YEAST	xlink	intra-protein xl	221111_QE1_ulianaf_YB_03_06.c.10827.10827.5_221111_QE1_ulianaf_YB_03_06.c.10283.10283.5	97	329	232	-	6671.48	1335.3	5	-0.8	1	2	0.7	0.04	-0.04	0.1	0.06	0.04	0.02	174	0	4.06	0.25	sp|P11709|BIK1_YEAST:329:x:sp|P11709|BIK1_YEAST:97	NA
221111_QE1_ulianaf_YB_03_06	1	KANHNTTSDWKPDNGHMNDLNSSEVTIELR-VASLIEKASISQTSRR-a1-b7	sp|P11709|BIK1_YEAST	sp|P11709|BIK1_YEAST	xlink	intra-protein xl	221111_QE1_ulianaf_YB_03_06.c.13864.13864.5_221111_QE1_ulianaf_YB_03_06.c.13449.13449.5	188	97	91	-	5305.65	1062.14	5	1.5	2	3	4.25	0.11	0.23	0.24	0.2	0.04	0.04	403	0	21.24	0.073	sp|P11709|BIK1_YEAST:188:x:sp|P11709|BIK1_YEAST:97	NA
221111_QE1_ulianaf_YB_03_06	2	EYQNLSKELFLTKPQDSSSEEVASLTK-EIDHLKQQLELER-a7-b6	sp|P11709|BIK1_YEAST	sp|P11709|BIK1_YEAST	xlink	intra-protein xl	221111_QE1_ulianaf_YB_03_06.c.14303.14303.6_221111_QE1_ulianaf_YB_03_06.c.14294.14294.6	371	269	102	-	4858.46	810.751	6	-3.4	1	5	3.5	0.03	0.2	0.07	0.04	0.04	0.02	124	0	13.59	0.237	sp|P11709|BIK1_YEAST:269:x:sp|P11709|BIK1_YEAST:371	NA
221111_QE1_ulianaf_YB_03_06	1	IKQLEQAQAQTAVESLPIFDPPAPVDTTAGR-KLEEANEK-a2-b1	sp|P11709|BIK1_YEAST	sp|P11709|BIK1_YEAST	xlink	intra-protein xl	221111_QE1_ulianaf_YB_03_06.c.14498.14498.4_221111_QE1_ulianaf_YB_03_06.c.14753.14753.4	401	392	9	-	4388.27	1098.08	4	-1.6	2	5	8.69	0.35	0.47	0.52	0.48	0.04	0.07	364	0	35.4	0.027	sp|P11709|BIK1_YEAST:392:x:sp|P11709|BIK1_YEAST:401	NA
221111_QE1_ulianaf_YB_03_06	2	KANHNTTSDWKPDNGHMNDLNSSEVTIELR-VASLIEKASISQTSRR-a11-b7	sp|P11709|BIK1_YEAST	sp|P11709|BIK1_YEAST	xlink	intra-protein xl	221111_QE1_ulianaf_YB_03_06.c.13864.13864.5_221111_QE1_ulianaf_YB_03_06.c.13449.13449.5	198	97	101	-	5305.65	1062.14	5	1.5	2	3	4.09	0.09	0.24	0.24	0.2	0.04	0.04	403	0	21.11	0.098	sp|P11709|BIK1_YEAST:198:x:sp|P11709|BIK1_YEAST:97	NA
221111_QE1_ulianaf_YB_03_06	2	MHNDSLSKEYQNLSKELFLTKPQDSSSEEVASLTK-K15-156	sp|P11709|BIK1_YEAST	-	monolink	monolink	221111_QE1_ulianaf_YB_03_06.c.15762.15762.3_221111_QE1_ulianaf_YB_03_06.c.15761.15761.3	371	n/a	-	-	4139.02	1380.68	3	-2.2	1	24	6.11	0.13	0.35	0.31	0.31	0	0.04	346	0	26.58	0	sp|P11709|BIK1_YEAST:371	NA
221111_QE1_ulianaf_YB_03_06	1	KANHNTTSDWKPDNGHMNDLNSSEVTIELR-MHNDSLSKEYQNLSK-a1-b8	sp|P11709|BIK1_YEAST	sp|P11709|BIK1_YEAST	xlink	intra-protein xl	221111_QE1_ulianaf_YB_03_06.c.13283.13283.5_221111_QE1_ulianaf_YB_03_06.c.13234.13234.5	188	364	176	-	5353.52	1071.71	5	3.4	1	2	3.86	0.02	0.35	0.41	0.41	0.01	0.06	616	0.07	26.83	0.027	sp|P11709|BIK1_YEAST:188:x:sp|P11709|BIK1_YEAST:364	NA
221111_QE1_ulianaf_YB_03_06	1	EYQNLSKELFLTKPQDSSSEEVASLTK-EIDHLKQQLELER-a13-b6	sp|P11709|BIK1_YEAST	sp|P11709|BIK1_YEAST	xlink	intra-protein xl	221111_QE1_ulianaf_YB_03_06.c.14303.14303.6_221111_QE1_ulianaf_YB_03_06.c.14294.14294.6	377	269	108	-	4858.46	810.751	6	-3.4	1	5	3.95	0.02	0.17	0.08	0.04	0.04	0.02	129	0	14.03	0.237	sp|P11709|BIK1_YEAST:269:x:sp|P11709|BIK1_YEAST:377	NA
221111_QE1_ulianaf_YB_03_07	3	GQLKYVGPVDTKAGMFAGVDLLANIGK-K12-K27	sp|P11709|BIK1_YEAST	-	intralink	intralink	221111_QE1_ulianaf_YB_03_07.c.18650.18650.3_221111_QE1_ulianaf_YB_03_07.c.18625.18625.3	49	64	15	-	2899.55	967.526	3	0.6	1	3	2.1	-0.02	0.09	0.07	0.07	0	0.01	126	0	8.37	0.148	sp|P11709|BIK1_YEAST:49:x:sp|P11709|BIK1_YEAST:64	NA
221111_QE1_ulianaf_YB_03_07	1	IGCFIQIPNLGRGQLKYVGPVDTK-RTTMEPLSIPKNR-a16-b11	sp|P11709|BIK1_YEAST	sp|P11709|BIK1_YEAST	xlink	intra-protein xl	221111_QE1_ulianaf_YB_03_07.c.15646.15646.6_221111_QE1_ulianaf_YB_03_07.c.15416.15416.6	41	116	75	-	4352.36	726.402	6	2.8	2	3	1.82	0.04	0.1	0.05	0.03	0.03	0.01	80	0	7.48	0.237	sp|P11709|BIK1_YEAST:116:x:sp|P11709|BIK1_YEAST:41	NA
221111_QE1_ulianaf_YB_03_07	2	ELFLTKPQDSSSEEVASLTK-KQLEQLR-a6-b1	sp|P11709|BIK1_YEAST	sp|P11709|BIK1_YEAST	xlink	intra-protein xl	221111_QE1_ulianaf_YB_03_07.c.17772.17772.3_221111_QE1_ulianaf_YB_03_07.c.17768.17768.3	377	329	48	-	3259.71	1087.58	3	-3	1	3	3.52	-0.02	0.21	0.19	0.02	0.18	0.06	384	0.52	19.11	0.136	sp|P11709|BIK1_YEAST:329:x:sp|P11709|BIK1_YEAST:377	NA
221111_QE1_ulianaf_YB_03_07	1	EQLKMHNDSLSK-NIEDQFELHKTK-a4-b10	sp|P11709|BIK1_YEAST	sp|P11709|BIK1_YEAST	xlink	intra-protein xl	221111_QE1_ulianaf_YB_03_07.c.09979.09979.5_221111_QE1_ulianaf_YB_03_07.c.09941.09941.5	356	345	11	-	3067.52	614.512	5	-1.8	1	8	5.84	0.1	0.46	0.34	0.23	0.11	0.06	779	0	36.38	0.027	sp|P11709|BIK1_YEAST:345:x:sp|P11709|BIK1_YEAST:356	NA
221111_QE1_ulianaf_YB_03_07	3	EYQNLSKELFLTKPQDSSSEEVASLTK-K13-K27	sp|P11709|BIK1_YEAST	-	intralink	intralink	221111_QE1_ulianaf_YB_03_07.c.18065.18065.3_221111_QE1_ulianaf_YB_03_07.c.17531.17531.3	377	391	14	-	3208.61	1070.55	3	2.7	1	2	0.88	0.02	0.12	0.02	0.02	0	0	7	0.71	4.44	0.158	sp|P11709|BIK1_YEAST:377:x:sp|P11709|BIK1_YEAST:391	NA
221111_QE1_ulianaf_YB_03_07	1	SIVRLTNQFSPMDDPKSPTPMR-EAQLTIEKLQRK-a16-b8	sp|P11709|BIK1_YEAST	sp|P11709|BIK1_YEAST	xlink	intra-protein xl	221111_QE1_ulianaf_YB_03_07.c.16798.16798.5_221111_QE1_ulianaf_YB_03_07.c.16758.16758.5	134	225	91	-	4110.18	823.043	5	3.6	1	4	1.94	0.01	0.06	0.03	0.01	0.01	0.01	57	0	6.15	0.237	sp|P11709|BIK1_YEAST:134:x:sp|P11709|BIK1_YEAST:225	NA
221111_QE1_ulianaf_YB_03_07	2	YFQTEYPQSGLFIQLQKVASLIEK-K24-155	sp|P11709|BIK1_YEAST	-	monolink	monolink	221111_QE1_ulianaf_YB_03_07.c.11386.11386.4_221111_QE1_ulianaf_YB_03_07.c.11667.11667.5	97	n/a	-	-	2984.61	747.159	4	5	1	7	2.48	0.05	0.12	0.06	0.06	0	0.01	29	0	8.34	0.148	sp|P11709|BIK1_YEAST:97	NA
221111_QE1_ulianaf_YB_03_07	2	EYQNLSKELFLTKPQDSSSEEVASLTKK-K7-K27	sp|P11709|BIK1_YEAST	-	intralink	intralink	221111_QE1_ulianaf_YB_03_07.c.15726.15726.3_221111_QE1_ulianaf_YB_03_07.c.15768.15768.3	371	391	20	-	3336.69	1113.24	3	-2	1	10	9.42	0.27	0.17	0.18	0.18	0	0.03	400	0	30.42	0	sp|P11709|BIK1_YEAST:371:x:sp|P11709|BIK1_YEAST:391	NA
221111_QE1_ulianaf_YB_03_07	1	GQLKYVGPVDTKAGMFAGVDLLANIGK-K4-K12	sp|P11709|BIK1_YEAST	-	intralink	intralink	221111_QE1_ulianaf_YB_03_07.c.18650.18650.3_221111_QE1_ulianaf_YB_03_07.c.18625.18625.3	41	49	8	-	2899.55	967.526	3	0.6	1	20	6.98	0.17	0.55	0.42	0.42	0	0.08	770	0	40.79	0	sp|P11709|BIK1_YEAST:41:x:sp|P11709|BIK1_YEAST:49	NA
221111_QE1_ulianaf_YB_03_07	2	GQLKYVGPVDTKAGMFAGVDLLANIGK-K4-K27	sp|P11709|BIK1_YEAST	-	intralink	intralink	221111_QE1_ulianaf_YB_03_07.c.18650.18650.3_221111_QE1_ulianaf_YB_03_07.c.18625.18625.3	41	64	23	-	2899.55	967.526	3	0.6	1	1	6.11	-0.01	0.21	0.03	0.03	0	0	47	0	17.4	0.024	sp|P11709|BIK1_YEAST:41:x:sp|P11709|BIK1_YEAST:64	NA
221111_QE1_ulianaf_YB_03_07	1	EYQNLSKELFLTKPQDSSSEEVASLTKK-TKWAKER-a13-b2	sp|P11709|BIK1_YEAST	sp|P11709|BIK1_YEAST	xlink	intra-protein xl	221111_QE1_ulianaf_YB_03_07.c.15397.15397.4_221111_QE1_ulianaf_YB_03_07.c.15361.15361.4	377	347	30	-	4254.19	1064.56	4	-4.4	1	5	3.83	0.08	0.17	0.05	0.03	0.02	0.01	61	0	12.58	0.237	sp|P11709|BIK1_YEAST:347:x:sp|P11709|BIK1_YEAST:377	NA
221111_QE1_ulianaf_YB_03_07	3	EKEIDHLKQQLELER-EKEIDHLK-a2-b2	sp|P11709|BIK1_YEAST	sp|P11709|BIK1_YEAST	xlink	intra-protein xl	221111_QE1_ulianaf_YB_03_07.c.15736.15736.4_221111_QE1_ulianaf_YB_03_07.c.15687.15687.4	263	263	0	-	3055.63	764.915	4	3.1	1	1	1.08	0	0.09	0.01	0	0	0	4	1	4.08	0.25	sp|P11709|BIK1_YEAST:263:x:sp|P11709|BIK1_YEAST:263	NA
221111_QE1_ulianaf_YB_03_07	1	NLSHNQPTGANEDVELLKK-TTMEPLSIPKNR-a18-b10	sp|P11709|BIK1_YEAST	sp|P11709|BIK1_YEAST	xlink	intra-protein xl	221111_QE1_ulianaf_YB_03_07.c.12202.12202.4_221111_QE1_ulianaf_YB_03_07.c.12188.12188.4	328	116	212	-	3629.86	908.472	4	-3.9	2	8	5.68	0.12	0.36	0.26	0.13	0.13	0.05	699	0	32.34	0.027	sp|P11709|BIK1_YEAST:116:x:sp|P11709|BIK1_YEAST:328	NA
221111_QE1_ulianaf_YB_03_07	1	NLSHNQPTGANEDVELLKK-EQLKMHNDSLSK-a18-b4	sp|P11709|BIK1_YEAST	sp|P11709|BIK1_YEAST	xlink	intra-protein xl	221111_QE1_ulianaf_YB_03_07.c.09587.09587.5_221111_QE1_ulianaf_YB_03_07.c.09605.09605.5	328	356	28	-	3672.84	735.575	5	-1.7	1	12	8.53	0.18	0.38	0.4	0.22	0.18	0.07	896	0	42.37	0.027	sp|P11709|BIK1_YEAST:328:x:sp|P11709|BIK1_YEAST:356	NA
221111_QE1_ulianaf_YB_03_07	1	YFQTEYPQSGLFIQLQKVASLIEK-K17-155	sp|P11709|BIK1_YEAST	-	monolink	monolink	221111_QE1_ulianaf_YB_03_07.c.11386.11386.4_221111_QE1_ulianaf_YB_03_07.c.11667.11667.5	90	n/a	-	-	2984.61	747.159	4	5	1	9	4.31	0.03	0.15	0.07	0.07	0	0.01	34	0	12.49	0.106	sp|P11709|BIK1_YEAST:90	NA
221111_QE1_ulianaf_YB_03_07	1	EKEIDHLKQQLELER-NIEDQFELHKTK-a8-b10	sp|P11709|BIK1_YEAST	sp|P11709|BIK1_YEAST	xlink	intra-protein xl	221111_QE1_ulianaf_YB_03_07.c.13386.13386.5_221111_QE1_ulianaf_YB_03_07.c.12835.12835.5	269	345	76	-	3545.82	710.172	5	-4.3	1	1	1.83	-0.01	0.19	0.02	0.01	0	0	38	0.85	8.32	0.237	sp|P11709|BIK1_YEAST:269:x:sp|P11709|BIK1_YEAST:345	NA
221111_QE1_ulianaf_YB_03_07	1	EYQNLSKELFLTKPQDSSSEEVASLTK-K7-K13	sp|P11709|BIK1_YEAST	-	intralink	intralink	221111_QE1_ulianaf_YB_03_07.c.17296.17296.3_221111_QE1_ulianaf_YB_03_07.c.17531.17531.3	371	377	6	-	3208.61	1070.55	3	3.7	1	13	5.78	-0.02	0.38	0.2	0.2	0	0.04	262	0.37	24.58	0	sp|P11709|BIK1_YEAST:371:x:sp|P11709|BIK1_YEAST:377	NA
221111_QE1_ulianaf_YB_03_07	1	NLSHNQPTGANEDVELLKK-RQQAKQK-a18-b5	sp|P11709|BIK1_YEAST	sp|P11709|BIK1_YEAST	xlink	intra-protein xl	221111_QE1_ulianaf_YB_03_07.c.07377.07377.5_221111_QE1_ulianaf_YB_03_07.c.07334.07334.5	328	281	47	-	3129.66	626.939	5	1.2	1	5	7.35	0.34	0.22	0.47	0.42	0.05	0.07	1095	0.83	40.7	0.027	sp|P11709|BIK1_YEAST:281:x:sp|P11709|BIK1_YEAST:328	NA
221111_QE1_ulianaf_YB_03_07	1	IKQLEQAQAQTAVESLPIFDPPAPVDTTAGR-KIGCFIQIPNLGR-a2-b1	sp|P11709|BIK1_YEAST	sp|P11709|BIK1_YEAST	xlink	intra-protein xl	221111_QE1_ulianaf_YB_03_07.c.16940.16940.5_221111_QE1_ulianaf_YB_03_07.c.16930.16930.5	401	25	376	-	4943.61	989.73	5	-2.3	1	4	2.62	0.03	0.07	0.12	0.05	0.07	0.03	269	0.67	11.88	0.237	sp|P11709|BIK1_YEAST:25:x:sp|P11709|BIK1_YEAST:401	NA
221111_QE1_ulianaf_YB_03_07	1	NLSHNQPTGANEDVELLKK-KQLEQLR-a18-b1	sp|P11709|BIK1_YEAST	sp|P11709|BIK1_YEAST	xlink	intra-protein xl	221111_QE1_ulianaf_YB_03_07.c.10433.10433.3_221111_QE1_ulianaf_YB_03_07.c.10455.10455.3	328	329	1	-	3157.67	1053.57	3	-0.5	1	7	9.2	0.54	0.51	0.44	0.36	0.07	0.07	961	0.87	48.46	0	sp|P11709|BIK1_YEAST:328:x:sp|P11709|BIK1_YEAST:329	NA
221111_QE1_ulianaf_YB_03_07	1	YQRKIGCFIQIPNLGR-KIGCFIQIPNLGR-a4-b1	sp|P11709|BIK1_YEAST	sp|P11709|BIK1_YEAST	xlink	intra-protein xl	221111_QE1_ulianaf_YB_03_07.c.15803.15803.5_221111_QE1_ulianaf_YB_03_07.c.14932.14932.5	25	25	0	-	3614.95	723.998	5	-4.6	1	3	1.49	0.04	0.06	0.04	0.02	0.02	0.01	91	0	5.97	0.237	sp|P11709|BIK1_YEAST:25:x:sp|P11709|BIK1_YEAST:25	NA
221111_QE1_ulianaf_YB_03_07	2	YVGPVDTKAGMFAGVDLLANIGK-GQLKYVGPVDTK-a8-b4	sp|P11709|BIK1_YEAST	sp|P11709|BIK1_YEAST	xlink	intra-protein xl	221111_QE1_ulianaf_YB_03_07.c.15607.15607.5_221111_QE1_ulianaf_YB_03_07.c.15492.15492.5	49	41	8	-	3776.99	756.406	5	-4.3	1	2	2	-0.01	0.11	0.03	0.02	0.01	0.01	38	0	6.97	0.237	sp|P11709|BIK1_YEAST:41:x:sp|P11709|BIK1_YEAST:49	NA
221111_QE1_ulianaf_YB_03_07	1	EYQNLSKELFLTKPQDSSSEEVASLTK-K7-K27	sp|P11709|BIK1_YEAST	-	intralink	intralink	221111_QE1_ulianaf_YB_03_07.c.18065.18065.3_221111_QE1_ulianaf_YB_03_07.c.17531.17531.3	371	391	20	-	3208.61	1070.55	3	2.7	1	2	2.06	0.03	0.08	0.02	0.02	0	0	7	0.51	6.14	0.148	sp|P11709|BIK1_YEAST:371:x:sp|P11709|BIK1_YEAST:391	NA
221111_QE1_ulianaf_YB_03_07	1	EYQNLSKELFLTKPQDSSSEEVASLTKK-K7-K28	sp|P11709|BIK1_YEAST	-	intralink	intralink	221111_QE1_ulianaf_YB_03_07.c.15726.15726.3_221111_QE1_ulianaf_YB_03_07.c.15768.15768.3	371	392	21	-	3336.69	1113.24	3	-2	1	10	9.8	0.29	0.17	0.18	0.18	0	0.03	400	0	31.22	0	sp|P11709|BIK1_YEAST:371:x:sp|P11709|BIK1_YEAST:392	NA
221111_QE1_ulianaf_YB_03_07	1	KYFQTEYPQSGLFIQLQK-TKWAKER-a1-b5	sp|P11709|BIK1_YEAST	sp|P11709|BIK1_YEAST	xlink	intra-protein xl	221111_QE1_ulianaf_YB_03_07.c.12663.12663.4_221111_QE1_ulianaf_YB_03_07.c.11643.11643.4	73	350	277	-	3272.73	819.191	4	3	1	3	2.73	0.01	0.14	0.04	0.02	0.02	0.01	78	0	9.99	0.237	sp|P11709|BIK1_YEAST:350:x:sp|P11709|BIK1_YEAST:73	NA
221111_QE1_ulianaf_YB_03_07	3	EYQNLSKELFLTKPQDSSSEEVASLTKK-K13-K28	sp|P11709|BIK1_YEAST	-	intralink	intralink	221111_QE1_ulianaf_YB_03_07.c.15726.15726.3_221111_QE1_ulianaf_YB_03_07.c.15768.15768.3	377	392	15	-	3336.69	1113.24	3	-2	1	11	6.24	0.21	0.15	0.19	0.19	0	0.03	405	0	23.76	0	sp|P11709|BIK1_YEAST:377:x:sp|P11709|BIK1_YEAST:392	NA
221111_QE1_ulianaf_YB_03_07	3	ELFLTKPQDSSSEEVASLTKKLEEANEK-K6-156	sp|P11709|BIK1_YEAST	-	monolink	monolink	221111_QE1_ulianaf_YB_03_07.c.12119.12119.4_221111_QE1_ulianaf_YB_03_07.c.12107.12107.4	377	n/a	-	-	3305.68	827.427	4	-0.6	1	12	5.61	0	0.28	0.17	0.17	0	0.03	285	0	22.48	0	sp|P11709|BIK1_YEAST:377	NA
221111_QE1_ulianaf_YB_03_07	1	ELFLTKPQDSSSEEVASLTK-EQLKMHNDSLSK-a6-b4	sp|P11709|BIK1_YEAST	sp|P11709|BIK1_YEAST	xlink	intra-protein xl	221111_QE1_ulianaf_YB_03_07.c.11952.11952.5_221111_QE1_ulianaf_YB_03_07.c.12329.12329.5	377	356	21	-	3774.89	755.986	5	0.5	2	2	1.82	0.04	0.17	0.04	0.02	0.02	0.01	28	0.76	7.85	0.237	sp|P11709|BIK1_YEAST:356:x:sp|P11709|BIK1_YEAST:377	NA
221111_QE1_ulianaf_YB_03_07	2	KYFQTEYPQSGLFIQLQK-TKWAKER-a1-b2	sp|P11709|BIK1_YEAST	sp|P11709|BIK1_YEAST	xlink	intra-protein xl	221111_QE1_ulianaf_YB_03_07.c.12663.12663.4_221111_QE1_ulianaf_YB_03_07.c.11643.11643.4	73	347	274	-	3272.73	819.191	4	3	1	3	2.49	0.03	0.14	0.03	0.02	0.02	0.01	60	0	9.08	0.237	sp|P11709|BIK1_YEAST:347:x:sp|P11709|BIK1_YEAST:73	NA
221111_QE1_ulianaf_YB_03_07	1	KANHNTTSDWKPDNGHMNDLNSSEVTIELR-K11-156	sp|P11709|BIK1_YEAST	-	monolink	monolink	221111_QE1_ulianaf_YB_03_07.c.11335.11335.3_221111_QE1_ulianaf_YB_03_07.c.12217.12217.3	198	n/a	-	-	3578.65	1193.89	3	-4.9	2	19	6.36	0.13	0.39	0.31	0.31	0	0.05	763	0	35.64	0	sp|P11709|BIK1_YEAST:198	NA
221111_QE1_ulianaf_YB_03_07	1	YFQTEYPQSGLFIQLQKVASLIEK-NDGSFMGKK-a17-b8	sp|P11709|BIK1_YEAST	sp|P11709|BIK1_YEAST	xlink	intra-protein xl	221111_QE1_ulianaf_YB_03_07.c.14821.14821.4_221111_QE1_ulianaf_YB_03_07.c.14782.14782.4	90	72	18	-	3950.02	988.512	4	0.1	1	5	3.14	0.08	0.2	0.12	0.04	0.08	0.03	412	0	18.53	0.136	sp|P11709|BIK1_YEAST:72:x:sp|P11709|BIK1_YEAST:90	NA
221111_QE1_ulianaf_YB_03_07	2	EYQNLSKELFLTKPQDSSSEEVASLTK-K13-156	sp|P11709|BIK1_YEAST	-	monolink	monolink	221111_QE1_ulianaf_YB_03_07.c.15292.15292.3_221111_QE1_ulianaf_YB_03_07.c.15121.15121.3	377	n/a	-	-	3226.6	1076.54	3	-4.7	4	26	6.87	0.12	0.48	0.29	0.29	0	0.05	395	0.47	31.94	0	sp|P11709|BIK1_YEAST:377	NA
221111_QE1_ulianaf_YB_03_07	3	EYQNLSKELFLTKPQDSSSEEVASLTK-K27-156	sp|P11709|BIK1_YEAST	-	monolink	monolink	221111_QE1_ulianaf_YB_03_07.c.15292.15292.3_221111_QE1_ulianaf_YB_03_07.c.15121.15121.3	391	n/a	-	-	3226.6	1076.54	3	-4.7	2	14	4.22	0.13	0.19	0.11	0.11	0	0.02	147	0.95	15.64	0.048	sp|P11709|BIK1_YEAST:391	NA
221111_QE1_ulianaf_YB_03_07	1	ENEERNLSHNQPTGANEDVELLKK-EKEIDHLK-a23-b2	sp|P11709|BIK1_YEAST	sp|P11709|BIK1_YEAST	xlink	intra-protein xl	221111_QE1_ulianaf_YB_03_07.c.15111.15111.3_221111_QE1_ulianaf_YB_03_07.c.15123.15123.3	328	263	65	-	3911.95	1304.99	3	-0.4	1	3	1.85	0.16	0.18	0.05	0.04	0.01	0.01	79	0.91	9.34	0.237	sp|P11709|BIK1_YEAST:263:x:sp|P11709|BIK1_YEAST:328	NA
221111_QE1_ulianaf_YB_03_07	1	NLSHNQPTGANEDVELLKKQLEQLR-NDGSFMGKK-a19-b8	sp|P11709|BIK1_YEAST	sp|P11709|BIK1_YEAST	xlink	intra-protein xl	221111_QE1_ulianaf_YB_03_07.c.09817.09817.5_221111_QE1_ulianaf_YB_03_07.c.09808.09808.5	329	72	257	-	3994.03	799.814	5	2.1	1	1	1.43	0	0.1	0.04	0.03	0	0	71	0	6.36	0.237	sp|P11709|BIK1_YEAST:329:x:sp|P11709|BIK1_YEAST:72	NA
221111_QE1_ulianaf_YB_03_07	2	NLSHNQPTGANEDVELLKKQLEQLR-NDGSFMGKK-a18-b8	sp|P11709|BIK1_YEAST	sp|P11709|BIK1_YEAST	xlink	intra-protein xl	221111_QE1_ulianaf_YB_03_07.c.09817.09817.5_221111_QE1_ulianaf_YB_03_07.c.09808.09808.5	328	72	256	-	3994.03	799.814	5	2.1	1	1	1.43	0	0.1	0.04	0.03	0	0	71	0	6.36	0.237	sp|P11709|BIK1_YEAST:328:x:sp|P11709|BIK1_YEAST:72	NA
221111_QE1_ulianaf_YB_03_07	2	EKEIDHLKQQLELER-EKEIDHLK-a8-b2	sp|P11709|BIK1_YEAST	sp|P11709|BIK1_YEAST	xlink	intra-protein xl	221111_QE1_ulianaf_YB_03_07.c.15736.15736.4_221111_QE1_ulianaf_YB_03_07.c.15687.15687.4	269	263	6	-	3055.63	764.915	4	3.1	2	1	1.74	0	0.18	0.02	0.01	0	0	13	0.55	7.41	0.237	sp|P11709|BIK1_YEAST:263:x:sp|P11709|BIK1_YEAST:269	NA
221111_QE1_ulianaf_YB_03_07	1	NLSHNQPTGANEDVELLKK-GQLKYVGPVDTK-a18-b4	sp|P11709|BIK1_YEAST	sp|P11709|BIK1_YEAST	xlink	intra-protein xl	221111_QE1_ulianaf_YB_03_07.c.12100.12100.4_221111_QE1_ulianaf_YB_03_07.c.12089.12089.4	328	41	287	-	3547.84	887.969	4	-2.2	3	2	1.91	-0.01	0.16	0.13	0.12	0.01	0.02	175	0	10.47	0.237	sp|P11709|BIK1_YEAST:328:x:sp|P11709|BIK1_YEAST:41	NA
221111_QE1_ulianaf_YB_03_07	1	QKQFFDAENEQLLAVVSQLHEEIK-KIGCFIQIPNLGR-a2-b1	sp|P11709|BIK1_YEAST	sp|P11709|BIK1_YEAST	xlink	intra-protein xl	221111_QE1_ulianaf_YB_03_07.c.17372.17372.5_221111_QE1_ulianaf_YB_03_07.c.17357.17357.5	283	25	258	-	4495.37	900.082	5	3.2	1	5	2.08	0.06	0.13	0.23	0.11	0.12	0.05	495	0	16.54	0.191	sp|P11709|BIK1_YEAST:25:x:sp|P11709|BIK1_YEAST:283	NA
221111_QE1_ulianaf_YB_03_07	1	EKEIDHLK-K2-156	sp|P11709|BIK1_YEAST	-	monolink	monolink	221111_QE1_ulianaf_YB_03_07.c.08521.08521.3_221111_QE1_ulianaf_YB_03_07.c.08446.08446.3	263	n/a	-	-	1166.62	389.88	3	-0.3	4	6	5.86	0.01	0.4	0.09	0.09	0	0.05	58	0	21.86	0	sp|P11709|BIK1_YEAST:263	NA
221111_QE1_ulianaf_YB_03_07	1	KIGCFIQIPNLGRGQLK-KQLHYKR-a1-b1	sp|P11709|BIK1_YEAST	sp|P11709|BIK1_YEAST	xlink	intra-protein xl	221111_QE1_ulianaf_YB_03_07.c.09860.09860.5_221111_QE1_ulianaf_YB_03_07.c.09815.09815.5	25	229	204	-	3050.72	611.152	5	-3.6	1	2	1.77	0.07	0.15	0.06	0.03	0.03	0.01	120	0.84	9.26	0.237	sp|P11709|BIK1_YEAST:229:x:sp|P11709|BIK1_YEAST:25	NA
221111_QE1_ulianaf_YB_03_07	2	EYQNLSKELFLTKPQDSSSEEVASLTKK-TKWAKER-a27-b2	sp|P11709|BIK1_YEAST	sp|P11709|BIK1_YEAST	xlink	intra-protein xl	221111_QE1_ulianaf_YB_03_07.c.15397.15397.4_221111_QE1_ulianaf_YB_03_07.c.15361.15361.4	391	347	44	-	4254.19	1064.56	4	-4.4	1	4	3.38	0.07	0.1	0.03	0.02	0.02	0.01	38	0	9.73	0.237	sp|P11709|BIK1_YEAST:347:x:sp|P11709|BIK1_YEAST:391	NA
221111_QE1_ulianaf_YB_03_07	3	EYQNLSKELFLTKPQDSSSEEVASLTKK-TKWAKER-a7-b2	sp|P11709|BIK1_YEAST	sp|P11709|BIK1_YEAST	xlink	intra-protein xl	221111_QE1_ulianaf_YB_03_07.c.15397.15397.4_221111_QE1_ulianaf_YB_03_07.c.15361.15361.4	371	347	24	-	4254.19	1064.56	4	-4.4	1	4	3.32	0.09	0.09	0.04	0.02	0.02	0.01	45	0	9.7	0.237	sp|P11709|BIK1_YEAST:347:x:sp|P11709|BIK1_YEAST:371	NA
221111_QE1_ulianaf_YB_03_07	2	EYQNLSKELFLTKPQDSSSEEVASLTK-K7-K13	sp|P11709|BIK1_YEAST	-	intralink	intralink	221111_QE1_ulianaf_YB_03_07.c.18065.18065.3_221111_QE1_ulianaf_YB_03_07.c.17531.17531.3	371	377	6	-	3208.61	1070.55	3	2.7	1	4	1.41	0.02	0.13	0.04	0.04	0	0.01	11	0.53	5.91	0.148	sp|P11709|BIK1_YEAST:371:x:sp|P11709|BIK1_YEAST:377	NA
221111_QE1_ulianaf_YB_03_07	1	EREQLKMHNDSLSK-RTTMEPLSIPKNR-a6-b11	sp|P11709|BIK1_YEAST	sp|P11709|BIK1_YEAST	xlink	intra-protein xl	221111_QE1_ulianaf_YB_03_07.c.11585.11585.5_221111_QE1_ulianaf_YB_03_07.c.11507.11507.5	356	116	240	-	3393.76	679.76	5	3.4	1	1	2.61	-0.01	0.26	0.07	0.06	0.01	0.01	169	0.68	13.9	0.237	sp|P11709|BIK1_YEAST:116:x:sp|P11709|BIK1_YEAST:356	NA
221111_QE1_ulianaf_YB_03_07	2	EYQNLSKELFLTKPQDSSSEEVASLTK-K7-156	sp|P11709|BIK1_YEAST	-	monolink	monolink	221111_QE1_ulianaf_YB_03_07.c.15170.15170.4_221111_QE1_ulianaf_YB_03_07.c.14145.14145.4	371	n/a	-	-	3226.62	807.662	4	1.2	3	15	6.24	0.05	0.37	0.24	0.24	0	0.04	432	0.23	28.77	0	sp|P11709|BIK1_YEAST:371	NA
221111_QE1_ulianaf_YB_03_07	1	EYQNLSKELFLTKPQDSSSEEVASLTK-K7-156	sp|P11709|BIK1_YEAST	-	monolink	monolink	221111_QE1_ulianaf_YB_03_07.c.15292.15292.3_221111_QE1_ulianaf_YB_03_07.c.15121.15121.3	371	n/a	-	-	3226.6	1076.54	3	-4.7	4	34	6.78	0.13	0.73	0.35	0.35	0	0.06	470	0.39	38.42	0	sp|P11709|BIK1_YEAST:371	NA
221111_QE1_ulianaf_YB_03_07	2	EKEIDHLK-K8-156	sp|P11709|BIK1_YEAST	-	monolink	monolink	221111_QE1_ulianaf_YB_03_07.c.08521.08521.3_221111_QE1_ulianaf_YB_03_07.c.08446.08446.3	269	n/a	-	-	1166.62	389.88	3	-0.3	4	0	0.53	0.01	0.05	0	0	0	0	0	0	2.04	0.169	sp|P11709|BIK1_YEAST:269	NA
221111_QE1_ulianaf_YB_03_07	2	EREQLKMHNDSLSK-LQRKQLHYK-a6-b4	sp|P11709|BIK1_YEAST	sp|P11709|BIK1_YEAST	xlink	intra-protein xl	221111_QE1_ulianaf_YB_03_07.c.13752.13752.3_221111_QE1_ulianaf_YB_03_07.c.13713.13713.3	356	229	127	-	3064.62	1022.55	3	-0.3	1	4	3.67	0.01	0.32	0.06	0.03	0.03	0.01	30	0.86	14.65	0.191	sp|P11709|BIK1_YEAST:229:x:sp|P11709|BIK1_YEAST:356	NA
221111_QE1_ulianaf_YB_03_07	1	IKQLEQAQAQTAVESLPIFDPPAPVDTTAGR-K2-156	sp|P11709|BIK1_YEAST	-	monolink	monolink	221111_QE1_ulianaf_YB_03_07.c.17938.17938.3_221111_QE1_ulianaf_YB_03_07.c.18575.18575.3	401	n/a	-	-	3446.79	1149.94	3	-2.2	1	20	5.82	0.02	0.43	0.47	0.47	0	0.08	198	0	25.18	0	sp|P11709|BIK1_YEAST:401	NA
221111_QE1_ulianaf_YB_03_07	1	KANHNTTSDWKPDNGHMNDLNSSEVTIELR-K1-156	sp|P11709|BIK1_YEAST	-	monolink	monolink	221111_QE1_ulianaf_YB_03_07.c.11010.11010.4_221111_QE1_ulianaf_YB_03_07.c.10478.10478.4	188	n/a	-	-	3578.66	895.672	4	-3.3	6	25	10.73	0.24	0.33	0.41	0.41	0	0.07	859	0	45.12	0	sp|P11709|BIK1_YEAST:188	NA
221111_QE1_ulianaf_YB_03_07	2	ELFLTKPQDSSSEEVASLTKK-NDGSFMGKK-a6-b8	sp|P11709|BIK1_YEAST	sp|P11709|BIK1_YEAST	xlink	intra-protein xl	221111_QE1_ulianaf_YB_03_07.c.18189.18189.3_221111_QE1_ulianaf_YB_03_07.c.18086.18086.3	377	72	305	-	3456.73	1153.25	3	-1.7	1	1	1.49	-0.02	0.15	0.08	0.07	0	0.01	97	0.87	7.95	0.237	sp|P11709|BIK1_YEAST:377:x:sp|P11709|BIK1_YEAST:72	NA
221111_QE1_ulianaf_YB_03_07	1	KYFQTEYPQSGLFIQLQK-TKWAKER-a1-b2	sp|P11709|BIK1_YEAST	sp|P11709|BIK1_YEAST	xlink	intra-protein xl	221111_QE1_ulianaf_YB_03_07.c.12276.12276.3_221111_QE1_ulianaf_YB_03_07.c.12442.12442.3	73	347	274	-	3272.73	1091.92	3	3	1	3	2.55	0.09	0.18	0.02	0.01	0.02	0.01	69	0.85	10.46	0.237	sp|P11709|BIK1_YEAST:347:x:sp|P11709|BIK1_YEAST:73	NA
221111_QE1_ulianaf_YB_03_07	1	EKEIDHLKQQLELER-RTTMEPLSIPKNR-a8-b11	sp|P11709|BIK1_YEAST	sp|P11709|BIK1_YEAST	xlink	intra-protein xl	221111_QE1_ulianaf_YB_03_07.c.15835.15835.5_221111_QE1_ulianaf_YB_03_07.c.15792.15792.5	269	116	153	-	3586.9	718.387	5	-5	1	3	4.02	-0.02	0.31	0.1	0.09	0.01	0.02	243	0.28	19	0.136	sp|P11709|BIK1_YEAST:116:x:sp|P11709|BIK1_YEAST:269	NA
221111_QE1_ulianaf_YB_03_07	3	KIGCFIQIPNLGRGQLK-KQLHYKR-a1-b6	sp|P11709|BIK1_YEAST	sp|P11709|BIK1_YEAST	xlink	intra-protein xl	221111_QE1_ulianaf_YB_03_07.c.09860.09860.5_221111_QE1_ulianaf_YB_03_07.c.09815.09815.5	25	234	209	-	3050.72	611.152	5	-3.6	1	2	2.19	0.09	0.06	0.04	0.03	0.01	0.01	83	0.91	7.49	0.237	sp|P11709|BIK1_YEAST:234:x:sp|P11709|BIK1_YEAST:25	NA
221111_QE1_ulianaf_YB_03_07	2	EKEIDHLKQQLELER-RTTMEPLSIPKNR-a2-b11	sp|P11709|BIK1_YEAST	sp|P11709|BIK1_YEAST	xlink	intra-protein xl	221111_QE1_ulianaf_YB_03_07.c.15835.15835.5_221111_QE1_ulianaf_YB_03_07.c.15792.15792.5	263	116	147	-	3586.9	718.387	5	-5	1	3	3.58	-0.02	0.25	0.1	0.09	0.01	0.02	243	0.32	16.87	0.191	sp|P11709|BIK1_YEAST:116:x:sp|P11709|BIK1_YEAST:263	NA
221111_QE1_ulianaf_YB_03_07	1	ELFLTKPQDSSSEEVASLTK-KIGCFIQIPNLGR-a6-b1	sp|P11709|BIK1_YEAST	sp|P11709|BIK1_YEAST	xlink	intra-protein xl	221111_QE1_ulianaf_YB_03_07.c.14470.14470.5_221111_QE1_ulianaf_YB_03_07.c.15132.15132.5	377	25	352	-	3861.01	773.209	5	-4.2	1	2	1.25	0	0.12	0.05	0.04	0.01	0.01	54	0.75	6.08	0.237	sp|P11709|BIK1_YEAST:25:x:sp|P11709|BIK1_YEAST:377	NA
221111_QE1_ulianaf_YB_03_07	2	KANHNTTSDWKPDNGHMNDLNSSEVTIELR-K11-156	sp|P11709|BIK1_YEAST	-	monolink	monolink	221111_QE1_ulianaf_YB_03_07.c.11010.11010.4_221111_QE1_ulianaf_YB_03_07.c.10478.10478.4	198	n/a	-	-	3578.66	895.672	4	-3.3	6	19	8.6	0.13	0.38	0.31	0.31	0	0.05	649	0	37.68	0	sp|P11709|BIK1_YEAST:198	NA
221111_QE1_ulianaf_YB_03_07	3	KYFQTEYPQSGLFIQLQK-TKWAKER-a1-b5	sp|P11709|BIK1_YEAST	sp|P11709|BIK1_YEAST	xlink	intra-protein xl	221111_QE1_ulianaf_YB_03_07.c.12276.12276.3_221111_QE1_ulianaf_YB_03_07.c.12442.12442.3	73	350	277	-	3272.73	1091.92	3	3	1	1	1.87	0.06	0.16	0.01	0.01	0	0	30	0.78	7.75	0.237	sp|P11709|BIK1_YEAST:350:x:sp|P11709|BIK1_YEAST:73	NA
221111_QE1_ulianaf_YB_03_07	1	ELFLTKPQDSSSEEVASLTK-KLEEANEK-a6-b1	sp|P11709|BIK1_YEAST	sp|P11709|BIK1_YEAST	xlink	intra-protein xl	221111_QE1_ulianaf_YB_03_07.c.12119.12119.4_221111_QE1_ulianaf_YB_03_07.c.12107.12107.4	377	392	15	-	3305.68	827.427	4	-0.6	1	7	6.24	0	0.6	0.36	0.25	0.1	0.07	591	0.8	36.54	0.027	sp|P11709|BIK1_YEAST:377:x:sp|P11709|BIK1_YEAST:392	NA
221111_QE1_ulianaf_YB_03_07	2	NDGSFMGKKYFQTEYPQSGLFIQLQK-K8-155	sp|P11709|BIK1_YEAST	-	monolink	monolink	221111_QE1_ulianaf_YB_03_07.c.17296.17296.3_221111_QE1_ulianaf_YB_03_07.c.17531.17531.3	72	n/a	-	-	3208.61	1070.55	3	7.6	1	6	1.75	-0.01	0.17	0.08	0.08	0	0.02	108	0.65	9.13	0.148	sp|P11709|BIK1_YEAST:72	NA
221111_QE1_ulianaf_YB_03_07	1	EYQNLSKELFLTKPQDSSSEEVASLTK-K13-156	sp|P11709|BIK1_YEAST	-	monolink	monolink	221111_QE1_ulianaf_YB_03_07.c.15170.15170.4_221111_QE1_ulianaf_YB_03_07.c.14145.14145.4	377	n/a	-	-	3226.62	807.662	4	1.2	3	16	6	0.01	0.42	0.24	0.24	0	0.04	429	0.23	29	0	sp|P11709|BIK1_YEAST:377	NA
221111_QE1_ulianaf_YB_03_07	2	KANHNTTSDWKPDNGHMNDLNSSEVTIELR-K1-156	sp|P11709|BIK1_YEAST	-	monolink	monolink	221111_QE1_ulianaf_YB_03_07.c.11335.11335.3_221111_QE1_ulianaf_YB_03_07.c.12217.12217.3	188	n/a	-	-	3578.65	1193.89	3	-4.9	2	17	6.01	0.14	0.36	0.3	0.3	0	0.05	744	0	33.91	0	sp|P11709|BIK1_YEAST:188	NA
221111_QE1_ulianaf_YB_03_07	3	NDGSFMGKKYFQTEYPQSGLFIQLQK-K9-155	sp|P11709|BIK1_YEAST	-	monolink	monolink	221111_QE1_ulianaf_YB_03_07.c.17296.17296.3_221111_QE1_ulianaf_YB_03_07.c.17531.17531.3	73	n/a	-	-	3208.61	1070.55	3	7.6	1	6	1.71	-0.01	0.14	0.08	0.08	0	0.02	108	0.7	8.4	0.148	sp|P11709|BIK1_YEAST:73	NA
221111_QE1_ulianaf_YB_03_08	1	EAQLTIEKLQR-KQLHYKR-a8-b1	sp|P11709|BIK1_YEAST	sp|P11709|BIK1_YEAST	xlink	intra-protein xl	221111_QE1_ulianaf_YB_03_08.c.09723.09723.5_221111_QE1_ulianaf_YB_03_08.c.09670.09670.5	225	229	4	-	2437.37	488.482	5	-3.8	2	7	8.63	0.15	0.74	0.37	0.22	0.15	0.07	732	0.77	47.22	0	sp|P11709|BIK1_YEAST:225:x:sp|P11709|BIK1_YEAST:229	NA
221111_QE1_ulianaf_YB_03_08	3	EAQLTIEKLQR-KQLHYKR-a8-b6	sp|P11709|BIK1_YEAST	sp|P11709|BIK1_YEAST	xlink	intra-protein xl	221111_QE1_ulianaf_YB_03_08.c.09723.09723.5_221111_QE1_ulianaf_YB_03_08.c.09670.09670.5	225	234	9	-	2437.37	488.482	5	-3.8	2	3	7.53	0.2	0.44	0.25	0.24	0.01	0.04	493	1	34.03	0.027	sp|P11709|BIK1_YEAST:225:x:sp|P11709|BIK1_YEAST:234	NA
221111_QE1_ulianaf_YB_03_08	1	RTTMEPLSIPKNR-EAQLTIEKLQR-a11-b8	sp|P11709|BIK1_YEAST	sp|P11709|BIK1_YEAST	xlink	intra-protein xl	221111_QE1_ulianaf_YB_03_08.c.13581.13581.3_221111_QE1_ulianaf_YB_03_08.c.13546.13546.3	116	225	109	-	3007.64	1003.55	3	-2.4	1	11	10.83	0.51	0.41	0.62	0.32	0.3	0.11	250	0	37.39	0.027	sp|P11709|BIK1_YEAST:116:x:sp|P11709|BIK1_YEAST:225	NA
221111_QE1_ulianaf_YB_03_08	1	EKEIDHLKQQLELER-EKEIDHLK-a8-b2	sp|P11709|BIK1_YEAST	sp|P11709|BIK1_YEAST	xlink	intra-protein xl	221111_QE1_ulianaf_YB_03_08.c.12728.12728.3_221111_QE1_ulianaf_YB_03_08.c.12730.12730.3	269	263	6	-	3055.61	1019.54	3	-2.8	3	12	11.34	0.65	0.41	0.45	0.27	0.18	0.08	1186	0.67	55.11	0	sp|P11709|BIK1_YEAST:263:x:sp|P11709|BIK1_YEAST:269	NA
221111_QE1_ulianaf_YB_03_08	2	EQLKMHNDSLSK-TKWAKER-a4-b2	sp|P11709|BIK1_YEAST	sp|P11709|BIK1_YEAST	xlink	intra-protein xl	221111_QE1_ulianaf_YB_03_08.c.07854.07854.4_221111_QE1_ulianaf_YB_03_08.c.07800.07800.4	356	347	9	-	2484.28	622.078	4	0.1	2	2	5.63	0.16	0.35	0.24	0.19	0.05	0.04	375	0	26.29	0.027	sp|P11709|BIK1_YEAST:347:x:sp|P11709|BIK1_YEAST:356	NA
221111_QE1_ulianaf_YB_03_08	1	EQLKMHNDSLSK-KLEEANEK-a4-b1	sp|P11709|BIK1_YEAST	sp|P11709|BIK1_YEAST	xlink	intra-protein xl	221111_QE1_ulianaf_YB_03_08.c.07120.07120.4_221111_QE1_ulianaf_YB_03_08.c.07071.07071.4	356	392	36	-	2526.26	632.573	4	-1.1	1	8	6.37	0	0.64	0.38	0.21	0.17	0.07	603	0.7	37.94	0.027	sp|P11709|BIK1_YEAST:356:x:sp|P11709|BIK1_YEAST:392	NA
221111_QE1_ulianaf_YB_03_08	3	AGMFAGVDLLANIGKNDGSFMGKK-K23-K24	sp|P11709|BIK1_YEAST	-	intralink	intralink	221111_QE1_ulianaf_YB_03_08.c.09241.09241.5_221111_QE1_ulianaf_YB_03_08.c.08625.08625.5	72	73	1	-	2578.29	516.666	5	-0.8	1	4	1.27	0.01	0.11	0.03	0.03	0	0.01	97	0	6.77	0.148	sp|P11709|BIK1_YEAST:72:x:sp|P11709|BIK1_YEAST:73	NA
221111_QE1_ulianaf_YB_03_08	2	NLSHNQPTGANEDVELLKK-K18-156	sp|P11709|BIK1_YEAST	-	monolink	monolink	221111_QE1_ulianaf_YB_03_08.c.12014.12014.3_221111_QE1_ulianaf_YB_03_08.c.11978.11978.3	328	n/a	-	-	2262.14	755.056	3	-2.7	3	22	9.52	0.19	0.31	0.42	0.42	0	0.11	534	0	36.82	0	sp|P11709|BIK1_YEAST:328	NA
221111_QE1_ulianaf_YB_03_08	1	QFFDAENEQLLAVVSQLHEEIKENEER-K22-156	sp|P11709|BIK1_YEAST	-	monolink	monolink	221111_QE1_ulianaf_YB_03_08.c.18915.18915.3_221111_QE1_ulianaf_YB_03_08.c.18907.18907.3	305	n/a	-	-	3399.66	1134.23	3	2.3	1	35	10.24	0.82	0.16	0.37	0.37	0	0.07	1096	0	46.18	0	sp|P11709|BIK1_YEAST:305	NA
221111_QE1_ulianaf_YB_03_08	2	EAQLTIEKLQR-QQAKQK-a8-b4	sp|P11709|BIK1_YEAST	sp|P11709|BIK1_YEAST	xlink	intra-protein xl	221111_QE1_ulianaf_YB_03_08.c.09667.09667.5_221111_QE1_ulianaf_YB_03_08.c.09580.09580.4	225	281	56	-	2195.22	549.813	4	-2.6	1	3	3.35	0.03	0.09	0.03	0.01	0.02	0.01	34	0	9.24	0.237	sp|P11709|BIK1_YEAST:225:x:sp|P11709|BIK1_YEAST:281	NA
221111_QE1_ulianaf_YB_03_08	2	AGMFAGVDLLANIGKNDGSFMGKK-K15-K23	sp|P11709|BIK1_YEAST	-	intralink	intralink	221111_QE1_ulianaf_YB_03_08.c.09241.09241.5_221111_QE1_ulianaf_YB_03_08.c.08625.08625.5	64	72	8	-	2578.29	516.666	5	-0.8	1	3	1.82	-0.02	0.18	0.03	0.03	0	0.01	78	0	8.96	0.148	sp|P11709|BIK1_YEAST:64:x:sp|P11709|BIK1_YEAST:72	NA
221111_QE1_ulianaf_YB_03_08	1	LTNQFSPMDDPKSPTPMRSFR-K12-155	sp|P11709|BIK1_YEAST	-	monolink	monolink	221111_QE1_ulianaf_YB_03_08.c.16473.16473.4_221111_QE1_ulianaf_YB_03_08.c.16346.16346.4	134	n/a	-	-	2606.27	652.576	4	3.8	3	4	1.62	0	0.08	0.04	0.04	0	0.01	17	0	5.41	0.158	sp|P11709|BIK1_YEAST:134	NA
221111_QE1_ulianaf_YB_03_08	1	EKEIDHLK-EKEIDHLK-a2-b2	sp|P11709|BIK1_YEAST	sp|P11709|BIK1_YEAST	xlink	intra-protein xl	221111_QE1_ulianaf_YB_03_08.c.09004.09004.5_221111_QE1_ulianaf_YB_03_08.c.08965.08965.5	263	263	0	-	2159.14	432.836	5	-2.3	1	8	6.05	-0.01	0.51	0.16	0.08	0.08	0.03	304	0	28.7	0.027	sp|P11709|BIK1_YEAST:263:x:sp|P11709|BIK1_YEAST:263	NA
221111_QE1_ulianaf_YB_03_08	1	EQLKMHNDSLSK-LEEANEKIK-a4-b7	sp|P11709|BIK1_YEAST	sp|P11709|BIK1_YEAST	xlink	intra-protein xl	221111_QE1_ulianaf_YB_03_08.c.17929.17929.3_221111_QE1_ulianaf_YB_03_08.c.17627.17627.3	356	399	43	-	2639.34	880.787	3	-3.3	4	3	3.34	0.1	0.25	0.03	0.01	0.02	0.01	12	0.59	12.44	0.237	sp|P11709|BIK1_YEAST:356:x:sp|P11709|BIK1_YEAST:399	NA
221111_QE1_ulianaf_YB_03_08	1	KIGCFIQIPNLGR-EAQLTIEKLQR-a1-b8	sp|P11709|BIK1_YEAST	sp|P11709|BIK1_YEAST	xlink	intra-protein xl	221111_QE1_ulianaf_YB_03_08.c.17525.17525.3_221111_QE1_ulianaf_YB_03_08.c.17494.17494.3	25	225	200	-	2980.65	994.559	3	0.4	1	12	7.7	0.29	0.54	0.56	0.2	0.36	0.11	915	0.56	45.18	0	sp|P11709|BIK1_YEAST:225:x:sp|P11709|BIK1_YEAST:25	NA
221111_QE1_ulianaf_YB_03_08	2	ELFLTKPQDSSSEEVASLTK-K20-156	sp|P11709|BIK1_YEAST	-	monolink	monolink	221111_QE1_ulianaf_YB_03_08.c.15604.15604.3_221111_QE1_ulianaf_YB_03_08.c.15816.15816.3	391	n/a	-	-	2364.19	789.07	3	-3.3	3	5	1.1	0.02	0.09	0.1	0.1	0	0.02	94	0	6.05	0.148	sp|P11709|BIK1_YEAST:391	NA
221111_QE1_ulianaf_YB_03_08	1	NIEDQFELHKTK-TKWAKER-a10-b2	sp|P11709|BIK1_YEAST	sp|P11709|BIK1_YEAST	xlink	intra-protein xl	221111_QE1_ulianaf_YB_03_08.c.17362.17362.3_221111_QE1_ulianaf_YB_03_08.c.17064.17064.3	345	347	2	-	2556.32	853.115	3	-4.9	2	2	2.25	-0.02	0.19	0.05	0.01	0.04	0.01	75	0	9.86	0.237	sp|P11709|BIK1_YEAST:345:x:sp|P11709|BIK1_YEAST:347	NA
221111_QE1_ulianaf_YB_03_08	1	ELFLTKPQDSSSEEVASLTKK-K20-156	sp|P11709|BIK1_YEAST	-	monolink	monolink	221111_QE1_ulianaf_YB_03_08.c.14114.14114.3_221111_QE1_ulianaf_YB_03_08.c.13116.13116.3	391	n/a	-	-	2492.28	831.769	3	-2.5	1	21	9.03	0.25	0.21	0.34	0.34	0	0.08	356	0.16	30.38	0	sp|P11709|BIK1_YEAST:391	NA
221111_QE1_ulianaf_YB_03_08	1	AGMFAGVDLLANIGKNDGSFMGK-K15-K23	sp|P11709|BIK1_YEAST	-	intralink	intralink	221111_QE1_ulianaf_YB_03_08.c.12906.12906.3_221111_QE1_ulianaf_YB_03_08.c.11969.11969.3	64	72	8	-	2450.2	817.741	3	0.9	3	4	1.66	0.01	0.18	0.02	0.02	0	0	14	0	7.48	0.148	sp|P11709|BIK1_YEAST:64:x:sp|P11709|BIK1_YEAST:72	NA
221111_QE1_ulianaf_YB_03_08	1	NLSHNQPTGANEDVELLKK-K19-156	sp|P11709|BIK1_YEAST	-	monolink	monolink	221111_QE1_ulianaf_YB_03_08.c.12014.12014.3_221111_QE1_ulianaf_YB_03_08.c.11978.11978.3	329	n/a	-	-	2262.14	755.056	3	-2.7	3	23	10.3	0.2	0.29	0.43	0.43	0	0.11	541	0	38.19	0	sp|P11709|BIK1_YEAST:329	NA
221111_QE1_ulianaf_YB_03_08	1	AGMFAGVDLLANIGKNDGSFMGKK-K15-K24	sp|P11709|BIK1_YEAST	-	intralink	intralink	221111_QE1_ulianaf_YB_03_08.c.09241.09241.5_221111_QE1_ulianaf_YB_03_08.c.08625.08625.5	64	73	9	-	2578.29	516.666	5	-0.8	1	3	1.83	-0.02	0.18	0.03	0.03	0	0.01	78	0	8.99	0.148	sp|P11709|BIK1_YEAST:64:x:sp|P11709|BIK1_YEAST:73	NA
221111_QE1_ulianaf_YB_03_08	1	KIGCFIQIPNLGR-TTMEPLSIPKNR-a1-b10	sp|P11709|BIK1_YEAST	sp|P11709|BIK1_YEAST	xlink	intra-protein xl	221111_QE1_ulianaf_YB_03_08.c.17481.17481.4_221111_QE1_ulianaf_YB_03_08.c.17455.17455.4	25	116	91	-	3038.63	760.666	4	-2.8	1	7	5.59	0.1	0.36	0.35	0.27	0.08	0.06	318	0.57	25.4	0.05	sp|P11709|BIK1_YEAST:116:x:sp|P11709|BIK1_YEAST:25	NA
221111_QE1_ulianaf_YB_03_08	2	NLSHNQPTGANEDVELLKK-K19-155	sp|P11709|BIK1_YEAST	-	monolink	monolink	221111_QE1_ulianaf_YB_03_08.c.09467.09467.4_221111_QE1_ulianaf_YB_03_08.c.09649.09649.4	329	n/a	-	-	2261.16	566.298	4	-2.8	1	5	1.67	0.03	0.15	0.05	0.05	0	0.01	55	0	7.84	0.148	sp|P11709|BIK1_YEAST:329	NA
221111_QE1_ulianaf_YB_03_08	2	EKEIDHLKQQLELER-K2-155	sp|P11709|BIK1_YEAST	-	monolink	monolink	221111_QE1_ulianaf_YB_03_08.c.13131.13131.3_221111_QE1_ulianaf_YB_03_08.c.13115.13115.3	263	n/a	-	-	2062.1	688.375	3	-2.6	2	8	4.93	0.05	0.23	0.17	0.17	0	0.06	391	0.24	22.41	0	sp|P11709|BIK1_YEAST:263	NA
221111_QE1_ulianaf_YB_03_08	2	ELFLTKPQDSSSEEVASLTKK-K20-K21	sp|P11709|BIK1_YEAST	-	intralink	intralink	221111_QE1_ulianaf_YB_03_08.c.16371.16371.3_221111_QE1_ulianaf_YB_03_08.c.16600.16600.3	391	392	1	-	2474.28	825.768	3	0	1	6	2.68	0	0.15	0.04	0.04	0	0.01	34	0.41	9.23	0.148	sp|P11709|BIK1_YEAST:391:x:sp|P11709|BIK1_YEAST:392	NA
221111_QE1_ulianaf_YB_03_08	3	KLEEANEKIK-KQLEQLR-a1-b1	sp|P11709|BIK1_YEAST	sp|P11709|BIK1_YEAST	xlink	intra-protein xl	221111_QE1_ulianaf_YB_03_08.c.08879.08879.4_221111_QE1_ulianaf_YB_03_08.c.08860.08860.4	392	329	63	-	2252.27	564.075	4	-2.3	1	8	8.17	0.2	0.35	0.35	0.1	0.25	0.07	314	0.9	30.66	0.027	sp|P11709|BIK1_YEAST:329:x:sp|P11709|BIK1_YEAST:392	NA
221111_QE1_ulianaf_YB_03_08	1	NLSHNQPTGANEDVELLKK-K18-155	sp|P11709|BIK1_YEAST	-	monolink	monolink	221111_QE1_ulianaf_YB_03_08.c.09467.09467.4_221111_QE1_ulianaf_YB_03_08.c.09649.09649.4	328	n/a	-	-	2261.16	566.298	4	-2.8	1	5	1.74	0.03	0.16	0.05	0.05	0	0.01	55	0	8.19	0.148	sp|P11709|BIK1_YEAST:328	NA
221111_QE1_ulianaf_YB_03_08	1	ELFLTKPQDSSSEEVASLTK-K6-K20	sp|P11709|BIK1_YEAST	-	intralink	intralink	221111_QE1_ulianaf_YB_03_08.c.18331.18331.3_221111_QE1_ulianaf_YB_03_08.c.18048.18048.3	377	391	14	-	2346.2	783.073	3	4.7	2	2	3.15	0.01	0.27	0.03	0.03	0	0.01	37	0.26	12.64	0.106	sp|P11709|BIK1_YEAST:377:x:sp|P11709|BIK1_YEAST:391	NA
221111_QE1_ulianaf_YB_03_08	1	YVGPVDTKAGMFAGVDLLANIGK-K8-K23	sp|P11709|BIK1_YEAST	-	intralink	intralink	221111_QE1_ulianaf_YB_03_08.c.16203.16203.3_221111_QE1_ulianaf_YB_03_08.c.16542.16542.3	49	64	15	-	2473.29	825.438	3	-1.2	2	3	2.11	0.08	0.09	0.11	0.11	0	0.02	184	0.81	9.95	0.148	sp|P11709|BIK1_YEAST:49:x:sp|P11709|BIK1_YEAST:64	NA
221111_QE1_ulianaf_YB_03_08	1	EAQLTIEKLQR-KQLHYK-a8-b1	sp|P11709|BIK1_YEAST	sp|P11709|BIK1_YEAST	xlink	intra-protein xl	221111_QE1_ulianaf_YB_03_08.c.10811.10811.3_221111_QE1_ulianaf_YB_03_08.c.10556.10556.3	225	229	4	-	2281.27	761.433	3	-2.3	3	5	7.24	0.22	0.48	0.34	0.28	0.05	0.05	581	0.8	36.24	0.027	sp|P11709|BIK1_YEAST:225:x:sp|P11709|BIK1_YEAST:229	NA
221111_QE1_ulianaf_YB_03_08	2	ENEERNLSHNQPTGANEDVELLKK-K23-155	sp|P11709|BIK1_YEAST	-	monolink	monolink	221111_QE1_ulianaf_YB_03_08.c.14154.14154.3_221111_QE1_ulianaf_YB_03_08.c.14041.14041.4	328	n/a	-	-	2918.44	730.618	4	1.5	1	3	0.67	0.01	0.05	0.02	0.02	0	0	11	0	2.58	0.169	sp|P11709|BIK1_YEAST:328	NA
221111_QE1_ulianaf_YB_03_08	2	VASLIEKASISQTSR-EIDHLKQQLELERR-a7-b6	sp|P11709|BIK1_YEAST	sp|P11709|BIK1_YEAST	xlink	intra-protein xl	221111_QE1_ulianaf_YB_03_08.c.15117.15117.3_221111_QE1_ulianaf_YB_03_08.c.15987.15987.4	97	269	172	-	3532.92	884.237	4	-0.8	1	1	1.11	-0.01	0.05	0.01	0.01	0.01	0	4	0	3.33	0.25	sp|P11709|BIK1_YEAST:269:x:sp|P11709|BIK1_YEAST:97	NA
221111_QE1_ulianaf_YB_03_08	2	KLEEANEKIK-KLEEANEKIK-a8-b8	sp|P11709|BIK1_YEAST	sp|P11709|BIK1_YEAST	xlink	intra-protein xl	221111_QE1_ulianaf_YB_03_08.c.13109.13109.4_221111_QE1_ulianaf_YB_03_08.c.13901.13901.4	399	399	0	-	2539.42	635.862	4	2.6	1	2	1.79	0.01	0.26	0.02	0.01	0.01	0	11	0.98	9.41	0.237	sp|P11709|BIK1_YEAST:399:x:sp|P11709|BIK1_YEAST:399	NA
221111_QE1_ulianaf_YB_03_08	3	EQLKMHNDSLSK-TKWAKER-a4-b2	sp|P11709|BIK1_YEAST	sp|P11709|BIK1_YEAST	xlink	intra-protein xl	221111_QE1_ulianaf_YB_03_08.c.10774.10774.4_221111_QE1_ulianaf_YB_03_08.c.10679.10679.4	356	347	9	-	2484.29	622.081	4	4.8	1	0	1.99	0.05	0.14	0.03	0.03	0	0	64	0.93	8.11	0.237	sp|P11709|BIK1_YEAST:347:x:sp|P11709|BIK1_YEAST:356	NA
221111_QE1_ulianaf_YB_03_08	3	NLSHNQPTGANEDVELLKK-TKWAKER-a18-b2	sp|P11709|BIK1_YEAST	sp|P11709|BIK1_YEAST	xlink	intra-protein xl	221111_QE1_ulianaf_YB_03_08.c.13991.13991.4_221111_QE1_ulianaf_YB_03_08.c.14194.14194.4	328	347	19	-	3161.64	791.417	4	-3.6	1	1	1.97	0.11	0.28	0.09	0.07	0.02	0.02	169	0.79	13.44	0.237	sp|P11709|BIK1_YEAST:328:x:sp|P11709|BIK1_YEAST:347	NA
221111_QE1_ulianaf_YB_03_08	2	TTMEPLSIPKNRSIVR-KLEEANEK-a10-b1	sp|P11709|BIK1_YEAST	sp|P11709|BIK1_YEAST	xlink	intra-protein xl	221111_QE1_ulianaf_YB_03_08.c.10024.10024.5_221111_QE1_ulianaf_YB_03_08.c.10015.10015.5	116	392	276	-	2938.57	588.723	5	-1.7	1	2	3.29	0.04	0.22	0.09	0.02	0.07	0.02	209	0.6	15.3	0.191	sp|P11709|BIK1_YEAST:116:x:sp|P11709|BIK1_YEAST:392	NA
221111_QE1_ulianaf_YB_03_08	1	ANHNTTSDWKPDNGHMNDLNSSEVTIELR-K10-155	sp|P11709|BIK1_YEAST	-	monolink	monolink	221111_QE1_ulianaf_YB_03_08.c.13180.13180.3_221111_QE1_ulianaf_YB_03_08.c.13159.13159.3	198	n/a	-	-	3449.59	1150.87	3	-1.1	1	36	8.53	0.27	0.57	0.45	0.45	0	0.08	1362	0	55.28	0	sp|P11709|BIK1_YEAST:198	NA
221111_QE1_ulianaf_YB_03_08	2	NIEDQFELHKTK-TKWAKER-a10-b5	sp|P11709|BIK1_YEAST	sp|P11709|BIK1_YEAST	xlink	intra-protein xl	221111_QE1_ulianaf_YB_03_08.c.17362.17362.3_221111_QE1_ulianaf_YB_03_08.c.17064.17064.3	345	350	5	-	2556.32	853.115	3	-4.9	2	1	1.79	-0.02	0.13	0.03	0.01	0.02	0.01	49	0	7.23	0.237	sp|P11709|BIK1_YEAST:345:x:sp|P11709|BIK1_YEAST:350	NA
221111_QE1_ulianaf_YB_03_08	2	EKEIDHLKQQLELER-EKEIDHLK-a2-b2	sp|P11709|BIK1_YEAST	sp|P11709|BIK1_YEAST	xlink	intra-protein xl	221111_QE1_ulianaf_YB_03_08.c.12728.12728.3_221111_QE1_ulianaf_YB_03_08.c.12730.12730.3	263	263	0	-	3055.61	1019.54	3	-2.8	2	12	9.3	0.41	0.25	0.32	0.16	0.16	0.06	849	0.9	40.73	0.027	sp|P11709|BIK1_YEAST:263:x:sp|P11709|BIK1_YEAST:263	NA
221111_QE1_ulianaf_YB_03_08	1	KLEEANEKIK-KQLEQLR-a8-b1	sp|P11709|BIK1_YEAST	sp|P11709|BIK1_YEAST	xlink	intra-protein xl	221111_QE1_ulianaf_YB_03_08.c.08879.08879.4_221111_QE1_ulianaf_YB_03_08.c.08860.08860.4	399	329	70	-	2252.27	564.075	4	-2.3	1	8	8.58	0.11	0.54	0.34	0.07	0.28	0.07	308	0.88	35.27	0.027	sp|P11709|BIK1_YEAST:329:x:sp|P11709|BIK1_YEAST:399	NA
221111_QE1_ulianaf_YB_03_08	1	VASLIEKASISQTSRR-EIDHLKQQLELER-a7-b6	sp|P11709|BIK1_YEAST	sp|P11709|BIK1_YEAST	xlink	intra-protein xl	221111_QE1_ulianaf_YB_03_08.c.15117.15117.3_221111_QE1_ulianaf_YB_03_08.c.15987.15987.4	97	269	172	-	3532.92	884.237	4	-0.8	1	1	1.46	-0.01	0.17	0.03	0.02	0.01	0.01	11	0.5	6.69	0.237	sp|P11709|BIK1_YEAST:269:x:sp|P11709|BIK1_YEAST:97	NA
221111_QE1_ulianaf_YB_03_08	1	TTMEPLSIPKNRSIVR-TKWAKER-a10-b5	sp|P11709|BIK1_YEAST	sp|P11709|BIK1_YEAST	xlink	intra-protein xl	221111_QE1_ulianaf_YB_03_08.c.18255.18255.4_221111_QE1_ulianaf_YB_03_08.c.18414.18414.4	116	350	234	-	2896.59	725.156	4	-0.5	1	2	2.46	0.03	0.16	0.05	0.01	0.03	0.01	54	0	9.41	0.237	sp|P11709|BIK1_YEAST:116:x:sp|P11709|BIK1_YEAST:350	NA
221111_QE1_ulianaf_YB_03_08	1	EKEIDHLKQQLELER-K8-155	sp|P11709|BIK1_YEAST	-	monolink	monolink	221111_QE1_ulianaf_YB_03_08.c.13131.13131.3_221111_QE1_ulianaf_YB_03_08.c.13115.13115.3	269	n/a	-	-	2062.1	688.375	3	-2.6	2	19	8.74	0.23	0.39	0.33	0.33	0	0.11	749	0.13	40.94	0	sp|P11709|BIK1_YEAST:269	NA
221111_QE1_ulianaf_YB_03_08	1	EAQLTIEKLQR-EKEIDHLK-a8-b2	sp|P11709|BIK1_YEAST	sp|P11709|BIK1_YEAST	xlink	intra-protein xl	221111_QE1_ulianaf_YB_03_08.c.11787.11787.4_221111_QE1_ulianaf_YB_03_08.c.11782.11782.4	225	263	38	-	2476.34	620.094	4	-3.8	1	7	8.42	0.2	0.5	0.24	0.16	0.08	0.04	284	0.69	33.43	0.027	sp|P11709|BIK1_YEAST:225:x:sp|P11709|BIK1_YEAST:263	NA
221111_QE1_ulianaf_YB_03_08	1	KIGCFIQIPNLGR-KQLHYK-a1-b1	sp|P11709|BIK1_YEAST	sp|P11709|BIK1_YEAST	xlink	intra-protein xl	221111_QE1_ulianaf_YB_03_08.c.14058.14058.5_221111_QE1_ulianaf_YB_03_08.c.14086.14086.5	25	229	204	-	2468.36	494.681	5	-3	1	5	8.59	0.14	0.48	0.32	0.29	0.04	0.05	235	0.91	32.36	0.027	sp|P11709|BIK1_YEAST:229:x:sp|P11709|BIK1_YEAST:25	NA
221111_QE1_ulianaf_YB_03_08	1	MHNDSLSKEYQNLSK-KLEEANEK-a8-b1	sp|P11709|BIK1_YEAST	sp|P11709|BIK1_YEAST	xlink	intra-protein xl	221111_QE1_ulianaf_YB_03_08.c.11942.11942.4_221111_QE1_ulianaf_YB_03_08.c.12683.12683.4	364	392	28	-	2890.41	723.61	4	2.4	1	4	3.8	0	0.38	0.06	0.03	0.03	0.01	60	0.78	16.8	0.191	sp|P11709|BIK1_YEAST:364:x:sp|P11709|BIK1_YEAST:392	NA
221111_QE1_ulianaf_YB_03_08	1	NLSHNQPTGANEDVELLKK-TKWAKER-a18-b5	sp|P11709|BIK1_YEAST	sp|P11709|BIK1_YEAST	xlink	intra-protein xl	221111_QE1_ulianaf_YB_03_08.c.13991.13991.4_221111_QE1_ulianaf_YB_03_08.c.14194.14194.4	328	350	22	-	3161.64	791.417	4	-3.6	1	3	3.08	0.17	0.34	0.16	0.07	0.08	0.04	280	0.72	19.33	0.136	sp|P11709|BIK1_YEAST:328:x:sp|P11709|BIK1_YEAST:350	NA
221111_QE1_ulianaf_YB_03_08	1	NLSHNQPTGANEDVELLKK-K18-156	sp|P11709|BIK1_YEAST	-	monolink	monolink	221111_QE1_ulianaf_YB_03_08.c.10592.10592.4_221111_QE1_ulianaf_YB_03_08.c.10542.10542.4	328	n/a	-	-	2262.14	566.544	4	-2.1	2	1	0.38	-0.02	0.08	0.01	0.01	0	0	12	0	2.64	0.169	sp|P11709|BIK1_YEAST:328	NA
221111_QE1_ulianaf_YB_03_08	1	EQLKMHNDSLSK-TKWAKER-a4-b5	sp|P11709|BIK1_YEAST	sp|P11709|BIK1_YEAST	xlink	intra-protein xl	221111_QE1_ulianaf_YB_03_08.c.07854.07854.4_221111_QE1_ulianaf_YB_03_08.c.07800.07800.4	356	350	6	-	2484.28	622.078	4	0.1	2	3	6.34	0.14	0.32	0.26	0.19	0.06	0.04	399	0	27.35	0.027	sp|P11709|BIK1_YEAST:350:x:sp|P11709|BIK1_YEAST:356	NA
221111_QE1_ulianaf_YB_03_08	1	ANHNTTSDWKPDNGHMNDLNSSEVTIELR-K10-156	sp|P11709|BIK1_YEAST	-	monolink	monolink	221111_QE1_ulianaf_YB_03_08.c.14026.14026.4_221111_QE1_ulianaf_YB_03_08.c.13981.13981.4	198	n/a	-	-	3450.56	863.648	4	-4.2	5	25	7.08	0.1	0.5	0.41	0.41	0	0.07	712	0	38.51	0	sp|P11709|BIK1_YEAST:198	NA
221111_QE1_ulianaf_YB_03_08	1	TTMEPLSIPKNR-RQQAKQK-a10-b5	sp|P11709|BIK1_YEAST	sp|P11709|BIK1_YEAST	xlink	intra-protein xl	221111_QE1_ulianaf_YB_03_08.c.08790.08790.3_221111_QE1_ulianaf_YB_03_08.c.08741.08741.3	116	281	165	-	2409.31	804.112	3	-2.1	1	3	7.04	0.38	0.3	0.45	0.45	0	0.07	476	0.89	30.61	0.027	sp|P11709|BIK1_YEAST:116:x:sp|P11709|BIK1_YEAST:281	NA
221111_QE1_ulianaf_YB_03_08	1	ENEERNLSHNQPTGANEDVELLKK-K24-155	sp|P11709|BIK1_YEAST	-	monolink	monolink	221111_QE1_ulianaf_YB_03_08.c.14154.14154.3_221111_QE1_ulianaf_YB_03_08.c.14041.14041.4	329	n/a	-	-	2918.44	730.618	4	1.5	1	4	0.95	0.03	0.04	0.03	0.03	0	0.01	14	0	3.2	0.169	sp|P11709|BIK1_YEAST:329	NA
221111_QE1_ulianaf_YB_03_08	1	LEEANEKIK-KQLEQLR-a7-b1	sp|P11709|BIK1_YEAST	sp|P11709|BIK1_YEAST	xlink	intra-protein xl	221111_QE1_ulianaf_YB_03_08.c.09521.09521.4_221111_QE1_ulianaf_YB_03_08.c.09465.09465.4	399	329	70	-	2124.17	532.051	4	-3	1	7	6.89	0.14	0.45	0.26	0.07	0.19	0.05	303	0.77	29.51	0.027	sp|P11709|BIK1_YEAST:329:x:sp|P11709|BIK1_YEAST:399	NA
221111_QE1_ulianaf_YB_03_08	2	EQLKMHNDSLSK-TKWAKER-a4-b5	sp|P11709|BIK1_YEAST	sp|P11709|BIK1_YEAST	xlink	intra-protein xl	221111_QE1_ulianaf_YB_03_08.c.10774.10774.4_221111_QE1_ulianaf_YB_03_08.c.10679.10679.4	356	350	6	-	2484.29	622.081	4	4.8	1	1	2.6	0.05	0.19	0.03	0.03	0	0	71	0.7	10.73	0.237	sp|P11709|BIK1_YEAST:350:x:sp|P11709|BIK1_YEAST:356	NA
221111_QE1_ulianaf_YB_03_08	1	KLEEANEK-KQLEQLR-a1-b1	sp|P11709|BIK1_YEAST	sp|P11709|BIK1_YEAST	xlink	intra-protein xl	221111_QE1_ulianaf_YB_03_08.c.08139.08139.3_221111_QE1_ulianaf_YB_03_08.c.08075.08075.3	392	329	63	-	2011.1	671.373	3	0.6	4	7	7.65	0.18	0.61	0.33	0.14	0.19	0.06	420	0.73	36.84	0.027	sp|P11709|BIK1_YEAST:329:x:sp|P11709|BIK1_YEAST:392	NA
221111_QE1_ulianaf_YB_03_08	1	KYFQTEYPQSGLFIQLQK-K1-156	sp|P11709|BIK1_YEAST	-	monolink	monolink	221111_QE1_ulianaf_YB_03_08.c.18304.18304.3_221111_QE1_ulianaf_YB_03_08.c.18318.18318.3	73	n/a	-	-	2373.22	792.082	3	-1.5	2	19	7.89	0.16	0.6	0.31	0.31	0	0.09	554	0.09	39.89	0	sp|P11709|BIK1_YEAST:73	NA
221111_QE1_ulianaf_YB_03_08	1	ELFLTKPQDSSSEEVASLTK-K6-156	sp|P11709|BIK1_YEAST	-	monolink	monolink	221111_QE1_ulianaf_YB_03_08.c.15604.15604.3_221111_QE1_ulianaf_YB_03_08.c.15816.15816.3	377	n/a	-	-	2364.19	789.07	3	-3.3	3	12	5.85	0.03	0.41	0.22	0.22	0	0.06	211	0	24.95	0	sp|P11709|BIK1_YEAST:377	NA
221111_QE1_ulianaf_YB_03_08	1	KIGCFIQIPNLGR-GQLKYVGPVDTK-a1-b4	sp|P11709|BIK1_YEAST	sp|P11709|BIK1_YEAST	xlink	intra-protein xl	221111_QE1_ulianaf_YB_03_08.c.16681.16681.3_221111_QE1_ulianaf_YB_03_08.c.16648.16648.3	25	41	16	-	2956.61	986.545	3	-2.9	1	12	6.44	0.07	0.62	0.58	0.35	0.22	0.1	522	0.54	36.82	0.027	sp|P11709|BIK1_YEAST:25:x:sp|P11709|BIK1_YEAST:41	NA
221111_QE1_ulianaf_YB_03_08	2	NLSHNQPTGANEDVELLKK-K19-156	sp|P11709|BIK1_YEAST	-	monolink	monolink	221111_QE1_ulianaf_YB_03_08.c.10592.10592.4_221111_QE1_ulianaf_YB_03_08.c.10542.10542.4	329	n/a	-	-	2262.14	566.544	4	-2.1	2	1	0.35	-0.02	0.07	0.01	0.01	0	0	12	0	2.44	0.169	sp|P11709|BIK1_YEAST:329	NA
221111_QE1_ulianaf_YB_03_08	2	TTMEPLSIPKNRSIVR-TKWAKER-a10-b2	sp|P11709|BIK1_YEAST	sp|P11709|BIK1_YEAST	xlink	intra-protein xl	221111_QE1_ulianaf_YB_03_08.c.18255.18255.4_221111_QE1_ulianaf_YB_03_08.c.18414.18414.4	116	347	231	-	2896.59	725.156	4	-0.5	1	2	2.22	0.05	0.17	0.03	0.01	0.01	0.01	33	0	8.72	0.237	sp|P11709|BIK1_YEAST:116:x:sp|P11709|BIK1_YEAST:347	NA
221111_QE1_ulianaf_YB_03_08	3	ELFLTKPQDSSSEEVASLTKK-K6-156	sp|P11709|BIK1_YEAST	-	monolink	monolink	221111_QE1_ulianaf_YB_03_08.c.14114.14114.3_221111_QE1_ulianaf_YB_03_08.c.13116.13116.3	377	n/a	-	-	2492.28	831.769	3	-2.5	1	9	2.52	0.13	0.18	0.12	0.12	0	0.03	126	0.4	11.69	0.106	sp|P11709|BIK1_YEAST:377	NA
221111_QE1_ulianaf_YB_03_08	1	RTTMEPLSIPKNR-RQQAKQK-a11-b5	sp|P11709|BIK1_YEAST	sp|P11709|BIK1_YEAST	xlink	intra-protein xl	221111_QE1_ulianaf_YB_03_08.c.07965.07965.5_221111_QE1_ulianaf_YB_03_08.c.07912.07912.5	116	281	165	-	2565.42	514.091	5	0.3	1	3	8.79	0.25	0.38	0.51	0.5	0.01	0.07	771	0.86	40.84	0.027	sp|P11709|BIK1_YEAST:116:x:sp|P11709|BIK1_YEAST:281	NA
221111_QE1_ulianaf_YB_03_08	1	NIEDQFELHKTK-EAQLTIEKLQR-a10-b8	sp|P11709|BIK1_YEAST	sp|P11709|BIK1_YEAST	xlink	intra-protein xl	221111_QE1_ulianaf_YB_03_08.c.13759.13759.3_221111_QE1_ulianaf_YB_03_08.c.13744.13744.3	345	225	120	-	2966.57	989.864	3	-1.4	1	10	8.96	0.36	0.32	0.43	0.21	0.22	0.08	1313	0.69	50.04	0	sp|P11709|BIK1_YEAST:225:x:sp|P11709|BIK1_YEAST:345	NA
221111_QE1_ulianaf_YB_03_08	1	KIGCFIQIPNLGR-EQLKMHNDSLSK-a1-b4	sp|P11709|BIK1_YEAST	sp|P11709|BIK1_YEAST	xlink	intra-protein xl	221111_QE1_ulianaf_YB_03_08.c.14910.14910.4_221111_QE1_ulianaf_YB_03_08.c.14871.14871.4	25	356	331	-	3081.6	771.409	4	-2.2	1	2	2.64	0.04	0.2	0.09	0.08	0.01	0.02	154	0.94	12.53	0.237	sp|P11709|BIK1_YEAST:25:x:sp|P11709|BIK1_YEAST:356	NA
221111_QE1_ulianaf_YB_03_08	1	TTMEPLSIPKNR-EAQLTIEKLQR-a10-b8	sp|P11709|BIK1_YEAST	sp|P11709|BIK1_YEAST	xlink	intra-protein xl	221111_QE1_ulianaf_YB_03_08.c.14551.14551.3_221111_QE1_ulianaf_YB_03_08.c.14106.14106.3	116	225	109	-	2851.54	951.522	3	-2.3	5	11	8.56	0.42	0.4	0.53	0.45	0.08	0.09	452	0.71	35.84	0.027	sp|P11709|BIK1_YEAST:116:x:sp|P11709|BIK1_YEAST:225	NA
221111_QE1_ulianaf_YB_03_08	2	ELFLTKPQDSSSEEVASLTKK-K21-156	sp|P11709|BIK1_YEAST	-	monolink	monolink	221111_QE1_ulianaf_YB_03_08.c.14114.14114.3_221111_QE1_ulianaf_YB_03_08.c.13116.13116.3	392	n/a	-	-	2492.28	831.769	3	-2.5	1	21	8.92	0.25	0.22	0.34	0.34	0	0.08	356	0.16	30.35	0	sp|P11709|BIK1_YEAST:392	NA
221111_QE1_ulianaf_YB_03_08	1	NLSHNQPTGANEDVELLKK-K19-155	sp|P11709|BIK1_YEAST	-	monolink	monolink	221111_QE1_ulianaf_YB_03_08.c.10991.10991.3_221111_QE1_ulianaf_YB_03_08.c.10913.10913.3	329	n/a	-	-	2261.16	754.727	3	-2.9	1	22	8.9	0.19	0.34	0.45	0.45	0	0.12	507	0	35.89	0	sp|P11709|BIK1_YEAST:329	NA
221111_QE1_ulianaf_YB_03_08	2	NLSHNQPTGANEDVELLKK-K18-155	sp|P11709|BIK1_YEAST	-	monolink	monolink	221111_QE1_ulianaf_YB_03_08.c.10991.10991.3_221111_QE1_ulianaf_YB_03_08.c.10913.10913.3	328	n/a	-	-	2261.16	754.727	3	-2.9	1	21	8.22	0.18	0.36	0.44	0.44	0	0.12	501	0	34.76	0	sp|P11709|BIK1_YEAST:328	NA
221111_QE1_ulianaf_YB_03_08	1	EIDHLKQQLELER-EAQLTIEKLQR-a6-b8	sp|P11709|BIK1_YEAST	sp|P11709|BIK1_YEAST	xlink	intra-protein xl	221111_QE1_ulianaf_YB_03_08.c.15081.15081.4_221111_QE1_ulianaf_YB_03_08.c.16032.16032.4	269	225	44	-	3115.67	779.926	4	-4.9	3	3	2.1	0.02	0.26	0.06	0.04	0.02	0.01	30	0	10.43	0.237	sp|P11709|BIK1_YEAST:225:x:sp|P11709|BIK1_YEAST:269	NA
221111_QE1_ulianaf_YB_03_08	3	ELFLTKPQDSSSEEVASLTKK-K6-K20	sp|P11709|BIK1_YEAST	-	intralink	intralink	221111_QE1_ulianaf_YB_03_08.c.16371.16371.3_221111_QE1_ulianaf_YB_03_08.c.16600.16600.3	377	391	14	-	2474.28	825.768	3	0	1	2	2.23	0.07	0.14	0.04	0.04	0	0.01	33	0.46	8.24	0.148	sp|P11709|BIK1_YEAST:377:x:sp|P11709|BIK1_YEAST:391	NA
221111_QE1_ulianaf_YB_03_09	1	NIEDQFELHKTK-K10-156	sp|P11709|BIK1_YEAST	-	monolink	monolink	221111_QE1_ulianaf_YB_03_09.c.12418.12418.3_221111_QE1_ulianaf_YB_03_09.c.12344.12344.3	345	n/a	-	-	1656.84	553.287	3	0.3	1	10	6.48	0.22	0.26	0.21	0.21	0	0.09	162	0	22.92	0	sp|P11709|BIK1_YEAST:345	NA
221111_QE1_ulianaf_YB_03_09	2	EKEIDHLKQQLELER-K8-156	sp|P11709|BIK1_YEAST	-	monolink	monolink	221111_QE1_ulianaf_YB_03_09.c.12859.12859.3_221111_QE1_ulianaf_YB_03_09.c.13445.13445.3	269	n/a	-	-	2063.09	688.705	3	0.1	4	1	1.47	-0.02	0.2	0.03	0.03	0	0.01	19	0.75	7.47	0.148	sp|P11709|BIK1_YEAST:269	NA
221111_QE1_ulianaf_YB_03_09	1	KQLEQLR-RQQAKQK-a1-b5	sp|P11709|BIK1_YEAST	sp|P11709|BIK1_YEAST	xlink	intra-protein xl	221111_QE1_ulianaf_YB_03_09.c.05807.05807.3_221111_QE1_ulianaf_YB_03_09.c.05751.05751.3	329	281	48	-	1937.11	646.713	3	-1.5	2	9	9.71	0.47	0.39	0.33	0.18	0.15	0.06	526	0.85	38.76	0.027	sp|P11709|BIK1_YEAST:281:x:sp|P11709|BIK1_YEAST:329	NA
221111_QE1_ulianaf_YB_03_09	3	EKEIDHLKQQLELER-K2-156	sp|P11709|BIK1_YEAST	-	monolink	monolink	221111_QE1_ulianaf_YB_03_09.c.12859.12859.3_221111_QE1_ulianaf_YB_03_09.c.13445.13445.3	263	n/a	-	-	2063.09	688.705	3	0.1	1	3	1.59	0.02	0.13	0.06	0.06	0	0.02	32	0.82	6.86	0.148	sp|P11709|BIK1_YEAST:263	NA
221111_QE1_ulianaf_YB_03_09	1	EKEIDHLK-K2-155	sp|P11709|BIK1_YEAST	-	monolink	monolink	221111_QE1_ulianaf_YB_03_09.c.07433.07433.3_221111_QE1_ulianaf_YB_03_09.c.07262.07262.3	263	n/a	-	-	1165.63	389.552	3	-1.5	2	5	5.85	-0.01	0.32	0.06	0.06	0	0.04	45	0	19.69	0	sp|P11709|BIK1_YEAST:263	NA
221111_QE1_ulianaf_YB_03_09	2	NIEDQFELHKTK-K12-156	sp|P11709|BIK1_YEAST	-	monolink	monolink	221111_QE1_ulianaf_YB_03_09.c.12418.12418.3_221111_QE1_ulianaf_YB_03_09.c.12344.12344.3	347	n/a	-	-	1656.84	553.287	3	0.3	1	9	5.8	0.21	0.17	0.19	0.19	0	0.08	145	0	19.23	0	sp|P11709|BIK1_YEAST:347	NA
221111_QE1_ulianaf_YB_03_09	1	VASLIEKASISQTSR-K7-156	sp|P11709|BIK1_YEAST	-	monolink	monolink	221111_QE1_ulianaf_YB_03_09.c.13961.13961.3_221111_QE1_ulianaf_YB_03_09.c.13918.13918.3	97	n/a	-	-	1744.96	582.66	3	0.4	1	7	3.48	0.06	0.27	0.14	0.14	0	0.05	69	0	14.61	0.048	sp|P11709|BIK1_YEAST:97	NA
221111_QE1_ulianaf_YB_03_09	1	EKEIDHLK-K2-K8	sp|P11709|BIK1_YEAST	-	intralink	intralink	221111_QE1_ulianaf_YB_03_09.c.08799.08799.3_221111_QE1_ulianaf_YB_03_09.c.09540.09540.3	263	269	6	-	1148.61	383.878	3	1.3	2	0	6.15	0.09	0	0	0	0	0	0	0	12.35	0.106	sp|P11709|BIK1_YEAST:263:x:sp|P11709|BIK1_YEAST:269	NA
221111_QE1_ulianaf_YB_03_09	1	EREQLKMHNDSLSK-K6-155	sp|P11709|BIK1_YEAST	-	monolink	monolink	221111_QE1_ulianaf_YB_03_09.c.06941.06941.3_221111_QE1_ulianaf_YB_03_09.c.06760.06760.3	356	n/a	-	-	1868.94	623.988	3	0.1	1	23	10.93	0.38	0.47	0.36	0.36	0	0.13	606	0.43	45.13	0	sp|P11709|BIK1_YEAST:356	NA
221111_QE1_ulianaf_YB_03_09	3	KLEEANEKIK-K8-156	sp|P11709|BIK1_YEAST	-	monolink	monolink	221111_QE1_ulianaf_YB_03_09.c.07232.07232.3_221111_QE1_ulianaf_YB_03_09.c.07964.07964.3	399	n/a	-	-	1356.75	453.257	3	-1.2	2	4	2.62	0.06	0.31	0.03	0.03	0	0.01	22	0.33	12.4	0.106	sp|P11709|BIK1_YEAST:399	NA
221111_QE1_ulianaf_YB_03_09	1	MHNDSLSKEYQNLSK-K8-K15	sp|P11709|BIK1_YEAST	-	intralink	intralink	221111_QE1_ulianaf_YB_03_09.c.11712.11712.3_221111_QE1_ulianaf_YB_03_09.c.11489.11489.3	364	371	7	-	1930.91	644.645	3	0.9	1	3	2.8	0.04	0.24	0.01	0.01	0	0	10	0	11.03	0.106	sp|P11709|BIK1_YEAST:364:x:sp|P11709|BIK1_YEAST:371	NA
221111_QE1_ulianaf_YB_03_09	1	EAQLTIEKLQR-K8-155	sp|P11709|BIK1_YEAST	-	monolink	monolink	221111_QE1_ulianaf_YB_03_09.c.12338.12338.4_221111_QE1_ulianaf_YB_03_09.c.12168.12168.3	225	n/a	-	-	1482.84	495.289	3	1.8	1	12	8.09	0.16	0.26	0.18	0.18	0	0.08	237	0.41	27.14	0	sp|P11709|BIK1_YEAST:225	NA
221111_QE1_ulianaf_YB_03_09	1	EQLKMHNDSLSK-K4-K12	sp|P11709|BIK1_YEAST	-	intralink	intralink	221111_QE1_ulianaf_YB_03_09.c.09214.09214.3_221111_QE1_ulianaf_YB_03_09.c.08964.08964.3	356	364	8	-	1566.77	523.266	3	1.5	2	3	4.44	0.07	0.09	0.02	0.02	0	0.01	11	0	11.1	0.106	sp|P11709|BIK1_YEAST:356:x:sp|P11709|BIK1_YEAST:364	NA
221111_QE1_ulianaf_YB_03_09	1	EKEIDHLKQQLELER-K2-155	sp|P11709|BIK1_YEAST	-	monolink	monolink	221111_QE1_ulianaf_YB_03_09.c.12027.12027.3_221111_QE1_ulianaf_YB_03_09.c.11978.11978.3	263	n/a	-	-	2062.11	688.376	3	0	1	20	7.13	0.1	0.52	0.31	0.31	0	0.1	648	0.11	38.46	0	sp|P11709|BIK1_YEAST:263	NA
221111_QE1_ulianaf_YB_03_09	2	EKEIDHLKQQLELER-K8-155	sp|P11709|BIK1_YEAST	-	monolink	monolink	221111_QE1_ulianaf_YB_03_09.c.12027.12027.3_221111_QE1_ulianaf_YB_03_09.c.11978.11978.3	269	n/a	-	-	2062.11	688.376	3	0	1	8	4.71	0.03	0.24	0.17	0.17	0	0.06	352	0.2	21.57	0	sp|P11709|BIK1_YEAST:269	NA
221111_QE1_ulianaf_YB_03_09	2	KQLHYKR-RQQAKQK-a1-b5	sp|P11709|BIK1_YEAST	sp|P11709|BIK1_YEAST	xlink	intra-protein xl	221111_QE1_ulianaf_YB_03_09.c.03269.03269.4_221111_QE1_ulianaf_YB_03_09.c.02852.02852.4	229	281	52	-	1995.15	499.795	4	-0.6	1	1	3.5	0.02	0.31	0.05	0.01	0.04	0.01	9	0	13.93	0.237	sp|P11709|BIK1_YEAST:229:x:sp|P11709|BIK1_YEAST:281	NA
221111_QE1_ulianaf_YB_03_09	3	KLEEANEKIK-K8-155	sp|P11709|BIK1_YEAST	-	monolink	monolink	221111_QE1_ulianaf_YB_03_09.c.06241.06241.3_221111_QE1_ulianaf_YB_03_09.c.06759.06759.3	399	n/a	-	-	1355.77	452.93	3	-0.3	1	3	1.63	0.07	0.21	0.05	0.05	0	0.02	48	0	8.94	0.148	sp|P11709|BIK1_YEAST:399	NA
221111_QE1_ulianaf_YB_03_09	1	EAQLTIEKLQR-QLHYKR-a8-b5	sp|P11709|BIK1_YEAST	sp|P11709|BIK1_YEAST	xlink	intra-protein xl	221111_QE1_ulianaf_YB_03_09.c.10570.10570.3_221111_QE1_ulianaf_YB_03_09.c.10529.10529.3	225	234	9	-	2309.28	770.769	3	-0.7	1	5	8.2	0.35	0.38	0.32	0.28	0.04	0.05	434	0.89	33.58	0.027	sp|P11709|BIK1_YEAST:225:x:sp|P11709|BIK1_YEAST:234	NA
221111_QE1_ulianaf_YB_03_09	1	EAQLTIEKLQR-K8-156	sp|P11709|BIK1_YEAST	-	monolink	monolink	221111_QE1_ulianaf_YB_03_09.c.13260.13260.3_221111_QE1_ulianaf_YB_03_09.c.13241.13241.3	225	n/a	-	-	1483.82	495.616	3	-0.2	1	6	5.33	0.12	0.25	0.25	0.25	0	0.11	344	0.62	23.68	0	sp|P11709|BIK1_YEAST:225	NA
221111_QE1_ulianaf_YB_03_09	2	EKEIDHLKQQLELER-K2-156	sp|P11709|BIK1_YEAST	-	monolink	monolink	221111_QE1_ulianaf_YB_03_09.c.12699.12699.3_221111_QE1_ulianaf_YB_03_09.c.12802.12802.3	263	n/a	-	-	2063.09	688.704	3	-0.3	10	9	5.1	0.08	0.25	0.18	0.18	0	0.06	450	0.3	24.54	0	sp|P11709|BIK1_YEAST:263	NA
221111_QE1_ulianaf_YB_03_09	1	EIDHLKQQLELER-K6-156	sp|P11709|BIK1_YEAST	-	monolink	monolink	221111_QE1_ulianaf_YB_03_09.c.13473.13473.3_221111_QE1_ulianaf_YB_03_09.c.13480.13480.3	269	n/a	-	-	1805.95	602.991	3	-1.1	1	15	7.22	0.15	0.45	0.25	0.25	0	0.1	440	0	33.25	0	sp|P11709|BIK1_YEAST:269	NA
221111_QE1_ulianaf_YB_03_09	1	EKEIDHLKQQLELER-K2-156	sp|P11709|BIK1_YEAST	-	monolink	monolink	221111_QE1_ulianaf_YB_03_09.c.12859.12859.3_221111_QE1_ulianaf_YB_03_09.c.12802.12802.3	263	n/a	-	-	2063.09	688.705	3	0.1	3	18	6.31	0.06	0.53	0.29	0.29	0	0.1	678	0.15	37.29	0	sp|P11709|BIK1_YEAST:263	NA
221111_QE1_ulianaf_YB_03_09	2	EKEIDHLKQQLELER-K8-156	sp|P11709|BIK1_YEAST	-	monolink	monolink	221111_QE1_ulianaf_YB_03_09.c.12859.12859.3_221111_QE1_ulianaf_YB_03_09.c.12802.12802.3	269	n/a	-	-	2063.09	688.705	3	0.1	4	7	5.33	0.01	0.27	0.17	0.17	0	0.06	383	0.23	23.81	0	sp|P11709|BIK1_YEAST:269	NA
221111_QE1_ulianaf_YB_03_09	1	KQLHYKR-RQQAKQK-a6-b5	sp|P11709|BIK1_YEAST	sp|P11709|BIK1_YEAST	xlink	intra-protein xl	221111_QE1_ulianaf_YB_03_09.c.03269.03269.4_221111_QE1_ulianaf_YB_03_09.c.02852.02852.4	234	281	47	-	1995.15	499.795	4	-0.6	1	2	5.42	0.02	0.31	0.12	0.07	0.05	0.02	21	0	18	0.156	sp|P11709|BIK1_YEAST:234:x:sp|P11709|BIK1_YEAST:281	NA
221111_QE1_ulianaf_YB_03_09	1	TTMEPLSIPKNRSIVR-K10-156	sp|P11709|BIK1_YEAST	-	monolink	monolink	221111_QE1_ulianaf_YB_03_09.c.13039.13039.3_221111_QE1_ulianaf_YB_03_09.c.12863.12863.3	116	n/a	-	-	1997.1	666.707	3	-0.8	1	12	5.11	0.27	0.24	0.5	0.5	0	0.16	337	0	23.83	0	sp|P11709|BIK1_YEAST:116	NA
221111_QE1_ulianaf_YB_03_09	1	RQQAKQK-KQLHYK-a5-b1	sp|P11709|BIK1_YEAST	sp|P11709|BIK1_YEAST	xlink	intra-protein xl	221111_QE1_ulianaf_YB_03_09.c.03904.03904.4_221111_QE1_ulianaf_YB_03_09.c.03801.03801.4	281	229	52	-	1839.05	460.769	4	-1.1	1	6	6.83	0.12	0.58	0.19	0.09	0.1	0.04	275	0.78	31.43	0.027	sp|P11709|BIK1_YEAST:229:x:sp|P11709|BIK1_YEAST:281	NA
221111_QE1_ulianaf_YB_03_09	1	EKEIDHLKQQLELER-K2-K8	sp|P11709|BIK1_YEAST	-	intralink	intralink	221111_QE1_ulianaf_YB_03_09.c.15793.15793.3_221111_QE1_ulianaf_YB_03_09.c.15726.15726.3	263	269	6	-	2045.08	682.701	3	0.1	7	11	8.13	0.18	0.36	0.31	0.31	0	0.1	478	0.24	34.11	0	sp|P11709|BIK1_YEAST:263:x:sp|P11709|BIK1_YEAST:269	NA
221111_QE1_ulianaf_YB_03_09	3	KQLHYKR-QQAKQK-a6-b4	sp|P11709|BIK1_YEAST	sp|P11709|BIK1_YEAST	xlink	intra-protein xl	221111_QE1_ulianaf_YB_03_09.c.03904.03904.4_221111_QE1_ulianaf_YB_03_09.c.03801.03801.4	234	281	47	-	1839.05	460.769	4	-1.1	1	3	6.73	0.15	0.38	0.05	0.03	0.02	0.01	76	1	23.21	0.05	sp|P11709|BIK1_YEAST:234:x:sp|P11709|BIK1_YEAST:281	NA
221111_QE1_ulianaf_YB_03_09	3	EQLKMHNDSLSKEYQNLSK-K12-K19	sp|P11709|BIK1_YEAST	-	intralink	intralink	221111_QE1_ulianaf_YB_03_09.c.11414.11414.3_221111_QE1_ulianaf_YB_03_09.c.11398.11398.3	364	371	7	-	2429.19	810.738	3	0.8	1	5	2.03	0.07	0.09	0.11	0.11	0	0.03	75	0	7.9	0.148	sp|P11709|BIK1_YEAST:364:x:sp|P11709|BIK1_YEAST:371	NA
221111_QE1_ulianaf_YB_03_09	1	EIDHLKQQLELER-K6-155	sp|P11709|BIK1_YEAST	-	monolink	monolink	221111_QE1_ulianaf_YB_03_09.c.12463.12463.3_221111_QE1_ulianaf_YB_03_09.c.12685.12685.3	269	n/a	-	-	1804.97	602.665	3	1.6	1	5	3.26	0	0.15	0.05	0.05	0	0.02	26	0	10.39	0.146	sp|P11709|BIK1_YEAST:269	NA
221111_QE1_ulianaf_YB_03_09	1	EREQLKMHNDSLSK-K6-K14	sp|P11709|BIK1_YEAST	-	intralink	intralink	221111_QE1_ulianaf_YB_03_09.c.08302.08302.3_221111_QE1_ulianaf_YB_03_09.c.08253.08253.3	356	364	8	-	1851.91	618.313	3	-0.2	2	6	6.36	0.14	0.36	0.08	0.08	0	0.03	139	0.22	23.55	0	sp|P11709|BIK1_YEAST:356:x:sp|P11709|BIK1_YEAST:364	NA
221111_QE1_ulianaf_YB_03_09	2	EKEIDHLK-K8-155	sp|P11709|BIK1_YEAST	-	monolink	monolink	221111_QE1_ulianaf_YB_03_09.c.07433.07433.3_221111_QE1_ulianaf_YB_03_09.c.07262.07262.3	269	n/a	-	-	1165.63	389.552	3	-1.5	2	0	0.58	0.02	0.05	0	0	0	0	0	0	2.2	0.169	sp|P11709|BIK1_YEAST:269	NA
221111_QE1_ulianaf_YB_03_09	1	EKEIDHLK-KQLEQLR-a2-b1	sp|P11709|BIK1_YEAST	sp|P11709|BIK1_YEAST	xlink	intra-protein xl	221111_QE1_ulianaf_YB_03_09.c.09515.09515.3_221111_QE1_ulianaf_YB_03_09.c.09457.09457.3	263	329	66	-	2062.14	688.388	3	-0.4	2	10	8.97	0.19	0.52	0.35	0.1	0.25	0.07	328	0.68	35.92	0.027	sp|P11709|BIK1_YEAST:263:x:sp|P11709|BIK1_YEAST:329	NA
221111_QE1_ulianaf_YB_03_09	1	KLEEANEK-RQQAKQK-a1-b5	sp|P11709|BIK1_YEAST	sp|P11709|BIK1_YEAST	xlink	intra-protein xl	221111_QE1_ulianaf_YB_03_09.c.03289.03289.4_221111_QE1_ulianaf_YB_03_09.c.03269.03269.4	392	281	111	-	1983.07	496.776	4	-1.2	2	3	5.99	-0.02	0.59	0.18	0.15	0.03	0.03	278	0.8	29.66	0.027	sp|P11709|BIK1_YEAST:281:x:sp|P11709|BIK1_YEAST:392	NA
221111_QE1_ulianaf_YB_03_09	1	EQLKMHNDSLSK-K4-155	sp|P11709|BIK1_YEAST	-	monolink	monolink	221111_QE1_ulianaf_YB_03_09.c.07187.07187.3_221111_QE1_ulianaf_YB_03_09.c.07215.07215.3	356	n/a	-	-	1583.8	528.943	3	4.1	1	12	6.45	0.07	0.49	0.22	0.22	0	0.09	275	0	29.51	0	sp|P11709|BIK1_YEAST:356	NA
221111_QE1_ulianaf_YB_03_09	2	EQLKMHNDSLSK-K12-155	sp|P11709|BIK1_YEAST	-	monolink	monolink	221111_QE1_ulianaf_YB_03_09.c.07187.07187.3_221111_QE1_ulianaf_YB_03_09.c.07215.07215.3	364	n/a	-	-	1583.8	528.943	3	4.1	1	3	1.1	0.08	0.04	0.02	0.02	0	0.01	23	0	3.67	0.158	sp|P11709|BIK1_YEAST:364	NA
221111_QE1_ulianaf_YB_03_09	1	YQRKIGCFIQIPNLGR-K4-156	sp|P11709|BIK1_YEAST	-	monolink	monolink	221111_QE1_ulianaf_YB_03_09.c.14781.14781.4_221111_QE1_ulianaf_YB_03_09.c.14743.14743.4	25	n/a	-	-	2118.14	530.544	4	1.4	2	14	9.85	0.15	0.28	0.33	0.33	0	0.1	216	0.18	30.9	0	sp|P11709|BIK1_YEAST:25	NA
221111_QE1_ulianaf_YB_03_09	1	EKEIDHLK-QQAKQK-a2-b4	sp|P11709|BIK1_YEAST	sp|P11709|BIK1_YEAST	xlink	intra-protein xl	221111_QE1_ulianaf_YB_03_09.c.05887.05887.4_221111_QE1_ulianaf_YB_03_09.c.05836.05836.4	263	281	18	-	1878.02	470.513	4	0.8	1	2	5.91	-0.01	0.58	0.17	0.12	0.05	0.03	283	0	29.34	0.027	sp|P11709|BIK1_YEAST:263:x:sp|P11709|BIK1_YEAST:281	NA
221111_QE1_ulianaf_YB_03_09	1	KQLEQLR-KQLEQLR-a1-b1	sp|P11709|BIK1_YEAST	sp|P11709|BIK1_YEAST	xlink	intra-protein xl	221111_QE1_ulianaf_YB_03_09.c.10145.10145.4_221111_QE1_ulianaf_YB_03_09.c.10102.10102.4	329	329	0	-	1965.14	492.292	4	-0.1	1	8	7.32	0.03	0.44	0.3	0.15	0.15	0.05	264	0.88	29.24	0.027	sp|P11709|BIK1_YEAST:329:x:sp|P11709|BIK1_YEAST:329	NA
221111_QE1_ulianaf_YB_03_09	1	KIGCFIQIPNLGR-K1-156	sp|P11709|BIK1_YEAST	-	monolink	monolink	221111_QE1_ulianaf_YB_03_09.c.16402.16402.3_221111_QE1_ulianaf_YB_03_09.c.16992.16992.3	25	n/a	-	-	1670.92	557.982	3	3.2	2	6	2.51	0.12	0.16	0.15	0.15	0	0.06	26	0	9.76	0.148	sp|P11709|BIK1_YEAST:25	NA
221111_QE1_ulianaf_YB_03_09	1	LTNQFSPMDDPKSPTPMR-K12-156	sp|P11709|BIK1_YEAST	-	monolink	monolink	221111_QE1_ulianaf_YB_03_09.c.13450.13450.3_221111_QE1_ulianaf_YB_03_09.c.12826.12826.3	134	n/a	-	-	2217.05	740.023	3	0.3	4	16	5.96	0.03	0.58	0.28	0.28	0	0.08	203	0.22	28.81	0	sp|P11709|BIK1_YEAST:134	NA
221111_QE1_ulianaf_YB_03_09	2	ENEERNLSHNQPTGANEDVELLKK-K23-K24	sp|P11709|BIK1_YEAST	-	intralink	intralink	221111_QE1_ulianaf_YB_03_09.c.09827.09827.5_221111_QE1_ulianaf_YB_03_09.c.09762.09762.5	328	329	1	-	2901.42	581.293	5	4.5	1	7	2.87	0	0.21	0.08	0.08	0	0.02	134	0	12.85	0.106	sp|P11709|BIK1_YEAST:328:x:sp|P11709|BIK1_YEAST:329	NA
221111_QE1_ulianaf_YB_03_09	1	EQLKMHNDSLSK-K4-156	sp|P11709|BIK1_YEAST	-	monolink	monolink	221111_QE1_ulianaf_YB_03_09.c.08377.08377.3_221111_QE1_ulianaf_YB_03_09.c.08279.08279.3	356	n/a	-	-	1584.78	529.269	3	0.6	3	11	6.21	0.11	0.43	0.23	0.23	0	0.09	316	0	28.54	0	sp|P11709|BIK1_YEAST:356	NA
221111_QE1_ulianaf_YB_03_09	2	EQLKMHNDSLSK-K12-156	sp|P11709|BIK1_YEAST	-	monolink	monolink	221111_QE1_ulianaf_YB_03_09.c.08377.08377.3_221111_QE1_ulianaf_YB_03_09.c.08279.08279.3	364	n/a	-	-	1584.78	529.269	3	0.6	3	4	1.63	0.1	0.03	0.04	0.04	0	0.02	62	0	5.51	0.158	sp|P11709|BIK1_YEAST:364	NA
221111_QE1_ulianaf_YB_03_09	3	KLEEANEKIK-K10-155	sp|P11709|BIK1_YEAST	-	monolink	monolink	221111_QE1_ulianaf_YB_03_09.c.06241.06241.3_221111_QE1_ulianaf_YB_03_09.c.06197.06197.3	401	n/a	-	-	1355.77	452.93	3	-0.3	1	5	3.37	0.16	0.12	0.03	0.03	0	0.01	37	0	10.43	0.146	sp|P11709|BIK1_YEAST:401	NA
221111_QE1_ulianaf_YB_03_09	1	RQQAKQK-QQAKQK-a5-b4	sp|P11709|BIK1_YEAST	sp|P11709|BIK1_YEAST	xlink	intra-protein xl	221111_QE1_ulianaf_YB_03_09.c.01768.01768.3_221111_QE1_ulianaf_YB_03_09.c.01752.01752.3	281	281	0	-	1752.99	585.339	3	-0.5	1	5	9.9	0.26	0.51	0.22	0.12	0.1	0.04	235	0.78	35.75	0.027	sp|P11709|BIK1_YEAST:281:x:sp|P11709|BIK1_YEAST:281	NA
221111_QE1_ulianaf_YB_03_09	2	NIEDQFELHKTKWAK-K12-155	sp|P11709|BIK1_YEAST	-	monolink	monolink	221111_QE1_ulianaf_YB_03_09.c.06187.06187.3_221111_QE1_ulianaf_YB_03_09.c.06405.06405.3	347	n/a	-	-	2041.06	681.36	3	-2.8	1	3	0.78	0.05	0.06	0.04	0.04	0	0.01	45	0	4.05	0.158	sp|P11709|BIK1_YEAST:347	NA
221111_QE1_ulianaf_YB_03_09	3	NIEDQFELHKTKWAK-K15-155	sp|P11709|BIK1_YEAST	-	monolink	monolink	221111_QE1_ulianaf_YB_03_09.c.06187.06187.3_221111_QE1_ulianaf_YB_03_09.c.06405.06405.3	350	n/a	-	-	2041.06	681.36	3	-2.8	1	2	0.46	0.06	0.03	0.04	0.04	0	0.01	39	0	2.52	0.169	sp|P11709|BIK1_YEAST:350	NA
221111_QE1_ulianaf_YB_03_09	3	EREQLKMHNDSLSK-K14-155	sp|P11709|BIK1_YEAST	-	monolink	monolink	221111_QE1_ulianaf_YB_03_09.c.06941.06941.3_221111_QE1_ulianaf_YB_03_09.c.06760.06760.3	364	n/a	-	-	1868.94	623.988	3	0.1	1	7	2.88	0.17	0.11	0.08	0.08	0	0.03	128	0.96	11.1	0.106	sp|P11709|BIK1_YEAST:364	NA
221111_QE1_ulianaf_YB_03_09	1	QQAKQK-QQAKQK-a4-b4	sp|P11709|BIK1_YEAST	sp|P11709|BIK1_YEAST	xlink	intra-protein xl	221111_QE1_ulianaf_YB_03_09.c.02043.02043.3_221111_QE1_ulianaf_YB_03_09.c.02017.02017.3	281	281	0	-	1596.89	533.305	3	-2.4	1	4	7.12	0.11	0.53	0.09	0.05	0.05	0.02	48	0	26.78	0.027	sp|P11709|BIK1_YEAST:281:x:sp|P11709|BIK1_YEAST:281	NA
221111_QE1_ulianaf_YB_03_09	1	EQLKMHNDSLSKEYQNLSK-K4-K12	sp|P11709|BIK1_YEAST	-	intralink	intralink	221111_QE1_ulianaf_YB_03_09.c.11414.11414.3_221111_QE1_ulianaf_YB_03_09.c.11398.11398.3	356	364	8	-	2429.19	810.738	3	0.8	1	10	6.86	0.07	0.38	0.26	0.26	0	0.07	187	0	26.09	0	sp|P11709|BIK1_YEAST:356:x:sp|P11709|BIK1_YEAST:364	NA
221111_QE1_ulianaf_YB_03_09	2	EQLKMHNDSLSKEYQNLSK-K4-K19	sp|P11709|BIK1_YEAST	-	intralink	intralink	221111_QE1_ulianaf_YB_03_09.c.11414.11414.3_221111_QE1_ulianaf_YB_03_09.c.11398.11398.3	356	371	15	-	2429.19	810.738	3	0.8	1	3	4.99	0.1	0.07	0.05	0.05	0	0.01	38	0	12.48	0.106	sp|P11709|BIK1_YEAST:356:x:sp|P11709|BIK1_YEAST:371	NA
221111_QE1_ulianaf_YB_03_09	1	NLSHNQPTGANEDVELLKK-K18-K19	sp|P11709|BIK1_YEAST	-	intralink	intralink	221111_QE1_ulianaf_YB_03_09.c.15436.15436.3_221111_QE1_ulianaf_YB_03_09.c.14758.14758.3	328	329	1	-	2244.13	749.053	3	-2	1	5	1.05	0.07	0.04	0.03	0.03	0	0.01	35	0	3.76	0.158	sp|P11709|BIK1_YEAST:328:x:sp|P11709|BIK1_YEAST:329	NA
221111_QE1_ulianaf_YB_03_09	1	NIEDQFELHKTKWAK-K10-155	sp|P11709|BIK1_YEAST	-	monolink	monolink	221111_QE1_ulianaf_YB_03_09.c.06187.06187.3_221111_QE1_ulianaf_YB_03_09.c.06405.06405.3	345	n/a	-	-	2041.06	681.36	3	-2.8	1	3	0.81	0.05	0.09	0.04	0.04	0	0.01	45	0	4.72	0.158	sp|P11709|BIK1_YEAST:345	NA
221111_QE1_ulianaf_YB_03_09	2	KQLHYKR-K1-156	sp|P11709|BIK1_YEAST	-	monolink	monolink	221111_QE1_ulianaf_YB_03_09.c.05246.05246.3_221111_QE1_ulianaf_YB_03_09.c.05205.05205.3	229	n/a	-	-	1127.65	376.89	3	0.6	1	6	4.96	0.17	0.22	0.02	0.02	0	0.02	8	0.78	15.27	0.048	sp|P11709|BIK1_YEAST:229	NA
221111_QE1_ulianaf_YB_03_09	1	NIEDQFELHKTK-K10-155	sp|P11709|BIK1_YEAST	-	monolink	monolink	221111_QE1_ulianaf_YB_03_09.c.11178.11178.3_221111_QE1_ulianaf_YB_03_09.c.11138.11138.3	345	n/a	-	-	1655.85	552.959	3	1.4	1	13	7.49	0.31	0.25	0.23	0.23	0	0.1	187	0	25.58	0	sp|P11709|BIK1_YEAST:345	NA
221111_QE1_ulianaf_YB_03_09	2	NIEDQFELHKTK-K12-155	sp|P11709|BIK1_YEAST	-	monolink	monolink	221111_QE1_ulianaf_YB_03_09.c.11178.11178.3_221111_QE1_ulianaf_YB_03_09.c.11138.11138.3	347	n/a	-	-	1655.85	552.959	3	1.4	1	12	6.62	0.3	0.17	0.21	0.21	0	0.09	171	0	21.66	0	sp|P11709|BIK1_YEAST:347	NA
221111_QE1_ulianaf_YB_03_09	1	KQLEQLR-QQAKQK-a1-b4	sp|P11709|BIK1_YEAST	sp|P11709|BIK1_YEAST	xlink	intra-protein xl	221111_QE1_ulianaf_YB_03_09.c.06499.06499.3_221111_QE1_ulianaf_YB_03_09.c.06443.06443.3	329	281	48	-	1781.02	594.68	3	1.1	1	8	9.36	0.36	0.46	0.3	0.23	0.07	0.05	352	0.65	36.13	0.027	sp|P11709|BIK1_YEAST:281:x:sp|P11709|BIK1_YEAST:329	NA
221111_QE1_ulianaf_YB_03_09	1	TTMEPLSIPKNR-K10-156	sp|P11709|BIK1_YEAST	-	monolink	monolink	221111_QE1_ulianaf_YB_03_09.c.13104.13104.3_221111_QE1_ulianaf_YB_03_09.c.13053.13053.3	116	n/a	-	-	1541.81	514.945	3	-0.2	1	10	8.33	0.16	0.34	0.41	0.41	0	0.17	226	0	30.36	0	sp|P11709|BIK1_YEAST:116	NA
221111_QE1_ulianaf_YB_03_09	1	KLEEANEKIK-K8-156	sp|P11709|BIK1_YEAST	-	monolink	monolink	221111_QE1_ulianaf_YB_03_09.c.08045.08045.3_221111_QE1_ulianaf_YB_03_09.c.07964.07964.3	399	n/a	-	-	1356.75	453.258	3	0.8	1	9	7.01	0.09	0.39	0.15	0.15	0	0.07	122	0.67	25.45	0	sp|P11709|BIK1_YEAST:399	NA
221111_QE1_ulianaf_YB_03_09	2	KLEEANEKIK-K10-156	sp|P11709|BIK1_YEAST	-	monolink	monolink	221111_QE1_ulianaf_YB_03_09.c.08045.08045.3_221111_QE1_ulianaf_YB_03_09.c.07964.07964.3	401	n/a	-	-	1356.75	453.258	3	0.8	1	8	6.15	0.1	0.32	0.11	0.11	0	0.05	89	0.79	21.46	0	sp|P11709|BIK1_YEAST:401	NA
221111_QE1_ulianaf_YB_03_09	1	KQLHYKR-K6-156	sp|P11709|BIK1_YEAST	-	monolink	monolink	221111_QE1_ulianaf_YB_03_09.c.05246.05246.3_221111_QE1_ulianaf_YB_03_09.c.05205.05205.3	234	n/a	-	-	1127.65	376.89	3	0.6	1	10	9.3	0.32	0.21	0.14	0.14	0	0.1	52	0.46	25.88	0	sp|P11709|BIK1_YEAST:234	NA
221111_QE1_ulianaf_YB_03_09	1	EKEIDHLKQQLELER-K8-156	sp|P11709|BIK1_YEAST	-	monolink	monolink	221111_QE1_ulianaf_YB_03_09.c.12699.12699.3_221111_QE1_ulianaf_YB_03_09.c.12802.12802.3	269	n/a	-	-	2063.09	688.704	3	-0.3	10	18	8.71	0.27	0.38	0.26	0.26	0	0.09	640	0.19	38.46	0	sp|P11709|BIK1_YEAST:269	NA
221111_QE1_ulianaf_YB_03_11	1	KYFQTEYPQSGLFIQLQKVASLIEK-EQLKMHNDSLSK-a1-b4	sp|P11709|BIK1_YEAST	sp|P11709|BIK1_YEAST	xlink	intra-protein xl	221111_QE1_ulianaf_YB_03_11.c.14944.14944.4_221111_QE1_ulianaf_YB_03_11.c.14991.14991.4	73	356	283	-	4524.36	1132.1	4	-0.1	1	2	2.73	0.04	0.08	0.21	0.19	0.01	0.03	122	0.53	9.73	0.174	sp|P11709|BIK1_YEAST:356:x:sp|P11709|BIK1_YEAST:73	NA
221111_QE1_ulianaf_YB_03_11	3	MHNDSLSKEYQNLSKELFLTKPQDSSSEEVASLTK-NDGSFMGKK-a21-b8	sp|P11709|BIK1_YEAST	sp|P11709|BIK1_YEAST	xlink	intra-protein xl	221111_QE1_ulianaf_YB_03_11.c.12513.12513.5_221111_QE1_ulianaf_YB_03_11.c.13316.13316.5	377	72	305	-	5103.47	1021.7	5	-0.1	1	1	2.49	0.04	0.11	0.08	0.08	0	0.01	144	0	10.01	0.174	sp|P11709|BIK1_YEAST:377:x:sp|P11709|BIK1_YEAST:72	NA
221111_QE1_ulianaf_YB_03_11	1	ELFLTKPQDSSSEEVASLTKKLEEANEK-YEATIQEREKEIDHLK-a21-b10	sp|P11709|BIK1_YEAST	sp|P11709|BIK1_YEAST	xlink	intra-protein xl	221111_QE1_ulianaf_YB_03_11.c.13717.13717.6_221111_QE1_ulianaf_YB_03_11.c.13556.13556.6	392	263	129	-	5288.68	882.454	6	-1.5	1	2	1.8	-0.01	0.22	0.05	0.04	0.01	0.01	50	0	9.31	0.174	sp|P11709|BIK1_YEAST:263:x:sp|P11709|BIK1_YEAST:392	NA
221111_QE1_ulianaf_YB_03_11	2	ELFLTKPQDSSSEEVASLTKKLEEANEK-YEATIQEREKEIDHLK-a20-b10	sp|P11709|BIK1_YEAST	sp|P11709|BIK1_YEAST	xlink	intra-protein xl	221111_QE1_ulianaf_YB_03_11.c.13717.13717.6_221111_QE1_ulianaf_YB_03_11.c.13556.13556.6	391	263	128	-	5288.68	882.454	6	-1.5	1	2	1.79	-0.01	0.2	0.05	0.04	0.01	0.01	50	0	8.7	0.174	sp|P11709|BIK1_YEAST:263:x:sp|P11709|BIK1_YEAST:391	NA
221111_QE1_ulianaf_YB_03_11	3	ELFLTKPQDSSSEEVASLTKKLEEANEK-YEATIQEREKEIDHLK-a6-b10	sp|P11709|BIK1_YEAST	sp|P11709|BIK1_YEAST	xlink	intra-protein xl	221111_QE1_ulianaf_YB_03_11.c.13717.13717.6_221111_QE1_ulianaf_YB_03_11.c.13556.13556.6	377	263	114	-	5288.68	882.454	6	-1.5	1	2	1.15	0	0.09	0.02	0.01	0.01	0	20	0	4.61	0.303	sp|P11709|BIK1_YEAST:263:x:sp|P11709|BIK1_YEAST:377	NA
221111_QE1_ulianaf_YB_03_11	1	AGMFAGVDLLANIGKNDGSFMGKK-QKQFFDAENEQLLAVVSQLHEEIK-a23-b2	sp|P11709|BIK1_YEAST	sp|P11709|BIK1_YEAST	xlink	intra-protein xl	221111_QE1_ulianaf_YB_03_11.c.15010.15010.4_221111_QE1_ulianaf_YB_03_11.c.14990.14990.4	72	283	211	-	5420.72	1356.19	4	-3.8	1	2	1.16	0.02	0.2	0.18	0.01	0.17	0.03	121	0.29	9.19	0.174	sp|P11709|BIK1_YEAST:283:x:sp|P11709|BIK1_YEAST:72	NA
221111_QE1_ulianaf_YB_03_11	2	AGMFAGVDLLANIGKNDGSFMGKK-QKQFFDAENEQLLAVVSQLHEEIK-a15-b2	sp|P11709|BIK1_YEAST	sp|P11709|BIK1_YEAST	xlink	intra-protein xl	221111_QE1_ulianaf_YB_03_11.c.15010.15010.4_221111_QE1_ulianaf_YB_03_11.c.14990.14990.4	64	283	219	-	5420.72	1356.19	4	-3.8	1	2	1.2	0.03	0.18	0.18	0.01	0.17	0.03	121	0.3	8.89	0.174	sp|P11709|BIK1_YEAST:283:x:sp|P11709|BIK1_YEAST:64	NA
221111_QE1_ulianaf_YB_03_11	2	AGMFAGVDLLANIGKNDGSFMGKK-LTNQFSPMDDPKSPTPMRSFR-a15-b12	sp|P11709|BIK1_YEAST	sp|P11709|BIK1_YEAST	xlink	intra-protein xl	221111_QE1_ulianaf_YB_03_11.c.13130.13130.5_221111_QE1_ulianaf_YB_03_11.c.13772.13772.5	64	134	70	-	5029.48	1006.9	5	4.3	1	4	1.56	0.07	0.06	0.1	0.04	0.06	0.02	143	0.99	7.37	0.292	sp|P11709|BIK1_YEAST:134:x:sp|P11709|BIK1_YEAST:64	NA
221111_QE1_ulianaf_YB_03_11	1	KANHNTTSDWKPDNGHMNDLNSSEVTIELR-RTTMEPLSIPKNR-a1-b11	sp|P11709|BIK1_YEAST	sp|P11709|BIK1_YEAST	xlink	intra-protein xl	221111_QE1_ulianaf_YB_03_11.c.12923.12923.5_221111_QE1_ulianaf_YB_03_11.c.13519.13519.5	188	116	72	-	5102.51	1021.51	5	2.7	1	4	4.44	0.03	0.32	0.34	0.32	0.01	0.05	503	0.19	25.38	0.051	sp|P11709|BIK1_YEAST:116:x:sp|P11709|BIK1_YEAST:188	NA
221111_QE1_ulianaf_YB_03_11	2	KANHNTTSDWKPDNGHMNDLNSSEVTIELR-RTTMEPLSIPKNR-a11-b11	sp|P11709|BIK1_YEAST	sp|P11709|BIK1_YEAST	xlink	intra-protein xl	221111_QE1_ulianaf_YB_03_11.c.12923.12923.5_221111_QE1_ulianaf_YB_03_11.c.13519.13519.5	198	116	82	-	5102.51	1021.51	5	2.7	1	4	4.34	0.02	0.32	0.33	0.32	0.01	0.05	495	0.19	24.95	0.051	sp|P11709|BIK1_YEAST:116:x:sp|P11709|BIK1_YEAST:198	NA
221111_QE1_ulianaf_YB_03_11	1	EYQNLSKELFLTKPQDSSSEEVASLTKK-KLEEANEKIK-a13-b1	sp|P11709|BIK1_YEAST	sp|P11709|BIK1_YEAST	xlink	intra-protein xl	221111_QE1_ulianaf_YB_03_11.c.14044.14044.4_221111_QE1_ulianaf_YB_03_11.c.14009.14009.4	377	392	15	-	4537.37	1135.35	4	-0.6	2	4	3.34	0.02	0.15	0.13	0.08	0.05	0.03	160	0	13.01	0.127	sp|P11709|BIK1_YEAST:377:x:sp|P11709|BIK1_YEAST:392	NA
221111_QE1_ulianaf_YB_03_11	2	EYQNLSKELFLTKPQDSSSEEVASLTKK-KLEEANEKIK-a7-b1	sp|P11709|BIK1_YEAST	sp|P11709|BIK1_YEAST	xlink	intra-protein xl	221111_QE1_ulianaf_YB_03_11.c.14044.14044.4_221111_QE1_ulianaf_YB_03_11.c.14009.14009.4	371	392	21	-	4537.37	1135.35	4	-0.6	1	4	3.08	0.05	0.13	0.11	0.07	0.05	0.02	142	0	11.86	0.172	sp|P11709|BIK1_YEAST:371:x:sp|P11709|BIK1_YEAST:392	NA
221111_QE1_ulianaf_YB_03_11	3	EYQNLSKELFLTKPQDSSSEEVASLTKK-KLEEANEKIK-a27-b1	sp|P11709|BIK1_YEAST	sp|P11709|BIK1_YEAST	xlink	intra-protein xl	221111_QE1_ulianaf_YB_03_11.c.14044.14044.4_221111_QE1_ulianaf_YB_03_11.c.14009.14009.4	391	392	1	-	4537.37	1135.35	4	-0.6	1	4	3.21	0.01	0.08	0.12	0.08	0.05	0.03	154	0	11.26	0.172	sp|P11709|BIK1_YEAST:391:x:sp|P11709|BIK1_YEAST:392	NA
221111_QE1_ulianaf_YB_03_11	1	LTNQFSPMDDPKSPTPMRSFR-KQLEQLRNIEDQFELHK-a12-b1	sp|P11709|BIK1_YEAST	sp|P11709|BIK1_YEAST	xlink	intra-protein xl	221111_QE1_ulianaf_YB_03_11.c.15863.15863.5_221111_QE1_ulianaf_YB_03_11.c.16299.16299.4	134	329	195	-	4756.35	952.278	5	-4.9	1	2	0.79	0.03	0.07	0.02	0.01	0.01	0	46	0.91	4.01	0.303	sp|P11709|BIK1_YEAST:134:x:sp|P11709|BIK1_YEAST:329	NA
221111_QE1_ulianaf_YB_03_11	1	MHNDSLSKEYQNLSKELFLTKPQDSSSEEVASLTK-NDGSFMGKK-a21-b8	sp|P11709|BIK1_YEAST	sp|P11709|BIK1_YEAST	xlink	intra-protein xl	221111_QE1_ulianaf_YB_03_11.c.13826.13826.5_221111_QE1_ulianaf_YB_03_11.c.13316.13316.5	377	72	305	-	5103.46	1021.7	5	-2	3	4	3.08	0.05	0.11	0.1	0.08	0.02	0.02	139	0	11.33	0.172	sp|P11709|BIK1_YEAST:377:x:sp|P11709|BIK1_YEAST:72	NA
221111_QE1_ulianaf_YB_03_11	2	MHNDSLSKEYQNLSKELFLTKPQDSSSEEVASLTK-NDGSFMGKK-a15-b8	sp|P11709|BIK1_YEAST	sp|P11709|BIK1_YEAST	xlink	intra-protein xl	221111_QE1_ulianaf_YB_03_11.c.13826.13826.5_221111_QE1_ulianaf_YB_03_11.c.13316.13316.5	371	72	299	-	5103.46	1021.7	5	-2	3	4	2.81	0.05	0.1	0.1	0.08	0.02	0.02	133	0	10.37	0.172	sp|P11709|BIK1_YEAST:371:x:sp|P11709|BIK1_YEAST:72	NA
221111_QE1_ulianaf_YB_03_11	1	QKQFFDAENEQLLAVVSQLHEEIK-KIGCFIQIPNLGRGQLK-a2-b1	sp|P11709|BIK1_YEAST	sp|P11709|BIK1_YEAST	xlink	intra-protein xl	221111_QE1_ulianaf_YB_03_11.c.13669.13669.6_221111_QE1_ulianaf_YB_03_11.c.13082.13082.5	283	25	258	-	4921.63	985.334	5	3	1	2	1.98	0.07	0.13	0.08	0.06	0.01	0.01	90	0	8.55	0.174	sp|P11709|BIK1_YEAST:25:x:sp|P11709|BIK1_YEAST:283	NA
221111_QE1_ulianaf_YB_03_11	2	NLSHNQPTGANEDVELLKKQLEQLR-LTNQFSPMDDPKSPTPMR-a19-b12	sp|P11709|BIK1_YEAST	sp|P11709|BIK1_YEAST	xlink	intra-protein xl	221111_QE1_ulianaf_YB_03_11.c.11786.11786.5_221111_QE1_ulianaf_YB_03_11.c.12349.12349.5	329	134	195	-	5072.54	1015.52	5	1.4	1	7	2.93	0.08	0.1	0.13	0.06	0.07	0.02	191	0.85	11.94	0.172	sp|P11709|BIK1_YEAST:134:x:sp|P11709|BIK1_YEAST:329	NA
221111_QE1_ulianaf_YB_03_11	3	NLSHNQPTGANEDVELLKKQLEQLR-LTNQFSPMDDPKSPTPMRSFR-a18-b12	sp|P11709|BIK1_YEAST	sp|P11709|BIK1_YEAST	xlink	intra-protein xl	221111_QE1_ulianaf_YB_03_11.c.15301.15301.5_221111_QE1_ulianaf_YB_03_11.c.15639.15639.5	328	134	194	-	5462.74	1093.56	5	0.7	1	6	4.08	0.07	0.14	0.22	0.16	0.06	0.04	287	0.98	16.94	0.113	sp|P11709|BIK1_YEAST:134:x:sp|P11709|BIK1_YEAST:328	NA
221111_QE1_ulianaf_YB_03_11	3	YVGPVDTKAGMFAGVDLLANIGKNDGSFMGK-LTNQFSPMDDPKSPTPMR-a8-b12	sp|P11709|BIK1_YEAST	sp|P11709|BIK1_YEAST	xlink	intra-protein xl	221111_QE1_ulianaf_YB_03_11.c.13558.13558.5_221111_QE1_ulianaf_YB_03_11.c.13276.13276.5	49	134	85	-	5370.61	1075.13	5	0	1	5	1.81	0.05	0.1	0.14	0.09	0.04	0.02	242	0.95	10.39	0.172	sp|P11709|BIK1_YEAST:134:x:sp|P11709|BIK1_YEAST:49	NA
221111_QE1_ulianaf_YB_03_11	1	MHNDSLSKEYQNLSKELFLTKPQDSSSEEVASLTK-K15-156	sp|P11709|BIK1_YEAST	-	monolink	monolink	221111_QE1_ulianaf_YB_03_11.c.15746.15746.4_221111_QE1_ulianaf_YB_03_11.c.15745.15745.4	371	n/a	-	-	4139.01	1035.76	4	-4.9	2	24	6.2	0.06	0.51	0.35	0.35	0	0.05	353	0	30.18	0	sp|P11709|BIK1_YEAST:371	NA
221111_QE1_ulianaf_YB_03_11	3	KANHNTTSDWKPDNGHMNDLNSSEVTIELR-VASLIEKASISQTSR-a11-b7	sp|P11709|BIK1_YEAST	sp|P11709|BIK1_YEAST	xlink	intra-protein xl	221111_QE1_ulianaf_YB_03_11.c.12389.12389.6_221111_QE1_ulianaf_YB_03_11.c.11776.11776.6	198	97	101	-	5149.55	859.266	6	2.7	2	1	3.08	0.04	0.3	0.47	0.47	0	0.07	189	0	16.77	0.113	sp|P11709|BIK1_YEAST:198:x:sp|P11709|BIK1_YEAST:97	NA
221111_QE1_ulianaf_YB_03_11	3	MHNDSLSKEYQNLSKELFLTKPQDSSSEEVASLTK-K21-156	sp|P11709|BIK1_YEAST	-	monolink	monolink	221111_QE1_ulianaf_YB_03_11.c.15746.15746.4_221111_QE1_ulianaf_YB_03_11.c.15745.15745.4	377	n/a	-	-	4139.01	1035.76	4	-4.9	2	15	5.85	0.02	0.27	0.24	0.24	0	0.03	245	0	22.2	0	sp|P11709|BIK1_YEAST:377	NA
221111_QE1_ulianaf_YB_03_11	3	MHNDSLSKEYQNLSKELFLTKPQDSSSEEVASLTK-NDGSFMGKK-a8-b8	sp|P11709|BIK1_YEAST	sp|P11709|BIK1_YEAST	xlink	intra-protein xl	221111_QE1_ulianaf_YB_03_11.c.13826.13826.5_221111_QE1_ulianaf_YB_03_11.c.13316.13316.5	364	72	292	-	5103.46	1021.7	5	-2	3	4	2.91	0.05	0.06	0.1	0.08	0.02	0.02	133	0	9.85	0.174	sp|P11709|BIK1_YEAST:364:x:sp|P11709|BIK1_YEAST:72	NA
221111_QE1_ulianaf_YB_03_11	2	KANHNTTSDWKPDNGHMNDLNSSEVTIELR-KIGCFIQIPNLGRGQLK-a1-b1	sp|P11709|BIK1_YEAST	sp|P11709|BIK1_YEAST	xlink	intra-protein xl	221111_QE1_ulianaf_YB_03_11.c.15949.15949.6_221111_QE1_ulianaf_YB_03_11.c.15184.15184.6	188	25	163	-	5501.77	917.969	6	2	1	1	1.7	0.03	0.19	0.06	0.03	0.03	0.01	95	0.85	9.43	0.174	sp|P11709|BIK1_YEAST:188:x:sp|P11709|BIK1_YEAST:25	NA
221111_QE1_ulianaf_YB_03_11	2	AGMFAGVDLLANIGKNDGSFMGK-EQLKMHNDSLSKEYQNLSK-a15-b4	sp|P11709|BIK1_YEAST	sp|P11709|BIK1_YEAST	xlink	intra-protein xl	221111_QE1_ulianaf_YB_03_11.c.11115.11115.6_221111_QE1_ulianaf_YB_03_11.c.10860.10860.6	64	356	292	-	4741.34	791.23	6	3.4	1	4	1.42	0.03	0.06	0.03	0.02	0.01	0.01	23	0	4.53	0.303	sp|P11709|BIK1_YEAST:356:x:sp|P11709|BIK1_YEAST:64	NA
221111_QE1_ulianaf_YB_03_11	2	MHNDSLSKEYQNLSKELFLTKPQDSSSEEVASLTK-K8-156	sp|P11709|BIK1_YEAST	-	monolink	monolink	221111_QE1_ulianaf_YB_03_11.c.15746.15746.4_221111_QE1_ulianaf_YB_03_11.c.15745.15745.4	364	n/a	-	-	4139.01	1035.76	4	-4.9	2	24	6.13	0.08	0.49	0.35	0.35	0	0.05	353	0	29.73	0	sp|P11709|BIK1_YEAST:364	NA
221111_QE1_ulianaf_YB_03_11	2	KANHNTTSDWKPDNGHMNDLNSSEVTIELR-VASLIEKASISQTSR-a1-b7	sp|P11709|BIK1_YEAST	sp|P11709|BIK1_YEAST	xlink	intra-protein xl	221111_QE1_ulianaf_YB_03_11.c.12389.12389.6_221111_QE1_ulianaf_YB_03_11.c.11776.11776.6	188	97	91	-	5149.55	859.266	6	2.7	2	1	3.08	0.03	0.31	0.47	0.47	0	0.07	189	0	17.07	0.113	sp|P11709|BIK1_YEAST:188:x:sp|P11709|BIK1_YEAST:97	NA
221111_QE1_ulianaf_YB_03_11	2	QKQFFDAENEQLLAVVSQLHEEIKENEER-KLEEANEKIK-a24-b8	sp|P11709|BIK1_YEAST	sp|P11709|BIK1_YEAST	xlink	intra-protein xl	221111_QE1_ulianaf_YB_03_11.c.15148.15148.5_221111_QE1_ulianaf_YB_03_11.c.15466.15466.5	305	399	94	-	4838.45	968.698	5	-2.7	1	2	2.27	0.04	0.14	0.05	0.04	0.01	0.01	54	0.92	8.72	0.174	sp|P11709|BIK1_YEAST:305:x:sp|P11709|BIK1_YEAST:399	NA
221111_QE1_ulianaf_YB_03_11	1	NDGSFMGKKYFQTEYPQSGLFIQLQK-NIEDQFELHKTKWAK-a9-b10	sp|P11709|BIK1_YEAST	sp|P11709|BIK1_YEAST	xlink	intra-protein xl	221111_QE1_ulianaf_YB_03_11.c.11599.11599.6_221111_QE1_ulianaf_YB_03_11.c.11422.11422.6	73	345	272	-	5077.54	847.264	6	1.5	1	1	0.78	0.02	0.06	0.06	0.05	0.01	0.01	40	0	3.65	0.303	sp|P11709|BIK1_YEAST:345:x:sp|P11709|BIK1_YEAST:73	NA
221111_QE1_ulianaf_YB_03_11	2	NDGSFMGKKYFQTEYPQSGLFIQLQK-NIEDQFELHKTKWAK-a8-b10	sp|P11709|BIK1_YEAST	sp|P11709|BIK1_YEAST	xlink	intra-protein xl	221111_QE1_ulianaf_YB_03_11.c.11599.11599.6_221111_QE1_ulianaf_YB_03_11.c.11422.11422.6	72	345	273	-	5077.54	847.264	6	1.5	1	1	0.79	0.02	0.05	0.06	0.05	0.01	0.01	40	0	3.44	0.303	sp|P11709|BIK1_YEAST:345:x:sp|P11709|BIK1_YEAST:72	NA
221111_QE1_ulianaf_YB_03_11	1	IKQLEQAQAQTAVESLPIFDPPAPVDTTAGR-LEEANEKIK-a2-b7	sp|P11709|BIK1_YEAST	sp|P11709|BIK1_YEAST	xlink	intra-protein xl	221111_QE1_ulianaf_YB_03_11.c.14996.14996.4_221111_QE1_ulianaf_YB_03_11.c.14861.14861.4	401	399	2	-	4501.35	1126.35	4	-1.9	1	4	8.42	0.29	0.5	0.5	0.49	0.01	0.06	317	0	34.41	0	sp|P11709|BIK1_YEAST:399:x:sp|P11709|BIK1_YEAST:401	NA
221111_QE1_ulianaf_YB_03_11	1	MHNDSLSKEYQNLSKELFLTKPQDSSSEEVASLTK-NDGSFMGKK-a15-b8	sp|P11709|BIK1_YEAST	sp|P11709|BIK1_YEAST	xlink	intra-protein xl	221111_QE1_ulianaf_YB_03_11.c.12513.12513.5_221111_QE1_ulianaf_YB_03_11.c.13316.13316.5	371	72	299	-	5103.47	1021.7	5	-0.1	1	1	2.74	0.04	0.12	0.09	0.08	0	0.01	149	0	10.96	0.172	sp|P11709|BIK1_YEAST:371:x:sp|P11709|BIK1_YEAST:72	NA
221111_QE1_ulianaf_YB_03_11	2	MHNDSLSKEYQNLSKELFLTKPQDSSSEEVASLTK-NDGSFMGKK-a8-b8	sp|P11709|BIK1_YEAST	sp|P11709|BIK1_YEAST	xlink	intra-protein xl	221111_QE1_ulianaf_YB_03_11.c.12513.12513.5_221111_QE1_ulianaf_YB_03_11.c.13316.13316.5	364	72	292	-	5103.47	1021.7	5	-0.1	1	1	2.89	0.04	0.1	0.09	0.08	0	0.01	149	0	10.85	0.172	sp|P11709|BIK1_YEAST:364:x:sp|P11709|BIK1_YEAST:72	NA
221111_QE1_ulianaf_YB_03_11	3	QQAKQKQFFDAENEQLLAVVSQLHEEIK-AGMFAGVDLLANIGKNDGSFMGK-a6-b15	sp|P11709|BIK1_YEAST	sp|P11709|BIK1_YEAST	xlink	intra-protein xl	221111_QE1_ulianaf_YB_03_11.c.15415.15415.6_221111_QE1_ulianaf_YB_03_11.c.15917.15917.6	283	64	219	-	5747.93	958.996	6	5.7	1	3	0.94	0.01	0.08	0.09	0.05	0.03	0.02	100	0	5.51	0.297	sp|P11709|BIK1_YEAST:283:x:sp|P11709|BIK1_YEAST:64	NA
221111_QE1_ulianaf_YB_03_11	1	KANHNTTSDWKPDNGHMNDLNSSEVTIELR-KIGCFIQIPNLGRGQLK-a11-b1	sp|P11709|BIK1_YEAST	sp|P11709|BIK1_YEAST	xlink	intra-protein xl	221111_QE1_ulianaf_YB_03_11.c.15949.15949.6_221111_QE1_ulianaf_YB_03_11.c.15184.15184.6	198	25	173	-	5501.77	917.969	6	2	1	1	1.9	0.07	0.18	0.1	0.06	0.03	0.02	142	0.77	10.47	0.172	sp|P11709|BIK1_YEAST:198:x:sp|P11709|BIK1_YEAST:25	NA
221111_QE1_ulianaf_YB_03_11	1	AGMFAGVDLLANIGKNDGSFMGK-EQLKMHNDSLSKEYQNLSK-a15-b12	sp|P11709|BIK1_YEAST	sp|P11709|BIK1_YEAST	xlink	intra-protein xl	221111_QE1_ulianaf_YB_03_11.c.11115.11115.6_221111_QE1_ulianaf_YB_03_11.c.10860.10860.6	64	364	300	-	4741.34	791.23	6	3.4	1	4	1.62	0.01	0.06	0.03	0.02	0.01	0	19	0	4.94	0.297	sp|P11709|BIK1_YEAST:364:x:sp|P11709|BIK1_YEAST:64	NA
221111_QE1_ulianaf_YB_03_11	3	NDGSFMGKKYFQTEYPQSGLFIQLQK-NIEDQFELHKTKWAK-a9-b12	sp|P11709|BIK1_YEAST	sp|P11709|BIK1_YEAST	xlink	intra-protein xl	221111_QE1_ulianaf_YB_03_11.c.11599.11599.6_221111_QE1_ulianaf_YB_03_11.c.11422.11422.6	73	347	274	-	5077.54	847.264	6	1.5	1	0	0.58	0.02	0.03	0.05	0.05	0	0.01	33	0	2.56	0.316	sp|P11709|BIK1_YEAST:347:x:sp|P11709|BIK1_YEAST:73	NA
221111_QE1_ulianaf_YB_03_11	2	YVGPVDTKAGMFAGVDLLANIGK-EIDHLKQQLELER-a8-b6	sp|P11709|BIK1_YEAST	sp|P11709|BIK1_YEAST	xlink	intra-protein xl	221111_QE1_ulianaf_YB_03_11.c.12658.12658.5_221111_QE1_ulianaf_YB_03_11.c.12635.12635.5	49	269	220	-	4123.15	825.638	5	-3.5	1	3	2.15	-0.02	0.22	0.08	0.05	0.03	0.01	175	0	12.23	0.172	sp|P11709|BIK1_YEAST:269:x:sp|P11709|BIK1_YEAST:49	NA
221111_QE1_ulianaf_YB_03_11	1	NLSHNQPTGANEDVELLKKQLEQLR-LTNQFSPMDDPKSPTPMR-a18-b12	sp|P11709|BIK1_YEAST	sp|P11709|BIK1_YEAST	xlink	intra-protein xl	221111_QE1_ulianaf_YB_03_11.c.11786.11786.5_221111_QE1_ulianaf_YB_03_11.c.12349.12349.5	328	134	194	-	5072.54	1015.52	5	1.4	1	7	2.94	0.08	0.1	0.13	0.06	0.07	0.02	191	0.85	11.95	0.172	sp|P11709|BIK1_YEAST:134:x:sp|P11709|BIK1_YEAST:328	NA
221111_QE1_ulianaf_YB_03_11	1	YVGPVDTKAGMFAGVDLLANIGKNDGSFMGK-LTNQFSPMDDPKSPTPMR-a23-b12	sp|P11709|BIK1_YEAST	sp|P11709|BIK1_YEAST	xlink	intra-protein xl	221111_QE1_ulianaf_YB_03_11.c.13558.13558.5_221111_QE1_ulianaf_YB_03_11.c.13276.13276.5	64	134	70	-	5370.61	1075.13	5	0	1	5	2.51	0.08	0.15	0.16	0.11	0.04	0.03	276	0.93	13.62	0.113	sp|P11709|BIK1_YEAST:134:x:sp|P11709|BIK1_YEAST:64	NA
221111_QE1_ulianaf_YB_03_12	3	QFFDAENEQLLAVVSQLHEEIKENEER-KQLHYKR-a22-b6	sp|P11709|BIK1_YEAST	sp|P11709|BIK1_YEAST	xlink	intra-protein xl	221111_QE1_ulianaf_YB_03_12.c.10343.10343.5_221111_QE1_ulianaf_YB_03_12.c.10300.10300.5	305	234	71	-	4353.22	871.651	5	3.3	1	0	1.06	-0.01	0.08	0.03	0.03	0	0	29	1	4.32	0.303	sp|P11709|BIK1_YEAST:234:x:sp|P11709|BIK1_YEAST:305	NA
221111_QE1_ulianaf_YB_03_12	1	NLSHNQPTGANEDVELLKK-KQLEQLR-a18-b1	sp|P11709|BIK1_YEAST	sp|P11709|BIK1_YEAST	xlink	intra-protein xl	221111_QE1_ulianaf_YB_03_12.c.10587.10587.5_221111_QE1_ulianaf_YB_03_12.c.10537.10537.5	328	329	1	-	3157.67	632.542	5	-0.9	1	5	7.27	0.16	0.32	0.46	0.28	0.18	0.1	562	0.76	32.83	0	sp|P11709|BIK1_YEAST:328:x:sp|P11709|BIK1_YEAST:329	NA
221111_QE1_ulianaf_YB_03_12	2	QKQFFDAENEQLLAVVSQLHEEIKENEER-QQAKQK-a24-b4	sp|P11709|BIK1_YEAST	sp|P11709|BIK1_YEAST	xlink	intra-protein xl	221111_QE1_ulianaf_YB_03_12.c.17522.17522.5_221111_QE1_ulianaf_YB_03_12.c.17503.17503.5	305	281	24	-	4367.2	874.448	5	-0.3	1	1	1.86	0	0.03	0.03	0.03	0	0	70	0	5.64	0.297	sp|P11709|BIK1_YEAST:281:x:sp|P11709|BIK1_YEAST:305	NA
221111_QE1_ulianaf_YB_03_12	2	QFFDAENEQLLAVVSQLHEEIKENEER-KQLHYKR-a22-b1	sp|P11709|BIK1_YEAST	sp|P11709|BIK1_YEAST	xlink	intra-protein xl	221111_QE1_ulianaf_YB_03_12.c.10343.10343.5_221111_QE1_ulianaf_YB_03_12.c.10300.10300.5	305	229	76	-	4353.22	871.651	5	3.3	1	2	1.79	0	0.16	0.04	0.03	0.02	0.01	51	0.54	7.93	0.203	sp|P11709|BIK1_YEAST:229:x:sp|P11709|BIK1_YEAST:305	NA
221111_QE1_ulianaf_YB_03_12	3	EIDHLKQQLELERR-EAQLTIEKLQR-a6-b8	sp|P11709|BIK1_YEAST	sp|P11709|BIK1_YEAST	xlink	intra-protein xl	221111_QE1_ulianaf_YB_03_12.c.17741.17741.3_221111_QE1_ulianaf_YB_03_12.c.17752.17752.3	269	225	44	-	3271.79	1091.61	3	0.6	1	1	1.18	-0.02	0.12	0.04	0	0.04	0.01	91	0	6.48	0.297	sp|P11709|BIK1_YEAST:225:x:sp|P11709|BIK1_YEAST:269	NA
221111_QE1_ulianaf_YB_03_12	2	ELFLTKPQDSSSEEVASLTKK-KLEEANEK-a20-b1	sp|P11709|BIK1_YEAST	sp|P11709|BIK1_YEAST	xlink	intra-protein xl	221111_QE1_ulianaf_YB_03_12.c.13346.13346.6_221111_QE1_ulianaf_YB_03_12.c.13055.13055.5	391	392	1	-	3433.78	687.764	5	2.5	2	2	2.06	0.06	0.18	0.04	0.02	0.02	0.01	30	0.65	8.67	0.174	sp|P11709|BIK1_YEAST:391:x:sp|P11709|BIK1_YEAST:392	NA
221111_QE1_ulianaf_YB_03_12	1	LTNQFSPMDDPKSPTPMR-EKEIDHLK-a12-b2	sp|P11709|BIK1_YEAST	sp|P11709|BIK1_YEAST	xlink	intra-protein xl	221111_QE1_ulianaf_YB_03_12.c.10888.10888.4_221111_QE1_ulianaf_YB_03_12.c.10838.10838.4	134	263	129	-	3209.57	803.4	4	-1.4	1	5	8.11	0.17	0.58	0.42	0.35	0.07	0.07	545	0.41	39.53	0	sp|P11709|BIK1_YEAST:134:x:sp|P11709|BIK1_YEAST:263	NA
221111_QE1_ulianaf_YB_03_12	1	ELFLTKPQDSSSEEVASLTK-K20-156	sp|P11709|BIK1_YEAST	-	monolink	monolink	221111_QE1_ulianaf_YB_03_12.c.14516.14516.3_221111_QE1_ulianaf_YB_03_12.c.14714.14714.3	391	n/a	-	-	2364.19	789.071	3	-1.8	1	3	0.58	0.01	0.17	0.06	0.06	0	0.01	54	0.61	5.91	0.033	sp|P11709|BIK1_YEAST:391	NA
221111_QE1_ulianaf_YB_03_12	2	YVGPVDTKAGMFAGVDLLANIGKNDGSFMGK-K8-156	sp|P11709|BIK1_YEAST	-	monolink	monolink	221111_QE1_ulianaf_YB_03_12.c.18310.18310.3_221111_QE1_ulianaf_YB_03_12.c.17527.17527.3	49	n/a	-	-	3327.64	1110.22	3	-5	1	5	0.88	-0.01	0.06	0.03	0.03	0	0	17	0.91	3.35	0.033	sp|P11709|BIK1_YEAST:49	NA
221111_QE1_ulianaf_YB_03_12	1	KYFQTEYPQSGLFIQLQK-TKWAKER-a1-b5	sp|P11709|BIK1_YEAST	sp|P11709|BIK1_YEAST	xlink	intra-protein xl	221111_QE1_ulianaf_YB_03_12.c.12328.12328.4_221111_QE1_ulianaf_YB_03_12.c.12309.12309.4	73	350	277	-	3272.73	819.191	4	2.9	1	2	2.37	0.02	0.09	0.04	0.02	0.01	0.01	46	0	7.46	0.282	sp|P11709|BIK1_YEAST:350:x:sp|P11709|BIK1_YEAST:73	NA
221111_QE1_ulianaf_YB_03_12	1	ELFLTKPQDSSSEEVASLTK-KLEEANEK-a6-b1	sp|P11709|BIK1_YEAST	sp|P11709|BIK1_YEAST	xlink	intra-protein xl	221111_QE1_ulianaf_YB_03_12.c.12190.12190.4_221111_QE1_ulianaf_YB_03_12.c.12180.12180.4	377	392	15	-	3305.67	827.425	4	-1.9	1	7	6.24	-0.01	0.64	0.36	0.26	0.11	0.07	664	0.8	38.64	0	sp|P11709|BIK1_YEAST:377:x:sp|P11709|BIK1_YEAST:392	NA
221111_QE1_ulianaf_YB_03_12	3	ELFLTKPQDSSSEEVASLTKK-KLEEANEK-a6-b1	sp|P11709|BIK1_YEAST	sp|P11709|BIK1_YEAST	xlink	intra-protein xl	221111_QE1_ulianaf_YB_03_12.c.13346.13346.6_221111_QE1_ulianaf_YB_03_12.c.13055.13055.5	377	392	15	-	3433.78	687.764	5	2.5	2	1	1.4	0.02	0.1	0.05	0.03	0.02	0.01	37	0.97	5.8	0.297	sp|P11709|BIK1_YEAST:377:x:sp|P11709|BIK1_YEAST:392	NA
221111_QE1_ulianaf_YB_03_12	2	KYFQTEYPQSGLFIQLQK-TKWAKER-a1-b2	sp|P11709|BIK1_YEAST	sp|P11709|BIK1_YEAST	xlink	intra-protein xl	221111_QE1_ulianaf_YB_03_12.c.12328.12328.4_221111_QE1_ulianaf_YB_03_12.c.12309.12309.4	73	347	274	-	3272.73	819.191	4	2.9	1	2	2.13	0.03	0.1	0.02	0.02	0.01	0	31	0	6.98	0.292	sp|P11709|BIK1_YEAST:347:x:sp|P11709|BIK1_YEAST:73	NA
221111_QE1_ulianaf_YB_03_12	2	EKEIDHLKQQLELER-TTMEPLSIPKNR-a2-b10	sp|P11709|BIK1_YEAST	sp|P11709|BIK1_YEAST	xlink	intra-protein xl	221111_QE1_ulianaf_YB_03_12.c.13114.13114.5_221111_QE1_ulianaf_YB_03_12.c.13393.13393.5	263	116	147	-	3430.8	687.168	5	-3.8	3	4	4.22	0.05	0.28	0.14	0.1	0.04	0.02	134	0.45	17.18	0.113	sp|P11709|BIK1_YEAST:116:x:sp|P11709|BIK1_YEAST:263	NA
221111_QE1_ulianaf_YB_03_12	1	EIDHLKQQLELERR-EQLKMHNDSLSK-a6-b4	sp|P11709|BIK1_YEAST	sp|P11709|BIK1_YEAST	xlink	intra-protein xl	221111_QE1_ulianaf_YB_03_12.c.14472.14472.4_221111_QE1_ulianaf_YB_03_12.c.14417.14417.4	269	356	87	-	3372.74	844.194	4	-0.6	2	3	2.32	0.01	0.24	0.06	0.02	0.04	0.01	130	0	12.27	0.172	sp|P11709|BIK1_YEAST:269:x:sp|P11709|BIK1_YEAST:356	NA
221111_QE1_ulianaf_YB_03_12	1	ELFLTKPQDSSSEEVASLTK-KQLEQLR-a6-b1	sp|P11709|BIK1_YEAST	sp|P11709|BIK1_YEAST	xlink	intra-protein xl	221111_QE1_ulianaf_YB_03_12.c.13675.13675.4_221111_QE1_ulianaf_YB_03_12.c.14220.14220.4	377	329	48	-	3259.71	815.934	4	-4.1	1	3	4.06	0.04	0.25	0.23	0.06	0.17	0.07	292	0.87	19.63	0.113	sp|P11709|BIK1_YEAST:329:x:sp|P11709|BIK1_YEAST:377	NA
221111_QE1_ulianaf_YB_03_12	3	YVGPVDTKAGMFAGVDLLANIGKNDGSFMGK-LEEANEKIK-a23-b7	sp|P11709|BIK1_YEAST	sp|P11709|BIK1_YEAST	xlink	intra-protein xl	221111_QE1_ulianaf_YB_03_12.c.14635.14635.4_221111_QE1_ulianaf_YB_03_12.c.15413.15413.5	64	399	335	-	4382.24	877.456	5	4.9	1	1	1.37	-0.01	0.16	0.06	0.04	0.02	0.01	42	0	7.06	0.292	sp|P11709|BIK1_YEAST:399:x:sp|P11709|BIK1_YEAST:64	NA
221111_QE1_ulianaf_YB_03_12	1	QKQFFDAENEQLLAVVSQLHEEIKENEER-QQAKQK-a2-b4	sp|P11709|BIK1_YEAST	sp|P11709|BIK1_YEAST	xlink	intra-protein xl	221111_QE1_ulianaf_YB_03_12.c.17522.17522.5_221111_QE1_ulianaf_YB_03_12.c.17503.17503.5	283	281	2	-	4367.2	874.448	5	-0.3	1	1	5.76	0.12	0.61	0.37	0.37	0	0.04	828	0	40.08	0	sp|P11709|BIK1_YEAST:281:x:sp|P11709|BIK1_YEAST:283	NA
221111_QE1_ulianaf_YB_03_12	3	ELFLTKPQDSSSEEVASLTK-YQRKIGCFIQIPNLGR-a6-b4	sp|P11709|BIK1_YEAST	sp|P11709|BIK1_YEAST	xlink	intra-protein xl	221111_QE1_ulianaf_YB_03_12.c.16524.16524.5_221111_QE1_ulianaf_YB_03_12.c.16442.16442.5	377	25	352	-	4308.27	862.662	5	5.2	1	4	2.32	0.04	0.1	0.07	0.02	0.05	0.01	158	0.96	9.8	0.174	sp|P11709|BIK1_YEAST:25:x:sp|P11709|BIK1_YEAST:377	NA
221111_QE1_ulianaf_YB_03_12	1	AGMFAGVDLLANIGKNDGSFMGKK-K15-155	sp|P11709|BIK1_YEAST	-	monolink	monolink	221111_QE1_ulianaf_YB_03_12.c.07165.07165.4_221111_QE1_ulianaf_YB_03_12.c.07117.07117.4	64	n/a	-	-	2595.31	649.836	4	-3.1	1	5	1.97	-0.03	0.21	0.08	0.08	0	0.02	168	0	11.52	0.02	sp|P11709|BIK1_YEAST:64	NA
221111_QE1_ulianaf_YB_03_12	1	EIDHLKQQLELERR-WAKEREQLK-a6-b3	sp|P11709|BIK1_YEAST	sp|P11709|BIK1_YEAST	xlink	intra-protein xl	221111_QE1_ulianaf_YB_03_12.c.12960.12960.4_221111_QE1_ulianaf_YB_03_12.c.12899.12899.4	269	350	81	-	3130.68	783.677	4	-4.3	2	1	2.23	-0.03	0.26	0.04	0.01	0.03	0.01	68	0.84	11.19	0.172	sp|P11709|BIK1_YEAST:269:x:sp|P11709|BIK1_YEAST:350	NA
221111_QE1_ulianaf_YB_03_12	3	ELFLTKPQDSSSEEVASLTKKLEEANEK-K6-156	sp|P11709|BIK1_YEAST	-	monolink	monolink	221111_QE1_ulianaf_YB_03_12.c.12190.12190.4_221111_QE1_ulianaf_YB_03_12.c.12180.12180.4	377	n/a	-	-	3305.67	827.425	4	-1.9	1	11	5.46	0.01	0.26	0.17	0.17	0	0.03	308	0	22.33	0	sp|P11709|BIK1_YEAST:377	NA
221111_QE1_ulianaf_YB_03_12	3	EREQLKMHNDSLSK-GQLKYVGPVDTK-a6-b4	sp|P11709|BIK1_YEAST	sp|P11709|BIK1_YEAST	xlink	intra-protein xl	221111_QE1_ulianaf_YB_03_12.c.15878.15878.4_221111_QE1_ulianaf_YB_03_12.c.15278.15278.4	356	41	315	-	3155.65	789.919	4	5.4	1	3	2.52	0.01	0.17	0.03	0.02	0.01	0.01	11	0.84	8.79	0.174	sp|P11709|BIK1_YEAST:356:x:sp|P11709|BIK1_YEAST:41	NA
221111_QE1_ulianaf_YB_03_12	1	KIGCFIQIPNLGRGQLK-RTTMEPLSIPKNR-a1-b11	sp|P11709|BIK1_YEAST	sp|P11709|BIK1_YEAST	xlink	intra-protein xl	221111_QE1_ulianaf_YB_03_12.c.14952.14952.5_221111_QE1_ulianaf_YB_03_12.c.14993.14993.5	25	116	91	-	3621.01	725.21	5	3.3	1	4	2.81	0	0.31	0.09	0.06	0.03	0.02	103	0	14.19	0.113	sp|P11709|BIK1_YEAST:116:x:sp|P11709|BIK1_YEAST:25	NA
221111_QE1_ulianaf_YB_03_12	1	GQLKYVGPVDTKAGMFAGVDLLANIGK-KQLEQLR-a12-b1	sp|P11709|BIK1_YEAST	sp|P11709|BIK1_YEAST	xlink	intra-protein xl	221111_QE1_ulianaf_YB_03_12.c.17467.17467.4_221111_QE1_ulianaf_YB_03_12.c.17465.17465.4	49	329	280	-	3813.09	954.279	4	0	1	2	3.37	0.05	0.11	0.15	0.02	0.13	0.06	386	0.32	16.78	0.113	sp|P11709|BIK1_YEAST:329:x:sp|P11709|BIK1_YEAST:49	NA
221111_QE1_ulianaf_YB_03_12	2	GQLKYVGPVDTKAGMFAGVDLLANIGK-KQLEQLR-a4-b1	sp|P11709|BIK1_YEAST	sp|P11709|BIK1_YEAST	xlink	intra-protein xl	221111_QE1_ulianaf_YB_03_12.c.17467.17467.4_221111_QE1_ulianaf_YB_03_12.c.17465.17465.4	41	329	288	-	3813.09	954.279	4	0	1	2	3.41	0.07	0.1	0.15	0.02	0.13	0.06	385	0.33	16.7	0.113	sp|P11709|BIK1_YEAST:329:x:sp|P11709|BIK1_YEAST:41	NA
221111_QE1_ulianaf_YB_03_12	1	EKEIDHLKQQLELER-TTMEPLSIPKNR-a8-b10	sp|P11709|BIK1_YEAST	sp|P11709|BIK1_YEAST	xlink	intra-protein xl	221111_QE1_ulianaf_YB_03_12.c.13114.13114.5_221111_QE1_ulianaf_YB_03_12.c.13393.13393.5	269	116	153	-	3430.8	687.168	5	-3.8	3	4	4.64	0.04	0.27	0.14	0.1	0.04	0.02	134	0.43	17.74	0.113	sp|P11709|BIK1_YEAST:116:x:sp|P11709|BIK1_YEAST:269	NA
221111_QE1_ulianaf_YB_03_12	1	IKQLEQAQAQTAVESLPIFDPPAPVDTTAGR-KIGCFIQIPNLGR-a2-b1	sp|P11709|BIK1_YEAST	sp|P11709|BIK1_YEAST	xlink	intra-protein xl	221111_QE1_ulianaf_YB_03_12.c.16964.16964.5_221111_QE1_ulianaf_YB_03_12.c.16924.16924.5	401	25	376	-	4943.63	989.735	5	2.4	1	5	3.2	0.06	0.1	0.12	0.05	0.07	0.03	263	0.68	13.71	0.113	sp|P11709|BIK1_YEAST:25:x:sp|P11709|BIK1_YEAST:401	NA
221111_QE1_ulianaf_YB_03_12	1	EKEIDHLKQQLELER-KIGCFIQIPNLGR-a8-b1	sp|P11709|BIK1_YEAST	sp|P11709|BIK1_YEAST	xlink	intra-protein xl	221111_QE1_ulianaf_YB_03_12.c.16344.16344.5_221111_QE1_ulianaf_YB_03_12.c.16371.16371.5	269	25	244	-	3559.91	712.99	5	-2.7	1	12	8.05	0.07	0.5	0.42	0.1	0.33	0.08	297	0.74	33.14	0	sp|P11709|BIK1_YEAST:25:x:sp|P11709|BIK1_YEAST:269	NA
221111_QE1_ulianaf_YB_03_12	2	EKEIDHLKQQLELER-KIGCFIQIPNLGR-a2-b1	sp|P11709|BIK1_YEAST	sp|P11709|BIK1_YEAST	xlink	intra-protein xl	221111_QE1_ulianaf_YB_03_12.c.16344.16344.5_221111_QE1_ulianaf_YB_03_12.c.16371.16371.5	263	25	238	-	3559.91	712.99	5	-2.7	1	9	7.86	0.08	0.44	0.42	0.09	0.33	0.08	291	0.78	31.43	0	sp|P11709|BIK1_YEAST:25:x:sp|P11709|BIK1_YEAST:263	NA
221111_QE1_ulianaf_YB_03_12	1	NLSHNQPTGANEDVELLKK-KLEEANEK-a18-b1	sp|P11709|BIK1_YEAST	sp|P11709|BIK1_YEAST	xlink	intra-protein xl	221111_QE1_ulianaf_YB_03_12.c.09117.09117.4_221111_QE1_ulianaf_YB_03_12.c.09096.09096.4	328	392	64	-	3203.63	801.915	4	-1.1	1	6	8.74	0.23	0.45	0.49	0.38	0.12	0.08	845	0.82	43.71	0	sp|P11709|BIK1_YEAST:328:x:sp|P11709|BIK1_YEAST:392	NA
221111_QE1_ulianaf_YB_03_12	3	IKQLEQAQAQTAVESLPIFDPPAPVDTTAGR-IKQLEQAQAQTAVESLPIFDPPAPVDTTAGR-a2-b2	sp|P11709|BIK1_YEAST	sp|P11709|BIK1_YEAST	xlink	intra-protein xl	221111_QE1_ulianaf_YB_03_12.c.11449.11449.6_221111_QE1_ulianaf_YB_03_12.c.10801.10801.6	401	401	0	-	6719.47	1120.92	6	-3.9	1	2	0.35	-0.02	0.06	0.01	0.01	0.01	0	19	0	2.39	0.316	sp|P11709|BIK1_YEAST:401:x:sp|P11709|BIK1_YEAST:401	NA
221111_QE1_ulianaf_YB_03_12	1	YFQTEYPQSGLFIQLQKVASLIEK-K17-K24	sp|P11709|BIK1_YEAST	-	intralink	intralink	221111_QE1_ulianaf_YB_03_12.c.12830.12830.4_221111_QE1_ulianaf_YB_03_12.c.12826.12826.4	90	97	7	-	2967.56	742.898	4	-1	1	4	1.5	0.05	0.19	0.14	0.14	0	0.03	149	0.76	10.15	0.02	sp|P11709|BIK1_YEAST:90:x:sp|P11709|BIK1_YEAST:97	NA
221111_QE1_ulianaf_YB_03_12	2	ELFLTKPQDSSSEEVASLTK-K6-156	sp|P11709|BIK1_YEAST	-	monolink	monolink	221111_QE1_ulianaf_YB_03_12.c.14516.14516.3_221111_QE1_ulianaf_YB_03_12.c.14714.14714.3	377	n/a	-	-	2364.19	789.071	3	-1.8	1	2	0.69	-0.02	0.17	0.03	0.03	0	0.01	31	0.64	5.64	0.033	sp|P11709|BIK1_YEAST:377	NA
221111_QE1_ulianaf_YB_03_12	1	KIGCFIQIPNLGRGQLK-EIDHLKQQLELERR-a1-b6	sp|P11709|BIK1_YEAST	sp|P11709|BIK1_YEAST	xlink	intra-protein xl	221111_QE1_ulianaf_YB_03_12.c.17720.17720.4_221111_QE1_ulianaf_YB_03_12.c.17395.17395.4	25	269	244	-	3885.14	972.293	4	0.1	1	3	1.95	0.04	0.16	0.03	0.02	0.01	0.01	22	0.33	7.8	0.243	sp|P11709|BIK1_YEAST:25:x:sp|P11709|BIK1_YEAST:269	NA
221111_QE1_ulianaf_YB_03_12	1	ANHNTTSDWKPDNGHMNDLNSSEVTIELR-K10-156	sp|P11709|BIK1_YEAST	-	monolink	monolink	221111_QE1_ulianaf_YB_03_12.c.12289.12289.3_221111_QE1_ulianaf_YB_03_12.c.13191.13191.3	198	n/a	-	-	3450.58	1151.2	3	0.9	4	39	10.32	0.31	0.58	0.43	0.43	0	0.07	1310	0	58.01	0	sp|P11709|BIK1_YEAST:198	NA
221111_QE1_ulianaf_YB_03_12	1	EAQLTIEKLQRK-EAQLTIEKLQRK-a8-b8	sp|P11709|BIK1_YEAST	sp|P11709|BIK1_YEAST	xlink	intra-protein xl	221111_QE1_ulianaf_YB_03_12.c.11302.11302.6_221111_QE1_ulianaf_YB_03_12.c.11265.11265.6	225	225	0	-	3049.74	509.298	6	-3	1	11	9.14	0.21	0.3	0.15	0.07	0.07	0.03	286	0	30.53	0	sp|P11709|BIK1_YEAST:225:x:sp|P11709|BIK1_YEAST:225	NA
221111_QE1_ulianaf_YB_03_12	2	EKEIDHLKQQLELER-TTMEPLSIPKNR-a8-b10	sp|P11709|BIK1_YEAST	sp|P11709|BIK1_YEAST	xlink	intra-protein xl	221111_QE1_ulianaf_YB_03_12.c.13110.13110.4_221111_QE1_ulianaf_YB_03_12.c.13076.13076.4	269	116	153	-	3430.82	858.712	4	1.6	3	10	7.36	0.28	0.3	0.3	0.06	0.24	0.06	486	0.72	31.07	0	sp|P11709|BIK1_YEAST:116:x:sp|P11709|BIK1_YEAST:269	NA
221111_QE1_ulianaf_YB_03_12	1	SIVRLTNQFSPMDDPKSPTPMR-KQLEQLR-a16-b1	sp|P11709|BIK1_YEAST	sp|P11709|BIK1_YEAST	xlink	intra-protein xl	221111_QE1_ulianaf_YB_03_12.c.15563.15563.4_221111_QE1_ulianaf_YB_03_12.c.15569.15569.4	134	329	195	-	3567.85	892.97	4	-1	1	3	2.81	0.04	0.31	0.05	0.04	0.02	0.01	97	0.83	14.06	0.113	sp|P11709|BIK1_YEAST:134:x:sp|P11709|BIK1_YEAST:329	NA
221111_QE1_ulianaf_YB_03_12	2	AGMFAGVDLLANIGKNDGSFMGKK-K23-155	sp|P11709|BIK1_YEAST	-	monolink	monolink	221111_QE1_ulianaf_YB_03_12.c.07165.07165.4_221111_QE1_ulianaf_YB_03_12.c.07117.07117.4	72	n/a	-	-	2595.31	649.836	4	-3.1	1	2	0.5	-0.03	0.06	0.03	0.03	0	0.01	52	0	3.16	0.033	sp|P11709|BIK1_YEAST:72	NA
221111_QE1_ulianaf_YB_03_12	2	EQLKMHNDSLSKEYQNLSK-YQRKIGCFIQIPNLGR-a4-b4	sp|P11709|BIK1_YEAST	sp|P11709|BIK1_YEAST	xlink	intra-protein xl	221111_QE1_ulianaf_YB_03_12.c.15999.15999.4_221111_QE1_ulianaf_YB_03_12.c.16421.16421.4	356	25	331	-	4391.26	1098.82	4	1.9	1	5	2.51	0.09	0.19	0.05	0.03	0.02	0.01	38	0.94	9.89	0.174	sp|P11709|BIK1_YEAST:25:x:sp|P11709|BIK1_YEAST:356	NA
221111_QE1_ulianaf_YB_03_12	3	YVGPVDTKAGMFAGVDLLANIGKNDGSFMGK-K31-156	sp|P11709|BIK1_YEAST	-	monolink	monolink	221111_QE1_ulianaf_YB_03_12.c.18310.18310.3_221111_QE1_ulianaf_YB_03_12.c.18305.18305.3	72	n/a	-	-	3327.64	1110.22	3	-5	1	9	1.83	0.01	0.09	0.07	0.07	0	0.01	81	0.47	7.11	0.033	sp|P11709|BIK1_YEAST:72	NA
221111_QE1_ulianaf_YB_03_12	2	KANHNTTSDWKPDNGHMNDLNSSEVTIELR-K11-156	sp|P11709|BIK1_YEAST	-	monolink	monolink	221111_QE1_ulianaf_YB_03_12.c.10551.10551.4_221111_QE1_ulianaf_YB_03_12.c.10594.10594.4	198	n/a	-	-	3578.66	895.672	4	-3.4	13	17	6.58	0.08	0.38	0.34	0.34	0	0.06	722	0	35.02	0	sp|P11709|BIK1_YEAST:198	NA
221111_QE1_ulianaf_YB_03_12	1	EKEIDHLKQQLELER-QLHYKRLLDDQR-a8-b5	sp|P11709|BIK1_YEAST	sp|P11709|BIK1_YEAST	xlink	intra-protein xl	221111_QE1_ulianaf_YB_03_12.c.13634.13634.4_221111_QE1_ulianaf_YB_03_12.c.13598.13598.4	269	234	35	-	3628.94	908.242	4	1.3	1	1	1.56	0.01	0.11	0.02	0.02	0	0	34	0.85	6.1	0.297	sp|P11709|BIK1_YEAST:234:x:sp|P11709|BIK1_YEAST:269	NA
221111_QE1_ulianaf_YB_03_12	1	YVGPVDTKAGMFAGVDLLANIGKNDGSFMGK-K23-156	sp|P11709|BIK1_YEAST	-	monolink	monolink	221111_QE1_ulianaf_YB_03_12.c.18310.18310.3_221111_QE1_ulianaf_YB_03_12.c.17527.17527.3	64	n/a	-	-	3327.64	1110.22	3	-5	1	5	0.86	0	0.07	0.03	0.03	0	0.01	19	0.84	3.62	0.033	sp|P11709|BIK1_YEAST:64	NA
221111_QE1_ulianaf_YB_03_12	1	NDGSFMGKKYFQTEYPQSGLFIQLQK-K8-156	sp|P11709|BIK1_YEAST	-	monolink	monolink	221111_QE1_ulianaf_YB_03_12.c.16818.16818.3_221111_QE1_ulianaf_YB_03_12.c.16779.16779.3	72	n/a	-	-	3209.58	1070.87	3	2	4	6	1.75	-0.01	0.2	0.06	0.06	0	0.01	82	0.53	9.36	0.02	sp|P11709|BIK1_YEAST:72	NA
221111_QE1_ulianaf_YB_03_12	2	NDGSFMGKKYFQTEYPQSGLFIQLQK-K9-156	sp|P11709|BIK1_YEAST	-	monolink	monolink	221111_QE1_ulianaf_YB_03_12.c.16818.16818.3_221111_QE1_ulianaf_YB_03_12.c.16779.16779.3	73	n/a	-	-	3209.58	1070.87	3	2	4	6	1.71	-0.01	0.17	0.06	0.06	0	0.01	82	0.58	8.6	0.033	sp|P11709|BIK1_YEAST:73	NA
221111_QE1_ulianaf_YB_03_12	1	KANHNTTSDWKPDNGHMNDLNSSEVTIELR-K1-K11	sp|P11709|BIK1_YEAST	-	intralink	intralink	221111_QE1_ulianaf_YB_03_12.c.11541.11541.3_221111_QE1_ulianaf_YB_03_12.c.11350.11350.3	188	198	10	-	3560.64	1187.89	3	-4.3	2	12	4.42	0.19	0.23	0.24	0.24	0	0.04	223	0.2	18.65	0	sp|P11709|BIK1_YEAST:188:x:sp|P11709|BIK1_YEAST:198	NA
221111_QE1_ulianaf_YB_03_12	2	QKQFFDAENEQLLAVVSQLHEEIKENEER-K2-156	sp|P11709|BIK1_YEAST	-	monolink	monolink	221111_QE1_ulianaf_YB_03_12.c.18053.18053.4_221111_QE1_ulianaf_YB_03_12.c.17993.17993.4	283	n/a	-	-	3655.81	914.961	4	3.1	1	8	3.21	0	0.16	0.06	0.06	0	0.01	129	0	12.17	0.02	sp|P11709|BIK1_YEAST:283	NA
221111_QE1_ulianaf_YB_03_12	3	AGMFAGVDLLANIGKNDGSFMGKK-K24-155	sp|P11709|BIK1_YEAST	-	monolink	monolink	221111_QE1_ulianaf_YB_03_12.c.07165.07165.4_221111_QE1_ulianaf_YB_03_12.c.07117.07117.4	73	n/a	-	-	2595.31	649.836	4	-3.1	1	2	0.47	-0.03	0.05	0.03	0.03	0	0.01	52	0	3.03	0.033	sp|P11709|BIK1_YEAST:73	NA
221111_QE1_ulianaf_YB_03_12	2	EIDHLKQQLELER-EAQLTIEKLQR-a6-b8	sp|P11709|BIK1_YEAST	sp|P11709|BIK1_YEAST	xlink	intra-protein xl	221111_QE1_ulianaf_YB_03_12.c.15305.15305.5_221111_QE1_ulianaf_YB_03_12.c.14427.14427.5	269	225	44	-	3115.69	624.146	5	0.4	1	1	3.97	0.05	0.55	0.26	0.22	0.03	0.04	294	0	25.46	0.051	sp|P11709|BIK1_YEAST:225:x:sp|P11709|BIK1_YEAST:269	NA
221111_QE1_ulianaf_YB_03_12	1	EREQLKMHNDSLSK-EREQLKMHNDSLSK-a6-b6	sp|P11709|BIK1_YEAST	sp|P11709|BIK1_YEAST	xlink	intra-protein xl	221111_QE1_ulianaf_YB_03_12.c.13251.13251.4_221111_QE1_ulianaf_YB_03_12.c.13731.13731.4	356	356	0	-	3565.78	892.453	4	5	1	1	0.78	0	0.02	0	0	0	0	2	0	2.09	0.325	sp|P11709|BIK1_YEAST:356:x:sp|P11709|BIK1_YEAST:356	NA
221111_QE1_ulianaf_YB_03_12	3	KQLEQLRNIEDQFELHK-KLEEANEKIK-a1-b1	sp|P11709|BIK1_YEAST	sp|P11709|BIK1_YEAST	xlink	intra-protein xl	221111_QE1_ulianaf_YB_03_12.c.14995.14995.5_221111_QE1_ulianaf_YB_03_12.c.14724.14724.5	329	392	63	-	3505.88	702.183	5	-0.1	1	3	2.72	0.02	0.18	0.07	0.04	0.03	0.01	167	0	12.42	0.172	sp|P11709|BIK1_YEAST:329:x:sp|P11709|BIK1_YEAST:392	NA
221111_QE1_ulianaf_YB_03_12	1	EIDHLKQQLELER-RTTMEPLSIPKNR-a6-b11	sp|P11709|BIK1_YEAST	sp|P11709|BIK1_YEAST	xlink	intra-protein xl	221111_QE1_ulianaf_YB_03_12.c.11798.11798.5_221111_QE1_ulianaf_YB_03_12.c.11787.11787.5	269	116	153	-	3329.79	666.966	5	3.8	2	1	1.19	0.01	0.32	0.04	0.03	0.01	0.01	74	0	10.5	0.172	sp|P11709|BIK1_YEAST:116:x:sp|P11709|BIK1_YEAST:269	NA
221111_QE1_ulianaf_YB_03_12	1	KANHNTTSDWKPDNGHMNDLNSSEVTIELR-K1-156	sp|P11709|BIK1_YEAST	-	monolink	monolink	221111_QE1_ulianaf_YB_03_12.c.10551.10551.4_221111_QE1_ulianaf_YB_03_12.c.10594.10594.4	188	n/a	-	-	3578.66	895.672	4	-3.4	13	19	7.43	0.17	0.39	0.36	0.36	0	0.06	769	0	37.9	0	sp|P11709|BIK1_YEAST:188	NA
221111_QE1_ulianaf_YB_03_12	1	EKEIDHLKQQLELER-TTMEPLSIPKNR-a2-b10	sp|P11709|BIK1_YEAST	sp|P11709|BIK1_YEAST	xlink	intra-protein xl	221111_QE1_ulianaf_YB_03_12.c.13110.13110.4_221111_QE1_ulianaf_YB_03_12.c.13076.13076.4	263	116	147	-	3430.82	858.712	4	1.6	3	13	7.33	0.26	0.53	0.39	0.15	0.24	0.07	628	0.58	38.59	0	sp|P11709|BIK1_YEAST:116:x:sp|P11709|BIK1_YEAST:263	NA
221111_QE1_ulianaf_YB_03_12	1	QKQFFDAENEQLLAVVSQLHEEIKENEER-K24-156	sp|P11709|BIK1_YEAST	-	monolink	monolink	221111_QE1_ulianaf_YB_03_12.c.18053.18053.4_221111_QE1_ulianaf_YB_03_12.c.17993.17993.4	305	n/a	-	-	3655.81	914.961	4	3.1	1	33	11.51	0.49	0.29	0.63	0.63	0	0.11	1433	0	57.28	0	sp|P11709|BIK1_YEAST:305	NA
221111_QE1_ulianaf_YB_03_12	1	YVGPVDTKAGMFAGVDLLANIGKNDGSFMGK-K8-156	sp|P11709|BIK1_YEAST	-	monolink	monolink	221111_QE1_ulianaf_YB_03_12.c.18310.18310.3_221111_QE1_ulianaf_YB_03_12.c.18305.18305.3	49	n/a	-	-	3327.64	1110.22	3	-5	1	14	5.75	0.02	0.26	0.34	0.34	0	0.06	387	0.14	24.7	0	sp|P11709|BIK1_YEAST:49	NA
221111_QE1_ulianaf_YB_03_12	1	EQLKMHNDSLSKEYQNLSK-YQRKIGCFIQIPNLGR-a12-b4	sp|P11709|BIK1_YEAST	sp|P11709|BIK1_YEAST	xlink	intra-protein xl	221111_QE1_ulianaf_YB_03_12.c.15999.15999.4_221111_QE1_ulianaf_YB_03_12.c.16421.16421.4	364	25	339	-	4391.26	1098.82	4	1.9	2	5	2.9	0.06	0.21	0.07	0.05	0.02	0.01	53	0.81	11.43	0.172	sp|P11709|BIK1_YEAST:25:x:sp|P11709|BIK1_YEAST:364	NA
221111_QE1_ulianaf_YB_03_12	1	KQLEQLRNIEDQFELHK-EIDHLKQQLELER-a1-b6	sp|P11709|BIK1_YEAST	sp|P11709|BIK1_YEAST	xlink	intra-protein xl	221111_QE1_ulianaf_YB_03_12.c.13659.13659.5_221111_QE1_ulianaf_YB_03_12.c.13638.13638.5	329	269	60	-	3955.09	792.026	5	2.1	1	7	4.92	0.09	0.31	0.34	0.1	0.24	0.07	711	0.88	30.08	0	sp|P11709|BIK1_YEAST:269:x:sp|P11709|BIK1_YEAST:329	NA
221111_QE1_ulianaf_YB_03_12	2	YVGPVDTKAGMFAGVDLLANIGKNDGSFMGK-K23-156	sp|P11709|BIK1_YEAST	-	monolink	monolink	221111_QE1_ulianaf_YB_03_12.c.18310.18310.3_221111_QE1_ulianaf_YB_03_12.c.18305.18305.3	64	n/a	-	-	3327.64	1110.22	3	-5	2	13	5.47	-0.01	0.26	0.33	0.33	0	0.05	375	0.14	23.78	0	sp|P11709|BIK1_YEAST:64	NA
221111_QE1_ulianaf_YB_03_12	2	EKEIDHLKQQLELER-EKEIDHLK-a8-b2	sp|P11709|BIK1_YEAST	sp|P11709|BIK1_YEAST	xlink	intra-protein xl	221111_QE1_ulianaf_YB_03_12.c.15771.15771.3_221111_QE1_ulianaf_YB_03_12.c.15749.15749.3	269	263	6	-	3055.63	1019.55	3	2.9	1	2	1.86	-0.03	0.17	0.01	0.01	0	0	10	0.88	7.47	0.282	sp|P11709|BIK1_YEAST:263:x:sp|P11709|BIK1_YEAST:269	NA
221111_QE1_ulianaf_YB_03_12	2	VASLIEKASISQTSRR-TKWAKER-a7-b2	sp|P11709|BIK1_YEAST	sp|P11709|BIK1_YEAST	xlink	intra-protein xl	221111_QE1_ulianaf_YB_03_12.c.16698.16698.4_221111_QE1_ulianaf_YB_03_12.c.16676.16676.4	97	347	250	-	2800.56	701.147	4	0.2	1	1	2.36	0.08	0.21	0.03	0.03	0	0	61	0	10.46	0.172	sp|P11709|BIK1_YEAST:347:x:sp|P11709|BIK1_YEAST:97	NA
221111_QE1_ulianaf_YB_03_12	1	KANHNTTSDWKPDNGHMNDLNSSEVTIELR-K11-156	sp|P11709|BIK1_YEAST	-	monolink	monolink	221111_QE1_ulianaf_YB_03_12.c.12388.12388.5_221111_QE1_ulianaf_YB_03_12.c.12333.12333.5	198	n/a	-	-	3578.66	716.74	5	-2.7	7	27	8.46	0.14	0.43	0.47	0.47	0	0.08	463	0.1	35.5	0	sp|P11709|BIK1_YEAST:198	NA
221111_QE1_ulianaf_YB_03_12	2	KANHNTTSDWKPDNGHMNDLNSSEVTIELR-K1-156	sp|P11709|BIK1_YEAST	-	monolink	monolink	221111_QE1_ulianaf_YB_03_12.c.12388.12388.5_221111_QE1_ulianaf_YB_03_12.c.12333.12333.5	188	n/a	-	-	3578.66	716.74	5	-2.7	7	20	9.82	0.19	0.24	0.41	0.41	0	0.07	411	0.11	33.16	0	sp|P11709|BIK1_YEAST:188	NA
221111_QE1_ulianaf_YB_03_12	1	VASLIEKASISQTSRR-TKWAKER-a7-b5	sp|P11709|BIK1_YEAST	sp|P11709|BIK1_YEAST	xlink	intra-protein xl	221111_QE1_ulianaf_YB_03_12.c.16698.16698.4_221111_QE1_ulianaf_YB_03_12.c.16676.16676.4	97	350	253	-	2800.56	701.147	4	0.2	1	3	3.68	0.06	0.27	0.05	0.03	0.02	0.01	105	0	15.26	0.113	sp|P11709|BIK1_YEAST:350:x:sp|P11709|BIK1_YEAST:97	NA
221111_QE1_ulianaf_YB_03_13	1	SIVRLTNQFSPMDDPKSPTPMR-K16-156	sp|P11709|BIK1_YEAST	-	monolink	monolink	221111_QE1_ulianaf_YB_03_13.c.13596.13596.3_221111_QE1_ulianaf_YB_03_13.c.13527.13527.3	134	n/a	-	-	2672.33	891.784	3	-0.7	1	12	4.88	0.11	0.3	0.1	0.1	0	0.02	75	0	17.86	0	sp|P11709|BIK1_YEAST:134	NA
221111_QE1_ulianaf_YB_03_13	1	LTNQFSPMDDPKSPTPMR-KQLHYK-a12-b1	sp|P11709|BIK1_YEAST	sp|P11709|BIK1_YEAST	xlink	intra-protein xl	221111_QE1_ulianaf_YB_03_13.c.10824.10824.5_221111_QE1_ulianaf_YB_03_13.c.10789.10789.5	134	229	95	-	3014.49	603.906	5	-2.2	1	4	6.1	0.15	0.58	0.36	0.28	0.07	0.06	457	0.9	33.65	0	sp|P11709|BIK1_YEAST:134:x:sp|P11709|BIK1_YEAST:229	NA
221111_QE1_ulianaf_YB_03_13	3	EQLKMHNDSLSKEYQNLSK-K12-K19	sp|P11709|BIK1_YEAST	-	intralink	intralink	221111_QE1_ulianaf_YB_03_13.c.16583.16583.3_221111_QE1_ulianaf_YB_03_13.c.16081.16081.3	364	371	7	-	2429.18	810.734	3	-4.1	1	0	0.25	0.02	0	0	0	0	0	0	0	0.55	0.049	sp|P11709|BIK1_YEAST:364:x:sp|P11709|BIK1_YEAST:371	NA
221111_QE1_ulianaf_YB_03_13	1	KLEEANEKIK-EKEIDHLK-a8-b2	sp|P11709|BIK1_YEAST	sp|P11709|BIK1_YEAST	xlink	intra-protein xl	221111_QE1_ulianaf_YB_03_13.c.08254.08254.4_221111_QE1_ulianaf_YB_03_13.c.08208.08208.4	399	263	136	-	2349.27	588.326	4	-2	1	8	6.77	0.03	0.63	0.26	0.08	0.17	0.05	579	0.9	37.81	0	sp|P11709|BIK1_YEAST:263:x:sp|P11709|BIK1_YEAST:399	NA
221111_QE1_ulianaf_YB_03_13	2	EQLKMHNDSLSKEYQNLSK-K4-K19	sp|P11709|BIK1_YEAST	-	intralink	intralink	221111_QE1_ulianaf_YB_03_13.c.16583.16583.3_221111_QE1_ulianaf_YB_03_13.c.16081.16081.3	356	371	15	-	2429.18	810.734	3	-4.1	1	0	1.58	0.02	-0.01	0	0	0	0	0	0	2.87	0.033	sp|P11709|BIK1_YEAST:356:x:sp|P11709|BIK1_YEAST:371	NA
221111_QE1_ulianaf_YB_03_13	1	LTNQFSPMDDPKSPTPMR-RQQAKQK-a12-b5	sp|P11709|BIK1_YEAST	sp|P11709|BIK1_YEAST	xlink	intra-protein xl	221111_QE1_ulianaf_YB_03_13.c.09406.09406.4_221111_QE1_ulianaf_YB_03_13.c.09266.09266.5	134	281	147	-	3084.55	617.917	5	-0.5	1	3	3.34	0.08	0.22	0.12	0.1	0.03	0.02	95	0.92	13.49	0.127	sp|P11709|BIK1_YEAST:134:x:sp|P11709|BIK1_YEAST:281	NA
221111_QE1_ulianaf_YB_03_13	1	EIDHLKQQLELER-QLHYKR-a6-b5	sp|P11709|BIK1_YEAST	sp|P11709|BIK1_YEAST	xlink	intra-protein xl	221111_QE1_ulianaf_YB_03_13.c.15894.15894.3_221111_QE1_ulianaf_YB_03_13.c.15884.15884.3	269	234	35	-	2631.42	878.148	3	3.2	1	1	2.55	-0.02	0.22	0.05	0.04	0.01	0.01	26	0	10.16	0.172	sp|P11709|BIK1_YEAST:234:x:sp|P11709|BIK1_YEAST:269	NA
221111_QE1_ulianaf_YB_03_13	1	NLSHNQPTGANEDVELLKKQLEQLR-K19-156	sp|P11709|BIK1_YEAST	-	monolink	monolink	221111_QE1_ulianaf_YB_03_13.c.11023.11023.5_221111_QE1_ulianaf_YB_03_13.c.11018.11018.5	329	n/a	-	-	3029.57	606.922	5	-1.7	1	11	5.33	0.07	0.18	0.22	0.22	0	0.04	260	0	19.72	0	sp|P11709|BIK1_YEAST:329	NA
221111_QE1_ulianaf_YB_03_13	2	AGMFAGVDLLANIGKNDGSFMGK-K23-156	sp|P11709|BIK1_YEAST	-	monolink	monolink	221111_QE1_ulianaf_YB_03_13.c.11475.11475.4_221111_QE1_ulianaf_YB_03_13.c.11110.11110.4	72	n/a	-	-	2468.2	618.057	4	-4.8	6	5	1.35	0.04	0.06	0.08	0.08	0	0.02	105	0	6.25	0.033	sp|P11709|BIK1_YEAST:72	NA
221111_QE1_ulianaf_YB_03_13	1	KYFQTEYPQSGLFIQLQK-K1-156	sp|P11709|BIK1_YEAST	-	monolink	monolink	221111_QE1_ulianaf_YB_03_13.c.17893.17893.3_221111_QE1_ulianaf_YB_03_13.c.17290.17290.3	73	n/a	-	-	2373.23	792.084	3	1	2	18	7.38	0.1	0.52	0.26	0.26	0	0.07	431	0.11	34.54	0	sp|P11709|BIK1_YEAST:73	NA
221111_QE1_ulianaf_YB_03_13	1	TTMEPLSIPKNR-KQLHYKR-a10-b1	sp|P11709|BIK1_YEAST	sp|P11709|BIK1_YEAST	xlink	intra-protein xl	221111_QE1_ulianaf_YB_03_13.c.09736.09736.5_221111_QE1_ulianaf_YB_03_13.c.09383.09383.5	116	229	113	-	2495.37	500.081	5	0	1	5	4.47	0.04	0.36	0.08	0.05	0.03	0.01	70	0.79	18	0.113	sp|P11709|BIK1_YEAST:116:x:sp|P11709|BIK1_YEAST:229	NA
221111_QE1_ulianaf_YB_03_13	2	NLSHNQPTGANEDVELLKKQLEQLR-K18-156	sp|P11709|BIK1_YEAST	-	monolink	monolink	221111_QE1_ulianaf_YB_03_13.c.11023.11023.5_221111_QE1_ulianaf_YB_03_13.c.11018.11018.5	328	n/a	-	-	3029.57	606.922	5	-1.7	1	9	4.53	0.01	0.19	0.19	0.19	0	0.04	219	0	17.47	0	sp|P11709|BIK1_YEAST:328	NA
221111_QE1_ulianaf_YB_03_13	1	KLEEANEK-KQLEQLR-a1-b1	sp|P11709|BIK1_YEAST	sp|P11709|BIK1_YEAST	xlink	intra-protein xl	221111_QE1_ulianaf_YB_03_13.c.08052.08052.3_221111_QE1_ulianaf_YB_03_13.c.08004.08004.3	392	329	63	-	2011.1	671.373	3	-0.2	4	8	8.02	0.2	0.64	0.33	0.13	0.19	0.06	405	0.71	38.06	0	sp|P11709|BIK1_YEAST:329:x:sp|P11709|BIK1_YEAST:392	NA
221111_QE1_ulianaf_YB_03_13	1	TTMEPLSIPKNR-EKEIDHLK-a10-b2	sp|P11709|BIK1_YEAST	sp|P11709|BIK1_YEAST	xlink	intra-protein xl	221111_QE1_ulianaf_YB_03_13.c.11678.11678.5_221111_QE1_ulianaf_YB_03_13.c.11640.11640.5	116	263	147	-	2534.34	507.876	5	0.3	1	5	6.42	0.06	0.47	0.2	0.11	0.08	0.04	585	0	33.73	0	sp|P11709|BIK1_YEAST:116:x:sp|P11709|BIK1_YEAST:263	NA
221111_QE1_ulianaf_YB_03_13	1	IGCFIQIPNLGRGQLKYVGPVDTK-K16-156	sp|P11709|BIK1_YEAST	-	monolink	monolink	221111_QE1_ulianaf_YB_03_13.c.13300.13300.3_221111_QE1_ulianaf_YB_03_13.c.13246.13246.3	41	n/a	-	-	2828.52	943.846	3	-3.5	3	12	5.57	0.06	0.25	0.18	0.18	0	0.04	363	0	23.48	0	sp|P11709|BIK1_YEAST:41	NA
221111_QE1_ulianaf_YB_03_13	2	EKEIDHLKQQLELER-K2-155	sp|P11709|BIK1_YEAST	-	monolink	monolink	221111_QE1_ulianaf_YB_03_13.c.13028.13028.3_221111_QE1_ulianaf_YB_03_13.c.12978.12978.3	263	n/a	-	-	2062.1	688.373	3	-4.6	4	7	4.84	0.01	0.25	0.16	0.16	0	0.05	405	0.34	22.85	0	sp|P11709|BIK1_YEAST:263	NA
221111_QE1_ulianaf_YB_03_13	2	TTMEPLSIPKNR-RQQAKQK-a10-b5	sp|P11709|BIK1_YEAST	sp|P11709|BIK1_YEAST	xlink	intra-protein xl	221111_QE1_ulianaf_YB_03_13.c.08657.08657.4_221111_QE1_ulianaf_YB_03_13.c.08607.08607.4	116	281	165	-	2409.32	603.337	4	0.8	2	1	2.07	0	0.14	0.03	0.02	0.01	0	16	0.98	7.5	0.257	sp|P11709|BIK1_YEAST:116:x:sp|P11709|BIK1_YEAST:281	NA
221111_QE1_ulianaf_YB_03_13	1	EREQLKMHNDSLSK-EKEIDHLK-a6-b2	sp|P11709|BIK1_YEAST	sp|P11709|BIK1_YEAST	xlink	intra-protein xl	221111_QE1_ulianaf_YB_03_13.c.08165.08165.6_221111_QE1_ulianaf_YB_03_13.c.08099.08099.6	356	263	93	-	2862.45	478.084	6	-0.2	1	7	6.64	0.03	0.62	0.31	0.19	0.12	0.06	735	0.69	40.28	0	sp|P11709|BIK1_YEAST:263:x:sp|P11709|BIK1_YEAST:356	NA
221111_QE1_ulianaf_YB_03_13	3	KLEEANEKIK-EKEIDHLK-a1-b2	sp|P11709|BIK1_YEAST	sp|P11709|BIK1_YEAST	xlink	intra-protein xl	221111_QE1_ulianaf_YB_03_13.c.08254.08254.4_221111_QE1_ulianaf_YB_03_13.c.08208.08208.4	392	263	129	-	2349.27	588.326	4	-2	1	6	5.72	0.09	0.42	0.24	0.07	0.17	0.05	542	0.9	30.73	0	sp|P11709|BIK1_YEAST:263:x:sp|P11709|BIK1_YEAST:392	NA
221111_QE1_ulianaf_YB_03_13	2	IGCFIQIPNLGRGQLKYVGPVDTK-K24-156	sp|P11709|BIK1_YEAST	-	monolink	monolink	221111_QE1_ulianaf_YB_03_13.c.13300.13300.3_221111_QE1_ulianaf_YB_03_13.c.13246.13246.3	49	n/a	-	-	2828.52	943.846	3	-3.5	3	5	0.7	0.03	0	0.02	0.02	0	0	40	0	2.16	0.049	sp|P11709|BIK1_YEAST:49	NA
221111_QE1_ulianaf_YB_03_13	1	NIEDQFELHKTK-EKEIDHLK-a10-b2	sp|P11709|BIK1_YEAST	sp|P11709|BIK1_YEAST	xlink	intra-protein xl	221111_QE1_ulianaf_YB_03_13.c.11283.11283.5_221111_QE1_ulianaf_YB_03_13.c.11254.11254.5	345	263	82	-	2649.36	530.881	5	-0.3	1	3	4.26	0.01	0.53	0.19	0.05	0.14	0.04	161	0	23.07	0.073	sp|P11709|BIK1_YEAST:263:x:sp|P11709|BIK1_YEAST:345	NA
221111_QE1_ulianaf_YB_03_13	1	EQLKMHNDSLSK-KLEEANEK-a4-b1	sp|P11709|BIK1_YEAST	sp|P11709|BIK1_YEAST	xlink	intra-protein xl	221111_QE1_ulianaf_YB_03_13.c.07100.07100.4_221111_QE1_ulianaf_YB_03_13.c.07051.07051.4	356	392	36	-	2526.27	632.574	4	0.8	2	8	6.38	-0.01	0.7	0.4	0.22	0.17	0.07	670	0.71	40.45	0	sp|P11709|BIK1_YEAST:356:x:sp|P11709|BIK1_YEAST:392	NA
221111_QE1_ulianaf_YB_03_13	1	ELFLTKPQDSSSEEVASLTK-K6-155	sp|P11709|BIK1_YEAST	-	monolink	monolink	221111_QE1_ulianaf_YB_03_13.c.15364.15364.3_221111_QE1_ulianaf_YB_03_13.c.15308.15308.3	377	n/a	-	-	2363.21	788.745	3	0.4	1	20	6.36	0.04	0.56	0.28	0.28	0	0.07	308	0	31.04	0	sp|P11709|BIK1_YEAST:377	NA
221111_QE1_ulianaf_YB_03_13	2	ELFLTKPQDSSSEEVASLTK-K20-155	sp|P11709|BIK1_YEAST	-	monolink	monolink	221111_QE1_ulianaf_YB_03_13.c.15364.15364.3_221111_QE1_ulianaf_YB_03_13.c.15308.15308.3	391	n/a	-	-	2363.21	788.745	3	0.4	1	4	0.98	-0.01	0.06	0.06	0.06	0	0.01	65	0	4.53	0.033	sp|P11709|BIK1_YEAST:391	NA
221111_QE1_ulianaf_YB_03_13	1	TTMEPLSIPKNR-EAQLTIEKLQR-a10-b8	sp|P11709|BIK1_YEAST	sp|P11709|BIK1_YEAST	xlink	intra-protein xl	221111_QE1_ulianaf_YB_03_13.c.14087.14087.3_221111_QE1_ulianaf_YB_03_13.c.14369.14369.3	116	225	109	-	2851.54	951.522	3	-1.9	4	12	9.1	0.42	0.41	0.54	0.45	0.09	0.09	432	0.68	36.64	0	sp|P11709|BIK1_YEAST:116:x:sp|P11709|BIK1_YEAST:225	NA
221111_QE1_ulianaf_YB_03_13	1	RQQAKQK-TKWAKER-a5-b5	sp|P11709|BIK1_YEAST	sp|P11709|BIK1_YEAST	xlink	intra-protein xl	221111_QE1_ulianaf_YB_03_13.c.11158.11158.4_221111_QE1_ulianaf_YB_03_13.c.11129.11129.4	281	350	69	-	1941.09	486.28	4	-0.6	2	1	3.63	0.03	0.34	0.04	0	0.04	0.01	72	0.69	15.87	0.113	sp|P11709|BIK1_YEAST:281:x:sp|P11709|BIK1_YEAST:350	NA
221111_QE1_ulianaf_YB_03_13	2	RQQAKQK-TKWAKER-a5-b2	sp|P11709|BIK1_YEAST	sp|P11709|BIK1_YEAST	xlink	intra-protein xl	221111_QE1_ulianaf_YB_03_13.c.11158.11158.4_221111_QE1_ulianaf_YB_03_13.c.11129.11129.4	281	347	66	-	1941.09	486.28	4	-0.6	1	1	3.3	0.07	0.28	0.01	0	0.01	0	21	0.83	13.03	0.127	sp|P11709|BIK1_YEAST:281:x:sp|P11709|BIK1_YEAST:347	NA
221111_QE1_ulianaf_YB_03_13	1	ELFLTKPQDSSSEEVASLTK-K6-156	sp|P11709|BIK1_YEAST	-	monolink	monolink	221111_QE1_ulianaf_YB_03_13.c.14810.14810.3_221111_QE1_ulianaf_YB_03_13.c.15576.15576.3	377	n/a	-	-	2364.2	789.073	3	0.2	2	14	6.31	0.08	0.39	0.23	0.23	0	0.06	196	0	25.26	0	sp|P11709|BIK1_YEAST:377	NA
221111_QE1_ulianaf_YB_03_13	2	ELFLTKPQDSSSEEVASLTK-K20-156	sp|P11709|BIK1_YEAST	-	monolink	monolink	221111_QE1_ulianaf_YB_03_13.c.14810.14810.3_221111_QE1_ulianaf_YB_03_13.c.15576.15576.3	391	n/a	-	-	2364.2	789.073	3	0.2	2	10	2.73	0.2	0.06	0.22	0.22	0	0.05	186	0	11.3	0.02	sp|P11709|BIK1_YEAST:391	NA
221111_QE1_ulianaf_YB_03_13	1	RTTMEPLSIPKNR-QQAKQK-a11-b4	sp|P11709|BIK1_YEAST	sp|P11709|BIK1_YEAST	xlink	intra-protein xl	221111_QE1_ulianaf_YB_03_13.c.08657.08657.4_221111_QE1_ulianaf_YB_03_13.c.08607.08607.4	116	281	165	-	2409.32	603.337	4	0.8	2	2	5.74	0.07	0.38	0.08	0.06	0.02	0.01	45	0.37	20.48	0.113	sp|P11709|BIK1_YEAST:116:x:sp|P11709|BIK1_YEAST:281	NA
221111_QE1_ulianaf_YB_03_13	1	QKQFFDAENEQLLAVVSQLHEEIKENEER-K2-156	sp|P11709|BIK1_YEAST	-	monolink	monolink	221111_QE1_ulianaf_YB_03_13.c.18298.18298.4_221111_QE1_ulianaf_YB_03_13.c.18281.18281.4	283	n/a	-	-	3655.8	914.959	4	0.6	1	23	11.51	0.2	0.57	0.46	0.46	0	0.08	466	0	44.75	0	sp|P11709|BIK1_YEAST:283	NA
221111_QE1_ulianaf_YB_03_13	1	YQRKIGCFIQIPNLGR-K4-156	sp|P11709|BIK1_YEAST	-	monolink	monolink	221111_QE1_ulianaf_YB_03_13.c.15239.15239.4_221111_QE1_ulianaf_YB_03_13.c.15140.15140.4	25	n/a	-	-	2118.14	530.543	4	-0.8	2	14	9.1	0.11	0.32	0.31	0.31	0	0.1	202	0.19	29.96	0	sp|P11709|BIK1_YEAST:25	NA
221111_QE1_ulianaf_YB_03_13	3	RTTMEPLSIPKNR-KQLHYK-a11-b1	sp|P11709|BIK1_YEAST	sp|P11709|BIK1_YEAST	xlink	intra-protein xl	221111_QE1_ulianaf_YB_03_13.c.09736.09736.5_221111_QE1_ulianaf_YB_03_13.c.09383.09383.5	116	229	113	-	2495.37	500.081	5	0	1	2	2.85	0.04	0.32	0.08	0.07	0.02	0.01	76	0.89	14.17	0.113	sp|P11709|BIK1_YEAST:116:x:sp|P11709|BIK1_YEAST:229	NA
221111_QE1_ulianaf_YB_03_13	1	KLEEANEK-KLEEANEK-a1-b1	sp|P11709|BIK1_YEAST	sp|P11709|BIK1_YEAST	xlink	intra-protein xl	221111_QE1_ulianaf_YB_03_13.c.05480.05480.4_221111_QE1_ulianaf_YB_03_13.c.05408.05408.4	392	392	0	-	2057.05	515.271	4	-0.2	1	9	6.01	-0.01	0.52	0.24	0.12	0.12	0.04	318	0.91	29.17	0	sp|P11709|BIK1_YEAST:392:x:sp|P11709|BIK1_YEAST:392	NA
221111_QE1_ulianaf_YB_03_13	1	EQLKMHNDSLSK-KQLEQLR-a4-b1	sp|P11709|BIK1_YEAST	sp|P11709|BIK1_YEAST	xlink	intra-protein xl	221111_QE1_ulianaf_YB_03_13.c.09129.09129.3_221111_QE1_ulianaf_YB_03_13.c.09092.09092.3	356	329	27	-	2480.31	827.778	3	2.2	1	7	9.14	0.41	0.53	0.41	0.29	0.12	0.07	854	0.86	46.66	0	sp|P11709|BIK1_YEAST:329:x:sp|P11709|BIK1_YEAST:356	NA
221111_QE1_ulianaf_YB_03_13	1	VASLIEKASISQTSR-LEEANEKIK-a7-b7	sp|P11709|BIK1_YEAST	sp|P11709|BIK1_YEAST	xlink	intra-protein xl	221111_QE1_ulianaf_YB_03_13.c.12805.12805.4_221111_QE1_ulianaf_YB_03_13.c.12784.12784.4	97	399	302	-	2799.53	700.89	4	1.7	1	2	2.04	0.02	0.25	0.02	0.01	0.01	0	13	0.85	9.57	0.174	sp|P11709|BIK1_YEAST:399:x:sp|P11709|BIK1_YEAST:97	NA
221111_QE1_ulianaf_YB_03_13	2	QKQFFDAENEQLLAVVSQLHEEIKENEER-K24-156	sp|P11709|BIK1_YEAST	-	monolink	monolink	221111_QE1_ulianaf_YB_03_13.c.18298.18298.4_221111_QE1_ulianaf_YB_03_13.c.18281.18281.4	305	n/a	-	-	3655.8	914.959	4	0.6	1	3	2.05	0.02	0.03	0.04	0.04	0	0.01	44	0	5.67	0.033	sp|P11709|BIK1_YEAST:305	NA
221111_QE1_ulianaf_YB_03_13	1	EQLKMHNDSLSK-EKEIDHLK-a4-b2	sp|P11709|BIK1_YEAST	sp|P11709|BIK1_YEAST	xlink	intra-protein xl	221111_QE1_ulianaf_YB_03_13.c.08596.08596.5_221111_QE1_ulianaf_YB_03_13.c.08529.08529.5	356	263	93	-	2577.31	516.47	5	0.7	1	8	6.26	0.02	0.66	0.36	0.19	0.18	0.07	848	0	42.67	0	sp|P11709|BIK1_YEAST:263:x:sp|P11709|BIK1_YEAST:356	NA
221111_QE1_ulianaf_YB_03_13	2	NLSHNQPTGANEDVELLKK-K19-156	sp|P11709|BIK1_YEAST	-	monolink	monolink	221111_QE1_ulianaf_YB_03_13.c.12855.12855.3_221111_QE1_ulianaf_YB_03_13.c.12049.12049.3	329	n/a	-	-	2262.14	755.055	3	-3	6	13	4.82	0.16	0.17	0.23	0.23	0	0.06	500	0	23.41	0	sp|P11709|BIK1_YEAST:329	NA
221111_QE1_ulianaf_YB_03_13	1	EKEIDHLK-EKEIDHLK-a2-b2	sp|P11709|BIK1_YEAST	sp|P11709|BIK1_YEAST	xlink	intra-protein xl	221111_QE1_ulianaf_YB_03_13.c.08929.08929.5_221111_QE1_ulianaf_YB_03_13.c.08874.08874.5	263	263	0	-	2159.14	432.836	5	-2	1	7	6.05	-0.01	0.44	0.17	0.09	0.09	0.03	304	0	27.09	0	sp|P11709|BIK1_YEAST:263:x:sp|P11709|BIK1_YEAST:263	NA
221111_QE1_ulianaf_YB_03_13	1	EAQLTIEKLQR-KQLHYKR-a8-b1	sp|P11709|BIK1_YEAST	sp|P11709|BIK1_YEAST	xlink	intra-protein xl	221111_QE1_ulianaf_YB_03_13.c.09672.09672.5_221111_QE1_ulianaf_YB_03_13.c.09618.09618.5	225	229	4	-	2437.38	488.484	5	-0.5	3	8	7.73	0.11	0.76	0.36	0.19	0.17	0.07	694	0.78	45.14	0	sp|P11709|BIK1_YEAST:225:x:sp|P11709|BIK1_YEAST:229	NA
221111_QE1_ulianaf_YB_03_13	2	EKEIDHLKQQLELER-EKEIDHLK-a2-b2	sp|P11709|BIK1_YEAST	sp|P11709|BIK1_YEAST	xlink	intra-protein xl	221111_QE1_ulianaf_YB_03_13.c.12620.12620.5_221111_QE1_ulianaf_YB_03_13.c.12574.12574.5	263	263	0	-	3055.61	612.13	5	-2.1	1	7	5.9	0.03	0.41	0.33	0.19	0.14	0.06	691	0.64	33.7	0	sp|P11709|BIK1_YEAST:263:x:sp|P11709|BIK1_YEAST:263	NA
221111_QE1_ulianaf_YB_03_13	1	LTNQFSPMDDPKSPTPMR-K12-156	sp|P11709|BIK1_YEAST	-	monolink	monolink	221111_QE1_ulianaf_YB_03_13.c.13958.13958.3_221111_QE1_ulianaf_YB_03_13.c.13713.13713.3	134	n/a	-	-	2217.04	740.022	3	-0.6	4	24	7.75	0.16	0.61	0.45	0.45	0	0.13	489	0.22	39.03	0	sp|P11709|BIK1_YEAST:134	NA
221111_QE1_ulianaf_YB_03_13	1	AGMFAGVDLLANIGKNDGSFMGK-K15-156	sp|P11709|BIK1_YEAST	-	monolink	monolink	221111_QE1_ulianaf_YB_03_13.c.11475.11475.4_221111_QE1_ulianaf_YB_03_13.c.11110.11110.4	64	n/a	-	-	2468.2	618.057	4	-4.8	6	5	1.5	0.02	0.15	0.08	0.08	0	0.02	105	0	8.31	0.033	sp|P11709|BIK1_YEAST:64	NA
221111_QE1_ulianaf_YB_03_13	1	QLEQLRNIEDQFELHKTK-K16-155	sp|P11709|BIK1_YEAST	-	monolink	monolink	221111_QE1_ulianaf_YB_03_13.c.17824.17824.3_221111_QE1_ulianaf_YB_03_13.c.17941.17941.3	345	n/a	-	-	2423.27	808.765	3	-3.4	1	4	1.74	0.04	0.12	0.04	0.04	0	0.01	14	0	6.44	0.033	sp|P11709|BIK1_YEAST:345	NA
221111_QE1_ulianaf_YB_03_13	1	NLSHNQPTGANEDVELLKK-K18-156	sp|P11709|BIK1_YEAST	-	monolink	monolink	221111_QE1_ulianaf_YB_03_13.c.12855.12855.3_221111_QE1_ulianaf_YB_03_13.c.12049.12049.3	328	n/a	-	-	2262.14	755.055	3	-3	6	13	4.97	0.17	0.18	0.23	0.23	0	0.06	500	0	23.93	0	sp|P11709|BIK1_YEAST:328	NA
221111_QE1_ulianaf_YB_03_13	1	EAQLTIEKLQR-KQLHYK-a8-b1	sp|P11709|BIK1_YEAST	sp|P11709|BIK1_YEAST	xlink	intra-protein xl	221111_QE1_ulianaf_YB_03_13.c.10624.10624.5_221111_QE1_ulianaf_YB_03_13.c.10544.10544.5	225	229	4	-	2281.28	457.263	5	-0.5	1	4	6.74	0.05	0.65	0.23	0.16	0.07	0.04	372	0.83	34.45	0	sp|P11709|BIK1_YEAST:225:x:sp|P11709|BIK1_YEAST:229	NA
221111_QE1_ulianaf_YB_03_13	1	KYFQTEYPQSGLFIQLQK-K1-K18	sp|P11709|BIK1_YEAST	-	intralink	intralink	221111_QE1_ulianaf_YB_03_13.c.14480.14480.3_221111_QE1_ulianaf_YB_03_13.c.15237.15237.3	73	90	17	-	2355.21	786.078	3	-1.3	1	1	7.64	0.08	0	0.01	0.01	0	0	2	0.2	15.31	0	sp|P11709|BIK1_YEAST:73:x:sp|P11709|BIK1_YEAST:90	NA
221111_QE1_ulianaf_YB_03_13	1	TTMEPLSIPKNRSIVR-K10-156	sp|P11709|BIK1_YEAST	-	monolink	monolink	221111_QE1_ulianaf_YB_03_13.c.13431.13431.3_221111_QE1_ulianaf_YB_03_13.c.13379.13379.3	116	n/a	-	-	1997.1	666.706	3	-1.4	1	10	3.76	0.21	0.17	0.43	0.43	0	0.13	347	0	19.58	0	sp|P11709|BIK1_YEAST:116	NA
221111_QE1_ulianaf_YB_03_13	1	GQLKYVGPVDTK-EAQLTIEKLQR-a4-b8	sp|P11709|BIK1_YEAST	sp|P11709|BIK1_YEAST	xlink	intra-protein xl	221111_QE1_ulianaf_YB_03_13.c.13365.13365.3_221111_QE1_ulianaf_YB_03_13.c.13364.13364.3	41	225	184	-	2769.53	924.184	3	-0.2	1	8	7.72	0.29	0.43	0.45	0.21	0.24	0.08	657	0.64	38.02	0	sp|P11709|BIK1_YEAST:225:x:sp|P11709|BIK1_YEAST:41	NA
221111_QE1_ulianaf_YB_03_13	2	QLEQLRNIEDQFELHKTK-K18-155	sp|P11709|BIK1_YEAST	-	monolink	monolink	221111_QE1_ulianaf_YB_03_13.c.17824.17824.3_221111_QE1_ulianaf_YB_03_13.c.17941.17941.3	347	n/a	-	-	2423.27	808.765	3	-3.4	1	4	1.66	0.04	0.11	0.04	0.04	0	0.01	14	0	6.12	0.033	sp|P11709|BIK1_YEAST:347	NA
221111_QE1_ulianaf_YB_03_13	1	ELFLTKPQDSSSEEVASLTKK-K6-156	sp|P11709|BIK1_YEAST	-	monolink	monolink	221111_QE1_ulianaf_YB_03_13.c.15244.15244.3_221111_QE1_ulianaf_YB_03_13.c.15147.15147.3	377	n/a	-	-	2492.29	831.771	3	0.3	1	19	6.66	0.11	0.47	0.29	0.29	0	0.07	454	0.19	32.38	0	sp|P11709|BIK1_YEAST:377	NA
221111_QE1_ulianaf_YB_03_13	1	RTTMEPLSIPKNR-KQLHYKR-a11-b1	sp|P11709|BIK1_YEAST	sp|P11709|BIK1_YEAST	xlink	intra-protein xl	221111_QE1_ulianaf_YB_03_13.c.11419.11419.5_221111_QE1_ulianaf_YB_03_13.c.12104.12104.5	116	229	113	-	2651.46	531.301	5	-2.2	1	1	1.45	0.01	0.16	0.02	0.01	0.01	0	21	0.89	6.8	0.292	sp|P11709|BIK1_YEAST:116:x:sp|P11709|BIK1_YEAST:229	NA
221111_QE1_ulianaf_YB_03_13	1	EKEIDHLKQQLELER-K8-155	sp|P11709|BIK1_YEAST	-	monolink	monolink	221111_QE1_ulianaf_YB_03_13.c.13028.13028.3_221111_QE1_ulianaf_YB_03_13.c.12978.12978.3	269	n/a	-	-	2062.1	688.373	3	-4.6	4	18	8.08	0.2	0.42	0.32	0.32	0	0.11	804	0.19	41.16	0	sp|P11709|BIK1_YEAST:269	NA
221111_QE1_ulianaf_YB_03_13	1	EKEIDHLKQQLELER-EKEIDHLK-a8-b2	sp|P11709|BIK1_YEAST	sp|P11709|BIK1_YEAST	xlink	intra-protein xl	221111_QE1_ulianaf_YB_03_13.c.12620.12620.5_221111_QE1_ulianaf_YB_03_13.c.12574.12574.5	269	263	6	-	3055.61	612.13	5	-2.1	2	7	6.38	0.02	0.5	0.34	0.21	0.14	0.06	714	0.58	37.02	0	sp|P11709|BIK1_YEAST:263:x:sp|P11709|BIK1_YEAST:269	NA
221111_QE1_ulianaf_YB_03_13	1	MHNDSLSKEYQNLSK-KLEEANEK-a8-b1	sp|P11709|BIK1_YEAST	sp|P11709|BIK1_YEAST	xlink	intra-protein xl	221111_QE1_ulianaf_YB_03_13.c.08560.08560.4_221111_QE1_ulianaf_YB_03_13.c.08534.08534.4	364	392	28	-	2890.4	723.607	4	-2.2	1	7	6.28	0.03	0.65	0.49	0.27	0.21	0.09	583	0.74	37.91	0	sp|P11709|BIK1_YEAST:364:x:sp|P11709|BIK1_YEAST:392	NA
221111_QE1_ulianaf_YB_03_13	1	IKQLEQAQAQTAVESLPIFDPPAPVDTTAGR-K2-156	sp|P11709|BIK1_YEAST	-	monolink	monolink	221111_QE1_ulianaf_YB_03_13.c.18075.18075.3_221111_QE1_ulianaf_YB_03_13.c.18195.18195.3	401	n/a	-	-	3446.8	1149.94	3	2.8	1	28	9.63	0.21	0.37	0.48	0.48	0	0.08	227	0	32.6	0	sp|P11709|BIK1_YEAST:401	NA
221111_QE1_ulianaf_YB_03_13	2	ELFLTKPQDSSSEEVASLTKK-K20-156	sp|P11709|BIK1_YEAST	-	monolink	monolink	221111_QE1_ulianaf_YB_03_13.c.15244.15244.3_221111_QE1_ulianaf_YB_03_13.c.15147.15147.3	391	n/a	-	-	2492.29	831.771	3	0.3	1	7	1.74	0.08	0.1	0.08	0.08	0	0.02	133	0.75	8.3	0.033	sp|P11709|BIK1_YEAST:391	NA
221111_QE1_ulianaf_YB_03_13	1	GQLKYVGPVDTK-KLEEANEK-a4-b1	sp|P11709|BIK1_YEAST	sp|P11709|BIK1_YEAST	xlink	intra-protein xl	221111_QE1_ulianaf_YB_03_13.c.09389.09389.4_221111_QE1_ulianaf_YB_03_13.c.09347.09347.4	41	392	351	-	2401.27	601.326	4	-0.2	1	7	6.36	0.02	0.52	0.31	0.2	0.1	0.05	411	0.7	31.81	0	sp|P11709|BIK1_YEAST:392:x:sp|P11709|BIK1_YEAST:41	NA
221111_QE1_ulianaf_YB_03_13	1	QFFDAENEQLLAVVSQLHEEIKENEER-K22-156	sp|P11709|BIK1_YEAST	-	monolink	monolink	221111_QE1_ulianaf_YB_03_13.c.18467.18467.3_221111_QE1_ulianaf_YB_03_13.c.18470.18470.3	305	n/a	-	-	3399.66	1134.23	3	4.3	1	32	8.45	0.74	0.19	0.36	0.36	0	0.07	1022	0	41.72	0	sp|P11709|BIK1_YEAST:305	NA
221111_QE1_ulianaf_YB_03_13	3	ELFLTKPQDSSSEEVASLTKK-K21-156	sp|P11709|BIK1_YEAST	-	monolink	monolink	221111_QE1_ulianaf_YB_03_13.c.15244.15244.3_221111_QE1_ulianaf_YB_03_13.c.15147.15147.3	392	n/a	-	-	2492.29	831.771	3	0.3	1	7	1.68	0.08	0.09	0.08	0.08	0	0.02	133	0.77	8.08	0.033	sp|P11709|BIK1_YEAST:392	NA
221111_QE1_ulianaf_YB_03_13	1	EQLKMHNDSLSKEYQNLSK-K4-K12	sp|P11709|BIK1_YEAST	-	intralink	intralink	221111_QE1_ulianaf_YB_03_13.c.16583.16583.3_221111_QE1_ulianaf_YB_03_13.c.16081.16081.3	356	364	8	-	2429.18	810.734	3	-4.1	1	1	1.12	0	0.06	0	0	0	0	4	0	3.64	0.033	sp|P11709|BIK1_YEAST:356:x:sp|P11709|BIK1_YEAST:364	NA
221111_QE1_ulianaf_YB_03_14	1	KQLHYKR-RQQAKQK-a6-b5	sp|P11709|BIK1_YEAST	sp|P11709|BIK1_YEAST	xlink	intra-protein xl	221111_QE1_ulianaf_YB_03_14.c.03175.03175.5_221111_QE1_ulianaf_YB_03_14.c.03163.03163.5	234	281	47	-	1995.14	400.036	5	-4.1	1	4	5.52	0.09	0.3	0.13	0.05	0.08	0.02	136	0	20.16	0.113	sp|P11709|BIK1_YEAST:234:x:sp|P11709|BIK1_YEAST:281	NA
221111_QE1_ulianaf_YB_03_14	2	EKEIDHLK-K8-156	sp|P11709|BIK1_YEAST	-	monolink	monolink	221111_QE1_ulianaf_YB_03_14.c.09323.09323.3_221111_QE1_ulianaf_YB_03_14.c.08774.08774.3	269	n/a	-	-	1166.62	389.88	3	-2.5	10	0	0.79	-0.01	0.1	0	0	0	0	0	0	3.57	0.033	sp|P11709|BIK1_YEAST:269	NA
221111_QE1_ulianaf_YB_03_14	2	KQLHYKR-K1-156	sp|P11709|BIK1_YEAST	-	monolink	monolink	221111_QE1_ulianaf_YB_03_14.c.06239.06239.3_221111_QE1_ulianaf_YB_03_14.c.05422.05422.3	229	n/a	-	-	1127.64	376.889	3	-1.1	1	2	1.66	0.02	0.09	0.01	0.01	0	0.01	6	0	5.38	0.033	sp|P11709|BIK1_YEAST:229	NA
221111_QE1_ulianaf_YB_03_14	1	NIEDQFELHKTK-K10-156	sp|P11709|BIK1_YEAST	-	monolink	monolink	221111_QE1_ulianaf_YB_03_14.c.12227.12227.3_221111_QE1_ulianaf_YB_03_14.c.12161.12161.3	345	n/a	-	-	1656.84	553.286	3	-0.6	1	13	7.57	0.32	0.29	0.23	0.23	0	0.1	165	0	26.04	0	sp|P11709|BIK1_YEAST:345	NA
221111_QE1_ulianaf_YB_03_14	1	EKEIDHLK-K2-156	sp|P11709|BIK1_YEAST	-	monolink	monolink	221111_QE1_ulianaf_YB_03_14.c.09323.09323.3_221111_QE1_ulianaf_YB_03_14.c.08774.08774.3	263	n/a	-	-	1166.62	389.88	3	-2.5	10	5	6.03	-0.01	0.44	0.06	0.06	0	0.04	36	0	22.45	0	sp|P11709|BIK1_YEAST:263	NA
221111_QE1_ulianaf_YB_03_14	3	EREQLKMHNDSLSK-K14-156	sp|P11709|BIK1_YEAST	-	monolink	monolink	221111_QE1_ulianaf_YB_03_14.c.07946.07946.3_221111_QE1_ulianaf_YB_03_14.c.07919.07919.3	364	n/a	-	-	1869.92	624.314	3	-3.3	1	7	2.9	0.1	0.12	0.07	0.07	0	0.02	109	0.76	10.88	0.02	sp|P11709|BIK1_YEAST:364	NA
221111_QE1_ulianaf_YB_03_14	1	NLSHNQPTGANEDVELLKK-K19-156	sp|P11709|BIK1_YEAST	-	monolink	monolink	221111_QE1_ulianaf_YB_03_14.c.10732.10732.3_221111_QE1_ulianaf_YB_03_14.c.10691.10691.3	329	n/a	-	-	2262.15	755.058	3	1	1	17	7.62	0.18	0.25	0.19	0.19	0	0.05	247	0	25.9	0	sp|P11709|BIK1_YEAST:329	NA
221111_QE1_ulianaf_YB_03_14	2	NLSHNQPTGANEDVELLKK-K18-156	sp|P11709|BIK1_YEAST	-	monolink	monolink	221111_QE1_ulianaf_YB_03_14.c.10732.10732.3_221111_QE1_ulianaf_YB_03_14.c.10691.10691.3	328	n/a	-	-	2262.15	755.058	3	1	1	16	7.33	0.19	0.25	0.18	0.18	0	0.05	233	0	24.94	0	sp|P11709|BIK1_YEAST:328	NA
221111_QE1_ulianaf_YB_03_14	2	EKEIDHLK-K8-155	sp|P11709|BIK1_YEAST	-	monolink	monolink	221111_QE1_ulianaf_YB_03_14.c.07602.07602.3_221111_QE1_ulianaf_YB_03_14.c.07428.07428.3	269	n/a	-	-	1165.63	389.552	3	-1.3	2	0	0.53	0.05	0.04	0	0	0	0	0	0	1.98	0.049	sp|P11709|BIK1_YEAST:269	NA
221111_QE1_ulianaf_YB_03_14	1	KLEEANEK-RQQAKQK-a1-b5	sp|P11709|BIK1_YEAST	sp|P11709|BIK1_YEAST	xlink	intra-protein xl	221111_QE1_ulianaf_YB_03_14.c.03531.03531.3_221111_QE1_ulianaf_YB_03_14.c.03493.03493.3	392	281	111	-	1983.07	662.032	3	-0.6	2	5	9.8	0.43	0.49	0.35	0.23	0.12	0.06	284	0.84	36.76	0	sp|P11709|BIK1_YEAST:281:x:sp|P11709|BIK1_YEAST:392	NA
221111_QE1_ulianaf_YB_03_14	2	EQLKMHNDSLSK-K12-156	sp|P11709|BIK1_YEAST	-	monolink	monolink	221111_QE1_ulianaf_YB_03_14.c.08620.08620.3_221111_QE1_ulianaf_YB_03_14.c.08502.08502.3	364	n/a	-	-	1584.78	529.269	3	0.5	3	3	2.19	0.05	0.04	0.03	0.03	0	0.01	32	0	6.13	0.033	sp|P11709|BIK1_YEAST:364	NA
221111_QE1_ulianaf_YB_03_14	2	KQLHYKR-RQQAKQK-a1-b5	sp|P11709|BIK1_YEAST	sp|P11709|BIK1_YEAST	xlink	intra-protein xl	221111_QE1_ulianaf_YB_03_14.c.03175.03175.5_221111_QE1_ulianaf_YB_03_14.c.03163.03163.5	229	281	52	-	1995.14	400.036	5	-4.1	1	2	4.41	0.09	0.24	0.12	0.04	0.08	0.02	120	0	16.51	0.113	sp|P11709|BIK1_YEAST:229:x:sp|P11709|BIK1_YEAST:281	NA
221111_QE1_ulianaf_YB_03_14	1	EKEIDHLKQQLELER-K8-156	sp|P11709|BIK1_YEAST	-	monolink	monolink	221111_QE1_ulianaf_YB_03_14.c.13492.13492.3_221111_QE1_ulianaf_YB_03_14.c.13386.13386.3	269	n/a	-	-	2063.09	688.704	3	-1.1	5	19	9.43	0.26	0.4	0.33	0.33	0	0.11	741	0.17	42.55	0	sp|P11709|BIK1_YEAST:269	NA
221111_QE1_ulianaf_YB_03_14	2	EKEIDHLKQQLELER-K2-156	sp|P11709|BIK1_YEAST	-	monolink	monolink	221111_QE1_ulianaf_YB_03_14.c.13492.13492.3_221111_QE1_ulianaf_YB_03_14.c.13386.13386.3	263	n/a	-	-	2063.09	688.704	3	-1.1	5	9	5.11	0.1	0.24	0.18	0.18	0	0.06	406	0.31	23.42	0	sp|P11709|BIK1_YEAST:263	NA
221111_QE1_ulianaf_YB_03_14	1	NIEDQFELHKTK-K10-155	sp|P11709|BIK1_YEAST	-	monolink	monolink	221111_QE1_ulianaf_YB_03_14.c.11122.11122.3_221111_QE1_ulianaf_YB_03_14.c.11089.11089.3	345	n/a	-	-	1655.85	552.958	3	-1.1	1	14	7.18	0.29	0.21	0.24	0.24	0	0.1	208	0	24.39	0	sp|P11709|BIK1_YEAST:345	NA
221111_QE1_ulianaf_YB_03_14	2	NIEDQFELHKTK-K12-155	sp|P11709|BIK1_YEAST	-	monolink	monolink	221111_QE1_ulianaf_YB_03_14.c.11122.11122.3_221111_QE1_ulianaf_YB_03_14.c.11089.11089.3	347	n/a	-	-	1655.85	552.958	3	-1.1	1	13	6.35	0.3	0.13	0.22	0.22	0	0.09	194	0	20.79	0	sp|P11709|BIK1_YEAST:347	NA
221111_QE1_ulianaf_YB_03_14	2	NIEDQFELHKTK-K12-156	sp|P11709|BIK1_YEAST	-	monolink	monolink	221111_QE1_ulianaf_YB_03_14.c.12227.12227.3_221111_QE1_ulianaf_YB_03_14.c.12161.12161.3	347	n/a	-	-	1656.84	553.286	3	-0.6	1	12	6.57	0.31	0.19	0.21	0.21	0	0.09	150	0	21.59	0	sp|P11709|BIK1_YEAST:347	NA
221111_QE1_ulianaf_YB_03_14	1	EKEIDHLK-K2-155	sp|P11709|BIK1_YEAST	-	monolink	monolink	221111_QE1_ulianaf_YB_03_14.c.07602.07602.3_221111_QE1_ulianaf_YB_03_14.c.07428.07428.3	263	n/a	-	-	1165.63	389.552	3	-1.3	2	6	6.05	0.06	0.33	0.06	0.06	0	0.04	42	0	20.36	0	sp|P11709|BIK1_YEAST:263	NA
221111_QE1_ulianaf_YB_03_14	3	KQLHYKR-QQAKQK-a6-b4	sp|P11709|BIK1_YEAST	sp|P11709|BIK1_YEAST	xlink	intra-protein xl	221111_QE1_ulianaf_YB_03_14.c.04043.04043.5_221111_QE1_ulianaf_YB_03_14.c.04011.04011.5	234	281	47	-	1839.05	368.817	5	-1.5	1	2	6.01	0.13	0.29	0.05	0.04	0.01	0.01	41	0.83	19.27	0.113	sp|P11709|BIK1_YEAST:234:x:sp|P11709|BIK1_YEAST:281	NA
221111_QE1_ulianaf_YB_03_14	1	EREQLKMHNDSLSK-K6-156	sp|P11709|BIK1_YEAST	-	monolink	monolink	221111_QE1_ulianaf_YB_03_14.c.07946.07946.3_221111_QE1_ulianaf_YB_03_14.c.07919.07919.3	356	n/a	-	-	1869.92	624.314	3	-3.3	2	20	8.82	0.25	0.45	0.35	0.35	0	0.12	581	0.32	39.75	0	sp|P11709|BIK1_YEAST:356	NA
221111_QE1_ulianaf_YB_03_14	1	EKEIDHLK-K2-K8	sp|P11709|BIK1_YEAST	-	intralink	intralink	221111_QE1_ulianaf_YB_03_14.c.08877.08877.3_221111_QE1_ulianaf_YB_03_14.c.08752.08752.3	263	269	6	-	1148.61	383.876	3	-1.7	1	0	6.46	-0.01	0	0	0	0	0	0	0	12.73	0	sp|P11709|BIK1_YEAST:263:x:sp|P11709|BIK1_YEAST:269	NA
221111_QE1_ulianaf_YB_03_14	2	KLEEANEKIK-K10-156	sp|P11709|BIK1_YEAST	-	monolink	monolink	221111_QE1_ulianaf_YB_03_14.c.08147.08147.3_221111_QE1_ulianaf_YB_03_14.c.08074.08074.3	401	n/a	-	-	1356.75	453.258	3	0	2	7	6.47	0.08	0.24	0.11	0.11	0	0.05	76	0.72	20.17	0	sp|P11709|BIK1_YEAST:401	NA
221111_QE1_ulianaf_YB_03_14	3	KLEEANEKIK-K8-155	sp|P11709|BIK1_YEAST	-	monolink	monolink	221111_QE1_ulianaf_YB_03_14.c.06355.06355.3_221111_QE1_ulianaf_YB_03_14.c.06889.06889.3	399	n/a	-	-	1355.76	452.929	3	-1.3	2	3	1.64	0.07	0.14	0.03	0.03	0	0.01	26	0.58	7.1	0.033	sp|P11709|BIK1_YEAST:399	NA
221111_QE1_ulianaf_YB_03_14	1	MHNDSLSKEYQNLSK-K8-156	sp|P11709|BIK1_YEAST	-	monolink	monolink	221111_QE1_ulianaf_YB_03_14.c.10242.10242.3_221111_QE1_ulianaf_YB_03_14.c.10036.10036.3	364	n/a	-	-	1948.92	650.647	3	-1.5	1	2	1.33	0.02	0.18	0.02	0.02	0	0.01	10	0	6.77	0.033	sp|P11709|BIK1_YEAST:364	NA
221111_QE1_ulianaf_YB_03_14	1	KLEEANEKIK-K8-156	sp|P11709|BIK1_YEAST	-	monolink	monolink	221111_QE1_ulianaf_YB_03_14.c.08147.08147.3_221111_QE1_ulianaf_YB_03_14.c.08074.08074.3	399	n/a	-	-	1356.75	453.258	3	0	4	8	6.79	0.08	0.34	0.15	0.15	0	0.08	107	0.61	23.65	0	sp|P11709|BIK1_YEAST:399	NA
221111_QE1_ulianaf_YB_03_14	1	RTTMEPLSIPKNR-K11-156	sp|P11709|BIK1_YEAST	-	monolink	monolink	221111_QE1_ulianaf_YB_03_14.c.11696.11696.3_221111_QE1_ulianaf_YB_03_14.c.11655.11655.3	116	n/a	-	-	1697.91	566.979	3	-0.1	3	10	6.27	0.1	0.14	0.17	0.17	0	0.07	124	0	18.73	0	sp|P11709|BIK1_YEAST:116	NA
221111_QE1_ulianaf_YB_03_14	1	RQQAKQK-QQAKQK-a5-b4	sp|P11709|BIK1_YEAST	sp|P11709|BIK1_YEAST	xlink	intra-protein xl	221111_QE1_ulianaf_YB_03_14.c.02054.02054.3_221111_QE1_ulianaf_YB_03_14.c.02023.02023.3	281	281	0	-	1752.99	585.339	3	-1.1	2	5	9.83	0.22	0.41	0.23	0.11	0.12	0.04	251	0.94	33.65	0	sp|P11709|BIK1_YEAST:281:x:sp|P11709|BIK1_YEAST:281	NA
221111_QE1_ulianaf_YB_03_14	1	EQLKMHNDSLSK-K4-156	sp|P11709|BIK1_YEAST	-	monolink	monolink	221111_QE1_ulianaf_YB_03_14.c.08620.08620.3_221111_QE1_ulianaf_YB_03_14.c.08502.08502.3	356	n/a	-	-	1584.78	529.269	3	0.5	3	10	6.39	0.05	0.55	0.2	0.2	0	0.08	243	0	29.82	0	sp|P11709|BIK1_YEAST:356	NA
221111_QE1_ulianaf_YB_03_14	1	KLEEANEK-QQAKQK-a1-b4	sp|P11709|BIK1_YEAST	sp|P11709|BIK1_YEAST	xlink	intra-protein xl	221111_QE1_ulianaf_YB_03_14.c.04010.04010.4_221111_QE1_ulianaf_YB_03_14.c.03969.03969.4	392	281	111	-	1826.97	457.75	4	-1.7	1	3	5.89	0.01	0.4	0.13	0.09	0.04	0.02	129	0.63	22.71	0.073	sp|P11709|BIK1_YEAST:281:x:sp|P11709|BIK1_YEAST:392	NA
221111_QE1_ulianaf_YB_03_14	1	KIGCFIQIPNLGR-K1-156	sp|P11709|BIK1_YEAST	-	monolink	monolink	221111_QE1_ulianaf_YB_03_14.c.16324.16324.3_221111_QE1_ulianaf_YB_03_14.c.16314.16314.3	25	n/a	-	-	1670.92	557.98	3	-0.8	1	14	9.52	0.14	0.35	0.39	0.39	0	0.15	237	0	32.84	0	sp|P11709|BIK1_YEAST:25	NA
221111_QE1_ulianaf_YB_03_14	1	EREQLKMHNDSLSK-K6-K14	sp|P11709|BIK1_YEAST	-	intralink	intralink	221111_QE1_ulianaf_YB_03_14.c.08341.08341.3_221111_QE1_ulianaf_YB_03_14.c.08522.08522.3	356	364	8	-	1851.91	618.312	3	-2.1	1	1	1.66	0.07	0.05	0.13	0.13	0	0.05	57	0	6.12	0.033	sp|P11709|BIK1_YEAST:356:x:sp|P11709|BIK1_YEAST:364	NA
221111_QE1_ulianaf_YB_03_14	1	EYQNLSKELFLTKPQDSSSEEVASLTK-K7-156	sp|P11709|BIK1_YEAST	-	monolink	monolink	221111_QE1_ulianaf_YB_03_14.c.15349.15349.3_221111_QE1_ulianaf_YB_03_14.c.15326.15326.3	371	n/a	-	-	3226.61	1076.55	3	-0.8	3	27	7.9	0.1	0.6	0.43	0.43	0	0.08	422	0.52	37.25	0	sp|P11709|BIK1_YEAST:371	NA
221111_QE1_ulianaf_YB_03_14	2	EYQNLSKELFLTKPQDSSSEEVASLTK-K13-156	sp|P11709|BIK1_YEAST	-	monolink	monolink	221111_QE1_ulianaf_YB_03_14.c.15349.15349.3_221111_QE1_ulianaf_YB_03_14.c.15326.15326.3	377	n/a	-	-	3226.61	1076.55	3	-0.8	3	20	8	0.1	0.37	0.35	0.35	0	0.06	338	0.62	30.87	0	sp|P11709|BIK1_YEAST:377	NA
221111_QE1_ulianaf_YB_03_14	3	NLSHNQPTGANEDVELLKK-NDGSFMGKK-a18-b8	sp|P11709|BIK1_YEAST	sp|P11709|BIK1_YEAST	xlink	intra-protein xl	221111_QE1_ulianaf_YB_03_14.c.15349.15349.3_221111_QE1_ulianaf_YB_03_14.c.15326.15326.3	328	72	256	-	3226.61	1076.55	3	5.5	2	3	4.9	0.01	0.26	0.21	0.16	0.04	0.03	203	0.93	19.27	0.113	sp|P11709|BIK1_YEAST:328:x:sp|P11709|BIK1_YEAST:72	NA
221111_QE1_ulianaf_YB_03_14	1	EKEIDHLK-KQLHYK-a2-b1	sp|P11709|BIK1_YEAST	sp|P11709|BIK1_YEAST	xlink	intra-protein xl	221111_QE1_ulianaf_YB_03_14.c.07745.07745.4_221111_QE1_ulianaf_YB_03_14.c.07689.07689.4	263	229	34	-	1964.07	492.026	4	-0.8	1	5	6.29	0.08	0.64	0.23	0.12	0.12	0.04	570	0.74	37.11	0	sp|P11709|BIK1_YEAST:229:x:sp|P11709|BIK1_YEAST:263	NA
221111_QE1_ulianaf_YB_03_14	2	MHNDSLSKEYQNLSK-K15-156	sp|P11709|BIK1_YEAST	-	monolink	monolink	221111_QE1_ulianaf_YB_03_14.c.10242.10242.3_221111_QE1_ulianaf_YB_03_14.c.10036.10036.3	371	n/a	-	-	1948.92	650.647	3	-1.5	1	0	0.38	-0.02	0.08	0	0	0	0	0	0	2.49	0.049	sp|P11709|BIK1_YEAST:371	NA
221111_QE1_ulianaf_YB_03_14	1	KQLHYKR-K6-156	sp|P11709|BIK1_YEAST	-	monolink	monolink	221111_QE1_ulianaf_YB_03_14.c.06239.06239.3_221111_QE1_ulianaf_YB_03_14.c.05422.05422.3	234	n/a	-	-	1127.64	376.889	3	-1.1	1	2	2.07	0.04	0.18	0.02	0.02	0	0.02	9	0	8.35	0.033	sp|P11709|BIK1_YEAST:234	NA
221111_QE1_ulianaf_YB_03_14	1	EAQLTIEKLQR-K8-156	sp|P11709|BIK1_YEAST	-	monolink	monolink	221111_QE1_ulianaf_YB_03_14.c.13173.13173.3_221111_QE1_ulianaf_YB_03_14.c.12928.12928.3	225	n/a	-	-	1483.82	495.615	3	-1.3	1	5	6.36	0.12	0.24	0.29	0.29	0	0.13	368	0.47	26.16	0	sp|P11709|BIK1_YEAST:225	NA
221111_QE1_ulianaf_YB_03_14	1	EKEIDHLK-QQAKQK-a2-b4	sp|P11709|BIK1_YEAST	sp|P11709|BIK1_YEAST	xlink	intra-protein xl	221111_QE1_ulianaf_YB_03_14.c.06042.06042.5_221111_QE1_ulianaf_YB_03_14.c.05984.05984.5	263	281	18	-	1878.02	376.611	5	-1.7	1	5	6.98	0.08	0.57	0.17	0.11	0.06	0.03	270	0	31.44	0	sp|P11709|BIK1_YEAST:263:x:sp|P11709|BIK1_YEAST:281	NA
221111_QE1_ulianaf_YB_03_14	1	MHNDSLSKEYQNLSK-K8-K15	sp|P11709|BIK1_YEAST	-	intralink	intralink	221111_QE1_ulianaf_YB_03_14.c.11604.11604.3_221111_QE1_ulianaf_YB_03_14.c.11121.11121.3	364	371	7	-	1930.91	644.644	3	0.1	2	3	3.92	0.01	0.28	0.1	0.1	0	0.03	127	0	16.4	0	sp|P11709|BIK1_YEAST:364:x:sp|P11709|BIK1_YEAST:371	NA
221111_QE1_ulianaf_YB_03_14	1	KQLEQLR-RQQAKQK-a1-b5	sp|P11709|BIK1_YEAST	sp|P11709|BIK1_YEAST	xlink	intra-protein xl	221111_QE1_ulianaf_YB_03_14.c.06000.06000.4_221111_QE1_ulianaf_YB_03_14.c.05964.05964.4	329	281	48	-	1937.11	485.286	4	-2.1	1	5	7.01	0.12	0.48	0.26	0.2	0.05	0.05	322	0.75	30.76	0	sp|P11709|BIK1_YEAST:281:x:sp|P11709|BIK1_YEAST:329	NA
221111_QE1_ulianaf_YB_03_14	1	EAQLTIEKLQR-K8-155	sp|P11709|BIK1_YEAST	-	monolink	monolink	221111_QE1_ulianaf_YB_03_14.c.12046.12046.3_221111_QE1_ulianaf_YB_03_14.c.11993.11993.3	225	n/a	-	-	1482.84	495.288	3	-0.1	1	8	9.29	0.17	0.42	0.32	0.32	0	0.14	354	0	35.83	0	sp|P11709|BIK1_YEAST:225	NA
221111_QE1_ulianaf_YB_03_14	1	EKEIDHLKQQLELER-K2-156	sp|P11709|BIK1_YEAST	-	monolink	monolink	221111_QE1_ulianaf_YB_03_14.c.12634.12634.4_221111_QE1_ulianaf_YB_03_14.c.12594.12594.4	263	n/a	-	-	2063.09	516.78	4	-1.1	1	12	5.89	0	0.48	0.28	0.28	0	0.09	415	0.24	30.38	0	sp|P11709|BIK1_YEAST:263	NA
221111_QE1_ulianaf_YB_03_14	2	EKEIDHLKQQLELER-K8-156	sp|P11709|BIK1_YEAST	-	monolink	monolink	221111_QE1_ulianaf_YB_03_14.c.12634.12634.4_221111_QE1_ulianaf_YB_03_14.c.12594.12594.4	269	n/a	-	-	2063.09	516.78	4	-1.1	1	6	4.56	0	0.33	0.22	0.22	0	0.07	332	0.31	23.05	0	sp|P11709|BIK1_YEAST:269	NA
221111_QE1_ulianaf_YB_03_14	1	EKEIDHLKQQLELER-K2-155	sp|P11709|BIK1_YEAST	-	monolink	monolink	221111_QE1_ulianaf_YB_03_14.c.11866.11866.3_221111_QE1_ulianaf_YB_03_14.c.11843.11843.3	263	n/a	-	-	2062.1	688.375	3	-2.2	1	21	7.65	0.09	0.46	0.29	0.29	0	0.1	483	0.13	34.96	0	sp|P11709|BIK1_YEAST:263	NA
221111_QE1_ulianaf_YB_03_14	2	EKEIDHLKQQLELER-K8-155	sp|P11709|BIK1_YEAST	-	monolink	monolink	221111_QE1_ulianaf_YB_03_14.c.11866.11866.3_221111_QE1_ulianaf_YB_03_14.c.11843.11843.3	269	n/a	-	-	2062.1	688.375	3	-2.2	1	9	5.58	0.03	0.24	0.16	0.16	0	0.05	273	0.2	21.78	0	sp|P11709|BIK1_YEAST:269	NA
221111_QE1_ulianaf_YB_03_14	1	EKEIDHLKQQLELER-K2-K8	sp|P11709|BIK1_YEAST	-	intralink	intralink	221111_QE1_ulianaf_YB_03_14.c.15262.15262.3_221111_QE1_ulianaf_YB_03_14.c.15099.15099.3	263	269	6	-	2045.08	682.7	3	-1.1	8	11	8.13	0.23	0.37	0.3	0.3	0	0.1	496	0.27	34.73	0	sp|P11709|BIK1_YEAST:263:x:sp|P11709|BIK1_YEAST:269	NA
221111_QE1_ulianaf_YB_03_14	1	RQQAKQK-KQLHYK-a5-b1	sp|P11709|BIK1_YEAST	sp|P11709|BIK1_YEAST	xlink	intra-protein xl	221111_QE1_ulianaf_YB_03_14.c.04043.04043.5_221111_QE1_ulianaf_YB_03_14.c.04011.04011.5	281	229	52	-	1839.05	368.817	5	-1.5	1	4	5.82	0.07	0.45	0.17	0.11	0.06	0.03	133	0.9	23.99	0.051	sp|P11709|BIK1_YEAST:229:x:sp|P11709|BIK1_YEAST:281	NA
221111_QE1_ulianaf_YB_03_14	1	EQLKMHNDSLSK-K4-K12	sp|P11709|BIK1_YEAST	-	intralink	intralink	221111_QE1_ulianaf_YB_03_14.c.09571.09571.3_221111_QE1_ulianaf_YB_03_14.c.09028.09028.3	356	364	8	-	1566.77	523.265	3	-0.2	1	1	2.07	0.02	-0.01	0	0	0	0	2	0	3.96	0.033	sp|P11709|BIK1_YEAST:356:x:sp|P11709|BIK1_YEAST:364	NA
221111_QE1_ulianaf_YB_03_14	1	KIGCFIQIPNLGRGQLK-K1-155	sp|P11709|BIK1_YEAST	-	monolink	monolink	221111_QE1_ulianaf_YB_03_14.c.06886.06886.4_221111_QE1_ulianaf_YB_03_14.c.06813.06813.4	25	n/a	-	-	2096.18	525.054	4	-3.6	1	1	0.43	0.03	0.07	0.06	0.06	0	0.02	74	0	3.9	0.033	sp|P11709|BIK1_YEAST:25	NA
221111_QE1_ulianaf_YB_03_14	2	KIGCFIQIPNLGRGQLK-K17-155	sp|P11709|BIK1_YEAST	-	monolink	monolink	221111_QE1_ulianaf_YB_03_14.c.06886.06886.4_221111_QE1_ulianaf_YB_03_14.c.06813.06813.4	41	n/a	-	-	2096.18	525.054	4	-3.6	1	1	0.43	0	0.09	0	0	0	0	6	0	2.78	0.033	sp|P11709|BIK1_YEAST:41	NA
221111_QE1_ulianaf_YB_03_14	1	EIDHLKQQLELER-K6-156	sp|P11709|BIK1_YEAST	-	monolink	monolink	221111_QE1_ulianaf_YB_03_14.c.13276.13276.3_221111_QE1_ulianaf_YB_03_14.c.13216.13216.3	269	n/a	-	-	1805.95	602.991	3	-1.9	1	13	6.75	0.13	0.42	0.24	0.24	0	0.09	317	0	29.4	0	sp|P11709|BIK1_YEAST:269	NA
221111_QE1_ulianaf_YB_03_14	1	EKEIDHLK-RQQAKQK-a2-b5	sp|P11709|BIK1_YEAST	sp|P11709|BIK1_YEAST	xlink	intra-protein xl	221111_QE1_ulianaf_YB_03_14.c.05329.05329.3_221111_QE1_ulianaf_YB_03_14.c.05296.05296.3	263	281	18	-	2034.12	679.047	3	-1.9	1	11	11.14	0.59	0.54	0.38	0.24	0.14	0.07	1110	0.84	55.91	0	sp|P11709|BIK1_YEAST:263:x:sp|P11709|BIK1_YEAST:281	NA
221111_QE1_ulianaf_YB_03_14	1	KQLEQLR-KQLEQLR-a1-b1	sp|P11709|BIK1_YEAST	sp|P11709|BIK1_YEAST	xlink	intra-protein xl	221111_QE1_ulianaf_YB_03_14.c.10151.10151.4_221111_QE1_ulianaf_YB_03_14.c.10106.10106.4	329	329	0	-	1965.14	492.292	4	-0.1	1	9	7.32	0.03	0.42	0.32	0.16	0.16	0.06	267	0.92	29.04	0	sp|P11709|BIK1_YEAST:329:x:sp|P11709|BIK1_YEAST:329	NA
221111_QE1_ulianaf_YB_03_14	1	KQLEQLR-QQAKQK-a1-b4	sp|P11709|BIK1_YEAST	sp|P11709|BIK1_YEAST	xlink	intra-protein xl	221111_QE1_ulianaf_YB_03_14.c.06616.06616.4_221111_QE1_ulianaf_YB_03_14.c.06576.06576.4	329	281	48	-	1781.02	446.262	4	-0.4	1	3	6.34	0.06	0.45	0.22	0.19	0.03	0.04	333	0.58	28.72	0	sp|P11709|BIK1_YEAST:281:x:sp|P11709|BIK1_YEAST:329	NA
221111_QE1_ulianaf_YB_03_14	1	KQLHYK-QQAKQK-a1-b4	sp|P11709|BIK1_YEAST	sp|P11709|BIK1_YEAST	xlink	intra-protein xl	221111_QE1_ulianaf_YB_03_14.c.04600.04600.4_221111_QE1_ulianaf_YB_03_14.c.04562.04562.4	229	281	52	-	1682.94	421.744	4	-1.5	1	3	6.52	0.1	0.59	0.14	0.11	0.03	0.03	138	0.77	28.44	0	sp|P11709|BIK1_YEAST:229:x:sp|P11709|BIK1_YEAST:281	NA
221111_QE1_ulianaf_YB_03_14	1	KQLHYKR-QQAKQK-a1-b4	sp|P11709|BIK1_YEAST	sp|P11709|BIK1_YEAST	xlink	intra-protein xl	221111_QE1_ulianaf_YB_03_14.c.03969.03969.4_221111_QE1_ulianaf_YB_03_14.c.04003.04003.4	229	281	52	-	1839.04	460.768	4	-4	1	4	7.28	0.17	0.48	0.15	0.08	0.07	0.03	169	0.74	28.3	0	sp|P11709|BIK1_YEAST:229:x:sp|P11709|BIK1_YEAST:281	NA
221111_QE1_ulianaf_YB_03_14	2	KQLHYKR-QQAKQK-a6-b4	sp|P11709|BIK1_YEAST	sp|P11709|BIK1_YEAST	xlink	intra-protein xl	221111_QE1_ulianaf_YB_03_14.c.03969.03969.4_221111_QE1_ulianaf_YB_03_14.c.04003.04003.4	234	281	47	-	1839.04	460.768	4	-4	1	4	6.53	0.16	0.3	0.13	0.08	0.06	0.02	153	0.92	22.82	0.073	sp|P11709|BIK1_YEAST:234:x:sp|P11709|BIK1_YEAST:281	NA
221111_QE1_ulianaf_YB_03_14	1	TTMEPLSIPKNR-K10-156	sp|P11709|BIK1_YEAST	-	monolink	monolink	221111_QE1_ulianaf_YB_03_14.c.13028.13028.3_221111_QE1_ulianaf_YB_03_14.c.12851.12851.3	116	n/a	-	-	1541.81	514.945	3	0.1	1	11	8.22	0.18	0.22	0.42	0.42	0	0.18	224	0	27.7	0	sp|P11709|BIK1_YEAST:116	NA
221111_QE1_ulianaf_YB_03_14	1	TTMEPLSIPKNR-K10-155	sp|P11709|BIK1_YEAST	-	monolink	monolink	221111_QE1_ulianaf_YB_03_14.c.11965.11965.3_221111_QE1_ulianaf_YB_03_14.c.11941.11941.3	116	n/a	-	-	1540.83	514.616	3	-1.8	1	9	6.34	0.09	0.39	0.4	0.4	0	0.17	246	0	27.69	0	sp|P11709|BIK1_YEAST:116	NA
221111_QE1_ulianaf_YB_03_14	1	VASLIEKASISQTSR-K7-155	sp|P11709|BIK1_YEAST	-	monolink	monolink	221111_QE1_ulianaf_YB_03_14.c.12623.12623.3_221111_QE1_ulianaf_YB_03_14.c.12595.12595.3	97	n/a	-	-	1743.97	582.332	3	-0.6	1	13	5.98	0.04	0.4	0.27	0.27	0	0.09	313	0	27.27	0	sp|P11709|BIK1_YEAST:97	NA
221111_QE1_ulianaf_YB_03_14	1	EIDHLKQQLELERR-K6-155	sp|P11709|BIK1_YEAST	-	monolink	monolink	221111_QE1_ulianaf_YB_03_14.c.11271.11271.3_221111_QE1_ulianaf_YB_03_14.c.11267.11267.3	269	n/a	-	-	1961.07	654.698	3	1.3	2	21	10.21	0.32	0.32	0.37	0.37	0	0.13	683	0	41.84	0	sp|P11709|BIK1_YEAST:269	NA
221111_QE1_ulianaf_YB_03_14	1	KIGCFIQIPNLGR-K1-155	sp|P11709|BIK1_YEAST	-	monolink	monolink	221111_QE1_ulianaf_YB_03_14.c.15981.15981.3_221111_QE1_ulianaf_YB_03_14.c.15968.15968.3	25	n/a	-	-	1669.93	557.652	3	-0.6	1	11	6.86	0.03	0.36	0.39	0.39	0	0.15	191	0	26.57	0	sp|P11709|BIK1_YEAST:25	NA
221111_QE1_ulianaf_YB_03_16	2	YFQTEYPQSGLFIQLQKVASLIEK-VASLIEKASISQTSR-a17-b7	sp|P11709|BIK1_YEAST	sp|P11709|BIK1_YEAST	xlink	intra-protein xl	221111_QE1_ulianaf_YB_03_16.c.16181.16181.4_221111_QE1_ulianaf_YB_03_16.c.16472.16472.4	90	97	7	-	4556.44	1140.12	4	-0.4	1	1	0.94	0	0.08	0.02	0.01	0.01	0	12	0	3.75	0.461	sp|P11709|BIK1_YEAST:90:x:sp|P11709|BIK1_YEAST:97	NA
221111_QE1_ulianaf_YB_03_16	1	GQLKYVGPVDTKAGMFAGVDLLANIGK-NIEDQFELHKTKWAK-a4-b10	sp|P11709|BIK1_YEAST	sp|P11709|BIK1_YEAST	xlink	intra-protein xl	221111_QE1_ulianaf_YB_03_16.c.15468.15468.4_221111_QE1_ulianaf_YB_03_16.c.14954.14954.4	41	345	304	-	4785.52	1197.39	4	0.6	1	2	1.19	0.03	0.08	0.02	0.02	0	0	12	0	4.32	0.447	sp|P11709|BIK1_YEAST:345:x:sp|P11709|BIK1_YEAST:41	NA
221111_QE1_ulianaf_YB_03_16	2	GQLKYVGPVDTKAGMFAGVDLLANIGK-NIEDQFELHKTKWAK-a4-b12	sp|P11709|BIK1_YEAST	sp|P11709|BIK1_YEAST	xlink	intra-protein xl	221111_QE1_ulianaf_YB_03_16.c.15468.15468.4_221111_QE1_ulianaf_YB_03_16.c.14954.14954.4	41	347	306	-	4785.52	1197.39	4	0.6	1	2	1.17	0.03	0.07	0.02	0.02	0	0	12	0	4.23	0.447	sp|P11709|BIK1_YEAST:347:x:sp|P11709|BIK1_YEAST:41	NA
221111_QE1_ulianaf_YB_03_16	1	LTNQFSPMDDPKSPTPMRSFR-K12-155	sp|P11709|BIK1_YEAST	-	monolink	monolink	221111_QE1_ulianaf_YB_03_16.c.11838.11838.3_221111_QE1_ulianaf_YB_03_16.c.12285.12285.3	134	n/a	-	-	2606.26	869.761	3	-1.2	3	5	2.12	-0.02	0.16	0.05	0.05	0	0.01	54	0.48	8.62	0.111	sp|P11709|BIK1_YEAST:134	NA
221111_QE1_ulianaf_YB_03_16	2	QKQFFDAENEQLLAVVSQLHEEIK-KQLEQLRNIEDQFELHK-a2-b1	sp|P11709|BIK1_YEAST	sp|P11709|BIK1_YEAST	xlink	intra-protein xl	221111_QE1_ulianaf_YB_03_16.c.12269.12269.5_221111_QE1_ulianaf_YB_03_16.c.11662.11662.5	283	329	46	-	5147.67	1030.54	5	2	1	3	1.18	0	0.01	0.02	0.01	0.01	0	37	0	3.31	0.461	sp|P11709|BIK1_YEAST:283:x:sp|P11709|BIK1_YEAST:329	NA
221111_QE1_ulianaf_YB_03_16	1	ENEERNLSHNQPTGANEDVELLKK-EKEIDHLKQQLELER-a23-b2	sp|P11709|BIK1_YEAST	sp|P11709|BIK1_YEAST	xlink	intra-protein xl	221111_QE1_ulianaf_YB_03_16.c.09489.09489.6_221111_QE1_ulianaf_YB_03_16.c.09463.09463.6	328	263	65	-	4808.43	802.413	6	2.3	1	4	1.92	0.02	0.1	0.07	0.04	0.03	0.01	113	0.83	8.24	0.397	sp|P11709|BIK1_YEAST:263:x:sp|P11709|BIK1_YEAST:328	NA
221111_QE1_ulianaf_YB_03_16	2	ENEERNLSHNQPTGANEDVELLKK-EKEIDHLKQQLELER-a23-b8	sp|P11709|BIK1_YEAST	sp|P11709|BIK1_YEAST	xlink	intra-protein xl	221111_QE1_ulianaf_YB_03_16.c.09489.09489.6_221111_QE1_ulianaf_YB_03_16.c.09463.09463.6	328	269	59	-	4808.43	802.413	6	2.3	1	3	1.49	0.03	0.09	0.06	0.04	0.02	0.01	98	0.99	6.91	0.429	sp|P11709|BIK1_YEAST:269:x:sp|P11709|BIK1_YEAST:328	NA
221111_QE1_ulianaf_YB_03_16	1	KANHNTTSDWKPDNGHMNDLNSSEVTIELR-VASLIEKASISQTSRR-a11-b7	sp|P11709|BIK1_YEAST	sp|P11709|BIK1_YEAST	xlink	intra-protein xl	221111_QE1_ulianaf_YB_03_16.c.12938.12938.5_221111_QE1_ulianaf_YB_03_16.c.12362.12362.5	198	97	101	-	5305.66	1062.14	5	4.1	2	4	4.41	0.05	0.28	0.36	0.33	0.03	0.05	503	0	24.47	0.054	sp|P11709|BIK1_YEAST:198:x:sp|P11709|BIK1_YEAST:97	NA
221111_QE1_ulianaf_YB_03_16	2	KANHNTTSDWKPDNGHMNDLNSSEVTIELR-VASLIEKASISQTSRR-a1-b7	sp|P11709|BIK1_YEAST	sp|P11709|BIK1_YEAST	xlink	intra-protein xl	221111_QE1_ulianaf_YB_03_16.c.12938.12938.5_221111_QE1_ulianaf_YB_03_16.c.12362.12362.5	188	97	91	-	5305.66	1062.14	5	4.1	2	4	4.19	0.03	0.29	0.36	0.33	0.03	0.05	497	0	24.11	0.054	sp|P11709|BIK1_YEAST:188:x:sp|P11709|BIK1_YEAST:97	NA
221111_QE1_ulianaf_YB_03_16	2	ANHNTTSDWKPDNGHMNDLNSSEVTIELREAQLTIEKLQR-K10-155	sp|P11709|BIK1_YEAST	-	monolink	monolink	221111_QE1_ulianaf_YB_03_16.c.16099.16099.4_221111_QE1_ulianaf_YB_03_16.c.16085.16085.4	198	n/a	-	-	4759.32	1190.84	4	-0.2	1	2	0.22	0	-0.05	0.01	0.01	0	0	6	0	-0.42	-	sp|P11709|BIK1_YEAST:198	NA
221111_QE1_ulianaf_YB_03_16	1	ENEERNLSHNQPTGANEDVELLKK-KQLEQLR-a23-b1	sp|P11709|BIK1_YEAST	sp|P11709|BIK1_YEAST	xlink	intra-protein xl	221111_QE1_ulianaf_YB_03_16.c.16235.16235.5_221111_QE1_ulianaf_YB_03_16.c.16216.16216.5	328	329	1	-	3814.96	763.999	5	3.1	1	2	1.59	0.04	0.13	0.05	0.03	0.02	0.01	106	0.68	7.96	0.397	sp|P11709|BIK1_YEAST:328:x:sp|P11709|BIK1_YEAST:329	NA
221111_QE1_ulianaf_YB_03_16	3	KQLEQLRNIEDQFELHK-YEATIQEREKEIDHLK-a1-b10	sp|P11709|BIK1_YEAST	sp|P11709|BIK1_YEAST	xlink	intra-protein xl	221111_QE1_ulianaf_YB_03_16.c.13726.13726.5_221111_QE1_ulianaf_YB_03_16.c.13358.13358.5	329	263	66	-	4306.19	862.247	5	-6.6	1	3	1.41	0	0.06	0.05	0.02	0.03	0.01	63	0	5.22	0.446	sp|P11709|BIK1_YEAST:263:x:sp|P11709|BIK1_YEAST:329	NA
221111_QE1_ulianaf_YB_03_16	1	KANHNTTSDWKPDNGHMNDLNSSEVTIELR-VASLIEKASISQTSRR-a1-b7	sp|P11709|BIK1_YEAST	sp|P11709|BIK1_YEAST	xlink	intra-protein xl	221111_QE1_ulianaf_YB_03_16.c.13748.13748.5_221111_QE1_ulianaf_YB_03_16.c.13703.13703.5	188	97	91	-	5305.64	1062.14	5	0.1	3	3	4.04	0.05	0.23	0.25	0.23	0.03	0.04	512	0	22.82	0.079	sp|P11709|BIK1_YEAST:188:x:sp|P11709|BIK1_YEAST:97	NA
221111_QE1_ulianaf_YB_03_16	2	KANHNTTSDWKPDNGHMNDLNSSEVTIELR-VASLIEKASISQTSRR-a11-b7	sp|P11709|BIK1_YEAST	sp|P11709|BIK1_YEAST	xlink	intra-protein xl	221111_QE1_ulianaf_YB_03_16.c.13748.13748.5_221111_QE1_ulianaf_YB_03_16.c.13703.13703.5	198	97	101	-	5305.64	1062.14	5	0.1	3	3	3.92	0.03	0.23	0.25	0.22	0.03	0.04	503	0	22.34	0.079	sp|P11709|BIK1_YEAST:198:x:sp|P11709|BIK1_YEAST:97	NA
221111_QE1_ulianaf_YB_03_16	1	QQAKQKQFFDAENEQLLAVVSQLHEEIK-K4-K28	sp|P11709|BIK1_YEAST	-	intralink	intralink	221111_QE1_ulianaf_YB_03_16.c.09686.09686.3_221111_QE1_ulianaf_YB_03_16.c.08971.08971.3	281	305	24	-	3435.76	1146.26	3	-2.3	1	2	6.29	-0.01	0.27	0.02	0.02	0	0	45	0	19.03	0.028	sp|P11709|BIK1_YEAST:281:x:sp|P11709|BIK1_YEAST:305	NA
221111_QE1_ulianaf_YB_03_16	1	QQAKQKQFFDAENEQLLAVVSQLHEEIK-QQAKQKQFFDAENEQLLAVVSQLHEEIK-a6-b6	sp|P11709|BIK1_YEAST	sp|P11709|BIK1_YEAST	xlink	intra-protein xl	221111_QE1_ulianaf_YB_03_16.c.09285.09285.6_221111_QE1_ulianaf_YB_03_16.c.09783.09783.6	283	283	0	-	6733.47	1123.25	6	0.9	1	4	1.68	0.01	0.07	0.05	0.02	0.02	0.01	140	0	7.43	0.397	sp|P11709|BIK1_YEAST:283:x:sp|P11709|BIK1_YEAST:283	NA
221111_QE1_ulianaf_YB_03_16	2	QQAKQKQFFDAENEQLLAVVSQLHEEIK-QQAKQKQFFDAENEQLLAVVSQLHEEIK-a4-b6	sp|P11709|BIK1_YEAST	sp|P11709|BIK1_YEAST	xlink	intra-protein xl	221111_QE1_ulianaf_YB_03_16.c.09285.09285.6_221111_QE1_ulianaf_YB_03_16.c.09783.09783.6	281	283	2	-	6733.47	1123.25	6	0.9	1	3	1.42	0.01	0.06	0.05	0.02	0.03	0.01	140	0	6.79	0.429	sp|P11709|BIK1_YEAST:281:x:sp|P11709|BIK1_YEAST:283	NA
221111_QE1_ulianaf_YB_03_16	3	QQAKQKQFFDAENEQLLAVVSQLHEEIK-QQAKQKQFFDAENEQLLAVVSQLHEEIK-a6-b4	sp|P11709|BIK1_YEAST	sp|P11709|BIK1_YEAST	xlink	intra-protein xl	221111_QE1_ulianaf_YB_03_16.c.09285.09285.6_221111_QE1_ulianaf_YB_03_16.c.09783.09783.6	283	281	2	-	6733.47	1123.25	6	0.9	1	3	1.42	0.01	0.06	0.05	0.03	0.02	0.01	140	0	6.79	0.429	sp|P11709|BIK1_YEAST:281:x:sp|P11709|BIK1_YEAST:283	NA
221111_QE1_ulianaf_YB_03_16	3	KANHNTTSDWKPDNGHMNDLNSSEVTIELR-VASLIEKASISQTSR-a11-b7	sp|P11709|BIK1_YEAST	sp|P11709|BIK1_YEAST	xlink	intra-protein xl	221111_QE1_ulianaf_YB_03_16.c.11427.11427.6_221111_QE1_ulianaf_YB_03_16.c.11772.11772.6	198	97	101	-	5149.52	859.262	6	-2.5	1	1	3.32	-0.02	0.28	0.41	0.41	0	0.06	132	0.24	15.54	0.273	sp|P11709|BIK1_YEAST:198:x:sp|P11709|BIK1_YEAST:97	NA
221111_QE1_ulianaf_YB_03_16	1	KANHNTTSDWKPDNGHMNDLNSSEVTIELR-KIGCFIQIPNLGR-a1-b1	sp|P11709|BIK1_YEAST	sp|P11709|BIK1_YEAST	xlink	intra-protein xl	221111_QE1_ulianaf_YB_03_16.c.12844.12844.6_221111_QE1_ulianaf_YB_03_16.c.12790.12790.6	188	25	163	-	5075.52	846.927	6	3.8	3	8	5.83	-0.02	0.39	0.51	0.31	0.2	0.1	578	0.61	31.36	0	sp|P11709|BIK1_YEAST:188:x:sp|P11709|BIK1_YEAST:25	NA
221111_QE1_ulianaf_YB_03_16	2	KANHNTTSDWKPDNGHMNDLNSSEVTIELR-KIGCFIQIPNLGR-a11-b1	sp|P11709|BIK1_YEAST	sp|P11709|BIK1_YEAST	xlink	intra-protein xl	221111_QE1_ulianaf_YB_03_16.c.12844.12844.6_221111_QE1_ulianaf_YB_03_16.c.12790.12790.6	198	25	173	-	5075.52	846.927	6	3.8	3	8	5.71	-0.02	0.39	0.51	0.3	0.2	0.1	575	0.61	31.23	0	sp|P11709|BIK1_YEAST:198:x:sp|P11709|BIK1_YEAST:25	NA
221111_QE1_ulianaf_YB_03_16	2	KANHNTTSDWKPDNGHMNDLNSSEVTIELR-VASLIEKASISQTSR-a1-b7	sp|P11709|BIK1_YEAST	sp|P11709|BIK1_YEAST	xlink	intra-protein xl	221111_QE1_ulianaf_YB_03_16.c.11427.11427.6_221111_QE1_ulianaf_YB_03_16.c.11772.11772.6	188	97	91	-	5149.52	859.262	6	-2.5	1	1	3.32	-0.01	0.28	0.41	0.41	0	0.06	132	0.24	15.56	0.273	sp|P11709|BIK1_YEAST:188:x:sp|P11709|BIK1_YEAST:97	NA
221111_QE1_ulianaf_YB_03_16	1	KQLEQLRNIEDQFELHK-EIDHLKQQLELERR-a1-b6	sp|P11709|BIK1_YEAST	sp|P11709|BIK1_YEAST	xlink	intra-protein xl	221111_QE1_ulianaf_YB_03_16.c.14918.14918.5_221111_QE1_ulianaf_YB_03_16.c.14868.14868.5	329	269	60	-	4111.18	823.243	5	-1.4	1	5	3.34	0.08	0.11	0.09	0.06	0.03	0.02	128	0.65	11.55	0.273	sp|P11709|BIK1_YEAST:269:x:sp|P11709|BIK1_YEAST:329	NA
221111_QE1_ulianaf_YB_03_16	1	ENEERNLSHNQPTGANEDVELLKK-KIGCFIQIPNLGR-a23-b1	sp|P11709|BIK1_YEAST	sp|P11709|BIK1_YEAST	xlink	intra-protein xl	221111_QE1_ulianaf_YB_03_16.c.15970.15970.4_221111_QE1_ulianaf_YB_03_16.c.16214.16214.4	328	25	303	-	4416.26	1105.07	4	3.2	2	4	2.02	-0.02	0.11	0.04	0.02	0.02	0.01	24	0.69	6.79	0.429	sp|P11709|BIK1_YEAST:25:x:sp|P11709|BIK1_YEAST:328	NA
221111_QE1_ulianaf_YB_03_16	2	SIVRLTNQFSPMDDPKSPTPMR-TTMEPLSIPKNRSIVR-a16-b10	sp|P11709|BIK1_YEAST	sp|P11709|BIK1_YEAST	xlink	intra-protein xl	221111_QE1_ulianaf_YB_03_16.c.15537.15537.5_221111_QE1_ulianaf_YB_03_16.c.15796.15796.5	134	116	18	-	4495.37	900.081	5	6.4	1	1	1.89	0.04	0.15	0.05	0.05	0	0.01	65	0.61	8.36	0.397	sp|P11709|BIK1_YEAST:116:x:sp|P11709|BIK1_YEAST:134	NA
221111_QE1_ulianaf_YB_03_16	1	LTNQFSPMDDPKSPTPMRSFR-QLEQLRNIEDQFELHKTK-a12-b16	sp|P11709|BIK1_YEAST	sp|P11709|BIK1_YEAST	xlink	intra-protein xl	221111_QE1_ulianaf_YB_03_16.c.11135.11135.6_221111_QE1_ulianaf_YB_03_16.c.10905.10905.6	134	345	211	-	4857.44	810.581	6	3.3	1	3	1.56	0.01	0.12	0.06	0.03	0.02	0.01	42	0.92	6.64	0.429	sp|P11709|BIK1_YEAST:134:x:sp|P11709|BIK1_YEAST:345	NA
221111_QE1_ulianaf_YB_03_16	1	EIDHLKQQLELER-EIDHLKQQLELER-a6-b6	sp|P11709|BIK1_YEAST	sp|P11709|BIK1_YEAST	xlink	intra-protein xl	221111_QE1_ulianaf_YB_03_16.c.13163.13163.4_221111_QE1_ulianaf_YB_03_16.c.12952.12952.4	269	269	0	-	3437.8	860.459	4	-3.1	1	4	2.28	0.01	0.2	0.04	0.02	0.02	0.01	76	0.69	10.24	0.304	sp|P11709|BIK1_YEAST:269:x:sp|P11709|BIK1_YEAST:269	NA
221111_QE1_ulianaf_YB_03_16	2	LTNQFSPMDDPKSPTPMRSFR-QLEQLRNIEDQFELHKTK-a12-b16	sp|P11709|BIK1_YEAST	sp|P11709|BIK1_YEAST	xlink	intra-protein xl	221111_QE1_ulianaf_YB_03_16.c.10887.10887.3_221111_QE1_ulianaf_YB_03_16.c.10905.10905.6	134	345	211	-	4857.43	810.58	6	2.3	1	3	2.18	0.03	0.13	0.07	0.03	0.04	0.01	45	0	8.11	0.397	sp|P11709|BIK1_YEAST:134:x:sp|P11709|BIK1_YEAST:345	NA
221111_QE1_ulianaf_YB_03_16	3	GQLKYVGPVDTKAGMFAGVDLLANIGK-NIEDQFELHKTKWAK-a12-b10	sp|P11709|BIK1_YEAST	sp|P11709|BIK1_YEAST	xlink	intra-protein xl	221111_QE1_ulianaf_YB_03_16.c.15468.15468.4_221111_QE1_ulianaf_YB_03_16.c.14954.14954.4	49	345	296	-	4785.52	1197.39	4	0.6	1	2	1.07	0.04	0.07	0.02	0.01	0	0	11	0	3.96	0.461	sp|P11709|BIK1_YEAST:345:x:sp|P11709|BIK1_YEAST:49	NA
221111_QE1_ulianaf_YB_03_16	1	NDGSFMGKKYFQTEYPQSGLFIQLQK-NIEDQFELHKTKWAK-a8-b10	sp|P11709|BIK1_YEAST	sp|P11709|BIK1_YEAST	xlink	intra-protein xl	221111_QE1_ulianaf_YB_03_16.c.11658.11658.5_221111_QE1_ulianaf_YB_03_16.c.12036.12036.5	72	345	273	-	5077.54	1016.52	5	1.3	2	1	0.87	0	0.01	0.07	0.07	0	0.01	115	0.83	4.22	0.447	sp|P11709|BIK1_YEAST:345:x:sp|P11709|BIK1_YEAST:72	NA
221111_QE1_ulianaf_YB_03_16	2	AGMFAGVDLLANIGKNDGSFMGK-YQRKIGCFIQIPNLGR-a15-b4	sp|P11709|BIK1_YEAST	sp|P11709|BIK1_YEAST	xlink	intra-protein xl	221111_QE1_ulianaf_YB_03_16.c.14512.14512.5_221111_QE1_ulianaf_YB_03_16.c.14745.14745.5	64	25	39	-	4412.25	883.457	5	-2.7	1	1	0.73	0.03	-0.02	0.02	0.01	0.01	0	27	0	1.54	0.461	sp|P11709|BIK1_YEAST:25:x:sp|P11709|BIK1_YEAST:64	NA
221111_QE1_ulianaf_YB_03_16	2	SIVRLTNQFSPMDDPKSPTPMR-LTNQFSPMDDPKSPTPMRSFR-a16-b12	sp|P11709|BIK1_YEAST	sp|P11709|BIK1_YEAST	xlink	intra-protein xl	221111_QE1_ulianaf_YB_03_16.c.13435.13435.5_221111_QE1_ulianaf_YB_03_16.c.13208.13208.5	134	134	0	-	5105.48	1022.1	5	-2.3	5	3	1.46	0.01	0.09	0.09	0.05	0.04	0.02	141	0	7.65	0.397	sp|P11709|BIK1_YEAST:134:x:sp|P11709|BIK1_YEAST:134	NA
221111_QE1_ulianaf_YB_03_16	1	ANHNTTSDWKPDNGHMNDLNSSEVTIELREAQLTIEKLQR-K37-155	sp|P11709|BIK1_YEAST	-	monolink	monolink	221111_QE1_ulianaf_YB_03_16.c.16099.16099.4_221111_QE1_ulianaf_YB_03_16.c.16085.16085.4	225	n/a	-	-	4759.32	1190.84	4	-0.2	1	5	0.77	0.01	0.03	0.04	0.04	0	0	25	0	2.63	0.188	sp|P11709|BIK1_YEAST:225	NA
221111_QE1_ulianaf_YB_03_16	1	EKEIDHLK-K2-156	sp|P11709|BIK1_YEAST	-	monolink	monolink	221111_QE1_ulianaf_YB_03_16.c.07716.07716.3_221111_QE1_ulianaf_YB_03_16.c.07644.07644.3	263	n/a	-	-	1166.62	389.88	3	-1.1	9	9	7.02	0.05	0.4	0.11	0.11	0	0.07	90	0	25.09	0	sp|P11709|BIK1_YEAST:263	NA
221111_QE1_ulianaf_YB_03_16	1	QKQFFDAENEQLLAVVSQLHEEIK-KIGCFIQIPNLGR-a2-b1	sp|P11709|BIK1_YEAST	sp|P11709|BIK1_YEAST	xlink	intra-protein xl	221111_QE1_ulianaf_YB_03_16.c.15537.15537.5_221111_QE1_ulianaf_YB_03_16.c.15796.15796.5	283	25	258	-	4495.37	900.081	5	2.3	1	3	2.46	0.01	0.18	0.07	0.01	0.06	0.02	88	0.79	10.64	0.273	sp|P11709|BIK1_YEAST:25:x:sp|P11709|BIK1_YEAST:283	NA
221111_QE1_ulianaf_YB_03_16	1	QFFDAENEQLLAVVSQLHEEIKENEER-EKEIDHLKQQLELER-a22-b2	sp|P11709|BIK1_YEAST	sp|P11709|BIK1_YEAST	xlink	intra-protein xl	221111_QE1_ulianaf_YB_03_16.c.13527.13527.6_221111_QE1_ulianaf_YB_03_16.c.13468.13468.6	305	263	42	-	5288.64	882.449	6	-0.6	1	3	2.53	0.01	0.16	0.08	0.01	0.07	0.02	65	0.62	9.8	0.328	sp|P11709|BIK1_YEAST:263:x:sp|P11709|BIK1_YEAST:305	NA
221111_QE1_ulianaf_YB_03_16	2	EKEIDHLK-K8-156	sp|P11709|BIK1_YEAST	-	monolink	monolink	221111_QE1_ulianaf_YB_03_16.c.07716.07716.3_221111_QE1_ulianaf_YB_03_16.c.07644.07644.3	269	n/a	-	-	1166.62	389.88	3	-1.1	9	1	0.82	0.01	0.07	0	0	0	0	3	0	3.3	0.188	sp|P11709|BIK1_YEAST:269	NA
221111_QE1_ulianaf_YB_03_16	3	NLSHNQPTGANEDVELLKKQLEQLR-EQLKMHNDSLSKEYQNLSK-a19-b12	sp|P11709|BIK1_YEAST	sp|P11709|BIK1_YEAST	xlink	intra-protein xl	221111_QE1_ulianaf_YB_03_16.c.15425.15425.5_221111_QE1_ulianaf_YB_03_16.c.16005.16005.5	329	364	35	-	5302.67	1061.54	5	-4.3	1	6	2.82	0	0.2	0.11	0.09	0.03	0.02	92	0.6	11.61	0.273	sp|P11709|BIK1_YEAST:329:x:sp|P11709|BIK1_YEAST:364	NA
221111_QE1_ulianaf_YB_03_16	2	QQAKQKQFFDAENEQLLAVVSQLHEEIK-K6-K28	sp|P11709|BIK1_YEAST	-	intralink	intralink	221111_QE1_ulianaf_YB_03_16.c.09686.09686.3_221111_QE1_ulianaf_YB_03_16.c.08971.08971.3	283	305	22	-	3435.76	1146.26	3	-2.3	1	4	6.12	-0.01	0.26	0.03	0.03	0	0.01	65	0	18.91	0.028	sp|P11709|BIK1_YEAST:283:x:sp|P11709|BIK1_YEAST:305	NA
221111_QE1_ulianaf_YB_03_16	2	ANHNTTSDWKPDNGHMNDLNSSEVTIELR-ELFLTKPQDSSSEEVASLTK-a10-b6	sp|P11709|BIK1_YEAST	sp|P11709|BIK1_YEAST	xlink	intra-protein xl	221111_QE1_ulianaf_YB_03_16.c.10863.10863.6_221111_QE1_ulianaf_YB_03_16.c.10298.10298.6	198	377	179	-	5640.69	941.123	6	1.6	1	4	3.84	-0.01	0.45	0.33	0.29	0.03	0.05	541	0	27.63	0.028	sp|P11709|BIK1_YEAST:198:x:sp|P11709|BIK1_YEAST:377	NA
221111_QE1_ulianaf_YB_03_16	1	QKQFFDAENEQLLAVVSQLHEEIK-EIDHLKQQLELERR-a2-b6	sp|P11709|BIK1_YEAST	sp|P11709|BIK1_YEAST	xlink	intra-protein xl	221111_QE1_ulianaf_YB_03_16.c.15109.15109.4_221111_QE1_ulianaf_YB_03_16.c.15138.15138.4	283	269	14	-	4786.51	1197.64	4	3.9	1	3	2.55	0.01	0.28	0.15	0.13	0.01	0.02	89	0.47	12.86	0.273	sp|P11709|BIK1_YEAST:269:x:sp|P11709|BIK1_YEAST:283	NA
221111_QE1_ulianaf_YB_03_16	1	NLSHNQPTGANEDVELLKKQLEQLR-EQLKMHNDSLSKEYQNLSK-a18-b12	sp|P11709|BIK1_YEAST	sp|P11709|BIK1_YEAST	xlink	intra-protein xl	221111_QE1_ulianaf_YB_03_16.c.15425.15425.5_221111_QE1_ulianaf_YB_03_16.c.16005.16005.5	328	364	36	-	5302.67	1061.54	5	-4.3	1	6	3.14	0	0.22	0.12	0.09	0.03	0.02	96	0.54	12.84	0.273	sp|P11709|BIK1_YEAST:328:x:sp|P11709|BIK1_YEAST:364	NA
221111_QE1_ulianaf_YB_03_16	3	QQAKQKQFFDAENEQLLAVVSQLHEEIK-K4-K6	sp|P11709|BIK1_YEAST	-	intralink	intralink	221111_QE1_ulianaf_YB_03_16.c.09686.09686.3_221111_QE1_ulianaf_YB_03_16.c.08971.08971.3	281	283	2	-	3435.76	1146.26	3	-2.3	1	9	3.84	0	0.17	0.05	0.05	0	0.01	100	0	13.14	0.075	sp|P11709|BIK1_YEAST:281:x:sp|P11709|BIK1_YEAST:283	NA
221111_QE1_ulianaf_YB_03_16	2	EQLKMHNDSLSKEYQNLSK-YQRKIGCFIQIPNLGR-a4-b4	sp|P11709|BIK1_YEAST	sp|P11709|BIK1_YEAST	xlink	intra-protein xl	221111_QE1_ulianaf_YB_03_16.c.14772.14772.4_221111_QE1_ulianaf_YB_03_16.c.14230.14230.4	356	25	331	-	4391.27	1098.83	4	4.1	1	2	1.54	0.02	0.11	0.03	0.03	0	0.01	21	0	5.9	0.446	sp|P11709|BIK1_YEAST:25:x:sp|P11709|BIK1_YEAST:356	NA
221111_QE1_ulianaf_YB_03_16	2	NDGSFMGKKYFQTEYPQSGLFIQLQK-NIEDQFELHKTKWAK-a9-b10	sp|P11709|BIK1_YEAST	sp|P11709|BIK1_YEAST	xlink	intra-protein xl	221111_QE1_ulianaf_YB_03_16.c.11658.11658.5_221111_QE1_ulianaf_YB_03_16.c.12036.12036.5	73	345	272	-	5077.54	1016.52	5	1.3	2	1	0.86	0	0.01	0.07	0.07	0	0.01	115	0.84	4.18	0.447	sp|P11709|BIK1_YEAST:345:x:sp|P11709|BIK1_YEAST:73	NA
221111_QE1_ulianaf_YB_03_16	2	QFFDAENEQLLAVVSQLHEEIKENEER-EKEIDHLKQQLELER-a22-b8	sp|P11709|BIK1_YEAST	sp|P11709|BIK1_YEAST	xlink	intra-protein xl	221111_QE1_ulianaf_YB_03_16.c.13527.13527.6_221111_QE1_ulianaf_YB_03_16.c.13468.13468.6	305	269	36	-	5288.64	882.449	6	-0.6	1	3	2.13	0	0.14	0.07	0.01	0.06	0.02	60	0.73	8.42	0.397	sp|P11709|BIK1_YEAST:269:x:sp|P11709|BIK1_YEAST:305	NA
221111_QE1_ulianaf_YB_03_16	1	ANHNTTSDWKPDNGHMNDLNSSEVTIELR-TTMEPLSIPKNRSIVR-a10-b10	sp|P11709|BIK1_YEAST	sp|P11709|BIK1_YEAST	xlink	intra-protein xl	221111_QE1_ulianaf_YB_03_16.c.13809.13809.5_221111_QE1_ulianaf_YB_03_16.c.13543.13543.5	198	116	82	-	5273.6	1055.73	5	2.8	1	4	4.11	0.05	0.28	0.19	0.14	0.04	0.03	227	0	18.58	0.217	sp|P11709|BIK1_YEAST:116:x:sp|P11709|BIK1_YEAST:198	NA
221111_QE1_ulianaf_YB_03_16	2	NLSHNQPTGANEDVELLKKQLEQLR-EQLKMHNDSLSKEYQNLSK-a18-b4	sp|P11709|BIK1_YEAST	sp|P11709|BIK1_YEAST	xlink	intra-protein xl	221111_QE1_ulianaf_YB_03_16.c.15425.15425.5_221111_QE1_ulianaf_YB_03_16.c.16005.16005.5	328	356	28	-	5302.67	1061.54	5	-4.3	1	5	2.7	0	0.22	0.12	0.09	0.03	0.02	96	0.58	12.02	0.273	sp|P11709|BIK1_YEAST:328:x:sp|P11709|BIK1_YEAST:356	NA
221111_QE1_ulianaf_YB_03_16	1	EQLKMHNDSLSKEYQNLSK-YQRKIGCFIQIPNLGR-a12-b4	sp|P11709|BIK1_YEAST	sp|P11709|BIK1_YEAST	xlink	intra-protein xl	221111_QE1_ulianaf_YB_03_16.c.14772.14772.4_221111_QE1_ulianaf_YB_03_16.c.14230.14230.4	364	25	339	-	4391.27	1098.83	4	4.1	3	2	2.34	0.03	0.24	0.07	0.06	0	0.01	40	0	10.71	0.273	sp|P11709|BIK1_YEAST:25:x:sp|P11709|BIK1_YEAST:364	NA
221111_QE1_ulianaf_YB_03_17	1	NLSHNQPTGANEDVELLKK-KLEEANEK-a18-b1	sp|P11709|BIK1_YEAST	sp|P11709|BIK1_YEAST	xlink	intra-protein xl	221111_QE1_ulianaf_YB_03_17.c.09140.09140.4_221111_QE1_ulianaf_YB_03_17.c.09129.09129.4	328	392	64	-	3203.63	801.916	4	0.3	1	7	8.66	0.2	0.48	0.47	0.34	0.13	0.08	741	0.78	42.14	0	sp|P11709|BIK1_YEAST:328:x:sp|P11709|BIK1_YEAST:392	NA
221111_QE1_ulianaf_YB_03_17	1	EKEIDHLKQQLELER-EKEIDHLKQQLELER-a8-b8	sp|P11709|BIK1_YEAST	sp|P11709|BIK1_YEAST	xlink	intra-protein xl	221111_QE1_ulianaf_YB_03_17.c.12136.12136.4_221111_QE1_ulianaf_YB_03_17.c.12097.12097.4	269	269	0	-	3952.08	989.027	4	-3.6	1	3	2.01	0.03	0.11	0.01	0	0	0	1	0.59	6.32	0.446	sp|P11709|BIK1_YEAST:269:x:sp|P11709|BIK1_YEAST:269	NA
221111_QE1_ulianaf_YB_03_17	3	NLSHNQPTGANEDVELLKKQLEQLR-TKWAKER-a18-b2	sp|P11709|BIK1_YEAST	sp|P11709|BIK1_YEAST	xlink	intra-protein xl	221111_QE1_ulianaf_YB_03_17.c.13610.13610.5_221111_QE1_ulianaf_YB_03_17.c.13709.13709.5	328	347	19	-	3929.07	786.823	5	-0.4	1	1	1.79	0.05	0.11	0.06	0.05	0.01	0.01	99	0	7.87	0.397	sp|P11709|BIK1_YEAST:328:x:sp|P11709|BIK1_YEAST:347	NA
221111_QE1_ulianaf_YB_03_17	2	KANHNTTSDWKPDNGHMNDLNSSEVTIELR-K11-156	sp|P11709|BIK1_YEAST	-	monolink	monolink	221111_QE1_ulianaf_YB_03_17.c.10614.10614.3_221111_QE1_ulianaf_YB_03_17.c.10599.10599.3	198	n/a	-	-	3578.69	1193.9	3	4.7	15	27	7.06	0.26	0.42	0.33	0.33	0	0.06	1046	0	43.04	0	sp|P11709|BIK1_YEAST:198	NA
221111_QE1_ulianaf_YB_03_17	1	ELFLTKPQDSSSEEVASLTKKLEEANEK-K20-156	sp|P11709|BIK1_YEAST	-	monolink	monolink	221111_QE1_ulianaf_YB_03_17.c.15589.15589.4_221111_QE1_ulianaf_YB_03_17.c.15597.15597.4	391	n/a	-	-	3305.67	827.425	4	-2.4	1	30	10.34	0.54	0.35	0.45	0.45	0	0.08	952	0.44	47.43	0	sp|P11709|BIK1_YEAST:391	NA
221111_QE1_ulianaf_YB_03_17	3	EKEIDHLKQQLELER-EAQLTIEKLQR-a2-b8	sp|P11709|BIK1_YEAST	sp|P11709|BIK1_YEAST	xlink	intra-protein xl	221111_QE1_ulianaf_YB_03_17.c.14028.14028.3_221111_QE1_ulianaf_YB_03_17.c.13967.13967.3	263	225	38	-	3372.82	1125.28	3	-2.6	1	12	9.29	0.43	0.35	0.37	0.16	0.2	0.07	579	0.87	38.2	0	sp|P11709|BIK1_YEAST:225:x:sp|P11709|BIK1_YEAST:263	NA
221111_QE1_ulianaf_YB_03_17	1	MHNDSLSKEYQNLSKELFLTKPQDSSSEEVASLTK-K15-156	sp|P11709|BIK1_YEAST	-	monolink	monolink	221111_QE1_ulianaf_YB_03_17.c.17578.17578.4_221111_QE1_ulianaf_YB_03_17.c.17577.17577.4	371	n/a	-	-	4139.01	1035.76	4	-4.9	1	23	6.19	0.06	0.49	0.34	0.34	0	0.05	370	0	30.1	0	sp|P11709|BIK1_YEAST:371	NA
221111_QE1_ulianaf_YB_03_17	1	YVGPVDTKAGMFAGVDLLANIGKNDGSFMGK-KLEEANEKIK-a8-b1	sp|P11709|BIK1_YEAST	sp|P11709|BIK1_YEAST	xlink	intra-protein xl	221111_QE1_ulianaf_YB_03_17.c.14528.14528.6_221111_QE1_ulianaf_YB_03_17.c.14257.14257.4	49	392	343	-	4510.34	752.73	6	5	1	3	2.19	0.05	0.08	0.09	0.06	0.03	0.02	61	0.86	7.4	0.397	sp|P11709|BIK1_YEAST:392:x:sp|P11709|BIK1_YEAST:49	NA
221111_QE1_ulianaf_YB_03_17	1	NLSHNQPTGANEDVELLKK-NLSHNQPTGANEDVELLKK-a18-b18	sp|P11709|BIK1_YEAST	sp|P11709|BIK1_YEAST	xlink	intra-protein xl	221111_QE1_ulianaf_YB_03_17.c.11334.11334.5_221111_QE1_ulianaf_YB_03_17.c.11369.11369.5	328	328	0	-	4350.21	871.049	5	-0.7	1	24	9.78	0.16	0.39	0.37	0.19	0.19	0.07	337	0	34.82	0	sp|P11709|BIK1_YEAST:328:x:sp|P11709|BIK1_YEAST:328	NA
221111_QE1_ulianaf_YB_03_17	1	NLSHNQPTGANEDVELLKKQLEQLR-TKWAKER-a18-b5	sp|P11709|BIK1_YEAST	sp|P11709|BIK1_YEAST	xlink	intra-protein xl	221111_QE1_ulianaf_YB_03_17.c.13610.13610.5_221111_QE1_ulianaf_YB_03_17.c.13709.13709.5	328	350	22	-	3929.07	786.823	5	-0.4	1	1	2.12	0.04	0.12	0.05	0.04	0.02	0.01	88	0	8.51	0.397	sp|P11709|BIK1_YEAST:328:x:sp|P11709|BIK1_YEAST:350	NA
221111_QE1_ulianaf_YB_03_17	3	MHNDSLSKEYQNLSKELFLTKPQDSSSEEVASLTK-K21-156	sp|P11709|BIK1_YEAST	-	monolink	monolink	221111_QE1_ulianaf_YB_03_17.c.17578.17578.4_221111_QE1_ulianaf_YB_03_17.c.17577.17577.4	377	n/a	-	-	4139.01	1035.76	4	-4.9	3	14	5.6	0.03	0.26	0.23	0.23	0	0.03	250	0	21.64	0	sp|P11709|BIK1_YEAST:377	NA
221111_QE1_ulianaf_YB_03_17	3	YQRKIGCFIQIPNLGR-KQLEQLR-a4-b1	sp|P11709|BIK1_YEAST	sp|P11709|BIK1_YEAST	xlink	intra-protein xl	221111_QE1_ulianaf_YB_03_17.c.14165.14165.5_221111_QE1_ulianaf_YB_03_17.c.14115.14115.5	25	329	304	-	3013.65	603.738	5	-4.7	1	2	1.99	0.03	0.14	0.08	0.03	0.05	0.02	123	0.85	9.34	0.328	sp|P11709|BIK1_YEAST:25:x:sp|P11709|BIK1_YEAST:329	NA
221111_QE1_ulianaf_YB_03_17	1	ELFLTKPQDSSSEEVASLTK-KQLEQLR-a6-b1	sp|P11709|BIK1_YEAST	sp|P11709|BIK1_YEAST	xlink	intra-protein xl	221111_QE1_ulianaf_YB_03_17.c.13683.13683.3_221111_QE1_ulianaf_YB_03_17.c.13646.13646.3	377	329	48	-	3259.72	1087.58	3	-1.3	1	5	6.28	0.14	0.49	0.36	0.3	0.06	0.06	347	0.84	30.08	0	sp|P11709|BIK1_YEAST:329:x:sp|P11709|BIK1_YEAST:377	NA
221111_QE1_ulianaf_YB_03_17	1	ELFLTKPQDSSSEEVASLTK-NDGSFMGKK-a6-b8	sp|P11709|BIK1_YEAST	sp|P11709|BIK1_YEAST	xlink	intra-protein xl	221111_QE1_ulianaf_YB_03_17.c.18172.18172.3_221111_QE1_ulianaf_YB_03_17.c.17554.17554.3	377	72	305	-	3328.63	1110.55	3	-2.9	1	2	1.79	-0.02	0.16	0.03	0.02	0.02	0.01	28	0.95	7.5	0.397	sp|P11709|BIK1_YEAST:377:x:sp|P11709|BIK1_YEAST:72	NA
221111_QE1_ulianaf_YB_03_17	3	NLSHNQPTGANEDVELLKK-NDGSFMGKK-a18-b8	sp|P11709|BIK1_YEAST	sp|P11709|BIK1_YEAST	xlink	intra-protein xl	221111_QE1_ulianaf_YB_03_17.c.15187.15187.3_221111_QE1_ulianaf_YB_03_17.c.15157.15157.3	328	72	256	-	3226.62	1076.55	3	8.8	3	3	2.98	0.05	0.28	0.15	0.12	0.03	0.02	203	0.89	15.94	0.273	sp|P11709|BIK1_YEAST:328:x:sp|P11709|BIK1_YEAST:72	NA
221111_QE1_ulianaf_YB_03_17	1	NLSHNQPTGANEDVELLKK-GQLKYVGPVDTK-a18-b4	sp|P11709|BIK1_YEAST	sp|P11709|BIK1_YEAST	xlink	intra-protein xl	221111_QE1_ulianaf_YB_03_17.c.12219.12219.4_221111_QE1_ulianaf_YB_03_17.c.12198.12198.4	328	41	287	-	3547.85	887.971	4	-0.3	2	4	2.24	0.08	0.14	0.15	0.13	0.02	0.02	178	0	11.2	0.273	sp|P11709|BIK1_YEAST:328:x:sp|P11709|BIK1_YEAST:41	NA
221111_QE1_ulianaf_YB_03_17	2	MHNDSLSKEYQNLSKELFLTKPQDSSSEEVASLTK-K8-156	sp|P11709|BIK1_YEAST	-	monolink	monolink	221111_QE1_ulianaf_YB_03_17.c.17578.17578.4_221111_QE1_ulianaf_YB_03_17.c.17577.17577.4	364	n/a	-	-	4139.01	1035.76	4	-4.9	1	23	6.12	0.07	0.49	0.34	0.34	0	0.05	370	0	29.88	0	sp|P11709|BIK1_YEAST:364	NA
221111_QE1_ulianaf_YB_03_17	1	KANHNTTSDWKPDNGHMNDLNSSEVTIELR-K1-156	sp|P11709|BIK1_YEAST	-	monolink	monolink	221111_QE1_ulianaf_YB_03_17.c.10614.10614.3_221111_QE1_ulianaf_YB_03_17.c.10599.10599.3	188	n/a	-	-	3578.69	1193.9	3	4.7	15	36	9.31	0.37	0.59	0.37	0.37	0	0.06	1176	0	53.73	0	sp|P11709|BIK1_YEAST:188	NA
221111_QE1_ulianaf_YB_03_17	1	ANHNTTSDWKPDNGHMNDLNSSEVTIELR-K10-156	sp|P11709|BIK1_YEAST	-	monolink	monolink	221111_QE1_ulianaf_YB_03_17.c.12665.12665.3_221111_QE1_ulianaf_YB_03_17.c.12331.12331.3	198	n/a	-	-	3450.57	1151.2	3	-2.3	7	36	10.32	0.28	0.53	0.38	0.38	0	0.07	1060	0	52.21	0	sp|P11709|BIK1_YEAST:198	NA
221111_QE1_ulianaf_YB_03_17	2	EYQNLSKELFLTKPQDSSSEEVASLTKK-KLEEANEKIK-a7-b1	sp|P11709|BIK1_YEAST	sp|P11709|BIK1_YEAST	xlink	intra-protein xl	221111_QE1_ulianaf_YB_03_17.c.15534.15534.4_221111_QE1_ulianaf_YB_03_17.c.15539.15539.4	371	392	21	-	4537.35	1135.34	4	-4.9	1	7	4.59	0.07	0.21	0.12	0.06	0.06	0.03	142	0.92	16.67	0.255	sp|P11709|BIK1_YEAST:371:x:sp|P11709|BIK1_YEAST:392	NA
221111_QE1_ulianaf_YB_03_17	3	EYQNLSKELFLTKPQDSSSEEVASLTKK-KLEEANEKIK-a27-b1	sp|P11709|BIK1_YEAST	sp|P11709|BIK1_YEAST	xlink	intra-protein xl	221111_QE1_ulianaf_YB_03_17.c.15534.15534.4_221111_QE1_ulianaf_YB_03_17.c.15539.15539.4	391	392	1	-	4537.35	1135.34	4	-4.9	1	7	4.65	0.05	0.2	0.12	0.07	0.06	0.03	143	0.93	16.54	0.255	sp|P11709|BIK1_YEAST:391:x:sp|P11709|BIK1_YEAST:392	NA
221111_QE1_ulianaf_YB_03_17	2	ELFLTKPQDSSSEEVASLTK-KQLEQLR-a6-b1	sp|P11709|BIK1_YEAST	sp|P11709|BIK1_YEAST	xlink	intra-protein xl	221111_QE1_ulianaf_YB_03_17.c.17861.17861.3_221111_QE1_ulianaf_YB_03_17.c.17858.17858.3	377	329	48	-	3259.71	1087.58	3	-2.1	1	2	3.28	-0.02	0.18	0.19	0.01	0.18	0.06	379	0.55	17.83	0.217	sp|P11709|BIK1_YEAST:329:x:sp|P11709|BIK1_YEAST:377	NA
221111_QE1_ulianaf_YB_03_17	2	YQRKIGCFIQIPNLGR-KIGCFIQIPNLGR-a4-b1	sp|P11709|BIK1_YEAST	sp|P11709|BIK1_YEAST	xlink	intra-protein xl	221111_QE1_ulianaf_YB_03_17.c.15012.15012.5_221111_QE1_ulianaf_YB_03_17.c.14996.14996.5	25	25	0	-	3614.98	724.004	5	3.8	1	4	2.14	0.04	0.08	0.04	0.02	0.02	0.01	93	0.92	7.81	0.397	sp|P11709|BIK1_YEAST:25:x:sp|P11709|BIK1_YEAST:25	NA
221111_QE1_ulianaf_YB_03_17	3	YVGPVDTKAGMFAGVDLLANIGK-EAQLTIEKLQR-a8-b8	sp|P11709|BIK1_YEAST	sp|P11709|BIK1_YEAST	xlink	intra-protein xl	221111_QE1_ulianaf_YB_03_17.c.16991.16991.4_221111_QE1_ulianaf_YB_03_17.c.16973.16973.4	49	225	176	-	3801.05	951.27	4	2.3	1	2	1.86	0.16	0.15	0.13	0.09	0.04	0.02	359	0.73	13.95	0.273	sp|P11709|BIK1_YEAST:225:x:sp|P11709|BIK1_YEAST:49	NA
221111_QE1_ulianaf_YB_03_17	1	NLSHNQPTGANEDVELLKK-KQLEQLR-a18-b1	sp|P11709|BIK1_YEAST	sp|P11709|BIK1_YEAST	xlink	intra-protein xl	221111_QE1_ulianaf_YB_03_17.c.09296.09296.6_221111_QE1_ulianaf_YB_03_17.c.09255.09255.6	328	329	1	-	3157.67	527.286	6	-0.9	1	2	3.4	-0.02	0.27	0.26	0.01	0.25	0.09	252	0.64	18.09	0.217	sp|P11709|BIK1_YEAST:328:x:sp|P11709|BIK1_YEAST:329	NA
221111_QE1_ulianaf_YB_03_17	2	NLSHNQPTGANEDVELLKKQLEQLR-TKWAKER-a19-b5	sp|P11709|BIK1_YEAST	sp|P11709|BIK1_YEAST	xlink	intra-protein xl	221111_QE1_ulianaf_YB_03_17.c.13610.13610.5_221111_QE1_ulianaf_YB_03_17.c.13709.13709.5	329	350	21	-	3929.07	786.823	5	-0.4	1	1	2.12	0.04	0.11	0.05	0.04	0.02	0.01	88	0	8.25	0.397	sp|P11709|BIK1_YEAST:329:x:sp|P11709|BIK1_YEAST:350	NA
221111_QE1_ulianaf_YB_03_17	1	SIVRLTNQFSPMDDPKSPTPMR-KLEEANEK-a16-b1	sp|P11709|BIK1_YEAST	sp|P11709|BIK1_YEAST	xlink	intra-protein xl	221111_QE1_ulianaf_YB_03_17.c.12765.12765.4_221111_QE1_ulianaf_YB_03_17.c.13696.13696.4	134	392	258	-	3613.82	904.464	4	3.6	1	5	2.86	0.06	0.12	0.07	0.05	0.02	0.01	86	0.83	10.09	0.328	sp|P11709|BIK1_YEAST:134:x:sp|P11709|BIK1_YEAST:392	NA
221111_QE1_ulianaf_YB_03_17	1	IKQLEQAQAQTAVESLPIFDPPAPVDTTAGR-K2-156	sp|P11709|BIK1_YEAST	-	monolink	monolink	221111_QE1_ulianaf_YB_03_17.c.18025.18025.3_221111_QE1_ulianaf_YB_03_17.c.17823.17823.3	401	n/a	-	-	3446.79	1149.94	3	-1	5	32	10.76	0.22	0.37	0.49	0.49	0	0.08	257	0	35.29	0	sp|P11709|BIK1_YEAST:401	NA
221111_QE1_ulianaf_YB_03_17	3	NLSHNQPTGANEDVELLKK-GQLKYVGPVDTK-a18-b4	sp|P11709|BIK1_YEAST	sp|P11709|BIK1_YEAST	xlink	intra-protein xl	221111_QE1_ulianaf_YB_03_17.c.11636.11636.5_221111_QE1_ulianaf_YB_03_17.c.11614.11614.5	328	41	287	-	3547.86	710.58	5	2.8	1	2	1.23	0.05	0.04	0.05	0.04	0.01	0.01	43	0	4.24	0.447	sp|P11709|BIK1_YEAST:328:x:sp|P11709|BIK1_YEAST:41	NA
221111_QE1_ulianaf_YB_03_17	3	AGMFAGVDLLANIGKNDGSFMGKK-LTNQFSPMDDPKSPTPMRSFR-a15-b12	sp|P11709|BIK1_YEAST	sp|P11709|BIK1_YEAST	xlink	intra-protein xl	221111_QE1_ulianaf_YB_03_17.c.14341.14341.6_221111_QE1_ulianaf_YB_03_17.c.14316.14316.6	64	134	70	-	5029.45	839.25	6	-1.6	2	2	0.85	-0.01	0.05	0.05	0.01	0.03	0.01	44	0	3.52	0.461	sp|P11709|BIK1_YEAST:134:x:sp|P11709|BIK1_YEAST:64	NA
221111_QE1_ulianaf_YB_03_17	2	EKEIDHLKQQLELER-RTTMEPLSIPKNR-a2-b11	sp|P11709|BIK1_YEAST	sp|P11709|BIK1_YEAST	xlink	intra-protein xl	221111_QE1_ulianaf_YB_03_17.c.16031.16031.5_221111_QE1_ulianaf_YB_03_17.c.15826.15826.5	263	116	147	-	3586.91	718.389	5	-2.6	2	4	3.1	0	0.27	0.14	0.11	0.03	0.02	112	0.44	14.16	0.273	sp|P11709|BIK1_YEAST:116:x:sp|P11709|BIK1_YEAST:263	NA
221111_QE1_ulianaf_YB_03_17	1	KIGCFIQIPNLGR-EAQLTIEKLQR-a1-b8	sp|P11709|BIK1_YEAST	sp|P11709|BIK1_YEAST	xlink	intra-protein xl	221111_QE1_ulianaf_YB_03_17.c.16902.16902.4_221111_QE1_ulianaf_YB_03_17.c.16675.16675.4	25	225	200	-	2980.65	746.171	4	0.1	1	4	5.03	-0.02	0.6	0.4	0.32	0.08	0.07	294	0.92	28.8	0.028	sp|P11709|BIK1_YEAST:225:x:sp|P11709|BIK1_YEAST:25	NA
221111_QE1_ulianaf_YB_03_17	2	EYQNLSKELFLTKPQDSSSEEVASLTK-K7-156	sp|P11709|BIK1_YEAST	-	monolink	monolink	221111_QE1_ulianaf_YB_03_17.c.15187.15187.3_221111_QE1_ulianaf_YB_03_17.c.14412.14412.3	371	n/a	-	-	3226.62	1076.55	3	2.4	1	21	5.99	0.06	0.41	0.31	0.31	0	0.06	325	0.27	27.37	0	sp|P11709|BIK1_YEAST:371	NA
221111_QE1_ulianaf_YB_03_17	3	EYQNLSKELFLTKPQDSSSEEVASLTK-K27-156	sp|P11709|BIK1_YEAST	-	monolink	monolink	221111_QE1_ulianaf_YB_03_17.c.15187.15187.3_221111_QE1_ulianaf_YB_03_17.c.14412.14412.3	391	n/a	-	-	3226.62	1076.55	3	2.4	1	8	1.69	0.04	0.12	0.07	0.07	0	0.01	77	0.99	7.6	0.111	sp|P11709|BIK1_YEAST:391	NA
221111_QE1_ulianaf_YB_03_17	1	EKEIDHLKQQLELER-EAQLTIEKLQR-a8-b8	sp|P11709|BIK1_YEAST	sp|P11709|BIK1_YEAST	xlink	intra-protein xl	221111_QE1_ulianaf_YB_03_17.c.14028.14028.3_221111_QE1_ulianaf_YB_03_17.c.13967.13967.3	269	225	44	-	3372.82	1125.28	3	-2.6	1	16	11.38	0.69	0.49	0.57	0.34	0.23	0.1	902	0.76	52.11	0	sp|P11709|BIK1_YEAST:225:x:sp|P11709|BIK1_YEAST:269	NA
221111_QE1_ulianaf_YB_03_17	2	EREQLKMHNDSLSK-LQRKQLHYK-a6-b4	sp|P11709|BIK1_YEAST	sp|P11709|BIK1_YEAST	xlink	intra-protein xl	221111_QE1_ulianaf_YB_03_17.c.13850.13850.3_221111_QE1_ulianaf_YB_03_17.c.13798.13798.3	356	229	127	-	3064.62	1022.55	3	-0.5	1	3	2.97	0	0.31	0.05	0.02	0.03	0.01	26	0.96	13.05	0.273	sp|P11709|BIK1_YEAST:229:x:sp|P11709|BIK1_YEAST:356	NA
221111_QE1_ulianaf_YB_03_17	2	TTMEPLSIPKNRSIVR-EAQLTIEKLQRK-a10-b8	sp|P11709|BIK1_YEAST	sp|P11709|BIK1_YEAST	xlink	intra-protein xl	221111_QE1_ulianaf_YB_03_17.c.10495.10495.5_221111_QE1_ulianaf_YB_03_17.c.10431.10431.5	116	225	109	-	3434.9	687.988	5	-7.8	1	3	5.16	0.22	0.18	0.23	0.02	0.22	0.05	276	0.43	20.13	0.182	sp|P11709|BIK1_YEAST:116:x:sp|P11709|BIK1_YEAST:225	NA
221111_QE1_ulianaf_YB_03_17	1	LTNQFSPMDDPKSPTPMR-KQLHYK-a12-b1	sp|P11709|BIK1_YEAST	sp|P11709|BIK1_YEAST	xlink	intra-protein xl	221111_QE1_ulianaf_YB_03_17.c.10045.10045.4_221111_QE1_ulianaf_YB_03_17.c.09982.09982.4	134	229	95	-	3014.5	754.632	4	-0.2	1	4	8.05	0.32	0.55	0.43	0.36	0.07	0.07	682	0.94	41.53	0	sp|P11709|BIK1_YEAST:134:x:sp|P11709|BIK1_YEAST:229	NA
221111_QE1_ulianaf_YB_03_17	1	ELFLTKPQDSSSEEVASLTK-EKEIDHLK-a6-b2	sp|P11709|BIK1_YEAST	sp|P11709|BIK1_YEAST	xlink	intra-protein xl	221111_QE1_ulianaf_YB_03_17.c.12874.12874.4_221111_QE1_ulianaf_YB_03_17.c.12830.12830.4	377	263	114	-	3356.71	840.185	4	-4.3	3	5	5.97	-0.01	0.61	0.34	0.28	0.05	0.05	622	0.34	36.69	0	sp|P11709|BIK1_YEAST:263:x:sp|P11709|BIK1_YEAST:377	NA
221111_QE1_ulianaf_YB_03_17	1	LTNQFSPMDDPKSPTPMR-EKEIDHLK-a12-b2	sp|P11709|BIK1_YEAST	sp|P11709|BIK1_YEAST	xlink	intra-protein xl	221111_QE1_ulianaf_YB_03_17.c.11015.11015.4_221111_QE1_ulianaf_YB_03_17.c.10898.10898.4	134	263	129	-	3209.58	803.402	4	0.9	1	5	8.73	0.37	0.59	0.43	0.37	0.06	0.07	613	0.39	42.62	0	sp|P11709|BIK1_YEAST:134:x:sp|P11709|BIK1_YEAST:263	NA
221111_QE1_ulianaf_YB_03_17	2	EKEIDHLKQQLELER-EKEIDHLK-a8-b2	sp|P11709|BIK1_YEAST	sp|P11709|BIK1_YEAST	xlink	intra-protein xl	221111_QE1_ulianaf_YB_03_17.c.15780.15780.4_221111_QE1_ulianaf_YB_03_17.c.15746.15746.4	269	263	6	-	3055.62	764.913	4	1.2	1	1	1.86	0	0.16	0.02	0.02	0	0	15	0.66	7.32	0.397	sp|P11709|BIK1_YEAST:263:x:sp|P11709|BIK1_YEAST:269	NA
221111_QE1_ulianaf_YB_03_17	3	EKEIDHLKQQLELER-EKEIDHLK-a2-b2	sp|P11709|BIK1_YEAST	sp|P11709|BIK1_YEAST	xlink	intra-protein xl	221111_QE1_ulianaf_YB_03_17.c.15780.15780.4_221111_QE1_ulianaf_YB_03_17.c.15746.15746.4	263	263	0	-	3055.62	764.913	4	1.2	1	1	1.63	0.02	0.11	0.01	0.01	0	0	10	0.85	5.7	0.446	sp|P11709|BIK1_YEAST:263:x:sp|P11709|BIK1_YEAST:263	NA
221111_QE1_ulianaf_YB_03_17	1	LTNQFSPMDDPKSPTPMRSFR-EAQLTIEKLQR-a12-b8	sp|P11709|BIK1_YEAST	sp|P11709|BIK1_YEAST	xlink	intra-protein xl	221111_QE1_ulianaf_YB_03_17.c.13473.13473.5_221111_QE1_ulianaf_YB_03_17.c.13610.13610.5	134	225	91	-	3916.99	784.407	5	3.2	1	4	2.51	0.03	0.13	0.03	0.02	0.01	0.01	36	0.93	8.42	0.397	sp|P11709|BIK1_YEAST:134:x:sp|P11709|BIK1_YEAST:225	NA
221111_QE1_ulianaf_YB_03_17	1	ELFLTKPQDSSSEEVASLTK-MHNDSLSKEYQNLSK-a6-b8	sp|P11709|BIK1_YEAST	sp|P11709|BIK1_YEAST	xlink	intra-protein xl	221111_QE1_ulianaf_YB_03_17.c.13096.13096.4_221111_QE1_ulianaf_YB_03_17.c.12970.12970.4	377	364	13	-	4139.03	1035.77	4	1.8	1	13	6.74	0.05	0.44	0.37	0.27	0.1	0.06	334	0.82	29.62	0	sp|P11709|BIK1_YEAST:364:x:sp|P11709|BIK1_YEAST:377	NA
221111_QE1_ulianaf_YB_03_17	2	EYQNLSKELFLTKPQDSSSEEVASLTK-K13-156	sp|P11709|BIK1_YEAST	-	monolink	monolink	221111_QE1_ulianaf_YB_03_17.c.15187.15187.3_221111_QE1_ulianaf_YB_03_17.c.15157.15157.3	377	n/a	-	-	3226.62	1076.55	3	2.4	3	24	6.51	0.15	0.44	0.29	0.29	0	0.05	404	0.52	30.63	0	sp|P11709|BIK1_YEAST:377	NA
221111_QE1_ulianaf_YB_03_17	2	MHNDSLSKEYQNLSKELFLTKPQDSSSEEVASLTK-K15-156	sp|P11709|BIK1_YEAST	-	monolink	monolink	221111_QE1_ulianaf_YB_03_17.c.13096.13096.4_221111_QE1_ulianaf_YB_03_17.c.12970.12970.4	371	n/a	-	-	4139.03	1035.77	4	1.8	3	21	6.2	0.04	0.31	0.3	0.3	0	0.04	271	0.66	24.39	0	sp|P11709|BIK1_YEAST:371	NA
221111_QE1_ulianaf_YB_03_17	3	ELFLTKPQDSSSEEVASLTKK-EIDHLKQQLELER-a20-b6	sp|P11709|BIK1_YEAST	sp|P11709|BIK1_YEAST	xlink	intra-protein xl	221111_QE1_ulianaf_YB_03_17.c.14030.14030.4_221111_QE1_ulianaf_YB_03_17.c.13997.13997.4	391	269	122	-	4124.16	1032.05	4	0.9	1	5	2.3	0.07	0.15	0.05	0.03	0.03	0.01	78	0.92	9.49	0.328	sp|P11709|BIK1_YEAST:269:x:sp|P11709|BIK1_YEAST:391	NA
221111_QE1_ulianaf_YB_03_17	1	EKEIDHLKQQLELER-RTTMEPLSIPKNR-a8-b11	sp|P11709|BIK1_YEAST	sp|P11709|BIK1_YEAST	xlink	intra-protein xl	221111_QE1_ulianaf_YB_03_17.c.16031.16031.5_221111_QE1_ulianaf_YB_03_17.c.15826.15826.5	269	116	153	-	3586.91	718.389	5	-2.6	2	4	4.39	0.01	0.39	0.15	0.12	0.03	0.03	122	0.32	19.53	0.182	sp|P11709|BIK1_YEAST:116:x:sp|P11709|BIK1_YEAST:269	NA
221111_QE1_ulianaf_YB_03_17	2	KYFQTEYPQSGLFIQLQK-TKWAKER-a1-b2	sp|P11709|BIK1_YEAST	sp|P11709|BIK1_YEAST	xlink	intra-protein xl	221111_QE1_ulianaf_YB_03_17.c.12372.12372.4_221111_QE1_ulianaf_YB_03_17.c.12542.12542.4	73	347	274	-	3272.74	819.191	4	3.4	1	1	1.38	0.03	0.1	0.02	0.01	0.01	0	23	0	5.44	0.446	sp|P11709|BIK1_YEAST:347:x:sp|P11709|BIK1_YEAST:73	NA
221111_QE1_ulianaf_YB_03_17	1	VASLIEKASISQTSRR-TKWAKER-a7-b5	sp|P11709|BIK1_YEAST	sp|P11709|BIK1_YEAST	xlink	intra-protein xl	221111_QE1_ulianaf_YB_03_17.c.16778.16778.4_221111_QE1_ulianaf_YB_03_17.c.16767.16767.4	97	350	253	-	2800.56	701.148	4	1.2	1	4	4.93	0.06	0.34	0.05	0.03	0.03	0.01	107	0	19.26	0.182	sp|P11709|BIK1_YEAST:350:x:sp|P11709|BIK1_YEAST:97	NA
221111_QE1_ulianaf_YB_03_17	1	KYFQTEYPQSGLFIQLQK-TKWAKER-a1-b5	sp|P11709|BIK1_YEAST	sp|P11709|BIK1_YEAST	xlink	intra-protein xl	221111_QE1_ulianaf_YB_03_17.c.12372.12372.4_221111_QE1_ulianaf_YB_03_17.c.12542.12542.4	73	350	277	-	3272.74	819.191	4	3.4	1	2	2.22	0.01	0.11	0.03	0.02	0.01	0.01	42	0	7.56	0.397	sp|P11709|BIK1_YEAST:350:x:sp|P11709|BIK1_YEAST:73	NA
221111_QE1_ulianaf_YB_03_17	3	YVGPVDTKAGMFAGVDLLANIGKNDGSFMGK-K8-155	sp|P11709|BIK1_YEAST	-	monolink	monolink	221111_QE1_ulianaf_YB_03_17.c.11467.11467.4_221111_QE1_ulianaf_YB_03_17.c.12409.12409.4	49	n/a	-	-	3326.66	832.674	4	-1.2	1	3	0.57	-0.02	0.12	0.03	0.03	0	0	17	0.7	3.97	0.17	sp|P11709|BIK1_YEAST:49	NA
221111_QE1_ulianaf_YB_03_17	1	EYQNLSKELFLTKPQDSSSEEVASLTK-K7-156	sp|P11709|BIK1_YEAST	-	monolink	monolink	221111_QE1_ulianaf_YB_03_17.c.15187.15187.3_221111_QE1_ulianaf_YB_03_17.c.15157.15157.3	371	n/a	-	-	3226.62	1076.55	3	2.4	3	34	7.14	0.2	0.67	0.36	0.36	0	0.07	494	0.41	38.65	0	sp|P11709|BIK1_YEAST:371	NA
221111_QE1_ulianaf_YB_03_17	3	MHNDSLSKEYQNLSKELFLTKPQDSSSEEVASLTK-K8-156	sp|P11709|BIK1_YEAST	-	monolink	monolink	221111_QE1_ulianaf_YB_03_17.c.13096.13096.4_221111_QE1_ulianaf_YB_03_17.c.12970.12970.4	364	n/a	-	-	4139.03	1035.77	4	1.8	1	22	6.13	0.03	0.31	0.31	0.31	0	0.04	274	0.66	24.27	0	sp|P11709|BIK1_YEAST:364	NA
221111_QE1_ulianaf_YB_03_17	3	ELFLTKPQDSSSEEVASLTKKLEEANEK-K28-156	sp|P11709|BIK1_YEAST	-	monolink	monolink	221111_QE1_ulianaf_YB_03_17.c.15589.15589.4_221111_QE1_ulianaf_YB_03_17.c.15597.15597.4	399	n/a	-	-	3305.67	827.425	4	-2.4	1	22	6.33	0.47	0.16	0.36	0.36	0	0.06	768	0.66	31.76	0	sp|P11709|BIK1_YEAST:399	NA
221111_QE1_ulianaf_YB_03_17	1	TTMEPLSIPKNR-EKEIDHLK-a10-b2	sp|P11709|BIK1_YEAST	sp|P11709|BIK1_YEAST	xlink	intra-protein xl	221111_QE1_ulianaf_YB_03_17.c.10885.10885.4_221111_QE1_ulianaf_YB_03_17.c.10824.10824.4	116	263	147	-	2534.34	634.593	4	-0.2	1	6	5.88	0.1	0.4	0.23	0.17	0.05	0.04	476	0	29.43	0	sp|P11709|BIK1_YEAST:116:x:sp|P11709|BIK1_YEAST:263	NA
221111_QE1_ulianaf_YB_03_17	2	ELFLTKPQDSSSEEVASLTKK-EIDHLKQQLELER-a6-b6	sp|P11709|BIK1_YEAST	sp|P11709|BIK1_YEAST	xlink	intra-protein xl	221111_QE1_ulianaf_YB_03_17.c.14030.14030.4_221111_QE1_ulianaf_YB_03_17.c.13997.13997.4	377	269	108	-	4124.16	1032.05	4	0.9	1	5	2.85	0.09	0.18	0.07	0.04	0.03	0.01	97	0.76	11.51	0.273	sp|P11709|BIK1_YEAST:269:x:sp|P11709|BIK1_YEAST:377	NA
221111_QE1_ulianaf_YB_03_17	2	LTNQFSPMDDPKSPTPMR-LEEANEKIK-a12-b7	sp|P11709|BIK1_YEAST	sp|P11709|BIK1_YEAST	xlink	intra-protein xl	221111_QE1_ulianaf_YB_03_17.c.17858.17858.3_221111_QE1_ulianaf_YB_03_17.c.18190.18190.3	134	399	265	-	3271.61	1091.55	3	0.4	1	3	2.38	-0.01	0.18	0.04	0.02	0.02	0.01	35	0	9.33	0.328	sp|P11709|BIK1_YEAST:134:x:sp|P11709|BIK1_YEAST:399	NA
221111_QE1_ulianaf_YB_03_17	2	ELFLTKPQDSSSEEVASLTKKLEEANEK-K21-156	sp|P11709|BIK1_YEAST	-	monolink	monolink	221111_QE1_ulianaf_YB_03_17.c.15589.15589.4_221111_QE1_ulianaf_YB_03_17.c.15597.15597.4	392	n/a	-	-	3305.67	827.425	4	-2.4	1	29	9.68	0.53	0.36	0.43	0.43	0	0.08	919	0.46	45.58	0	sp|P11709|BIK1_YEAST:392	NA
221111_QE1_ulianaf_YB_03_17	1	EYQNLSKELFLTKPQDSSSEEVASLTKK-KLEEANEKIK-a13-b1	sp|P11709|BIK1_YEAST	sp|P11709|BIK1_YEAST	xlink	intra-protein xl	221111_QE1_ulianaf_YB_03_17.c.15534.15534.4_221111_QE1_ulianaf_YB_03_17.c.15539.15539.4	377	392	15	-	4537.35	1135.34	4	-4.9	2	7	5.14	0.06	0.26	0.14	0.08	0.06	0.03	159	0.81	19.12	0.182	sp|P11709|BIK1_YEAST:377:x:sp|P11709|BIK1_YEAST:392	NA
221111_QE1_ulianaf_YB_03_17	2	NLSHNQPTGANEDVELLKKQLEQLR-K19-156	sp|P11709|BIK1_YEAST	-	monolink	monolink	221111_QE1_ulianaf_YB_03_17.c.10199.10199.4_221111_QE1_ulianaf_YB_03_17.c.10425.10425.5	329	n/a	-	-	3029.57	758.4	4	-2.7	1	3	0.66	0.01	0.05	0.11	0.11	0	0.02	41	0	3.37	0.188	sp|P11709|BIK1_YEAST:329	NA
221111_QE1_ulianaf_YB_03_17	1	EYQNLSKELFLTKPQDSSSEEVASLTK-K13-156	sp|P11709|BIK1_YEAST	-	monolink	monolink	221111_QE1_ulianaf_YB_03_17.c.15187.15187.3_221111_QE1_ulianaf_YB_03_17.c.14412.14412.3	377	n/a	-	-	3226.62	1076.55	3	2.4	1	21	5.88	0.02	0.48	0.31	0.31	0	0.06	325	0.26	28.5	0	sp|P11709|BIK1_YEAST:377	NA
221111_QE1_ulianaf_YB_03_17	3	EKEIDHLKQQLELER-EKEIDHLKQQLELER-a8-b2	sp|P11709|BIK1_YEAST	sp|P11709|BIK1_YEAST	xlink	intra-protein xl	221111_QE1_ulianaf_YB_03_17.c.12136.12136.4_221111_QE1_ulianaf_YB_03_17.c.12097.12097.4	269	263	6	-	3952.08	989.027	4	-3.6	1	3	1.87	0.02	0.09	0.02	0.01	0.01	0	2	0.66	5.66	0.446	sp|P11709|BIK1_YEAST:263:x:sp|P11709|BIK1_YEAST:269	NA
221111_QE1_ulianaf_YB_03_17	2	VASLIEKASISQTSRR-TKWAKER-a7-b2	sp|P11709|BIK1_YEAST	sp|P11709|BIK1_YEAST	xlink	intra-protein xl	221111_QE1_ulianaf_YB_03_17.c.16778.16778.4_221111_QE1_ulianaf_YB_03_17.c.16767.16767.4	97	347	250	-	2800.56	701.148	4	1.2	1	2	3.17	0.07	0.24	0.03	0.02	0.01	0.01	62	0	12.76	0.273	sp|P11709|BIK1_YEAST:347:x:sp|P11709|BIK1_YEAST:97	NA
221111_QE1_ulianaf_YB_03_17	2	EQLKMHNDSLSKEYQNLSK-EREQLKMHNDSLSK-a12-b6	sp|P11709|BIK1_YEAST	sp|P11709|BIK1_YEAST	xlink	intra-protein xl	221111_QE1_ulianaf_YB_03_17.c.13056.13056.5_221111_QE1_ulianaf_YB_03_17.c.13956.13956.5	364	356	8	-	4143.02	829.612	5	-3.3	1	1	1.22	0.02	0.06	0.02	0.01	0.01	0	26	0	4.32	0.447	sp|P11709|BIK1_YEAST:356:x:sp|P11709|BIK1_YEAST:364	NA
221111_QE1_ulianaf_YB_03_17	1	NLSHNQPTGANEDVELLKKQLEQLR-K18-156	sp|P11709|BIK1_YEAST	-	monolink	monolink	221111_QE1_ulianaf_YB_03_17.c.10199.10199.4_221111_QE1_ulianaf_YB_03_17.c.10425.10425.5	328	n/a	-	-	3029.57	758.4	4	-2.7	1	4	0.99	0.02	0.08	0.12	0.12	0	0.02	44	0	4.78	0.152	sp|P11709|BIK1_YEAST:328	NA
221111_QE1_ulianaf_YB_03_17	1	EQLKMHNDSLSKEYQNLSK-EREQLKMHNDSLSK-a4-b6	sp|P11709|BIK1_YEAST	sp|P11709|BIK1_YEAST	xlink	intra-protein xl	221111_QE1_ulianaf_YB_03_17.c.13056.13056.5_221111_QE1_ulianaf_YB_03_17.c.13956.13956.5	356	356	0	-	4143.02	829.612	5	-3.3	1	2	1.47	0	0.09	0.04	0.02	0.02	0.01	43	0	5.62	0.446	sp|P11709|BIK1_YEAST:356:x:sp|P11709|BIK1_YEAST:356	NA
221111_QE1_ulianaf_YB_03_17	2	EKEIDHLKQQLELER-EKEIDHLKQQLELER-a2-b8	sp|P11709|BIK1_YEAST	sp|P11709|BIK1_YEAST	xlink	intra-protein xl	221111_QE1_ulianaf_YB_03_17.c.12136.12136.4_221111_QE1_ulianaf_YB_03_17.c.12097.12097.4	263	269	6	-	3952.08	989.027	4	-3.6	1	3	1.87	0.02	0.09	0.02	0.01	0.01	0	2	0.66	5.66	0.446	sp|P11709|BIK1_YEAST:263:x:sp|P11709|BIK1_YEAST:269	NA
221111_QE1_ulianaf_YB_03_18	1	EQLKMHNDSLSK-QQAKQK-a4-b4	sp|P11709|BIK1_YEAST	sp|P11709|BIK1_YEAST	xlink	intra-protein xl	221111_QE1_ulianaf_YB_03_18.c.05672.05672.5_221111_QE1_ulianaf_YB_03_18.c.05634.05634.5	356	281	75	-	2296.18	460.244	5	-2.5	1	3	5.8	0	0.75	0.29	0.25	0.04	0.04	299	0	33.44	0	sp|P11709|BIK1_YEAST:281:x:sp|P11709|BIK1_YEAST:356	NA
221111_QE1_ulianaf_YB_03_18	1	EAQLTIEKLQR-KQLHYK-a8-b1	sp|P11709|BIK1_YEAST	sp|P11709|BIK1_YEAST	xlink	intra-protein xl	221111_QE1_ulianaf_YB_03_18.c.10972.10972.3_221111_QE1_ulianaf_YB_03_18.c.10724.10724.3	225	229	4	-	2281.27	761.431	3	-4.5	3	5	7.81	0.26	0.44	0.34	0.28	0.06	0.05	586	0.78	36.61	0	sp|P11709|BIK1_YEAST:225:x:sp|P11709|BIK1_YEAST:229	NA
221111_QE1_ulianaf_YB_03_18	3	EYQNLSKELFLTKPQDSSSEEVASLTKK-TKWAKER-a13-b5	sp|P11709|BIK1_YEAST	sp|P11709|BIK1_YEAST	xlink	intra-protein xl	221111_QE1_ulianaf_YB_03_18.c.14439.14439.3_221111_QE1_ulianaf_YB_03_18.c.14380.14380.3	377	350	27	-	4254.19	1419.07	3	-3.1	1	1	1.55	-0.01	0.08	0.01	0.01	0	0	8	0	4.8	0.446	sp|P11709|BIK1_YEAST:350:x:sp|P11709|BIK1_YEAST:377	NA
221111_QE1_ulianaf_YB_03_18	1	RTTMEPLSIPKNR-KQLHYK-a11-b1	sp|P11709|BIK1_YEAST	sp|P11709|BIK1_YEAST	xlink	intra-protein xl	221111_QE1_ulianaf_YB_03_18.c.09916.09916.5_221111_QE1_ulianaf_YB_03_18.c.09864.09864.5	116	229	113	-	2495.36	500.08	5	-3.9	1	5	7.57	0.12	0.53	0.39	0.35	0.04	0.06	562	0.84	37.48	0	sp|P11709|BIK1_YEAST:116:x:sp|P11709|BIK1_YEAST:229	NA
221111_QE1_ulianaf_YB_03_18	2	AGMFAGVDLLANIGKNDGSFMGKK-K15-K23	sp|P11709|BIK1_YEAST	-	intralink	intralink	221111_QE1_ulianaf_YB_03_18.c.08762.08762.5_221111_QE1_ulianaf_YB_03_18.c.08705.08705.5	64	72	8	-	2578.3	516.669	5	4.8	3	2	1.18	-0.02	0.17	0.03	0.03	0	0.01	61	0	7.12	0.111	sp|P11709|BIK1_YEAST:64:x:sp|P11709|BIK1_YEAST:72	NA
221111_QE1_ulianaf_YB_03_18	3	AGMFAGVDLLANIGKNDGSFMGKK-K23-K24	sp|P11709|BIK1_YEAST	-	intralink	intralink	221111_QE1_ulianaf_YB_03_18.c.08762.08762.5_221111_QE1_ulianaf_YB_03_18.c.08705.08705.5	72	73	1	-	2578.3	516.669	5	4.8	3	3	0.89	0.01	0.1	0.04	0.04	0	0.01	71	0	5.33	0.152	sp|P11709|BIK1_YEAST:72:x:sp|P11709|BIK1_YEAST:73	NA
221111_QE1_ulianaf_YB_03_18	1	AGMFAGVDLLANIGKNDGSFMGKK-K15-K24	sp|P11709|BIK1_YEAST	-	intralink	intralink	221111_QE1_ulianaf_YB_03_18.c.08762.08762.5_221111_QE1_ulianaf_YB_03_18.c.08705.08705.5	64	73	9	-	2578.3	516.669	5	4.8	3	2	1.19	-0.02	0.17	0.03	0.03	0	0.01	61	0	7.15	0.111	sp|P11709|BIK1_YEAST:64:x:sp|P11709|BIK1_YEAST:73	NA
221111_QE1_ulianaf_YB_03_18	1	EAQLTIEKLQR-QLHYKR-a8-b5	sp|P11709|BIK1_YEAST	sp|P11709|BIK1_YEAST	xlink	intra-protein xl	221111_QE1_ulianaf_YB_03_18.c.10845.10845.3_221111_QE1_ulianaf_YB_03_18.c.10798.10798.3	225	234	9	-	2309.28	770.767	3	-4	1	6	8.65	0.33	0.42	0.34	0.3	0.04	0.05	601	0.89	38.35	0	sp|P11709|BIK1_YEAST:225:x:sp|P11709|BIK1_YEAST:234	NA
221111_QE1_ulianaf_YB_03_18	1	TTMEPLSIPKNR-EAQLTIEKLQR-a10-b8	sp|P11709|BIK1_YEAST	sp|P11709|BIK1_YEAST	xlink	intra-protein xl	221111_QE1_ulianaf_YB_03_18.c.14361.14361.4_221111_QE1_ulianaf_YB_03_18.c.14303.14303.4	116	225	109	-	2851.54	713.893	4	-2.5	6	6	6.42	0.04	0.43	0.13	0.09	0.05	0.02	269	0.75	26.98	0.028	sp|P11709|BIK1_YEAST:116:x:sp|P11709|BIK1_YEAST:225	NA
221111_QE1_ulianaf_YB_03_18	1	EYQNLSKELFLTKPQDSSSEEVASLTKK-TKWAKER-a27-b5	sp|P11709|BIK1_YEAST	sp|P11709|BIK1_YEAST	xlink	intra-protein xl	221111_QE1_ulianaf_YB_03_18.c.14439.14439.3_221111_QE1_ulianaf_YB_03_18.c.14380.14380.3	391	350	41	-	4254.19	1419.07	3	-3.1	1	1	1.59	-0.01	0.12	0.01	0.01	0	0	6	0	5.81	0.446	sp|P11709|BIK1_YEAST:350:x:sp|P11709|BIK1_YEAST:391	NA
221111_QE1_ulianaf_YB_03_18	1	NIEDQFELHKTK-QQAKQK-a10-b4	sp|P11709|BIK1_YEAST	sp|P11709|BIK1_YEAST	xlink	intra-protein xl	221111_QE1_ulianaf_YB_03_18.c.17372.17372.3_221111_QE1_ulianaf_YB_03_18.c.17478.17478.3	345	281	64	-	2368.23	790.418	3	-3.3	1	1	2.19	0.03	0.07	0.01	0.01	0	0	30	0	6.43	0.446	sp|P11709|BIK1_YEAST:281:x:sp|P11709|BIK1_YEAST:345	NA
221111_QE1_ulianaf_YB_03_18	3	ELFLTKPQDSSSEEVASLTKK-K6-K20	sp|P11709|BIK1_YEAST	-	intralink	intralink	221111_QE1_ulianaf_YB_03_18.c.17285.17285.3_221111_QE1_ulianaf_YB_03_18.c.16721.16721.3	377	391	14	-	2474.28	825.766	3	-1.5	1	4	4.22	0.1	0.32	0.05	0.05	0	0.01	52	0.41	16.4	0.053	sp|P11709|BIK1_YEAST:377:x:sp|P11709|BIK1_YEAST:391	NA
221111_QE1_ulianaf_YB_03_18	1	KIGCFIQIPNLGR-GQLKYVGPVDTK-a1-b4	sp|P11709|BIK1_YEAST	sp|P11709|BIK1_YEAST	xlink	intra-protein xl	221111_QE1_ulianaf_YB_03_18.c.16825.16825.4_221111_QE1_ulianaf_YB_03_18.c.16779.16779.4	25	41	16	-	2956.61	740.16	4	-3.6	1	8	6.05	-0.01	0.65	0.58	0.34	0.24	0.1	402	0.56	34.38	0	sp|P11709|BIK1_YEAST:25:x:sp|P11709|BIK1_YEAST:41	NA
221111_QE1_ulianaf_YB_03_18	2	EYQNLSKELFLTKPQDSSSEEVASLTKK-TKWAKER-a27-b2	sp|P11709|BIK1_YEAST	sp|P11709|BIK1_YEAST	xlink	intra-protein xl	221111_QE1_ulianaf_YB_03_18.c.14439.14439.3_221111_QE1_ulianaf_YB_03_18.c.14380.14380.3	391	347	44	-	4254.19	1419.07	3	-3.1	1	1	1.44	-0.01	0.11	0.01	0.01	0	0	6	0	5.23	0.446	sp|P11709|BIK1_YEAST:347:x:sp|P11709|BIK1_YEAST:391	NA
221111_QE1_ulianaf_YB_03_18	1	EKEIDHLKQQLELER-K8-156	sp|P11709|BIK1_YEAST	-	monolink	monolink	221111_QE1_ulianaf_YB_03_18.c.14372.14372.3_221111_QE1_ulianaf_YB_03_18.c.14342.14342.3	269	n/a	-	-	2063.08	688.702	3	-3.6	9	20	9.43	0.24	0.4	0.33	0.33	0	0.11	718	0.12	41.99	0	sp|P11709|BIK1_YEAST:269	NA
221111_QE1_ulianaf_YB_03_18	1	KIGCFIQIPNLGR-TKWAKER-a1-b5	sp|P11709|BIK1_YEAST	sp|P11709|BIK1_YEAST	xlink	intra-protein xl	221111_QE1_ulianaf_YB_03_18.c.11317.11317.5_221111_QE1_ulianaf_YB_03_18.c.11263.11263.5	25	350	325	-	2570.42	515.091	5	0.5	1	3	5.31	0.03	0.19	0.05	0.04	0.01	0.01	81	0.64	16.07	0.273	sp|P11709|BIK1_YEAST:25:x:sp|P11709|BIK1_YEAST:350	NA
221111_QE1_ulianaf_YB_03_18	2	KIGCFIQIPNLGR-TKWAKER-a1-b2	sp|P11709|BIK1_YEAST	sp|P11709|BIK1_YEAST	xlink	intra-protein xl	221111_QE1_ulianaf_YB_03_18.c.11317.11317.5_221111_QE1_ulianaf_YB_03_18.c.11263.11263.5	25	347	322	-	2570.42	515.091	5	0.5	1	2	4.27	0.03	0.17	0.05	0.04	0.01	0.01	76	0.76	13.62	0.273	sp|P11709|BIK1_YEAST:25:x:sp|P11709|BIK1_YEAST:347	NA
221111_QE1_ulianaf_YB_03_18	1	KIGCFIQIPNLGR-EKEIDHLK-a1-b2	sp|P11709|BIK1_YEAST	sp|P11709|BIK1_YEAST	xlink	intra-protein xl	221111_QE1_ulianaf_YB_03_18.c.15393.15393.4_221111_QE1_ulianaf_YB_03_18.c.15345.15345.4	25	263	238	-	2663.44	666.867	4	-3.3	2	5	6.96	0.07	0.64	0.35	0.3	0.05	0.06	261	0.32	32.93	0	sp|P11709|BIK1_YEAST:25:x:sp|P11709|BIK1_YEAST:263	NA
221111_QE1_ulianaf_YB_03_18	1	AGMFAGVDLLANIGKNDGSFMGK-K15-K23	sp|P11709|BIK1_YEAST	-	intralink	intralink	221111_QE1_ulianaf_YB_03_18.c.13096.13096.3_221111_QE1_ulianaf_YB_03_18.c.12058.12058.3	64	72	8	-	2450.2	817.742	3	2.4	3	5	1.86	0.04	0.22	0.03	0.03	0	0.01	23	0	8.93	0.095	sp|P11709|BIK1_YEAST:64:x:sp|P11709|BIK1_YEAST:72	NA
221111_QE1_ulianaf_YB_03_18	1	KANHNTTSDWKPDNGHMNDLNSSEVTIELR-K1-K11	sp|P11709|BIK1_YEAST	-	intralink	intralink	221111_QE1_ulianaf_YB_03_18.c.13622.13622.4_221111_QE1_ulianaf_YB_03_18.c.13417.13417.4	188	198	10	-	3560.65	891.17	4	-2.9	1	23	10.08	0.19	0.48	0.43	0.43	0	0.07	611	0	42.43	0	sp|P11709|BIK1_YEAST:188:x:sp|P11709|BIK1_YEAST:198	NA
221111_QE1_ulianaf_YB_03_18	3	MHNDSLSKEYQNLSKELFLTKPQDSSSEEVASLTK-K21-156	sp|P11709|BIK1_YEAST	-	monolink	monolink	221111_QE1_ulianaf_YB_03_18.c.18337.18337.3_221111_QE1_ulianaf_YB_03_18.c.18346.18346.3	377	n/a	-	-	4139.01	1380.68	3	-4.1	3	14	4.98	0.07	0.2	0.22	0.22	0	0.03	261	0	19.37	0.028	sp|P11709|BIK1_YEAST:377	NA
221111_QE1_ulianaf_YB_03_18	1	MHNDSLSKEYQNLSK-KLEEANEK-a8-b1	sp|P11709|BIK1_YEAST	sp|P11709|BIK1_YEAST	xlink	intra-protein xl	221111_QE1_ulianaf_YB_03_18.c.08709.08709.4_221111_QE1_ulianaf_YB_03_18.c.08694.08694.4	364	392	28	-	2890.39	723.605	4	-4.5	1	8	6.31	0.03	0.69	0.42	0.24	0.18	0.08	566	0.76	38.5	0	sp|P11709|BIK1_YEAST:364:x:sp|P11709|BIK1_YEAST:392	NA
221111_QE1_ulianaf_YB_03_18	3	NIEDQFELHKTK-LQRKQLHYK-a10-b4	sp|P11709|BIK1_YEAST	sp|P11709|BIK1_YEAST	xlink	intra-protein xl	221111_QE1_ulianaf_YB_03_18.c.14361.14361.4_221111_QE1_ulianaf_YB_03_18.c.14303.14303.4	345	229	116	-	2851.54	713.893	4	2.1	3	1	1.58	0.06	0.19	0.01	0.01	0	0	18	0.85	7.68	0.397	sp|P11709|BIK1_YEAST:229:x:sp|P11709|BIK1_YEAST:345	NA
221111_QE1_ulianaf_YB_03_18	1	NLSHNQPTGANEDVELLKK-K18-156	sp|P11709|BIK1_YEAST	-	monolink	monolink	221111_QE1_ulianaf_YB_03_18.c.12152.12152.3_221111_QE1_ulianaf_YB_03_18.c.12495.12495.3	328	n/a	-	-	2262.14	755.055	3	-3.6	6	5	2.33	-0.01	0.17	0.08	0.08	0	0.02	39	0	9.13	0.095	sp|P11709|BIK1_YEAST:328	NA
221111_QE1_ulianaf_YB_03_18	1	LEEANEKIK-LQRKQLHYK-a7-b4	sp|P11709|BIK1_YEAST	sp|P11709|BIK1_YEAST	xlink	intra-protein xl	221111_QE1_ulianaf_YB_03_18.c.11422.11422.5_221111_QE1_ulianaf_YB_03_18.c.11729.11729.4	399	229	170	-	2423.35	606.844	4	-2.9	1	1	2.52	0.03	0.26	0.03	0.02	0	0	17	0	10.98	0.273	sp|P11709|BIK1_YEAST:229:x:sp|P11709|BIK1_YEAST:399	NA
221111_QE1_ulianaf_YB_03_18	3	KYFQTEYPQSGLFIQLQKVASLIEK-K18-K25	sp|P11709|BIK1_YEAST	-	intralink	intralink	221111_QE1_ulianaf_YB_03_18.c.15210.15210.5_221111_QE1_ulianaf_YB_03_18.c.15142.15142.5	90	97	7	-	3095.66	620.139	5	-1	1	2	0.86	-0.01	0.02	0.01	0.01	0	0	10	0	2.36	0.188	sp|P11709|BIK1_YEAST:90:x:sp|P11709|BIK1_YEAST:97	NA
221111_QE1_ulianaf_YB_03_18	2	KYFQTEYPQSGLFIQLQKVASLIEK-K1-K25	sp|P11709|BIK1_YEAST	-	intralink	intralink	221111_QE1_ulianaf_YB_03_18.c.15210.15210.5_221111_QE1_ulianaf_YB_03_18.c.15142.15142.5	73	97	24	-	3095.66	620.139	5	-1	1	0	6.98	-0.01	0	0	0	0	0	0	0	13.77	0.075	sp|P11709|BIK1_YEAST:73:x:sp|P11709|BIK1_YEAST:97	NA
221111_QE1_ulianaf_YB_03_18	2	ELFLTKPQDSSSEEVASLTKK-K6-K20	sp|P11709|BIK1_YEAST	-	intralink	intralink	221111_QE1_ulianaf_YB_03_18.c.16476.16476.3_221111_QE1_ulianaf_YB_03_18.c.16721.16721.3	377	391	14	-	2474.28	825.77	3	2.4	2	4	5.43	0.09	0.34	0.13	0.13	0	0.03	90	0.79	20.15	0	sp|P11709|BIK1_YEAST:377:x:sp|P11709|BIK1_YEAST:391	NA
221111_QE1_ulianaf_YB_03_18	1	EAQLTIEKLQR-KLEEANEK-a8-b1	sp|P11709|BIK1_YEAST	sp|P11709|BIK1_YEAST	xlink	intra-protein xl	221111_QE1_ulianaf_YB_03_18.c.11077.11077.3_221111_QE1_ulianaf_YB_03_18.c.11019.11019.3	225	392	167	-	2425.3	809.441	3	-2.6	1	8	7.87	0.28	0.5	0.39	0.31	0.08	0.07	607	0.76	38.61	0	sp|P11709|BIK1_YEAST:225:x:sp|P11709|BIK1_YEAST:392	NA
221111_QE1_ulianaf_YB_03_18	2	ELFLTKPQDSSSEEVASLTKK-K6-K21	sp|P11709|BIK1_YEAST	-	intralink	intralink	221111_QE1_ulianaf_YB_03_18.c.17285.17285.3_221111_QE1_ulianaf_YB_03_18.c.16721.16721.3	377	392	15	-	2474.28	825.766	3	-1.5	1	4	4.36	0.11	0.32	0.05	0.05	0	0.01	52	0.4	16.69	0.053	sp|P11709|BIK1_YEAST:377:x:sp|P11709|BIK1_YEAST:392	NA
221111_QE1_ulianaf_YB_03_18	2	EKEIDHLKQQLELER-K2-156	sp|P11709|BIK1_YEAST	-	monolink	monolink	221111_QE1_ulianaf_YB_03_18.c.14372.14372.3_221111_QE1_ulianaf_YB_03_18.c.14342.14342.3	263	n/a	-	-	2063.08	688.702	3	-3.6	9	8	4.9	0.05	0.25	0.18	0.18	0	0.06	387	0.21	22.88	0	sp|P11709|BIK1_YEAST:263	NA
221111_QE1_ulianaf_YB_03_18	3	ELFLTKPQDSSSEEVASLTKK-K6-156	sp|P11709|BIK1_YEAST	-	monolink	monolink	221111_QE1_ulianaf_YB_03_18.c.14314.14314.3_221111_QE1_ulianaf_YB_03_18.c.13318.13318.3	377	n/a	-	-	2492.28	831.768	3	-3.8	2	8	2.15	0.08	0.15	0.12	0.12	0	0.03	118	0.48	10.12	0.095	sp|P11709|BIK1_YEAST:377	NA
221111_QE1_ulianaf_YB_03_18	2	YEATIQEREKEIDHLK-TKWAKER-a10-b2	sp|P11709|BIK1_YEAST	sp|P11709|BIK1_YEAST	xlink	intra-protein xl	221111_QE1_ulianaf_YB_03_18.c.12913.12913.3_221111_QE1_ulianaf_YB_03_18.c.12878.12878.3	263	347	84	-	3056.61	1019.88	3	4.6	3	6	7.66	0.45	0.17	0.25	0.16	0.09	0.05	707	0.69	33.22	0	sp|P11709|BIK1_YEAST:263:x:sp|P11709|BIK1_YEAST:347	NA
221111_QE1_ulianaf_YB_03_18	1	KIGCFIQIPNLGR-QQAKQK-a1-b4	sp|P11709|BIK1_YEAST	sp|P11709|BIK1_YEAST	xlink	intra-protein xl	221111_QE1_ulianaf_YB_03_18.c.14275.14275.4_221111_QE1_ulianaf_YB_03_18.c.14259.14259.4	25	281	256	-	2382.32	596.587	4	-2.1	1	3	6.38	0.04	0.51	0.32	0.29	0.03	0.05	228	0	28.24	0.028	sp|P11709|BIK1_YEAST:25:x:sp|P11709|BIK1_YEAST:281	NA
221111_QE1_ulianaf_YB_03_18	2	ELFLTKPQDSSSEEVASLTKK-K21-156	sp|P11709|BIK1_YEAST	-	monolink	monolink	221111_QE1_ulianaf_YB_03_18.c.14314.14314.3_221111_QE1_ulianaf_YB_03_18.c.14270.14270.3	392	n/a	-	-	2492.28	831.768	3	-3.8	1	24	9	0.36	0.21	0.45	0.45	0	0.11	571	0.13	34.74	0	sp|P11709|BIK1_YEAST:392	NA
221111_QE1_ulianaf_YB_03_18	1	ELFLTKPQDSSSEEVASLTKK-K6-K21	sp|P11709|BIK1_YEAST	-	intralink	intralink	221111_QE1_ulianaf_YB_03_18.c.16476.16476.3_221111_QE1_ulianaf_YB_03_18.c.16721.16721.3	377	392	15	-	2474.28	825.77	3	2.4	2	4	5.51	0.1	0.34	0.13	0.13	0	0.03	90	0.78	20.33	0	sp|P11709|BIK1_YEAST:377:x:sp|P11709|BIK1_YEAST:392	NA
221111_QE1_ulianaf_YB_03_18	1	MHNDSLSKEYQNLSKELFLTKPQDSSSEEVASLTK-K8-156	sp|P11709|BIK1_YEAST	-	monolink	monolink	221111_QE1_ulianaf_YB_03_18.c.18337.18337.3_221111_QE1_ulianaf_YB_03_18.c.18346.18346.3	364	n/a	-	-	4139.01	1380.68	3	-4.1	2	25	6.23	0.15	0.39	0.29	0.29	0	0.04	352	0	27.92	0	sp|P11709|BIK1_YEAST:364	NA
221111_QE1_ulianaf_YB_03_18	2	MHNDSLSKEYQNLSKELFLTKPQDSSSEEVASLTK-K15-156	sp|P11709|BIK1_YEAST	-	monolink	monolink	221111_QE1_ulianaf_YB_03_18.c.18337.18337.3_221111_QE1_ulianaf_YB_03_18.c.18346.18346.3	371	n/a	-	-	4139.01	1380.68	3	-4.1	3	24	6.12	0.13	0.38	0.29	0.29	0	0.04	349	0	27.29	0	sp|P11709|BIK1_YEAST:371	NA
221111_QE1_ulianaf_YB_03_18	3	TTMEPLSIPKNR-KQLHYKR-a10-b1	sp|P11709|BIK1_YEAST	sp|P11709|BIK1_YEAST	xlink	intra-protein xl	221111_QE1_ulianaf_YB_03_18.c.09916.09916.5_221111_QE1_ulianaf_YB_03_18.c.09864.09864.5	116	229	113	-	2495.36	500.08	5	-3.9	1	4	5.51	0.04	0.44	0.05	0.02	0.03	0.01	74	0.62	21.9	0.079	sp|P11709|BIK1_YEAST:116:x:sp|P11709|BIK1_YEAST:229	NA
221111_QE1_ulianaf_YB_03_18	1	LTNQFSPMDDPKSPTPMR-K12-156	sp|P11709|BIK1_YEAST	-	monolink	monolink	221111_QE1_ulianaf_YB_03_18.c.13100.13100.3_221111_QE1_ulianaf_YB_03_18.c.12847.12847.3	134	n/a	-	-	2217.05	740.023	3	0.8	2	18	6.15	0.13	0.61	0.31	0.31	0	0.09	431	0.23	34.3	0	sp|P11709|BIK1_YEAST:134	NA
221111_QE1_ulianaf_YB_03_18	1	YEATIQEREKEIDHLK-TKWAKER-a10-b5	sp|P11709|BIK1_YEAST	sp|P11709|BIK1_YEAST	xlink	intra-protein xl	221111_QE1_ulianaf_YB_03_18.c.12913.12913.3_221111_QE1_ulianaf_YB_03_18.c.12878.12878.3	263	350	87	-	3056.61	1019.88	3	4.6	3	6	7.8	0.44	0.21	0.28	0.17	0.11	0.05	769	0.65	35.5	0	sp|P11709|BIK1_YEAST:263:x:sp|P11709|BIK1_YEAST:350	NA
221111_QE1_ulianaf_YB_03_18	2	ELFLTKPQDSSSEEVASLTKK-K20-156	sp|P11709|BIK1_YEAST	-	monolink	monolink	221111_QE1_ulianaf_YB_03_18.c.14314.14314.3_221111_QE1_ulianaf_YB_03_18.c.13318.13318.3	391	n/a	-	-	2492.28	831.768	3	-3.8	1	20	8.22	0.24	0.2	0.37	0.37	0	0.09	374	0.17	28.91	0	sp|P11709|BIK1_YEAST:391	NA
221111_QE1_ulianaf_YB_03_18	2	EQLKMHNDSLSK-KLEEANEKIK-a4-b8	sp|P11709|BIK1_YEAST	sp|P11709|BIK1_YEAST	xlink	intra-protein xl	221111_QE1_ulianaf_YB_03_18.c.08783.08783.5_221111_QE1_ulianaf_YB_03_18.c.08734.08734.5	356	399	43	-	2767.44	554.496	5	-1	1	4	5.67	0.06	0.42	0.11	0.09	0.02	0.02	150	0.97	23.14	0.079	sp|P11709|BIK1_YEAST:356:x:sp|P11709|BIK1_YEAST:399	NA
221111_QE1_ulianaf_YB_03_18	2	NLSHNQPTGANEDVELLKK-K19-156	sp|P11709|BIK1_YEAST	-	monolink	monolink	221111_QE1_ulianaf_YB_03_18.c.12152.12152.3_221111_QE1_ulianaf_YB_03_18.c.12495.12495.3	329	n/a	-	-	2262.14	755.055	3	-3.6	6	5	2.17	-0.01	0.16	0.08	0.08	0	0.02	39	0	8.6	0.111	sp|P11709|BIK1_YEAST:329	NA
221111_QE1_ulianaf_YB_03_18	1	KYFQTEYPQSGLFIQLQKVASLIEK-K1-K18	sp|P11709|BIK1_YEAST	-	intralink	intralink	221111_QE1_ulianaf_YB_03_18.c.15210.15210.5_221111_QE1_ulianaf_YB_03_18.c.15142.15142.5	73	90	17	-	3095.66	620.139	5	-1	1	3	3.89	-0.01	0.3	0.01	0.01	0	0	13	0	14.26	0.075	sp|P11709|BIK1_YEAST:73:x:sp|P11709|BIK1_YEAST:90	NA
221111_QE1_ulianaf_YB_03_18	2	NLSHNQPTGANEDVELLKK-K18-155	sp|P11709|BIK1_YEAST	-	monolink	monolink	221111_QE1_ulianaf_YB_03_18.c.11176.11176.3_221111_QE1_ulianaf_YB_03_18.c.11071.11071.3	328	n/a	-	-	2261.16	754.727	3	-2.9	2	20	8.85	0.18	0.32	0.41	0.41	0	0.11	511	0	35.3	0	sp|P11709|BIK1_YEAST:328	NA
221111_QE1_ulianaf_YB_03_18	2	NLSHNQPTGANEDVELLKK-K19-155	sp|P11709|BIK1_YEAST	-	monolink	monolink	221111_QE1_ulianaf_YB_03_18.c.11104.11104.4_221111_QE1_ulianaf_YB_03_18.c.10999.10999.4	329	n/a	-	-	2261.16	566.298	4	-2.7	1	14	7.66	0.13	0.27	0.37	0.37	0	0.1	441	0	30.28	0	sp|P11709|BIK1_YEAST:329	NA
221111_QE1_ulianaf_YB_03_18	1	KIGCFIQIPNLGR-EQLKMHNDSLSK-a1-b4	sp|P11709|BIK1_YEAST	sp|P11709|BIK1_YEAST	xlink	intra-protein xl	221111_QE1_ulianaf_YB_03_18.c.15072.15072.5_221111_QE1_ulianaf_YB_03_18.c.15019.15019.5	25	356	331	-	3081.61	617.33	5	-0.2	1	4	3.57	0	0.26	0.14	0.1	0.05	0.03	217	0	16.84	0.255	sp|P11709|BIK1_YEAST:25:x:sp|P11709|BIK1_YEAST:356	NA
221111_QE1_ulianaf_YB_03_18	1	TTMEPLSIPKNR-KQLEQLR-a10-b1	sp|P11709|BIK1_YEAST	sp|P11709|BIK1_YEAST	xlink	intra-protein xl	221111_QE1_ulianaf_YB_03_18.c.12618.12618.4_221111_QE1_ulianaf_YB_03_18.c.12537.12537.4	116	329	213	-	2437.33	610.341	4	-1.5	1	7	8.72	0.29	0.42	0.46	0.4	0.06	0.07	496	0.76	36.82	0	sp|P11709|BIK1_YEAST:116:x:sp|P11709|BIK1_YEAST:329	NA
221111_QE1_ulianaf_YB_03_18	1	TTMEPLSIPKNR-KQLHYK-a10-b1	sp|P11709|BIK1_YEAST	sp|P11709|BIK1_YEAST	xlink	intra-protein xl	221111_QE1_ulianaf_YB_03_18.c.10689.10689.4_221111_QE1_ulianaf_YB_03_18.c.10710.10710.4	116	229	113	-	2339.26	585.822	4	-3.9	1	5	7.47	0.27	0.35	0.3	0.24	0.06	0.05	459	0.92	31.82	0	sp|P11709|BIK1_YEAST:116:x:sp|P11709|BIK1_YEAST:229	NA
221111_QE1_ulianaf_YB_03_18	1	KLEEANEK-KQLEQLR-a1-b1	sp|P11709|BIK1_YEAST	sp|P11709|BIK1_YEAST	xlink	intra-protein xl	221111_QE1_ulianaf_YB_03_18.c.08237.08237.3_221111_QE1_ulianaf_YB_03_18.c.08176.08176.3	392	329	63	-	2011.09	671.37	3	-3.6	1	7	7.21	0.16	0.52	0.34	0.14	0.2	0.06	415	0.69	33.87	0	sp|P11709|BIK1_YEAST:329:x:sp|P11709|BIK1_YEAST:392	NA
221111_QE1_ulianaf_YB_03_18	1	EQLKMHNDSLSK-KLEEANEK-a4-b1	sp|P11709|BIK1_YEAST	sp|P11709|BIK1_YEAST	xlink	intra-protein xl	221111_QE1_ulianaf_YB_03_18.c.07210.07210.5_221111_QE1_ulianaf_YB_03_18.c.07188.07188.5	356	392	36	-	2526.25	506.258	5	-4.1	2	7	6.45	0	0.65	0.34	0.24	0.1	0.06	668	0.78	39.43	0	sp|P11709|BIK1_YEAST:356:x:sp|P11709|BIK1_YEAST:392	NA
221111_QE1_ulianaf_YB_03_18	1	ELFLTKPQDSSSEEVASLTKK-K21-156	sp|P11709|BIK1_YEAST	-	monolink	monolink	221111_QE1_ulianaf_YB_03_18.c.14314.14314.3_221111_QE1_ulianaf_YB_03_18.c.13318.13318.3	392	n/a	-	-	2492.28	831.768	3	-3.8	1	20	8.15	0.24	0.21	0.37	0.37	0	0.09	374	0.17	28.93	0	sp|P11709|BIK1_YEAST:392	NA
221111_QE1_ulianaf_YB_03_18	3	ELFLTKPQDSSSEEVASLTKK-K6-156	sp|P11709|BIK1_YEAST	-	monolink	monolink	221111_QE1_ulianaf_YB_03_18.c.14314.14314.3_221111_QE1_ulianaf_YB_03_18.c.14270.14270.3	377	n/a	-	-	2492.28	831.768	3	-3.8	2	8	2.18	0.1	0.15	0.1	0.1	0	0.02	126	0.43	10.34	0.095	sp|P11709|BIK1_YEAST:377	NA
221111_QE1_ulianaf_YB_03_18	1	ELFLTKPQDSSSEEVASLTKK-K20-156	sp|P11709|BIK1_YEAST	-	monolink	monolink	221111_QE1_ulianaf_YB_03_18.c.14314.14314.3_221111_QE1_ulianaf_YB_03_18.c.14270.14270.3	391	n/a	-	-	2492.28	831.768	3	-3.8	1	24	9.14	0.36	0.2	0.45	0.45	0	0.11	571	0.13	34.84	0	sp|P11709|BIK1_YEAST:391	NA
221111_QE1_ulianaf_YB_03_18	1	RTTMEPLSIPKNR-KQLEQLR-a11-b1	sp|P11709|BIK1_YEAST	sp|P11709|BIK1_YEAST	xlink	intra-protein xl	221111_QE1_ulianaf_YB_03_18.c.12623.12623.3_221111_QE1_ulianaf_YB_03_18.c.12341.12341.3	116	329	213	-	2593.45	865.491	3	5	7	3	2.43	0.08	0.16	0.03	0	0.03	0.01	39	0	9.11	0.356	sp|P11709|BIK1_YEAST:116:x:sp|P11709|BIK1_YEAST:329	NA
221111_QE1_ulianaf_YB_03_18	1	NLSHNQPTGANEDVELLKKQLEQLR-K18-K19	sp|P11709|BIK1_YEAST	-	intralink	intralink	221111_QE1_ulianaf_YB_03_18.c.18625.18625.4_221111_QE1_ulianaf_YB_03_18.c.18476.18476.4	328	329	1	-	3011.57	753.899	4	-1	2	10	6.65	0.06	0.27	0.41	0.41	0	0.08	400	0.43	27.33	0	sp|P11709|BIK1_YEAST:328:x:sp|P11709|BIK1_YEAST:329	NA
221111_QE1_ulianaf_YB_03_18	1	NLSHNQPTGANEDVELLKK-K19-155	sp|P11709|BIK1_YEAST	-	monolink	monolink	221111_QE1_ulianaf_YB_03_18.c.11176.11176.3_221111_QE1_ulianaf_YB_03_18.c.11071.11071.3	329	n/a	-	-	2261.16	754.727	3	-2.9	2	21	9.58	0.19	0.3	0.41	0.41	0	0.11	516	0	36.54	0	sp|P11709|BIK1_YEAST:329	NA
221111_QE1_ulianaf_YB_03_18	1	NLSHNQPTGANEDVELLKK-K18-155	sp|P11709|BIK1_YEAST	-	monolink	monolink	221111_QE1_ulianaf_YB_03_18.c.11104.11104.4_221111_QE1_ulianaf_YB_03_18.c.10999.10999.4	328	n/a	-	-	2261.16	566.298	4	-2.7	1	14	7.81	0.13	0.28	0.37	0.37	0	0.1	441	0	30.88	0	sp|P11709|BIK1_YEAST:328	NA
221111_QE1_ulianaf_YB_03_19	2	EKEIDHLKQQLELER-K2-155	sp|P11709|BIK1_YEAST	-	monolink	monolink	221111_QE1_ulianaf_YB_03_19.c.12610.12610.3_221111_QE1_ulianaf_YB_03_19.c.12614.12614.3	263	n/a	-	-	2062.1	688.376	3	-0.8	1	12	5.76	0.14	0.21	0.21	0.21	0	0.07	505	0.34	26.19	0	sp|P11709|BIK1_YEAST:263	NA
221111_QE1_ulianaf_YB_03_19	3	KLEEANEKIK-K1-156	sp|P11709|BIK1_YEAST	-	monolink	monolink	221111_QE1_ulianaf_YB_03_19.c.07222.07222.3_221111_QE1_ulianaf_YB_03_19.c.07174.07174.3	392	n/a	-	-	1356.75	453.258	3	-0.7	3	6	3.48	0.11	0.25	0.06	0.06	0	0.03	77	0.72	14.18	0.075	sp|P11709|BIK1_YEAST:392	NA
221111_QE1_ulianaf_YB_03_19	1	GQLKYVGPVDTK-K4-156	sp|P11709|BIK1_YEAST	-	monolink	monolink	221111_QE1_ulianaf_YB_03_19.c.11700.11700.3_221111_QE1_ulianaf_YB_03_19.c.11655.11655.3	41	n/a	-	-	1459.79	487.605	3	-0.4	1	9	5.92	0.04	0.39	0.14	0.14	0	0.06	139	0	23.4	0	sp|P11709|BIK1_YEAST:41	NA
221111_QE1_ulianaf_YB_03_19	2	EKEIDHLK-K8-155	sp|P11709|BIK1_YEAST	-	monolink	monolink	221111_QE1_ulianaf_YB_03_19.c.07419.07419.3_221111_QE1_ulianaf_YB_03_19.c.07240.07240.3	269	n/a	-	-	1165.63	389.552	3	-1.4	3	0	0.53	0.08	0.05	0	0	0	0	0	0	2.27	0.188	sp|P11709|BIK1_YEAST:269	NA
221111_QE1_ulianaf_YB_03_19	1	QQAKQK-QQAKQK-a4-b4	sp|P11709|BIK1_YEAST	sp|P11709|BIK1_YEAST	xlink	intra-protein xl	221111_QE1_ulianaf_YB_03_19.c.02045.02045.4_221111_QE1_ulianaf_YB_03_19.c.02009.02009.4	281	281	0	-	1596.89	400.232	4	0.2	1	2	4.97	-0.01	0.42	0.05	0.02	0.02	0.01	39	0	19.43	0.182	sp|P11709|BIK1_YEAST:281:x:sp|P11709|BIK1_YEAST:281	NA
221111_QE1_ulianaf_YB_03_19	1	EKEIDHLKQQLELER-K2-K8	sp|P11709|BIK1_YEAST	-	intralink	intralink	221111_QE1_ulianaf_YB_03_19.c.15576.15576.3_221111_QE1_ulianaf_YB_03_19.c.15401.15401.3	263	269	6	-	2045.08	682.699	3	-2.2	10	12	8.97	0.21	0.4	0.31	0.31	0	0.1	464	0.23	36.33	0	sp|P11709|BIK1_YEAST:263:x:sp|P11709|BIK1_YEAST:269	NA
221111_QE1_ulianaf_YB_03_19	3	EREQLKMHNDSLSK-K14-156	sp|P11709|BIK1_YEAST	-	monolink	monolink	221111_QE1_ulianaf_YB_03_19.c.07824.07824.3_221111_QE1_ulianaf_YB_03_19.c.07790.07790.3	364	n/a	-	-	1869.92	624.315	3	-1.7	1	7	2.88	0.13	0.12	0.07	0.07	0	0.03	126	0.7	11.24	0.075	sp|P11709|BIK1_YEAST:364	NA
221111_QE1_ulianaf_YB_03_19	1	KLEEANEK-QQAKQK-a1-b4	sp|P11709|BIK1_YEAST	sp|P11709|BIK1_YEAST	xlink	intra-protein xl	221111_QE1_ulianaf_YB_03_19.c.03764.03764.4_221111_QE1_ulianaf_YB_03_19.c.03728.03728.4	392	281	111	-	1826.97	457.751	4	-0.8	1	3	5.38	0.01	0.4	0.13	0.1	0.04	0.02	112	0.64	21.45	0.103	sp|P11709|BIK1_YEAST:281:x:sp|P11709|BIK1_YEAST:392	NA
221111_QE1_ulianaf_YB_03_19	1	KLEEANEK-KLEEANEK-a1-b1	sp|P11709|BIK1_YEAST	sp|P11709|BIK1_YEAST	xlink	intra-protein xl	221111_QE1_ulianaf_YB_03_19.c.05885.05885.3_221111_QE1_ulianaf_YB_03_19.c.05588.05588.4	392	392	0	-	2057.05	515.271	4	0.3	2	2	2.42	0.04	0.11	0.03	0.01	0.01	0	14	0	7.42	0.397	sp|P11709|BIK1_YEAST:392:x:sp|P11709|BIK1_YEAST:392	NA
221111_QE1_ulianaf_YB_03_19	1	EKEIDHLK-K2-155	sp|P11709|BIK1_YEAST	-	monolink	monolink	221111_QE1_ulianaf_YB_03_19.c.07419.07419.3_221111_QE1_ulianaf_YB_03_19.c.07240.07240.3	263	n/a	-	-	1165.63	389.552	3	-1.4	3	8	6.12	0.04	0.37	0.07	0.07	0	0.04	46	0	21.45	0	sp|P11709|BIK1_YEAST:263	NA
221111_QE1_ulianaf_YB_03_19	1	KQLHYKR-QLHYKR-a1-b5	sp|P11709|BIK1_YEAST	sp|P11709|BIK1_YEAST	xlink	intra-protein xl	221111_QE1_ulianaf_YB_03_19.c.09207.09207.4_221111_QE1_ulianaf_YB_03_19.c.09161.09161.4	229	234	5	-	1953.1	489.283	4	-2.9	1	4	6.06	0.13	0.3	0.09	0.06	0.03	0.02	99	0.92	20.65	0.175	sp|P11709|BIK1_YEAST:229:x:sp|P11709|BIK1_YEAST:234	NA
221111_QE1_ulianaf_YB_03_19	1	EKEIDHLKQQLELER-K8-155	sp|P11709|BIK1_YEAST	-	monolink	monolink	221111_QE1_ulianaf_YB_03_19.c.12610.12610.3_221111_QE1_ulianaf_YB_03_19.c.12614.12614.3	269	n/a	-	-	2062.1	688.376	3	-0.8	1	21	10.85	0.23	0.37	0.32	0.32	0	0.11	780	0.2	45.32	0	sp|P11709|BIK1_YEAST:269	NA
221111_QE1_ulianaf_YB_03_19	1	EIDHLKQQLELER-K6-156	sp|P11709|BIK1_YEAST	-	monolink	monolink	221111_QE1_ulianaf_YB_03_19.c.13362.13362.3_221111_QE1_ulianaf_YB_03_19.c.13375.13375.3	269	n/a	-	-	1805.95	602.991	3	-1.5	1	14	7.22	0.12	0.4	0.25	0.25	0	0.1	436	0	32.19	0	sp|P11709|BIK1_YEAST:269	NA
221111_QE1_ulianaf_YB_03_19	1	EAQLTIEKLQR-K8-156	sp|P11709|BIK1_YEAST	-	monolink	monolink	221111_QE1_ulianaf_YB_03_19.c.13312.13312.3_221111_QE1_ulianaf_YB_03_19.c.13186.13186.3	225	n/a	-	-	1483.82	495.615	3	-1.2	1	12	7.34	0.14	0.37	0.27	0.27	0	0.12	420	0.44	31.7	0	sp|P11709|BIK1_YEAST:225	NA
221111_QE1_ulianaf_YB_03_19	2	GQLKYVGPVDTK-K12-156	sp|P11709|BIK1_YEAST	-	monolink	monolink	221111_QE1_ulianaf_YB_03_19.c.11700.11700.3_221111_QE1_ulianaf_YB_03_19.c.11655.11655.3	49	n/a	-	-	1459.79	487.605	3	-0.4	1	2	1.02	0.06	0.07	0.01	0.01	0	0.01	14	0	3.96	0.17	sp|P11709|BIK1_YEAST:49	NA
221111_QE1_ulianaf_YB_03_19	1	RQQAKQK-QQAKQK-a5-b4	sp|P11709|BIK1_YEAST	sp|P11709|BIK1_YEAST	xlink	intra-protein xl	221111_QE1_ulianaf_YB_03_19.c.01734.01734.3_221111_QE1_ulianaf_YB_03_19.c.01713.01713.3	281	281	0	-	1753	585.34	3	0.3	1	8	11.05	0.32	0.47	0.22	0.11	0.11	0.04	296	0.81	38.41	0	sp|P11709|BIK1_YEAST:281:x:sp|P11709|BIK1_YEAST:281	NA
221111_QE1_ulianaf_YB_03_19	2	KQLHYKR-K1-156	sp|P11709|BIK1_YEAST	-	monolink	monolink	221111_QE1_ulianaf_YB_03_19.c.05195.05195.3_221111_QE1_ulianaf_YB_03_19.c.05086.05086.3	229	n/a	-	-	1127.64	376.888	3	-3.4	1	6	6.03	0.16	0.26	0.02	0.02	0	0.01	8	0.76	18.24	0.028	sp|P11709|BIK1_YEAST:229	NA
221111_QE1_ulianaf_YB_03_19	1	EQLKMHNDSLSK-K4-156	sp|P11709|BIK1_YEAST	-	monolink	monolink	221111_QE1_ulianaf_YB_03_19.c.08322.08322.3_221111_QE1_ulianaf_YB_03_19.c.08377.08377.3	356	n/a	-	-	1584.78	529.268	3	-1.6	6	11	6.38	0.12	0.52	0.22	0.22	0	0.09	316	0	30.85	0	sp|P11709|BIK1_YEAST:356	NA
221111_QE1_ulianaf_YB_03_19	2	EQLKMHNDSLSK-K12-156	sp|P11709|BIK1_YEAST	-	monolink	monolink	221111_QE1_ulianaf_YB_03_19.c.08322.08322.3_221111_QE1_ulianaf_YB_03_19.c.08377.08377.3	364	n/a	-	-	1584.78	529.268	3	-1.6	6	4	1.91	0.11	0.04	0.03	0.03	0	0.01	47	0	5.84	0.133	sp|P11709|BIK1_YEAST:364	NA
221111_QE1_ulianaf_YB_03_19	1	EKEIDHLK-K2-K8	sp|P11709|BIK1_YEAST	-	intralink	intralink	221111_QE1_ulianaf_YB_03_19.c.10681.10681.3_221111_QE1_ulianaf_YB_03_19.c.10645.10645.3	263	269	6	-	1148.61	383.876	3	-2	2	1	6.84	0.07	0	0	0	0	0	1	0	13.71	0.075	sp|P11709|BIK1_YEAST:263:x:sp|P11709|BIK1_YEAST:269	NA
221111_QE1_ulianaf_YB_03_19	1	NIEDQFELHKTK-K10-K12	sp|P11709|BIK1_YEAST	-	intralink	intralink	221111_QE1_ulianaf_YB_03_19.c.12672.12672.3_221111_QE1_ulianaf_YB_03_19.c.12659.12659.3	345	347	2	-	1638.83	547.283	3	0.4	1	11	6.67	0.24	0.21	0.19	0.19	0	0.08	116	0	21.32	0	sp|P11709|BIK1_YEAST:345:x:sp|P11709|BIK1_YEAST:347	NA
221111_QE1_ulianaf_YB_03_19	1	KQLHYKR-K6-156	sp|P11709|BIK1_YEAST	-	monolink	monolink	221111_QE1_ulianaf_YB_03_19.c.05195.05195.3_221111_QE1_ulianaf_YB_03_19.c.05086.05086.3	234	n/a	-	-	1127.64	376.888	3	-3.4	1	8	7.38	0.28	0.22	0.13	0.13	0	0.09	49	0.63	21.96	0	sp|P11709|BIK1_YEAST:234	NA
221111_QE1_ulianaf_YB_03_19	1	EQLKMHNDSLSK-RQQAKQK-a4-b5	sp|P11709|BIK1_YEAST	sp|P11709|BIK1_YEAST	xlink	intra-protein xl	221111_QE1_ulianaf_YB_03_19.c.05022.05022.5_221111_QE1_ulianaf_YB_03_19.c.04985.04985.5	356	281	75	-	2452.28	491.464	5	-2.1	1	6	7.07	0.11	0.7	0.33	0.24	0.09	0.06	427	0.79	37.53	0	sp|P11709|BIK1_YEAST:281:x:sp|P11709|BIK1_YEAST:356	NA
221111_QE1_ulianaf_YB_03_19	1	KLEEANEK-KQLHYK-a1-b1	sp|P11709|BIK1_YEAST	sp|P11709|BIK1_YEAST	xlink	intra-protein xl	221111_QE1_ulianaf_YB_03_19.c.06165.06165.4_221111_QE1_ulianaf_YB_03_19.c.06063.06063.4	392	229	163	-	1913.03	479.264	4	-0.3	1	6	6.6	0	0.58	0.26	0.16	0.1	0.05	580	0.91	36.35	0	sp|P11709|BIK1_YEAST:229:x:sp|P11709|BIK1_YEAST:392	NA
221111_QE1_ulianaf_YB_03_19	1	KLEEANEK-RQQAKQK-a1-b5	sp|P11709|BIK1_YEAST	sp|P11709|BIK1_YEAST	xlink	intra-protein xl	221111_QE1_ulianaf_YB_03_19.c.03263.03263.3_221111_QE1_ulianaf_YB_03_19.c.03226.03226.3	392	281	111	-	1983.08	662.033	3	0.7	2	6	9.29	0.43	0.39	0.32	0.18	0.14	0.06	128	0.79	30.79	0	sp|P11709|BIK1_YEAST:281:x:sp|P11709|BIK1_YEAST:392	NA
221111_QE1_ulianaf_YB_03_19	1	KIGCFIQIPNLGR-K1-156	sp|P11709|BIK1_YEAST	-	monolink	monolink	221111_QE1_ulianaf_YB_03_19.c.16722.16722.3_221111_QE1_ulianaf_YB_03_19.c.16329.16329.3	25	n/a	-	-	1670.91	557.979	3	-2.4	3	8	4.58	0.1	0.29	0.13	0.13	0	0.05	14	0	16.4	0.053	sp|P11709|BIK1_YEAST:25	NA
221111_QE1_ulianaf_YB_03_19	1	EAQLTIEKLQR-K8-155	sp|P11709|BIK1_YEAST	-	monolink	monolink	221111_QE1_ulianaf_YB_03_19.c.12146.12146.3_221111_QE1_ulianaf_YB_03_19.c.12098.12098.3	225	n/a	-	-	1482.84	495.287	3	-1.1	1	12	8	0.16	0.34	0.26	0.26	0	0.12	386	0.43	31.78	0	sp|P11709|BIK1_YEAST:225	NA
221111_QE1_ulianaf_YB_03_19	1	EKEIDHLK-RQQAKQK-a2-b5	sp|P11709|BIK1_YEAST	sp|P11709|BIK1_YEAST	xlink	intra-protein xl	221111_QE1_ulianaf_YB_03_19.c.05013.05013.3_221111_QE1_ulianaf_YB_03_19.c.04992.04992.3	263	281	18	-	2034.11	679.046	3	-4	1	11	11.13	0.57	0.59	0.33	0.21	0.12	0.06	1070	0	55.87	0	sp|P11709|BIK1_YEAST:263:x:sp|P11709|BIK1_YEAST:281	NA
221111_QE1_ulianaf_YB_03_19	1	EKEIDHLK-KQLEQLR-a2-b1	sp|P11709|BIK1_YEAST	sp|P11709|BIK1_YEAST	xlink	intra-protein xl	221111_QE1_ulianaf_YB_03_19.c.09505.09505.3_221111_QE1_ulianaf_YB_03_19.c.09469.09469.3	263	329	66	-	2062.14	688.388	3	-0.5	2	8	8.04	0.18	0.47	0.32	0.1	0.21	0.06	346	0.75	33.35	0	sp|P11709|BIK1_YEAST:263:x:sp|P11709|BIK1_YEAST:329	NA
221111_QE1_ulianaf_YB_03_19	1	NIEDQFELHKTK-K10-155	sp|P11709|BIK1_YEAST	-	monolink	monolink	221111_QE1_ulianaf_YB_03_19.c.11277.11277.3_221111_QE1_ulianaf_YB_03_19.c.11105.11105.3	345	n/a	-	-	1655.85	552.958	3	-1.2	1	10	5.17	0.2	0.28	0.2	0.2	0	0.08	142	0	20.37	0	sp|P11709|BIK1_YEAST:345	NA
221111_QE1_ulianaf_YB_03_19	2	YVGPVDTKAGMFAGVDLLANIGK-KQLHYK-a8-b1	sp|P11709|BIK1_YEAST	sp|P11709|BIK1_YEAST	xlink	intra-protein xl	221111_QE1_ulianaf_YB_03_19.c.13056.13056.3_221111_QE1_ulianaf_YB_03_19.c.12999.12999.3	49	229	180	-	3288.75	1097.26	3	-3.8	1	1	1.7	-0.01	0.1	0.03	0.02	0	0	8	0	5.6	0.446	sp|P11709|BIK1_YEAST:229:x:sp|P11709|BIK1_YEAST:49	NA
221111_QE1_ulianaf_YB_03_19	1	MHNDSLSKEYQNLSK-K8-155	sp|P11709|BIK1_YEAST	-	monolink	monolink	221111_QE1_ulianaf_YB_03_19.c.09410.09410.3_221111_QE1_ulianaf_YB_03_19.c.09371.09371.3	364	n/a	-	-	1947.93	650.318	3	-2.5	2	16	6.24	0.05	0.5	0.28	0.28	0	0.09	462	0	32.69	0	sp|P11709|BIK1_YEAST:364	NA
221111_QE1_ulianaf_YB_03_19	2	MHNDSLSKEYQNLSK-K15-155	sp|P11709|BIK1_YEAST	-	monolink	monolink	221111_QE1_ulianaf_YB_03_19.c.09410.09410.3_221111_QE1_ulianaf_YB_03_19.c.09371.09371.3	371	n/a	-	-	1947.93	650.318	3	-2.5	1	10	5.3	0.06	0.31	0.15	0.15	0	0.05	245	0	22.29	0	sp|P11709|BIK1_YEAST:371	NA
221111_QE1_ulianaf_YB_03_19	1	TTMEPLSIPKNRSIVR-K10-156	sp|P11709|BIK1_YEAST	-	monolink	monolink	221111_QE1_ulianaf_YB_03_19.c.12971.12971.3_221111_QE1_ulianaf_YB_03_19.c.12797.12797.3	116	n/a	-	-	1997.1	666.706	3	-1.3	2	14	6.62	0.26	0.24	0.48	0.48	0	0.15	372	0	27.43	0	sp|P11709|BIK1_YEAST:116	NA
221111_QE1_ulianaf_YB_03_19	1	EKEIDHLK-KQLHYK-a2-b1	sp|P11709|BIK1_YEAST	sp|P11709|BIK1_YEAST	xlink	intra-protein xl	221111_QE1_ulianaf_YB_03_19.c.07639.07639.4_221111_QE1_ulianaf_YB_03_19.c.07573.07573.4	263	229	34	-	1964.07	492.026	4	-0.6	1	7	6.98	0.13	0.56	0.23	0.11	0.12	0.04	526	0.69	36.02	0	sp|P11709|BIK1_YEAST:229:x:sp|P11709|BIK1_YEAST:263	NA
221111_QE1_ulianaf_YB_03_19	1	EREQLKMHNDSLSK-K6-156	sp|P11709|BIK1_YEAST	-	monolink	monolink	221111_QE1_ulianaf_YB_03_19.c.07824.07824.3_221111_QE1_ulianaf_YB_03_19.c.07790.07790.3	356	n/a	-	-	1869.92	624.315	3	-1.7	3	23	10.18	0.3	0.53	0.39	0.39	0	0.14	697	0.26	46.37	0	sp|P11709|BIK1_YEAST:356	NA
221111_QE1_ulianaf_YB_03_19	1	KQLHYK-QQAKQK-a1-b4	sp|P11709|BIK1_YEAST	sp|P11709|BIK1_YEAST	xlink	intra-protein xl	221111_QE1_ulianaf_YB_03_19.c.04365.04365.4_221111_QE1_ulianaf_YB_03_19.c.04324.04324.4	229	281	52	-	1682.94	421.744	4	-1.2	1	2	6.21	0.06	0.55	0.14	0.11	0.03	0.02	164	0.72	27.29	0.028	sp|P11709|BIK1_YEAST:229:x:sp|P11709|BIK1_YEAST:281	NA
221111_QE1_ulianaf_YB_03_19	1	KLEEANEKIK-K8-156	sp|P11709|BIK1_YEAST	-	monolink	monolink	221111_QE1_ulianaf_YB_03_19.c.07995.07995.3_221111_QE1_ulianaf_YB_03_19.c.07928.07928.3	399	n/a	-	-	1356.75	453.257	3	-1.6	5	11	7.2	0.09	0.47	0.14	0.14	0	0.07	115	0.63	27.26	0	sp|P11709|BIK1_YEAST:399	NA
221111_QE1_ulianaf_YB_03_19	1	RQQAKQK-KQLHYK-a5-b1	sp|P11709|BIK1_YEAST	sp|P11709|BIK1_YEAST	xlink	intra-protein xl	221111_QE1_ulianaf_YB_03_19.c.03804.03804.5_221111_QE1_ulianaf_YB_03_19.c.03772.03772.5	281	229	52	-	1839.05	368.817	5	-0.2	1	4	6.23	0.04	0.55	0.2	0.09	0.1	0.04	150	0.8	27.22	0.028	sp|P11709|BIK1_YEAST:229:x:sp|P11709|BIK1_YEAST:281	NA
221111_QE1_ulianaf_YB_03_19	1	RTTMEPLSIPKNR-K11-155	sp|P11709|BIK1_YEAST	-	monolink	monolink	221111_QE1_ulianaf_YB_03_19.c.10995.10995.3_221111_QE1_ulianaf_YB_03_19.c.10933.10933.3	116	n/a	-	-	1696.93	566.651	3	-0.4	1	10	8.63	0.2	0.25	0.5	0.5	0	0.19	98	0	27	0	sp|P11709|BIK1_YEAST:116	NA
221111_QE1_ulianaf_YB_03_19	1	EREQLKMHNDSLSK-K6-K14	sp|P11709|BIK1_YEAST	-	intralink	intralink	221111_QE1_ulianaf_YB_03_19.c.08090.08090.3_221111_QE1_ulianaf_YB_03_19.c.08418.08418.3	356	364	8	-	1851.92	618.313	3	1.1	1	1	1.11	0.06	0.07	0.01	0.01	0	0	7	0	4	0.17	sp|P11709|BIK1_YEAST:356:x:sp|P11709|BIK1_YEAST:364	NA
221111_QE1_ulianaf_YB_03_19	1	KQLEQLR-QQAKQK-a1-b4	sp|P11709|BIK1_YEAST	sp|P11709|BIK1_YEAST	xlink	intra-protein xl	221111_QE1_ulianaf_YB_03_19.c.06442.06442.4_221111_QE1_ulianaf_YB_03_19.c.06399.06399.4	329	281	48	-	1781.01	446.261	4	-2.1	1	2	5.77	0.07	0.41	0.2	0.17	0.03	0.03	348	0.54	26.97	0.028	sp|P11709|BIK1_YEAST:281:x:sp|P11709|BIK1_YEAST:329	NA
221111_QE1_ulianaf_YB_03_19	3	KQLHYKR-QLHYKR-a6-b5	sp|P11709|BIK1_YEAST	sp|P11709|BIK1_YEAST	xlink	intra-protein xl	221111_QE1_ulianaf_YB_03_19.c.09207.09207.4_221111_QE1_ulianaf_YB_03_19.c.09161.09161.4	234	234	0	-	1953.1	489.283	4	-2.9	1	3	4.89	0.04	0.24	0.05	0.03	0.02	0.01	55	0.9	15.96	0.273	sp|P11709|BIK1_YEAST:234:x:sp|P11709|BIK1_YEAST:234	NA
221111_QE1_ulianaf_YB_03_19	1	EQLKMHNDSLSK-K4-K12	sp|P11709|BIK1_YEAST	-	intralink	intralink	221111_QE1_ulianaf_YB_03_19.c.09192.09192.3_221111_QE1_ulianaf_YB_03_19.c.08954.08954.3	356	364	8	-	1566.77	523.264	3	-0.8	1	1	3.34	-0.01	0.08	0	0	0	0	2	0	8.4	0.111	sp|P11709|BIK1_YEAST:356:x:sp|P11709|BIK1_YEAST:364	NA
221111_QE1_ulianaf_YB_03_19	2	KLEEANEKIK-K10-156	sp|P11709|BIK1_YEAST	-	monolink	monolink	221111_QE1_ulianaf_YB_03_19.c.07995.07995.3_221111_QE1_ulianaf_YB_03_19.c.07928.07928.3	401	n/a	-	-	1356.75	453.257	3	-1.6	5	11	7.78	0.11	0.35	0.11	0.11	0	0.05	93	0.68	25.53	0	sp|P11709|BIK1_YEAST:401	NA
221111_QE1_ulianaf_YB_03_19	1	RTTMEPLSIPKNR-K11-156	sp|P11709|BIK1_YEAST	-	monolink	monolink	221111_QE1_ulianaf_YB_03_19.c.10854.10854.3_221111_QE1_ulianaf_YB_03_19.c.11685.11685.3	116	n/a	-	-	1697.92	566.98	3	1.9	2	9	5.57	0.13	0.2	0.06	0.06	0	0.02	61	0	17.07	0.053	sp|P11709|BIK1_YEAST:116	NA
221111_QE1_ulianaf_YB_03_19	2	NIEDQFELHKTK-K12-155	sp|P11709|BIK1_YEAST	-	monolink	monolink	221111_QE1_ulianaf_YB_03_19.c.11277.11277.3_221111_QE1_ulianaf_YB_03_19.c.11105.11105.3	347	n/a	-	-	1655.85	552.958	3	-1.2	1	9	4.63	0.18	0.19	0.18	0.18	0	0.08	131	0	17.01	0.053	sp|P11709|BIK1_YEAST:347	NA
221111_QE1_ulianaf_YB_03_19	1	NIEDQFELHKTK-K10-156	sp|P11709|BIK1_YEAST	-	monolink	monolink	221111_QE1_ulianaf_YB_03_19.c.12348.12348.3_221111_QE1_ulianaf_YB_03_19.c.12287.12287.3	345	n/a	-	-	1656.83	553.286	3	-1.6	1	10	6.33	0.27	0.32	0.23	0.23	0	0.1	170	0	24.33	0	sp|P11709|BIK1_YEAST:345	NA
221111_QE1_ulianaf_YB_03_19	2	NIEDQFELHKTK-K12-156	sp|P11709|BIK1_YEAST	-	monolink	monolink	221111_QE1_ulianaf_YB_03_19.c.12348.12348.3_221111_QE1_ulianaf_YB_03_19.c.12287.12287.3	347	n/a	-	-	1656.83	553.286	3	-1.6	1	9	5.63	0.25	0.22	0.21	0.21	0	0.09	156	0	20.39	0	sp|P11709|BIK1_YEAST:347	NA
221111_QE1_ulianaf_YB_03_21	1	MHNDSLSKEYQNLSKELFLTKPQDSSSEEVASLTK-EKEIDHLK-a15-b2	sp|P11709|BIK1_YEAST	sp|P11709|BIK1_YEAST	xlink	intra-protein xl	221111_QE1_ulianaf_YB_03_21.c.12684.12684.6_221111_QE1_ulianaf_YB_03_21.c.12660.12660.6	371	263	108	-	5131.58	856.271	6	4.2	1	1	1.5	0.03	0.08	0.04	0.03	0	0	27	0	5.36	0.29	sp|P11709|BIK1_YEAST:263:x:sp|P11709|BIK1_YEAST:371	NA
221111_QE1_ulianaf_YB_03_21	2	MHNDSLSKEYQNLSKELFLTKPQDSSSEEVASLTK-EKEIDHLK-a8-b2	sp|P11709|BIK1_YEAST	sp|P11709|BIK1_YEAST	xlink	intra-protein xl	221111_QE1_ulianaf_YB_03_21.c.12684.12684.6_221111_QE1_ulianaf_YB_03_21.c.12660.12660.6	364	263	101	-	5131.58	856.271	6	4.2	1	1	1.57	0.03	0.05	0.04	0.03	0	0	27	0	4.85	0.29	sp|P11709|BIK1_YEAST:263:x:sp|P11709|BIK1_YEAST:364	NA
221111_QE1_ulianaf_YB_03_21	2	ENEERNLSHNQPTGANEDVELLKK-YQRKIGCFIQIPNLGR-a23-b4	sp|P11709|BIK1_YEAST	sp|P11709|BIK1_YEAST	xlink	intra-protein xl	221111_QE1_ulianaf_YB_03_21.c.16278.16278.4_221111_QE1_ulianaf_YB_03_21.c.16281.16281.4	328	25	303	-	4863.49	1216.88	4	3.3	1	4	1.73	0.08	0.04	0.07	0.03	0.04	0.01	58	0	5.74	0.29	sp|P11709|BIK1_YEAST:25:x:sp|P11709|BIK1_YEAST:328	NA
221111_QE1_ulianaf_YB_03_21	1	SIVRLTNQFSPMDDPKSPTPMR-MHNDSLSKEYQNLSK-a16-b8	sp|P11709|BIK1_YEAST	sp|P11709|BIK1_YEAST	xlink	intra-protein xl	221111_QE1_ulianaf_YB_03_21.c.10226.10226.5_221111_QE1_ulianaf_YB_03_21.c.10923.10923.5	134	364	230	-	4447.14	890.437	5	-3.7	1	4	2.8	0.02	0.18	0.09	0.07	0.01	0.01	75	0	10.97	0.2	sp|P11709|BIK1_YEAST:134:x:sp|P11709|BIK1_YEAST:364	NA
221111_QE1_ulianaf_YB_03_21	1	EYQNLSKELFLTKPQDSSSEEVASLTK-EQLKMHNDSLSK-a7-b4	sp|P11709|BIK1_YEAST	sp|P11709|BIK1_YEAST	xlink	intra-protein xl	221111_QE1_ulianaf_YB_03_21.c.13118.13118.5_221111_QE1_ulianaf_YB_03_21.c.13097.13097.5	371	356	15	-	4637.29	928.466	5	-3.4	1	4	5.26	0.06	0.51	0.27	0.24	0.03	0.04	434	0.61	29.73	0	sp|P11709|BIK1_YEAST:356:x:sp|P11709|BIK1_YEAST:371	NA
221111_QE1_ulianaf_YB_03_21	3	NDGSFMGKKYFQTEYPQSGLFIQLQK-EQLKMHNDSLSK-a8-b4	sp|P11709|BIK1_YEAST	sp|P11709|BIK1_YEAST	xlink	intra-protein xl	221111_QE1_ulianaf_YB_03_21.c.13526.13526.5_221111_QE1_ulianaf_YB_03_21.c.13968.13968.5	72	356	284	-	4620.26	925.06	5	-1.2	1	3	1.9	0	0.17	0.08	0.05	0.03	0.01	106	0	9.38	0.22	sp|P11709|BIK1_YEAST:356:x:sp|P11709|BIK1_YEAST:72	NA
221111_QE1_ulianaf_YB_03_21	2	EYQNLSKELFLTKPQDSSSEEVASLTK-EIDHLKQQLELER-a7-b6	sp|P11709|BIK1_YEAST	sp|P11709|BIK1_YEAST	xlink	intra-protein xl	221111_QE1_ulianaf_YB_03_21.c.14540.14540.4_221111_QE1_ulianaf_YB_03_21.c.14525.14525.4	371	269	102	-	4858.47	1215.63	4	-0.6	1	3	2.66	0.02	0.11	0.06	0.05	0.01	0.01	42	0.54	8.42	0.241	sp|P11709|BIK1_YEAST:269:x:sp|P11709|BIK1_YEAST:371	NA
221111_QE1_ulianaf_YB_03_21	1	KANHNTTSDWKPDNGHMNDLNSSEVTIELR-KYFQTEYPQSGLFIQLQKVASLIEK-a1-b18	sp|P11709|BIK1_YEAST	sp|P11709|BIK1_YEAST	xlink	intra-protein xl	221111_QE1_ulianaf_YB_03_21.c.15997.15997.6_221111_QE1_ulianaf_YB_03_21.c.15156.15156.6	188	90	98	-	6518.28	1087.39	6	4.1	1	6	2.26	0.01	0.23	0.07	0.04	0.03	0.01	56	0.7	10.49	0.2	sp|P11709|BIK1_YEAST:188:x:sp|P11709|BIK1_YEAST:90	NA
221111_QE1_ulianaf_YB_03_21	2	KANHNTTSDWKPDNGHMNDLNSSEVTIELR-KYFQTEYPQSGLFIQLQKVASLIEK-a11-b18	sp|P11709|BIK1_YEAST	sp|P11709|BIK1_YEAST	xlink	intra-protein xl	221111_QE1_ulianaf_YB_03_21.c.15997.15997.6_221111_QE1_ulianaf_YB_03_21.c.15156.15156.6	198	90	108	-	6518.28	1087.39	6	4.1	1	6	2.25	0	0.21	0.07	0.04	0.03	0.01	56	0.73	10.02	0.2	sp|P11709|BIK1_YEAST:198:x:sp|P11709|BIK1_YEAST:90	NA
221111_QE1_ulianaf_YB_03_21	3	EQLKMHNDSLSKEYQNLSK-YQRKIGCFIQIPNLGR-a4-b4	sp|P11709|BIK1_YEAST	sp|P11709|BIK1_YEAST	xlink	intra-protein xl	221111_QE1_ulianaf_YB_03_21.c.15254.15254.4_221111_QE1_ulianaf_YB_03_21.c.14579.14579.4	356	25	331	-	4391.25	1098.82	4	-0.7	1	3	1.63	0.01	0.07	0.04	0.03	0.01	0.01	29	0.88	5.41	0.29	sp|P11709|BIK1_YEAST:25:x:sp|P11709|BIK1_YEAST:356	NA
221111_QE1_ulianaf_YB_03_21	1	QFFDAENEQLLAVVSQLHEEIKENEER-KLEEANEKIK-a22-b1	sp|P11709|BIK1_YEAST	sp|P11709|BIK1_YEAST	xlink	intra-protein xl	221111_QE1_ulianaf_YB_03_21.c.15503.15503.4_221111_QE1_ulianaf_YB_03_21.c.15498.15498.4	305	392	87	-	4582.31	1146.59	4	1.4	1	3	2.33	0.02	0.12	0.08	0.05	0.03	0.02	75	0.67	8.8	0.224	sp|P11709|BIK1_YEAST:305:x:sp|P11709|BIK1_YEAST:392	NA
221111_QE1_ulianaf_YB_03_21	2	GQLKYVGPVDTKAGMFAGVDLLANIGK-GQLKYVGPVDTKAGMFAGVDLLANIGK-a4-b12	sp|P11709|BIK1_YEAST	sp|P11709|BIK1_YEAST	xlink	intra-protein xl	221111_QE1_ulianaf_YB_03_21.c.12713.12713.6_221111_QE1_ulianaf_YB_03_21.c.12730.12730.6	41	49	8	-	5661.05	944.516	6	2.7	1	0	0.18	-0.02	0.08	0.01	0.01	0	0	13	0	2.17	0.319	sp|P11709|BIK1_YEAST:41:x:sp|P11709|BIK1_YEAST:49	NA
221111_QE1_ulianaf_YB_03_21	3	GQLKYVGPVDTKAGMFAGVDLLANIGK-GQLKYVGPVDTKAGMFAGVDLLANIGK-a12-b4	sp|P11709|BIK1_YEAST	sp|P11709|BIK1_YEAST	xlink	intra-protein xl	221111_QE1_ulianaf_YB_03_21.c.12713.12713.6_221111_QE1_ulianaf_YB_03_21.c.12730.12730.6	49	41	8	-	5661.05	944.516	6	2.7	1	0	0.18	-0.02	0.08	0.01	0	0.01	0	13	0	2.17	0.319	sp|P11709|BIK1_YEAST:41:x:sp|P11709|BIK1_YEAST:49	NA
221111_QE1_ulianaf_YB_03_21	2	MHNDSLSKEYQNLSKELFLTKPQDSSSEEVASLTK-EIDHLKQQLELER-a8-b6	sp|P11709|BIK1_YEAST	sp|P11709|BIK1_YEAST	xlink	intra-protein xl	221111_QE1_ulianaf_YB_03_21.c.15591.15591.6_221111_QE1_ulianaf_YB_03_21.c.15593.15593.6	364	269	95	-	5770.9	962.825	6	2.2	1	3	4.18	-0.01	0.42	0.3	0.29	0.02	0.04	486	0.49	26.37	0	sp|P11709|BIK1_YEAST:269:x:sp|P11709|BIK1_YEAST:364	NA
221111_QE1_ulianaf_YB_03_21	1	IKQLEQAQAQTAVESLPIFDPPAPVDTTAGR-KLEEANEK-a2-b1	sp|P11709|BIK1_YEAST	sp|P11709|BIK1_YEAST	xlink	intra-protein xl	221111_QE1_ulianaf_YB_03_21.c.14739.14739.4_221111_QE1_ulianaf_YB_03_21.c.15116.15116.4	401	392	9	-	4388.26	1098.07	4	-3.6	2	5	8.69	0.31	0.47	0.5	0.47	0.04	0.07	356	0	35.3	0	sp|P11709|BIK1_YEAST:392:x:sp|P11709|BIK1_YEAST:401	NA
221111_QE1_ulianaf_YB_03_21	3	MHNDSLSKEYQNLSKELFLTKPQDSSSEEVASLTK-EKEIDHLK-a21-b2	sp|P11709|BIK1_YEAST	sp|P11709|BIK1_YEAST	xlink	intra-protein xl	221111_QE1_ulianaf_YB_03_21.c.12684.12684.6_221111_QE1_ulianaf_YB_03_21.c.12660.12660.6	377	263	114	-	5131.58	856.271	6	4.2	1	1	1.42	0.01	0.07	0.03	0.03	0	0	21	0	4.7	0.29	sp|P11709|BIK1_YEAST:263:x:sp|P11709|BIK1_YEAST:377	NA
221111_QE1_ulianaf_YB_03_21	1	ELFLTKPQDSSSEEVASLTKKLEEANEK-K20-155	sp|P11709|BIK1_YEAST	-	monolink	monolink	221111_QE1_ulianaf_YB_03_21.c.16499.16499.3_221111_QE1_ulianaf_YB_03_21.c.15975.15975.3	391	n/a	-	-	3304.68	1102.57	3	-4.1	1	5	1	0	0.19	0.05	0.05	0	0.01	132	0	8.41	0.115	sp|P11709|BIK1_YEAST:391	NA
221111_QE1_ulianaf_YB_03_21	1	MHNDSLSKEYQNLSKELFLTKPQDSSSEEVASLTK-K8-156	sp|P11709|BIK1_YEAST	-	monolink	monolink	221111_QE1_ulianaf_YB_03_21.c.16038.16038.3_221111_QE1_ulianaf_YB_03_21.c.16037.16037.3	364	n/a	-	-	4139.01	1380.68	3	-4.1	1	24	6.23	0.14	0.35	0.3	0.3	0	0.04	337	0	26.8	0	sp|P11709|BIK1_YEAST:364	NA
221111_QE1_ulianaf_YB_03_21	1	MHNDSLSKEYQNLSKELFLTKPQDSSSEEVASLTK-EIDHLKQQLELER-a15-b6	sp|P11709|BIK1_YEAST	sp|P11709|BIK1_YEAST	xlink	intra-protein xl	221111_QE1_ulianaf_YB_03_21.c.15591.15591.6_221111_QE1_ulianaf_YB_03_21.c.15593.15593.6	371	269	102	-	5770.9	962.825	6	2.2	1	3	4.19	0	0.44	0.3	0.29	0.02	0.04	486	0.48	26.8	0	sp|P11709|BIK1_YEAST:269:x:sp|P11709|BIK1_YEAST:371	NA
221111_QE1_ulianaf_YB_03_21	1	EYQNLSKELFLTKPQDSSSEEVASLTK-EIDHLKQQLELER-a13-b6	sp|P11709|BIK1_YEAST	sp|P11709|BIK1_YEAST	xlink	intra-protein xl	221111_QE1_ulianaf_YB_03_21.c.14540.14540.4_221111_QE1_ulianaf_YB_03_21.c.14525.14525.4	377	269	108	-	4858.47	1215.63	4	-0.6	1	3	3.3	0.02	0.1	0.06	0.06	0.01	0.01	43	0.47	9.66	0.21	sp|P11709|BIK1_YEAST:269:x:sp|P11709|BIK1_YEAST:377	NA
221111_QE1_ulianaf_YB_03_21	2	ANHNTTSDWKPDNGHMNDLNSSEVTIELREAQLTIEKLQR-RTTMEPLSIPKNR-a37-b11	sp|P11709|BIK1_YEAST	sp|P11709|BIK1_YEAST	xlink	intra-protein xl	221111_QE1_ulianaf_YB_03_21.c.15148.15148.5_221111_QE1_ulianaf_YB_03_21.c.15109.15109.5	225	116	109	-	6284.12	1257.83	5	-2.1	1	3	1.65	0.06	0.07	0.07	0.05	0.02	0.01	72	0.85	6.33	0.29	sp|P11709|BIK1_YEAST:116:x:sp|P11709|BIK1_YEAST:225	NA
221111_QE1_ulianaf_YB_03_21	2	ENEERNLSHNQPTGANEDVELLKK-EKEIDHLKQQLELER-a23-b2	sp|P11709|BIK1_YEAST	sp|P11709|BIK1_YEAST	xlink	intra-protein xl	221111_QE1_ulianaf_YB_03_21.c.09812.09812.5_221111_QE1_ulianaf_YB_03_21.c.09795.09795.5	328	263	65	-	4808.43	962.693	5	1.2	1	4	1.74	0.06	0.05	0.22	0.12	0.11	0.04	387	0.95	12.25	0.187	sp|P11709|BIK1_YEAST:263:x:sp|P11709|BIK1_YEAST:328	NA
221111_QE1_ulianaf_YB_03_21	1	EQLKMHNDSLSKEYQNLSK-YQRKIGCFIQIPNLGR-a12-b4	sp|P11709|BIK1_YEAST	sp|P11709|BIK1_YEAST	xlink	intra-protein xl	221111_QE1_ulianaf_YB_03_21.c.15254.15254.4_221111_QE1_ulianaf_YB_03_21.c.14579.14579.4	364	25	339	-	4391.25	1098.82	4	-0.7	1	3	2.33	0.01	0.17	0.06	0.05	0.01	0.01	41	0.93	9.14	0.224	sp|P11709|BIK1_YEAST:25:x:sp|P11709|BIK1_YEAST:364	NA
221111_QE1_ulianaf_YB_03_21	1	GQLKYVGPVDTKAGMFAGVDLLANIGK-GQLKYVGPVDTKAGMFAGVDLLANIGK-a4-b4	sp|P11709|BIK1_YEAST	sp|P11709|BIK1_YEAST	xlink	intra-protein xl	221111_QE1_ulianaf_YB_03_21.c.12713.12713.6_221111_QE1_ulianaf_YB_03_21.c.12730.12730.6	41	41	0	-	5661.05	944.516	6	2.7	1	1	0.23	-0.02	0.08	0.01	0	0	0	13	0	2.39	0.319	sp|P11709|BIK1_YEAST:41:x:sp|P11709|BIK1_YEAST:41	NA
221111_QE1_ulianaf_YB_03_21	2	EYQNLSKELFLTKPQDSSSEEVASLTK-EQLKMHNDSLSK-a13-b4	sp|P11709|BIK1_YEAST	sp|P11709|BIK1_YEAST	xlink	intra-protein xl	221111_QE1_ulianaf_YB_03_21.c.13118.13118.5_221111_QE1_ulianaf_YB_03_21.c.13097.13097.5	377	356	21	-	4637.29	928.466	5	-3.4	1	4	5.07	0.05	0.35	0.2	0.17	0.03	0.03	320	0.76	23.73	0.017	sp|P11709|BIK1_YEAST:356:x:sp|P11709|BIK1_YEAST:377	NA
221111_QE1_ulianaf_YB_03_21	2	MHNDSLSKEYQNLSKELFLTKPQDSSSEEVASLTK-K15-156	sp|P11709|BIK1_YEAST	-	monolink	monolink	221111_QE1_ulianaf_YB_03_21.c.16038.16038.3_221111_QE1_ulianaf_YB_03_21.c.16037.16037.3	371	n/a	-	-	4139.01	1380.68	3	-4.1	1	24	6.35	0.14	0.34	0.3	0.3	0	0.04	337	0	26.79	0	sp|P11709|BIK1_YEAST:371	NA
221111_QE1_ulianaf_YB_03_21	2	ELFLTKPQDSSSEEVASLTKKLEEANEK-K6-155	sp|P11709|BIK1_YEAST	-	monolink	monolink	221111_QE1_ulianaf_YB_03_21.c.16499.16499.3_221111_QE1_ulianaf_YB_03_21.c.15975.15975.3	377	n/a	-	-	3304.68	1102.57	3	-4.1	1	7	1.61	0	0.11	0.06	0.06	0	0.01	143	0	8.26	0.115	sp|P11709|BIK1_YEAST:377	NA
221111_QE1_ulianaf_YB_03_21	3	ELFLTKPQDSSSEEVASLTKKLEEANEK-K21-155	sp|P11709|BIK1_YEAST	-	monolink	monolink	221111_QE1_ulianaf_YB_03_21.c.16499.16499.3_221111_QE1_ulianaf_YB_03_21.c.15975.15975.3	392	n/a	-	-	3304.68	1102.57	3	-4.1	1	4	1	-0.01	0.19	0.04	0.04	0	0.01	116	0	8.13	0.115	sp|P11709|BIK1_YEAST:392	NA
221111_QE1_ulianaf_YB_03_21	1	YVGPVDTKAGMFAGVDLLANIGKNDGSFMGK-NIEDQFELHKTK-a23-b10	sp|P11709|BIK1_YEAST	sp|P11709|BIK1_YEAST	xlink	intra-protein xl	221111_QE1_ulianaf_YB_03_21.c.12876.12876.5_221111_QE1_ulianaf_YB_03_21.c.12841.12841.5	64	345	281	-	4810.38	963.084	5	-3.7	1	2	1.73	-0.02	0.14	0.07	0.06	0.01	0.01	70	0.7	7.72	0.273	sp|P11709|BIK1_YEAST:345:x:sp|P11709|BIK1_YEAST:64	NA
221111_QE1_ulianaf_YB_03_21	3	ELFLTKPQDSSSEEVASLTK-EQLKMHNDSLSKEYQNLSK-a6-b12	sp|P11709|BIK1_YEAST	sp|P11709|BIK1_YEAST	xlink	intra-protein xl	221111_QE1_ulianaf_YB_03_21.c.13118.13118.5_221111_QE1_ulianaf_YB_03_21.c.13097.13097.5	377	364	13	-	4637.29	928.466	5	-3.4	1	1	3.18	0.01	0.29	0.18	0.16	0.02	0.03	291	0.5	18.1	0.111	sp|P11709|BIK1_YEAST:364:x:sp|P11709|BIK1_YEAST:377	NA
221111_QE1_ulianaf_YB_03_21	1	QKQFFDAENEQLLAVVSQLHEEIK-EIDHLKQQLELERR-a2-b6	sp|P11709|BIK1_YEAST	sp|P11709|BIK1_YEAST	xlink	intra-protein xl	221111_QE1_ulianaf_YB_03_21.c.15710.15710.4_221111_QE1_ulianaf_YB_03_21.c.15484.15484.4	283	269	14	-	4786.51	1197.63	4	3.2	1	2	2.26	0.01	0.3	0.13	0.12	0.01	0.02	74	0.32	12.55	0.176	sp|P11709|BIK1_YEAST:269:x:sp|P11709|BIK1_YEAST:283	NA
221111_QE1_ulianaf_YB_03_21	3	MHNDSLSKEYQNLSKELFLTKPQDSSSEEVASLTK-EIDHLKQQLELER-a21-b6	sp|P11709|BIK1_YEAST	sp|P11709|BIK1_YEAST	xlink	intra-protein xl	221111_QE1_ulianaf_YB_03_21.c.15591.15591.6_221111_QE1_ulianaf_YB_03_21.c.15593.15593.6	377	269	108	-	5770.9	962.825	6	2.2	1	3	3.43	0	0.26	0.21	0.19	0.02	0.03	338	0.69	18.85	0.079	sp|P11709|BIK1_YEAST:269:x:sp|P11709|BIK1_YEAST:377	NA
221111_QE1_ulianaf_YB_03_21	3	MHNDSLSKEYQNLSKELFLTKPQDSSSEEVASLTK-K21-156	sp|P11709|BIK1_YEAST	-	monolink	monolink	221111_QE1_ulianaf_YB_03_21.c.16038.16038.3_221111_QE1_ulianaf_YB_03_21.c.16037.16037.3	377	n/a	-	-	4139.01	1380.68	3	-4.1	1	15	5.09	0.08	0.16	0.23	0.23	0	0.03	256	0	18.76	0	sp|P11709|BIK1_YEAST:377	NA
221111_QE1_ulianaf_YB_03_21	1	IKQLEQAQAQTAVESLPIFDPPAPVDTTAGR-ELFLTKPQDSSSEEVASLTK-a2-b6	sp|P11709|BIK1_YEAST	sp|P11709|BIK1_YEAST	xlink	intra-protein xl	221111_QE1_ulianaf_YB_03_21.c.16519.16519.6_221111_QE1_ulianaf_YB_03_21.c.15758.15758.6	401	377	24	-	5636.9	940.491	6	0.1	1	1	1.9	0.05	0.16	0.12	0.12	0.01	0.02	296	0	12.79	0.176	sp|P11709|BIK1_YEAST:377:x:sp|P11709|BIK1_YEAST:401	NA
221111_QE1_ulianaf_YB_03_21	1	QLEQLRNIEDQFELHKTK-QLEQLRNIEDQFELHKTK-a16-b16	sp|P11709|BIK1_YEAST	sp|P11709|BIK1_YEAST	xlink	intra-protein xl	221111_QE1_ulianaf_YB_03_21.c.15295.15295.4_221111_QE1_ulianaf_YB_03_21.c.15275.15275.4	345	345	0	-	4674.45	1169.62	4	1.1	1	3	1.35	0.01	0.1	0.01	0.01	0.01	0	7	0	4.99	0.29	sp|P11709|BIK1_YEAST:345:x:sp|P11709|BIK1_YEAST:345	NA
221111_QE1_ulianaf_YB_03_21	2	YVGPVDTKAGMFAGVDLLANIGKNDGSFMGK-NIEDQFELHKTK-a8-b10	sp|P11709|BIK1_YEAST	sp|P11709|BIK1_YEAST	xlink	intra-protein xl	221111_QE1_ulianaf_YB_03_21.c.12876.12876.5_221111_QE1_ulianaf_YB_03_21.c.12841.12841.5	49	345	296	-	4810.38	963.084	5	-3.7	1	2	1.3	-0.02	0.16	0.06	0.05	0.01	0.01	61	0.75	7.17	0.29	sp|P11709|BIK1_YEAST:345:x:sp|P11709|BIK1_YEAST:49	NA
221111_QE1_ulianaf_YB_03_21	1	YVGPVDTKAGMFAGVDLLANIGKNDGSFMGK-EKEIDHLKQQLELER-a23-b2	sp|P11709|BIK1_YEAST	sp|P11709|BIK1_YEAST	xlink	intra-protein xl	221111_QE1_ulianaf_YB_03_21.c.14066.14066.6_221111_QE1_ulianaf_YB_03_21.c.13915.13915.6	64	263	199	-	5216.63	870.446	6	-4.1	1	8	4.64	0	0.25	0.26	0.18	0.07	0.05	194	0.75	18.59	0.079	sp|P11709|BIK1_YEAST:263:x:sp|P11709|BIK1_YEAST:64	NA
221111_QE1_ulianaf_YB_03_21	3	YVGPVDTKAGMFAGVDLLANIGKNDGSFMGK-EKEIDHLKQQLELER-a8-b2	sp|P11709|BIK1_YEAST	sp|P11709|BIK1_YEAST	xlink	intra-protein xl	221111_QE1_ulianaf_YB_03_21.c.14066.14066.6_221111_QE1_ulianaf_YB_03_21.c.13915.13915.6	49	263	214	-	5216.63	870.446	6	-4.1	1	5	3.17	0	0.23	0.23	0.16	0.07	0.04	174	0.93	14.86	0.118	sp|P11709|BIK1_YEAST:263:x:sp|P11709|BIK1_YEAST:49	NA
221111_QE1_ulianaf_YB_03_21	2	NDGSFMGKKYFQTEYPQSGLFIQLQK-EQLKMHNDSLSK-a9-b4	sp|P11709|BIK1_YEAST	sp|P11709|BIK1_YEAST	xlink	intra-protein xl	221111_QE1_ulianaf_YB_03_21.c.13526.13526.5_221111_QE1_ulianaf_YB_03_21.c.13499.13499.5	73	356	283	-	4620.26	925.06	5	-1.2	1	5	3.13	0.05	0.18	0.1	0.05	0.04	0.02	158	0	13.12	0.176	sp|P11709|BIK1_YEAST:356:x:sp|P11709|BIK1_YEAST:73	NA
221111_QE1_ulianaf_YB_03_21	1	NDGSFMGKKYFQTEYPQSGLFIQLQK-EQLKMHNDSLSK-a8-b4	sp|P11709|BIK1_YEAST	sp|P11709|BIK1_YEAST	xlink	intra-protein xl	221111_QE1_ulianaf_YB_03_21.c.13526.13526.5_221111_QE1_ulianaf_YB_03_21.c.13499.13499.5	72	356	284	-	4620.26	925.06	5	-1.2	1	6	3.33	0.06	0.22	0.1	0.06	0.04	0.02	163	0	14.51	0.118	sp|P11709|BIK1_YEAST:356:x:sp|P11709|BIK1_YEAST:72	NA
221111_QE1_ulianaf_YB_03_21	1	ENEERNLSHNQPTGANEDVELLKK-EKEIDHLKQQLELER-a23-b8	sp|P11709|BIK1_YEAST	sp|P11709|BIK1_YEAST	xlink	intra-protein xl	221111_QE1_ulianaf_YB_03_21.c.09812.09812.5_221111_QE1_ulianaf_YB_03_21.c.09795.09795.5	328	269	59	-	4808.43	962.693	5	1.2	1	4	1.9	0.06	0.06	0.22	0.12	0.11	0.04	387	0.91	12.76	0.176	sp|P11709|BIK1_YEAST:269:x:sp|P11709|BIK1_YEAST:328	NA
221111_QE1_ulianaf_YB_03_21	2	YVGPVDTKAGMFAGVDLLANIGKNDGSFMGK-EKEIDHLKQQLELER-a23-b8	sp|P11709|BIK1_YEAST	sp|P11709|BIK1_YEAST	xlink	intra-protein xl	221111_QE1_ulianaf_YB_03_21.c.14066.14066.6_221111_QE1_ulianaf_YB_03_21.c.13915.13915.6	64	269	205	-	5216.63	870.446	6	-4.1	1	6	4.19	-0.01	0.23	0.25	0.19	0.07	0.04	190	0.81	17.14	0.118	sp|P11709|BIK1_YEAST:269:x:sp|P11709|BIK1_YEAST:64	NA
221111_QE1_ulianaf_YB_03_22	1	VASLIEKASISQTSR-GQLKYVGPVDTK-a7-b4	sp|P11709|BIK1_YEAST	sp|P11709|BIK1_YEAST	xlink	intra-protein xl	221111_QE1_ulianaf_YB_03_22.c.13264.13264.4_221111_QE1_ulianaf_YB_03_22.c.13210.13210.4	97	41	56	-	3030.65	758.671	4	-2.8	1	8	6.02	-0.01	0.53	0.49	0.27	0.22	0.09	683	0	36.62	0	sp|P11709|BIK1_YEAST:41:x:sp|P11709|BIK1_YEAST:97	NA
221111_QE1_ulianaf_YB_03_22	3	EIDHLKQQLELERR-EAQLTIEKLQR-a6-b8	sp|P11709|BIK1_YEAST	sp|P11709|BIK1_YEAST	xlink	intra-protein xl	221111_QE1_ulianaf_YB_03_22.c.18056.18056.3_221111_QE1_ulianaf_YB_03_22.c.18058.18058.3	269	225	44	-	3271.78	1091.6	3	-3.7	1	1	1.57	-0.02	0.12	0.05	0.01	0.04	0.01	111	0	7.64	0.273	sp|P11709|BIK1_YEAST:225:x:sp|P11709|BIK1_YEAST:269	NA
221111_QE1_ulianaf_YB_03_22	2	EKEIDHLKQQLELER-TTMEPLSIPKNR-a2-b10	sp|P11709|BIK1_YEAST	sp|P11709|BIK1_YEAST	xlink	intra-protein xl	221111_QE1_ulianaf_YB_03_22.c.14251.14251.3_221111_QE1_ulianaf_YB_03_22.c.14227.14227.3	263	116	147	-	3430.81	1144.61	3	-2	1	8	7.95	0.44	0.23	0.38	0.07	0.31	0.07	676	0.89	34.81	0	sp|P11709|BIK1_YEAST:116:x:sp|P11709|BIK1_YEAST:263	NA
221111_QE1_ulianaf_YB_03_22	3	EYQNLSKELFLTKPQDSSSEEVASLTK-K13-K27	sp|P11709|BIK1_YEAST	-	intralink	intralink	221111_QE1_ulianaf_YB_03_22.c.16588.16588.3_221111_QE1_ulianaf_YB_03_22.c.17003.17003.3	377	391	14	-	3208.6	1070.54	3	-0.4	4	8	4.26	0.07	0.16	0.06	0.06	0	0.01	76	0.61	13.55	0.07	sp|P11709|BIK1_YEAST:377:x:sp|P11709|BIK1_YEAST:391	NA
221111_QE1_ulianaf_YB_03_22	3	QKQFFDAENEQLLAVVSQLHEEIK-KLEEANEKIK-a2-b1	sp|P11709|BIK1_YEAST	sp|P11709|BIK1_YEAST	xlink	intra-protein xl	221111_QE1_ulianaf_YB_03_22.c.17281.17281.6_221111_QE1_ulianaf_YB_03_22.c.16642.16642.6	283	392	109	-	4181.18	697.871	6	-2.7	1	1	1.53	0.04	0.09	0.08	0.05	0.03	0.01	96	0.97	6.88	0.29	sp|P11709|BIK1_YEAST:283:x:sp|P11709|BIK1_YEAST:392	NA
221111_QE1_ulianaf_YB_03_22	1	NLSHNQPTGANEDVELLKK-TKWAKER-a18-b5	sp|P11709|BIK1_YEAST	sp|P11709|BIK1_YEAST	xlink	intra-protein xl	221111_QE1_ulianaf_YB_03_22.c.14533.14533.4_221111_QE1_ulianaf_YB_03_22.c.14468.14468.4	328	350	22	-	3161.65	791.421	4	2.3	1	4	3.45	0.05	0.23	0.09	0.03	0.06	0.02	219	0.58	16.02	0.118	sp|P11709|BIK1_YEAST:328:x:sp|P11709|BIK1_YEAST:350	NA
221111_QE1_ulianaf_YB_03_22	2	ELFLTKPQDSSSEEVASLTKK-K20-156	sp|P11709|BIK1_YEAST	-	monolink	monolink	221111_QE1_ulianaf_YB_03_22.c.13596.13596.3_221111_QE1_ulianaf_YB_03_22.c.13540.13540.3	391	n/a	-	-	2492.28	831.768	3	-3.5	5	20	8.65	0.29	0.19	0.42	0.42	0	0.1	559	0.39	33.09	0	sp|P11709|BIK1_YEAST:391	NA
221111_QE1_ulianaf_YB_03_22	1	GQLKYVGPVDTK-GQLKYVGPVDTK-a4-b4	sp|P11709|BIK1_YEAST	sp|P11709|BIK1_YEAST	xlink	intra-protein xl	221111_QE1_ulianaf_YB_03_22.c.11532.11532.4_221111_QE1_ulianaf_YB_03_22.c.11459.11459.4	41	41	0	-	2745.49	687.379	4	-3.2	1	9	6.24	0.03	0.47	0.46	0.23	0.23	0.08	309	0	29	0	sp|P11709|BIK1_YEAST:41:x:sp|P11709|BIK1_YEAST:41	NA
221111_QE1_ulianaf_YB_03_22	1	ELFLTKPQDSSSEEVASLTKK-K21-156	sp|P11709|BIK1_YEAST	-	monolink	monolink	221111_QE1_ulianaf_YB_03_22.c.13596.13596.3_221111_QE1_ulianaf_YB_03_22.c.13540.13540.3	392	n/a	-	-	2492.28	831.768	3	-3.5	4	20	8.58	0.29	0.21	0.42	0.42	0	0.1	559	0.38	33.51	0	sp|P11709|BIK1_YEAST:392	NA
221111_QE1_ulianaf_YB_03_22	1	EAQLTIEKLQRK-EAQLTIEKLQRK-a8-b8	sp|P11709|BIK1_YEAST	sp|P11709|BIK1_YEAST	xlink	intra-protein xl	221111_QE1_ulianaf_YB_03_22.c.11552.11552.5_221111_QE1_ulianaf_YB_03_22.c.11473.11473.5	225	225	0	-	3049.74	610.956	5	-2.8	2	15	10.53	0.3	0.24	0.36	0.18	0.18	0.06	600	0	38.36	0	sp|P11709|BIK1_YEAST:225:x:sp|P11709|BIK1_YEAST:225	NA
221111_QE1_ulianaf_YB_03_22	1	EYQNLSKELFLTKPQDSSSEEVASLTK-K7-156	sp|P11709|BIK1_YEAST	-	monolink	monolink	221111_QE1_ulianaf_YB_03_22.c.15625.15625.3_221111_QE1_ulianaf_YB_03_22.c.16180.16180.3	371	n/a	-	-	3226.61	1076.54	3	-1.5	3	33	6.45	0.14	0.73	0.38	0.38	0	0.07	474	0.42	37.95	0	sp|P11709|BIK1_YEAST:371	NA
221111_QE1_ulianaf_YB_03_22	1	LTNQFSPMDDPKSPTPMR-KQLHYK-a12-b1	sp|P11709|BIK1_YEAST	sp|P11709|BIK1_YEAST	xlink	intra-protein xl	221111_QE1_ulianaf_YB_03_22.c.10167.10167.4_221111_QE1_ulianaf_YB_03_22.c.10103.10103.4	134	229	95	-	3014.5	754.632	4	-0.3	1	5	8.18	0.36	0.76	0.46	0.37	0.09	0.08	672	0.95	46.31	0	sp|P11709|BIK1_YEAST:134:x:sp|P11709|BIK1_YEAST:229	NA
221111_QE1_ulianaf_YB_03_22	1	EQLKMHNDSLSKEYQNLSK-EKEIDHLK-a12-b2	sp|P11709|BIK1_YEAST	sp|P11709|BIK1_YEAST	xlink	intra-protein xl	221111_QE1_ulianaf_YB_03_22.c.18612.18612.3_221111_QE1_ulianaf_YB_03_22.c.18682.18682.3	364	263	101	-	3439.73	1147.58	3	0.2	1	2	1.66	0.01	0.15	0.04	0.02	0.01	0.01	30	0	7.16	0.29	sp|P11709|BIK1_YEAST:263:x:sp|P11709|BIK1_YEAST:364	NA
221111_QE1_ulianaf_YB_03_22	2	EQLKMHNDSLSKEYQNLSK-EKEIDHLK-a4-b2	sp|P11709|BIK1_YEAST	sp|P11709|BIK1_YEAST	xlink	intra-protein xl	221111_QE1_ulianaf_YB_03_22.c.18612.18612.3_221111_QE1_ulianaf_YB_03_22.c.18682.18682.3	356	263	93	-	3439.73	1147.58	3	0.2	1	2	1.95	0.05	0.11	0.04	0.02	0.01	0.01	30	0	6.92	0.29	sp|P11709|BIK1_YEAST:263:x:sp|P11709|BIK1_YEAST:356	NA
221111_QE1_ulianaf_YB_03_22	3	ELFLTKPQDSSSEEVASLTKKLEEANEK-K6-156	sp|P11709|BIK1_YEAST	-	monolink	monolink	221111_QE1_ulianaf_YB_03_22.c.12536.12536.4_221111_QE1_ulianaf_YB_03_22.c.12427.12427.4	377	n/a	-	-	3305.67	827.425	4	-2.5	1	11	5.03	-0.01	0.22	0.18	0.18	0	0.03	367	0	21.58	0	sp|P11709|BIK1_YEAST:377	NA
221111_QE1_ulianaf_YB_03_22	2	NDGSFMGKKYFQTEYPQSGLFIQLQK-QQAKQK-a8-b4	sp|P11709|BIK1_YEAST	sp|P11709|BIK1_YEAST	xlink	intra-protein xl	221111_QE1_ulianaf_YB_03_22.c.14616.14616.4_221111_QE1_ulianaf_YB_03_22.c.14024.14024.4	72	281	209	-	3920.99	981.255	4	3.5	1	3	2.95	0.05	0.07	0.09	0.05	0.04	0.02	106	0.94	9.58	0.21	sp|P11709|BIK1_YEAST:281:x:sp|P11709|BIK1_YEAST:72	NA
221111_QE1_ulianaf_YB_03_22	1	YFQTEYPQSGLFIQLQKVASLIEK-EKEIDHLK-a17-b2	sp|P11709|BIK1_YEAST	sp|P11709|BIK1_YEAST	xlink	intra-protein xl	221111_QE1_ulianaf_YB_03_22.c.18557.18557.4_221111_QE1_ulianaf_YB_03_22.c.18556.18556.4	90	263	173	-	3978.12	995.537	4	3.7	1	5	8.7	0.23	0.46	0.4	0.35	0.05	0.06	1087	0.28	47.87	0	sp|P11709|BIK1_YEAST:263:x:sp|P11709|BIK1_YEAST:90	NA
221111_QE1_ulianaf_YB_03_22	3	KIGCFIQIPNLGRGQLK-EQLKMHNDSLSK-a1-b4	sp|P11709|BIK1_YEAST	sp|P11709|BIK1_YEAST	xlink	intra-protein xl	221111_QE1_ulianaf_YB_03_22.c.14900.14900.4_221111_QE1_ulianaf_YB_03_22.c.14916.14916.4	25	356	331	-	3507.89	877.979	4	4.6	1	2	1.86	-0.01	0.08	0.04	0.01	0.03	0.01	65	0	6.65	0.29	sp|P11709|BIK1_YEAST:25:x:sp|P11709|BIK1_YEAST:356	NA
221111_QE1_ulianaf_YB_03_22	1	ELFLTKPQDSSSEEVASLTK-KLEEANEK-a6-b1	sp|P11709|BIK1_YEAST	sp|P11709|BIK1_YEAST	xlink	intra-protein xl	221111_QE1_ulianaf_YB_03_22.c.12536.12536.4_221111_QE1_ulianaf_YB_03_22.c.12427.12427.4	377	392	15	-	3305.67	827.425	4	-2.5	1	6	6	0.02	0.61	0.36	0.25	0.12	0.07	723	0.81	38.84	0	sp|P11709|BIK1_YEAST:377:x:sp|P11709|BIK1_YEAST:392	NA
221111_QE1_ulianaf_YB_03_22	2	ELFLTKPQDSSSEEVASLTK-K20-155	sp|P11709|BIK1_YEAST	-	monolink	monolink	221111_QE1_ulianaf_YB_03_22.c.15068.15068.3_221111_QE1_ulianaf_YB_03_22.c.15026.15026.3	391	n/a	-	-	2363.21	788.744	3	-1.1	2	3	0.93	0.02	0.13	0.06	0.06	0	0.01	68	0.5	6.07	0.155	sp|P11709|BIK1_YEAST:391	NA
221111_QE1_ulianaf_YB_03_22	2	ELFLTKPQDSSSEEVASLTKKLEEANEK-K6-K21	sp|P11709|BIK1_YEAST	-	intralink	intralink	221111_QE1_ulianaf_YB_03_22.c.14951.14951.3_221111_QE1_ulianaf_YB_03_22.c.14944.14944.3	377	392	15	-	3287.66	1096.89	3	-2.2	1	8	6.01	0.01	0.26	0.07	0.07	0	0.01	62	0	18.61	0	sp|P11709|BIK1_YEAST:377:x:sp|P11709|BIK1_YEAST:392	NA
221111_QE1_ulianaf_YB_03_22	1	KYFQTEYPQSGLFIQLQK-TKWAKER-a1-b2	sp|P11709|BIK1_YEAST	sp|P11709|BIK1_YEAST	xlink	intra-protein xl	221111_QE1_ulianaf_YB_03_22.c.12812.12812.3_221111_QE1_ulianaf_YB_03_22.c.12598.12598.3	73	347	274	-	3272.73	1091.92	3	1.7	1	3	2.61	0.1	0.2	0.03	0.01	0.02	0.01	70	0.82	10.89	0.2	sp|P11709|BIK1_YEAST:347:x:sp|P11709|BIK1_YEAST:73	NA
221111_QE1_ulianaf_YB_03_22	3	ELFLTKPQDSSSEEVASLTKKLEEANEK-K6-K28	sp|P11709|BIK1_YEAST	-	intralink	intralink	221111_QE1_ulianaf_YB_03_22.c.14951.14951.3_221111_QE1_ulianaf_YB_03_22.c.14447.14447.3	377	399	22	-	3287.66	1096.89	3	-2.2	1	3	5.43	-0.01	0.18	0.03	0.03	0	0.01	10	0	14.8	0.07	sp|P11709|BIK1_YEAST:377:x:sp|P11709|BIK1_YEAST:399	NA
221111_QE1_ulianaf_YB_03_22	2	EYQNLSKELFLTKPQDSSSEEVASLTK-K7-156	sp|P11709|BIK1_YEAST	-	monolink	monolink	221111_QE1_ulianaf_YB_03_22.c.14530.14530.3_221111_QE1_ulianaf_YB_03_22.c.14469.14469.3	371	n/a	-	-	3226.61	1076.54	3	-2	2	19	6.45	0.07	0.37	0.25	0.25	0	0.05	231	0.43	25.43	0	sp|P11709|BIK1_YEAST:371	NA
221111_QE1_ulianaf_YB_03_22	2	EYQNLSKELFLTKPQDSSSEEVASLTK-K7-K27	sp|P11709|BIK1_YEAST	-	intralink	intralink	221111_QE1_ulianaf_YB_03_22.c.16588.16588.3_221111_QE1_ulianaf_YB_03_22.c.17003.17003.3	371	391	20	-	3208.6	1070.54	3	-0.4	4	7	6.81	0.11	0.14	0.05	0.05	0	0.01	57	0.47	17.87	0	sp|P11709|BIK1_YEAST:371:x:sp|P11709|BIK1_YEAST:391	NA
221111_QE1_ulianaf_YB_03_22	1	QKQFFDAENEQLLAVVSQLHEEIK-KLEEANEKIK-a2-b8	sp|P11709|BIK1_YEAST	sp|P11709|BIK1_YEAST	xlink	intra-protein xl	221111_QE1_ulianaf_YB_03_22.c.17281.17281.6_221111_QE1_ulianaf_YB_03_22.c.16642.16642.6	283	399	116	-	4181.18	697.871	6	-2.7	1	2	2.15	0.04	0.15	0.07	0.05	0.02	0.01	90	0.84	9.36	0.22	sp|P11709|BIK1_YEAST:283:x:sp|P11709|BIK1_YEAST:399	NA
221111_QE1_ulianaf_YB_03_22	1	YVGPVDTKAGMFAGVDLLANIGKNDGSFMGK-K8-156	sp|P11709|BIK1_YEAST	-	monolink	monolink	221111_QE1_ulianaf_YB_03_22.c.18119.18119.3_221111_QE1_ulianaf_YB_03_22.c.18638.18638.3	49	n/a	-	-	3327.65	1110.22	3	-1.7	1	13	5.69	-0.01	0.26	0.28	0.28	0	0.05	357	0.25	23.82	0	sp|P11709|BIK1_YEAST:49	NA
221111_QE1_ulianaf_YB_03_22	1	EKEIDHLKQQLELER-EKEIDHLK-a8-b2	sp|P11709|BIK1_YEAST	sp|P11709|BIK1_YEAST	xlink	intra-protein xl	221111_QE1_ulianaf_YB_03_22.c.11992.11992.5_221111_QE1_ulianaf_YB_03_22.c.12135.12135.5	269	263	6	-	3055.61	612.131	5	-1.6	2	7	6.61	0.04	0.49	0.36	0.22	0.14	0.07	631	0.58	35.72	0	sp|P11709|BIK1_YEAST:263:x:sp|P11709|BIK1_YEAST:269	NA
221111_QE1_ulianaf_YB_03_22	3	NDGSFMGKKYFQTEYPQSGLFIQLQK-QQAKQK-a9-b4	sp|P11709|BIK1_YEAST	sp|P11709|BIK1_YEAST	xlink	intra-protein xl	221111_QE1_ulianaf_YB_03_22.c.14616.14616.4_221111_QE1_ulianaf_YB_03_22.c.14024.14024.4	73	281	208	-	3920.99	981.255	4	3.5	1	3	2.94	0.05	0.05	0.09	0.05	0.04	0.02	106	0.97	9.23	0.224	sp|P11709|BIK1_YEAST:281:x:sp|P11709|BIK1_YEAST:73	NA
221111_QE1_ulianaf_YB_03_22	1	EYQNLSKELFLTKPQDSSSEEVASLTK-K7-K13	sp|P11709|BIK1_YEAST	-	intralink	intralink	221111_QE1_ulianaf_YB_03_22.c.16588.16588.3_221111_QE1_ulianaf_YB_03_22.c.17003.17003.3	371	377	6	-	3208.6	1070.54	3	-0.4	9	21	6.26	0.07	0.52	0.33	0.33	0	0.06	405	0.26	31.53	0	sp|P11709|BIK1_YEAST:371:x:sp|P11709|BIK1_YEAST:377	NA
221111_QE1_ulianaf_YB_03_22	1	ELFLTKPQDSSSEEVASLTKKLEEANEK-K6-K20	sp|P11709|BIK1_YEAST	-	intralink	intralink	221111_QE1_ulianaf_YB_03_22.c.14951.14951.3_221111_QE1_ulianaf_YB_03_22.c.14944.14944.3	377	391	14	-	3287.66	1096.89	3	-2.2	1	9	6.01	0	0.26	0.07	0.07	0	0.01	65	0	18.63	0	sp|P11709|BIK1_YEAST:377:x:sp|P11709|BIK1_YEAST:391	NA
221111_QE1_ulianaf_YB_03_22	3	KQLEQLRNIEDQFELHK-KLEEANEKIK-a1-b1	sp|P11709|BIK1_YEAST	sp|P11709|BIK1_YEAST	xlink	intra-protein xl	221111_QE1_ulianaf_YB_03_22.c.16159.16159.5_221111_QE1_ulianaf_YB_03_22.c.16091.16091.5	329	392	63	-	3505.87	702.181	5	-3.3	2	2	1.83	-0.01	0.2	0.02	0.02	0.01	0	28	0	8.45	0.241	sp|P11709|BIK1_YEAST:329:x:sp|P11709|BIK1_YEAST:392	NA
221111_QE1_ulianaf_YB_03_22	2	ELFLTKPQDSSSEEVASLTKKLEEANEK-K6-K20	sp|P11709|BIK1_YEAST	-	intralink	intralink	221111_QE1_ulianaf_YB_03_22.c.14951.14951.3_221111_QE1_ulianaf_YB_03_22.c.14447.14447.3	377	391	14	-	3287.66	1096.89	3	-2.2	1	6	5.75	-0.01	0.25	0.04	0.04	0	0.01	14	0	16.94	0.026	sp|P11709|BIK1_YEAST:377:x:sp|P11709|BIK1_YEAST:391	NA
221111_QE1_ulianaf_YB_03_22	3	KYFQTEYPQSGLFIQLQK-TKWAKER-a1-b5	sp|P11709|BIK1_YEAST	sp|P11709|BIK1_YEAST	xlink	intra-protein xl	221111_QE1_ulianaf_YB_03_22.c.12812.12812.3_221111_QE1_ulianaf_YB_03_22.c.12598.12598.3	73	350	277	-	3272.73	1091.92	3	1.7	1	1	1.93	0.07	0.17	0.01	0.01	0	0	39	0.74	8.3	0.241	sp|P11709|BIK1_YEAST:350:x:sp|P11709|BIK1_YEAST:73	NA
221111_QE1_ulianaf_YB_03_22	1	EIDHLKQQLELER-NDGSFMGKK-a6-b8	sp|P11709|BIK1_YEAST	sp|P11709|BIK1_YEAST	xlink	intra-protein xl	221111_QE1_ulianaf_YB_03_22.c.14075.14075.3_221111_QE1_ulianaf_YB_03_22.c.14027.14027.3	269	72	197	-	2770.39	924.47	3	-3	1	1	2.32	-0.03	0.13	0.04	0.02	0.02	0.01	68	0	8.55	0.241	sp|P11709|BIK1_YEAST:269:x:sp|P11709|BIK1_YEAST:72	NA
221111_QE1_ulianaf_YB_03_22	1	ELFLTKPQDSSSEEVASLTK-K6-155	sp|P11709|BIK1_YEAST	-	monolink	monolink	221111_QE1_ulianaf_YB_03_22.c.15068.15068.3_221111_QE1_ulianaf_YB_03_22.c.15026.15026.3	377	n/a	-	-	2363.21	788.744	3	-1.1	2	14	5.77	-0.02	0.47	0.23	0.23	0	0.06	264	0.11	26.82	0	sp|P11709|BIK1_YEAST:377	NA
221111_QE1_ulianaf_YB_03_22	3	ELFLTKPQDSSSEEVASLTKKLEEANEK-K20-K21	sp|P11709|BIK1_YEAST	-	intralink	intralink	221111_QE1_ulianaf_YB_03_22.c.14951.14951.3_221111_QE1_ulianaf_YB_03_22.c.14944.14944.3	391	392	1	-	3287.66	1096.89	3	-2.2	1	13	3.7	0.11	0.17	0.1	0.1	0	0.02	97	0	13.25	0.085	sp|P11709|BIK1_YEAST:391:x:sp|P11709|BIK1_YEAST:392	NA
221111_QE1_ulianaf_YB_03_22	1	EREQLKMHNDSLSK-TTMEPLSIPKNR-a6-b10	sp|P11709|BIK1_YEAST	sp|P11709|BIK1_YEAST	xlink	intra-protein xl	221111_QE1_ulianaf_YB_03_22.c.11066.11066.4_221111_QE1_ulianaf_YB_03_22.c.11047.11047.4	356	116	240	-	3237.66	810.423	4	3.3	1	2	2.36	0	0.19	0.04	0.02	0.02	0.01	80	0.89	10.23	0.2	sp|P11709|BIK1_YEAST:116:x:sp|P11709|BIK1_YEAST:356	NA
221111_QE1_ulianaf_YB_03_22	1	NIEDQFELHKTKWAK-EREQLKMHNDSLSK-a10-b6	sp|P11709|BIK1_YEAST	sp|P11709|BIK1_YEAST	xlink	intra-protein xl	221111_QE1_ulianaf_YB_03_22.c.10618.10618.5_221111_QE1_ulianaf_YB_03_22.c.10608.10608.5	345	356	11	-	3737.9	748.587	5	3.9	1	3	1.59	0.06	0.07	0.04	0.01	0.03	0.01	69	0.55	6.12	0.29	sp|P11709|BIK1_YEAST:345:x:sp|P11709|BIK1_YEAST:356	NA
221111_QE1_ulianaf_YB_03_22	1	EYQNLSKELFLTKPQDSSSEEVASLTK-K13-156	sp|P11709|BIK1_YEAST	-	monolink	monolink	221111_QE1_ulianaf_YB_03_22.c.14530.14530.3_221111_QE1_ulianaf_YB_03_22.c.14469.14469.3	377	n/a	-	-	3226.61	1076.54	3	-2	2	19	6.03	0.03	0.42	0.24	0.24	0	0.04	221	0.43	25.44	0	sp|P11709|BIK1_YEAST:377	NA
221111_QE1_ulianaf_YB_03_22	1	ELFLTKPQDSSSEEVASLTKKLEEANEK-K6-K21	sp|P11709|BIK1_YEAST	-	intralink	intralink	221111_QE1_ulianaf_YB_03_22.c.14951.14951.3_221111_QE1_ulianaf_YB_03_22.c.14447.14447.3	377	392	15	-	3287.66	1096.89	3	-2.2	1	6	5.81	-0.01	0.27	0.04	0.04	0	0.01	14	0	17.59	0	sp|P11709|BIK1_YEAST:377:x:sp|P11709|BIK1_YEAST:392	NA
221111_QE1_ulianaf_YB_03_22	3	NLSHNQPTGANEDVELLKK-NDGSFMGKK-a18-b8	sp|P11709|BIK1_YEAST	sp|P11709|BIK1_YEAST	xlink	intra-protein xl	221111_QE1_ulianaf_YB_03_22.c.15625.15625.3_221111_QE1_ulianaf_YB_03_22.c.16180.16180.3	328	72	256	-	3226.61	1076.54	3	4.8	3	2	3.16	0	0.27	0.16	0.13	0.03	0.03	205	0.9	15.99	0.118	sp|P11709|BIK1_YEAST:328:x:sp|P11709|BIK1_YEAST:72	NA
221111_QE1_ulianaf_YB_03_22	2	NIEDQFELHKTKWAK-EREQLKMHNDSLSK-a12-b6	sp|P11709|BIK1_YEAST	sp|P11709|BIK1_YEAST	xlink	intra-protein xl	221111_QE1_ulianaf_YB_03_22.c.10618.10618.5_221111_QE1_ulianaf_YB_03_22.c.10608.10608.5	347	356	9	-	3737.9	748.587	5	3.9	1	1	1.18	0.06	0.04	0.04	0	0.03	0.01	59	0.76	4.4	0.301	sp|P11709|BIK1_YEAST:347:x:sp|P11709|BIK1_YEAST:356	NA
221111_QE1_ulianaf_YB_03_22	2	NLSHNQPTGANEDVELLKK-TKWAKER-a18-b2	sp|P11709|BIK1_YEAST	sp|P11709|BIK1_YEAST	xlink	intra-protein xl	221111_QE1_ulianaf_YB_03_22.c.14533.14533.4_221111_QE1_ulianaf_YB_03_22.c.14468.14468.4	328	347	19	-	3161.65	791.421	4	2.3	1	3	2.6	0.05	0.17	0.05	0.03	0.01	0.01	112	0.85	11.03	0.2	sp|P11709|BIK1_YEAST:328:x:sp|P11709|BIK1_YEAST:347	NA
221111_QE1_ulianaf_YB_03_22	1	VASLIEKASISQTSR-LEEANEKIK-a7-b7	sp|P11709|BIK1_YEAST	sp|P11709|BIK1_YEAST	xlink	intra-protein xl	221111_QE1_ulianaf_YB_03_22.c.18061.18061.3_221111_QE1_ulianaf_YB_03_22.c.18071.18071.3	97	399	302	-	2799.52	934.181	3	-1.2	1	3	3.42	-0.02	0.24	0.05	0.02	0.03	0.01	87	0	13.53	0.157	sp|P11709|BIK1_YEAST:399:x:sp|P11709|BIK1_YEAST:97	NA
221111_QE1_ulianaf_YB_03_22	1	LTNQFSPMDDPKSPTPMR-EKEIDHLK-a12-b2	sp|P11709|BIK1_YEAST	sp|P11709|BIK1_YEAST	xlink	intra-protein xl	221111_QE1_ulianaf_YB_03_22.c.11170.11170.3_221111_QE1_ulianaf_YB_03_22.c.11119.11119.3	134	263	129	-	3209.56	1070.86	3	-3	1	5	7.29	0.23	0.53	0.43	0.38	0.05	0.06	685	0.38	39.44	0	sp|P11709|BIK1_YEAST:134:x:sp|P11709|BIK1_YEAST:263	NA
221111_QE1_ulianaf_YB_03_22	2	EYQNLSKELFLTKPQDSSSEEVASLTK-K13-156	sp|P11709|BIK1_YEAST	-	monolink	monolink	221111_QE1_ulianaf_YB_03_22.c.15625.15625.3_221111_QE1_ulianaf_YB_03_22.c.16180.16180.3	377	n/a	-	-	3226.61	1076.54	3	-1.5	3	24	6.24	0.13	0.47	0.3	0.3	0	0.06	385	0.53	30.2	0	sp|P11709|BIK1_YEAST:377	NA
221111_QE1_ulianaf_YB_03_22	1	NLSHNQPTGANEDVELLKK-NIEDQFELHKTK-a18-b10	sp|P11709|BIK1_YEAST	sp|P11709|BIK1_YEAST	xlink	intra-protein xl	221111_QE1_ulianaf_YB_03_22.c.11999.11999.5_221111_QE1_ulianaf_YB_03_22.c.11910.11910.5	328	345	17	-	3744.89	749.986	5	-1.1	1	3	4.27	0.15	0.24	0.23	0.18	0.05	0.04	335	0	20.37	0.066	sp|P11709|BIK1_YEAST:328:x:sp|P11709|BIK1_YEAST:345	NA
221111_QE1_ulianaf_YB_03_22	1	YQRKIGCFIQIPNLGR-NDGSFMGKK-a4-b8	sp|P11709|BIK1_YEAST	sp|P11709|BIK1_YEAST	xlink	intra-protein xl	221111_QE1_ulianaf_YB_03_22.c.14209.14209.4_221111_QE1_ulianaf_YB_03_22.c.14374.14374.4	25	72	47	-	3082.59	771.657	4	3.6	1	3	3.07	-0.01	0.28	0.06	0.02	0.04	0.01	35	0.91	12.83	0.176	sp|P11709|BIK1_YEAST:25:x:sp|P11709|BIK1_YEAST:72	NA
221111_QE1_ulianaf_YB_03_22	3	NLSHNQPTGANEDVELLKK-NDGSFMGKK-a18-b8	sp|P11709|BIK1_YEAST	sp|P11709|BIK1_YEAST	xlink	intra-protein xl	221111_QE1_ulianaf_YB_03_22.c.14530.14530.3_221111_QE1_ulianaf_YB_03_22.c.14469.14469.3	328	72	256	-	3226.61	1076.54	3	4.4	3	3	2.09	0.01	0.18	0.16	0.14	0.02	0.02	146	0.58	10.87	0.2	sp|P11709|BIK1_YEAST:328:x:sp|P11709|BIK1_YEAST:72	NA
221111_QE1_ulianaf_YB_03_22	1	ANHNTTSDWKPDNGHMNDLNSSEVTIELR-K10-156	sp|P11709|BIK1_YEAST	-	monolink	monolink	221111_QE1_ulianaf_YB_03_22.c.12572.12572.3_221111_QE1_ulianaf_YB_03_22.c.13449.13449.3	198	n/a	-	-	3450.58	1151.2	3	1.4	8	38	10.36	0.22	0.58	0.42	0.42	0	0.07	1418	0	59.73	0	sp|P11709|BIK1_YEAST:198	NA
221111_QE1_ulianaf_YB_03_22	1	GQLKYVGPVDTK-EAQLTIEKLQR-a4-b8	sp|P11709|BIK1_YEAST	sp|P11709|BIK1_YEAST	xlink	intra-protein xl	221111_QE1_ulianaf_YB_03_22.c.12773.12773.3_221111_QE1_ulianaf_YB_03_22.c.12787.12787.3	41	225	184	-	2769.52	924.182	3	-1.4	1	7	7.59	0.25	0.46	0.43	0.21	0.22	0.08	605	0.7	37.22	0	sp|P11709|BIK1_YEAST:225:x:sp|P11709|BIK1_YEAST:41	NA
221111_QE1_ulianaf_YB_03_22	1	EQLKMHNDSLSK-GQLKYVGPVDTK-a4-b4	sp|P11709|BIK1_YEAST	sp|P11709|BIK1_YEAST	xlink	intra-protein xl	221111_QE1_ulianaf_YB_03_22.c.09673.09673.4_221111_QE1_ulianaf_YB_03_22.c.09628.09628.4	356	41	315	-	2870.48	718.627	4	-3.1	1	8	5.91	-0.02	0.57	0.31	0.1	0.2	0.06	229	0	28.61	0	sp|P11709|BIK1_YEAST:356:x:sp|P11709|BIK1_YEAST:41	NA
221111_QE1_ulianaf_YB_03_22	1	KYFQTEYPQSGLFIQLQK-GQLKYVGPVDTK-a1-b4	sp|P11709|BIK1_YEAST	sp|P11709|BIK1_YEAST	xlink	intra-protein xl	221111_QE1_ulianaf_YB_03_22.c.16098.16098.4_221111_QE1_ulianaf_YB_03_22.c.16047.16047.4	73	41	32	-	3658.91	915.737	4	-3.8	1	6	6.58	0.07	0.62	0.52	0.27	0.25	0.1	511	0.47	36.89	0	sp|P11709|BIK1_YEAST:41:x:sp|P11709|BIK1_YEAST:73	NA
221111_QE1_ulianaf_YB_03_22	1	AGMFAGVDLLANIGKNDGSFMGK-NLSHNQPTGANEDVELLKK-a15-b18	sp|P11709|BIK1_YEAST	sp|P11709|BIK1_YEAST	xlink	intra-protein xl	221111_QE1_ulianaf_YB_03_22.c.17014.17014.4_221111_QE1_ulianaf_YB_03_22.c.16982.16982.4	64	328	264	-	4556.29	1140.08	4	4.3	1	2	1.52	-0.02	0.15	0.26	0.01	0.25	0.05	130	0	9.16	0.224	sp|P11709|BIK1_YEAST:328:x:sp|P11709|BIK1_YEAST:64	NA
221111_QE1_ulianaf_YB_03_22	3	LTNQFSPMDDPKSPTPMR-EIDHLKQQLELER-a12-b6	sp|P11709|BIK1_YEAST	sp|P11709|BIK1_YEAST	xlink	intra-protein xl	221111_QE1_ulianaf_YB_03_22.c.14825.14825.3_221111_QE1_ulianaf_YB_03_22.c.14772.14772.3	134	269	135	-	3848.94	1283.99	3	8.8	1	3	1.45	0.23	0.09	0.04	0.03	0.01	0.01	36	0	6.14	0.29	sp|P11709|BIK1_YEAST:134:x:sp|P11709|BIK1_YEAST:269	NA
221111_QE1_ulianaf_YB_03_22	1	EKEIDHLKQQLELER-TTMEPLSIPKNR-a8-b10	sp|P11709|BIK1_YEAST	sp|P11709|BIK1_YEAST	xlink	intra-protein xl	221111_QE1_ulianaf_YB_03_22.c.14251.14251.3_221111_QE1_ulianaf_YB_03_22.c.14227.14227.3	269	116	153	-	3430.81	1144.61	3	-2	1	19	10.39	0.58	0.38	0.48	0.17	0.31	0.09	853	0.67	46.57	0	sp|P11709|BIK1_YEAST:116:x:sp|P11709|BIK1_YEAST:269	NA
221111_QE1_ulianaf_YB_03_22	2	YVGPVDTKAGMFAGVDLLANIGKNDGSFMGK-K23-156	sp|P11709|BIK1_YEAST	-	monolink	monolink	221111_QE1_ulianaf_YB_03_22.c.18119.18119.3_221111_QE1_ulianaf_YB_03_22.c.18638.18638.3	64	n/a	-	-	3327.65	1110.22	3	-1.7	1	12	5.43	-0.01	0.26	0.27	0.27	0	0.04	347	0.26	23.03	0	sp|P11709|BIK1_YEAST:64	NA
221111_QE1_ulianaf_YB_03_22	1	YFQTEYPQSGLFIQLQKVASLIEK-K17-K24	sp|P11709|BIK1_YEAST	-	intralink	intralink	221111_QE1_ulianaf_YB_03_22.c.13119.13119.4_221111_QE1_ulianaf_YB_03_22.c.13090.13090.4	90	97	7	-	2967.56	742.898	4	-1.1	1	4	1.5	0.04	0.14	0.13	0.13	0	0.03	158	0.67	9.33	0.098	sp|P11709|BIK1_YEAST:90:x:sp|P11709|BIK1_YEAST:97	NA
221111_QE1_ulianaf_YB_03_22	3	EKEIDHLKQQLELER-KQLEQLR-a8-b1	sp|P11709|BIK1_YEAST	sp|P11709|BIK1_YEAST	xlink	intra-protein xl	221111_QE1_ulianaf_YB_03_22.c.16229.16229.4_221111_QE1_ulianaf_YB_03_22.c.16038.16038.4	269	329	60	-	2958.61	740.661	4	-0.1	1	1	3.05	-0.02	0.22	0.02	0.02	0	0	17	0	10.99	0.2	sp|P11709|BIK1_YEAST:269:x:sp|P11709|BIK1_YEAST:329	NA
221111_QE1_ulianaf_YB_03_22	2	EKEIDHLKQQLELER-EKEIDHLK-a2-b2	sp|P11709|BIK1_YEAST	sp|P11709|BIK1_YEAST	xlink	intra-protein xl	221111_QE1_ulianaf_YB_03_22.c.11992.11992.5_221111_QE1_ulianaf_YB_03_22.c.12135.12135.5	263	263	0	-	3055.61	612.131	5	-1.6	1	7	5.92	0.04	0.4	0.34	0.2	0.14	0.07	604	0.64	31.94	0	sp|P11709|BIK1_YEAST:263:x:sp|P11709|BIK1_YEAST:263	NA
221111_QE1_ulianaf_YB_03_23	1	EKEIDHLKQQLELER-K8-155	sp|P11709|BIK1_YEAST	-	monolink	monolink	221111_QE1_ulianaf_YB_03_23.c.13400.13400.3_221111_QE1_ulianaf_YB_03_23.c.13360.13360.3	269	n/a	-	-	2062.11	688.376	3	-0.6	3	18	8.74	0.24	0.35	0.32	0.32	0	0.11	654	0.13	38.4	0	sp|P11709|BIK1_YEAST:269	NA
221111_QE1_ulianaf_YB_03_23	1	EQLKMHNDSLSK-KQLEQLR-a4-b1	sp|P11709|BIK1_YEAST	sp|P11709|BIK1_YEAST	xlink	intra-protein xl	221111_QE1_ulianaf_YB_03_23.c.09323.09323.3_221111_QE1_ulianaf_YB_03_23.c.09295.09295.3	356	329	27	-	2480.31	827.777	3	1.1	1	7	8.9	0.41	0.5	0.41	0.29	0.12	0.07	987	0.84	47.83	0	sp|P11709|BIK1_YEAST:329:x:sp|P11709|BIK1_YEAST:356	NA
221111_QE1_ulianaf_YB_03_23	3	KLEEANEKIK-EKEIDHLK-a1-b2	sp|P11709|BIK1_YEAST	sp|P11709|BIK1_YEAST	xlink	intra-protein xl	221111_QE1_ulianaf_YB_03_23.c.08455.08455.5_221111_QE1_ulianaf_YB_03_23.c.08399.08399.5	392	263	129	-	2349.28	470.864	5	-0.1	2	5	5.49	0.05	0.35	0.22	0.05	0.16	0.04	475	0.98	27.55	0	sp|P11709|BIK1_YEAST:263:x:sp|P11709|BIK1_YEAST:392	NA
221111_QE1_ulianaf_YB_03_23	1	MHNDSLSKEYQNLSK-KLEEANEK-a8-b1	sp|P11709|BIK1_YEAST	sp|P11709|BIK1_YEAST	xlink	intra-protein xl	221111_QE1_ulianaf_YB_03_23.c.08770.08770.5_221111_QE1_ulianaf_YB_03_23.c.08724.08724.5	364	392	28	-	2890.4	579.087	5	-1.3	1	7	6.38	0.03	0.73	0.43	0.28	0.15	0.08	917	0.55	45.71	0	sp|P11709|BIK1_YEAST:364:x:sp|P11709|BIK1_YEAST:392	NA
221111_QE1_ulianaf_YB_03_23	1	EAQLTIEKLQR-KQLHYKR-a8-b6	sp|P11709|BIK1_YEAST	sp|P11709|BIK1_YEAST	xlink	intra-protein xl	221111_QE1_ulianaf_YB_03_23.c.09605.09605.4_221111_QE1_ulianaf_YB_03_23.c.09574.09574.4	225	234	9	-	2437.38	610.353	4	-0.7	1	6	8.73	0.32	0.37	0.25	0.22	0.03	0.04	465	0.94	34.67	0	sp|P11709|BIK1_YEAST:225:x:sp|P11709|BIK1_YEAST:234	NA
221111_QE1_ulianaf_YB_03_23	1	EQLKMHNDSLSK-KLEEANEK-a4-b1	sp|P11709|BIK1_YEAST	sp|P11709|BIK1_YEAST	xlink	intra-protein xl	221111_QE1_ulianaf_YB_03_23.c.07224.07224.5_221111_QE1_ulianaf_YB_03_23.c.07182.07182.5	356	392	36	-	2526.26	506.261	5	0.1	1	6	6.34	0.01	0.62	0.37	0.26	0.11	0.06	579	0.79	36.92	0	sp|P11709|BIK1_YEAST:356:x:sp|P11709|BIK1_YEAST:392	NA
221111_QE1_ulianaf_YB_03_23	2	YQRKIGCFIQIPNLGR-LEEANEKIK-a4-b7	sp|P11709|BIK1_YEAST	sp|P11709|BIK1_YEAST	xlink	intra-protein xl	221111_QE1_ulianaf_YB_03_23.c.14220.14220.4_221111_QE1_ulianaf_YB_03_23.c.14213.14213.4	25	399	374	-	3172.7	794.184	4	-0.8	1	1	2.49	0.05	0.2	0.03	0	0.03	0.01	52	0	10.38	0.2	sp|P11709|BIK1_YEAST:25:x:sp|P11709|BIK1_YEAST:399	NA
221111_QE1_ulianaf_YB_03_23	3	AGMFAGVDLLANIGKNDGSFMGKK-K24-156	sp|P11709|BIK1_YEAST	-	monolink	monolink	221111_QE1_ulianaf_YB_03_23.c.07892.07892.6_221111_QE1_ulianaf_YB_03_23.c.07826.07826.6	73	n/a	-	-	2596.31	433.726	6	2.2	1	5	1.62	0.03	0.08	0.05	0.05	0	0.01	87	0	6.64	0.127	sp|P11709|BIK1_YEAST:73	NA
221111_QE1_ulianaf_YB_03_23	1	TTMEPLSIPKNR-NDGSFMGKK-a10-b8	sp|P11709|BIK1_YEAST	sp|P11709|BIK1_YEAST	xlink	intra-protein xl	221111_QE1_ulianaf_YB_03_23.c.13084.13084.3_221111_QE1_ulianaf_YB_03_23.c.13028.13028.3	116	72	44	-	2506.26	836.426	3	0	1	6	6.46	0.26	0.34	0.3	0.24	0.06	0.05	700	0	33.88	0	sp|P11709|BIK1_YEAST:116:x:sp|P11709|BIK1_YEAST:72	NA
221111_QE1_ulianaf_YB_03_23	2	TTMEPLSIPKNR-RQQAKQK-a10-b5	sp|P11709|BIK1_YEAST	sp|P11709|BIK1_YEAST	xlink	intra-protein xl	221111_QE1_ulianaf_YB_03_23.c.08857.08857.5_221111_QE1_ulianaf_YB_03_23.c.08636.08636.5	116	281	165	-	2409.31	482.87	5	-1.2	2	2	2.83	0.04	0.15	0.05	0.03	0.02	0.01	25	0.99	9.45	0.22	sp|P11709|BIK1_YEAST:116:x:sp|P11709|BIK1_YEAST:281	NA
221111_QE1_ulianaf_YB_03_23	1	EREQLKMHNDSLSK-KQLEQLR-a6-b1	sp|P11709|BIK1_YEAST	sp|P11709|BIK1_YEAST	xlink	intra-protein xl	221111_QE1_ulianaf_YB_03_23.c.08782.08782.5_221111_QE1_ulianaf_YB_03_23.c.08840.08840.6	356	329	27	-	2765.45	554.097	5	-1	1	1	1.94	0.02	0.09	0.01	0.01	0	0	10	0.9	5.98	0.29	sp|P11709|BIK1_YEAST:329:x:sp|P11709|BIK1_YEAST:356	NA
221111_QE1_ulianaf_YB_03_23	1	KYFQTEYPQSGLFIQLQK-K1-156	sp|P11709|BIK1_YEAST	-	monolink	monolink	221111_QE1_ulianaf_YB_03_23.c.11223.11223.4_221111_QE1_ulianaf_YB_03_23.c.11200.11200.4	73	n/a	-	-	2373.23	594.316	4	3.4	3	4	1.45	0.03	0.18	0.03	0.03	0	0.01	63	0.79	8.07	0.127	sp|P11709|BIK1_YEAST:73	NA
221111_QE1_ulianaf_YB_03_23	1	KIGCFIQIPNLGR-GQLKYVGPVDTK-a1-b4	sp|P11709|BIK1_YEAST	sp|P11709|BIK1_YEAST	xlink	intra-protein xl	221111_QE1_ulianaf_YB_03_23.c.16981.16981.3_221111_QE1_ulianaf_YB_03_23.c.16913.16913.3	25	41	16	-	2956.62	986.546	3	-1.7	1	10	5.96	-0.01	0.59	0.57	0.37	0.2	0.1	451	0.54	33.77	0	sp|P11709|BIK1_YEAST:25:x:sp|P11709|BIK1_YEAST:41	NA
221111_QE1_ulianaf_YB_03_23	1	RTTMEPLSIPKNR-KQLEQLR-a11-b1	sp|P11709|BIK1_YEAST	sp|P11709|BIK1_YEAST	xlink	intra-protein xl	221111_QE1_ulianaf_YB_03_23.c.11736.11736.4_221111_QE1_ulianaf_YB_03_23.c.11727.11727.4	116	329	213	-	2593.44	649.367	4	0.4	6	2	3.59	0.15	0.18	0.08	0.01	0.08	0.02	118	0.78	13.65	0.157	sp|P11709|BIK1_YEAST:116:x:sp|P11709|BIK1_YEAST:329	NA
221111_QE1_ulianaf_YB_03_23	1	EKEIDHLK-KLEEANEK-a2-b1	sp|P11709|BIK1_YEAST	sp|P11709|BIK1_YEAST	xlink	intra-protein xl	221111_QE1_ulianaf_YB_03_23.c.07474.07474.3_221111_QE1_ulianaf_YB_03_23.c.07433.07433.3	263	392	129	-	2108.09	703.706	3	-2.3	1	7	6.31	0.07	0.55	0.25	0.1	0.15	0.05	558	0.66	34.95	0	sp|P11709|BIK1_YEAST:263:x:sp|P11709|BIK1_YEAST:392	NA
221111_QE1_ulianaf_YB_03_23	1	EAQLTIEKLQR-QLHYKR-a8-b5	sp|P11709|BIK1_YEAST	sp|P11709|BIK1_YEAST	xlink	intra-protein xl	221111_QE1_ulianaf_YB_03_23.c.12327.12327.4_221111_QE1_ulianaf_YB_03_23.c.12361.12361.4	225	234	9	-	2309.28	578.327	4	-3.4	3	5	8.78	0.31	0.36	0.22	0.19	0.02	0.03	280	0.9	31.15	0	sp|P11709|BIK1_YEAST:225:x:sp|P11709|BIK1_YEAST:234	NA
221111_QE1_ulianaf_YB_03_23	3	KYFQTEYPQSGLFIQLQKVASLIEK-K18-K25	sp|P11709|BIK1_YEAST	-	intralink	intralink	221111_QE1_ulianaf_YB_03_23.c.15290.15290.4_221111_QE1_ulianaf_YB_03_23.c.15241.15241.4	90	97	7	-	3095.65	774.921	4	-1.3	1	4	1.73	0.02	0.06	0.01	0.01	0	0	16	0.4	5.16	0.155	sp|P11709|BIK1_YEAST:90:x:sp|P11709|BIK1_YEAST:97	NA
221111_QE1_ulianaf_YB_03_23	1	RTTMEPLSIPKNR-EKEIDHLK-a11-b2	sp|P11709|BIK1_YEAST	sp|P11709|BIK1_YEAST	xlink	intra-protein xl	221111_QE1_ulianaf_YB_03_23.c.11021.11021.5_221111_QE1_ulianaf_YB_03_23.c.11016.11016.5	116	263	147	-	2690.44	539.096	5	0.3	1	4	4.31	0	0.3	0.08	0.04	0.04	0.02	195	0	18.68	0.079	sp|P11709|BIK1_YEAST:116:x:sp|P11709|BIK1_YEAST:263	NA
221111_QE1_ulianaf_YB_03_23	2	KLEEANEK-TKWAKER-a1-b2	sp|P11709|BIK1_YEAST	sp|P11709|BIK1_YEAST	xlink	intra-protein xl	221111_QE1_ulianaf_YB_03_23.c.09931.09931.4_221111_QE1_ulianaf_YB_03_23.c.09861.09861.4	392	347	45	-	2015.07	504.776	4	2	1	2	2.74	0.09	0.24	0.1	0.01	0.09	0.02	55	0.88	11.97	0.187	sp|P11709|BIK1_YEAST:347:x:sp|P11709|BIK1_YEAST:392	NA
221111_QE1_ulianaf_YB_03_23	1	EQLKMHNDSLSK-NIEDQFELHKTK-a4-b10	sp|P11709|BIK1_YEAST	sp|P11709|BIK1_YEAST	xlink	intra-protein xl	221111_QE1_ulianaf_YB_03_23.c.11179.11179.4_221111_QE1_ulianaf_YB_03_23.c.11180.11180.4	356	345	11	-	3067.52	767.888	4	-2.3	1	7	5.45	0.15	0.43	0.39	0.26	0.13	0.07	826	0	36.04	0	sp|P11709|BIK1_YEAST:345:x:sp|P11709|BIK1_YEAST:356	NA
221111_QE1_ulianaf_YB_03_23	1	ELFLTKPQDSSSEEVASLTK-K6-K20	sp|P11709|BIK1_YEAST	-	intralink	intralink	221111_QE1_ulianaf_YB_03_23.c.17728.17728.3_221111_QE1_ulianaf_YB_03_23.c.18282.18282.3	377	391	14	-	2346.18	783.068	3	-1.4	3	4	5.08	0.04	0.29	0.09	0.09	0	0.02	83	0	18.08	0	sp|P11709|BIK1_YEAST:377:x:sp|P11709|BIK1_YEAST:391	NA
221111_QE1_ulianaf_YB_03_23	1	EKEIDHLK-KQLEQLR-a2-b1	sp|P11709|BIK1_YEAST	sp|P11709|BIK1_YEAST	xlink	intra-protein xl	221111_QE1_ulianaf_YB_03_23.c.09612.09612.5_221111_QE1_ulianaf_YB_03_23.c.09549.09549.5	263	329	66	-	2062.14	413.436	5	-1.4	3	6	6.26	0.08	0.46	0.27	0.1	0.16	0.05	547	0.69	32.87	0	sp|P11709|BIK1_YEAST:263:x:sp|P11709|BIK1_YEAST:329	NA
221111_QE1_ulianaf_YB_03_23	1	ELFLTKPQDSSSEEVASLTKK-K6-K21	sp|P11709|BIK1_YEAST	-	intralink	intralink	221111_QE1_ulianaf_YB_03_23.c.16890.16890.3_221111_QE1_ulianaf_YB_03_23.c.16828.16828.3	377	392	15	-	2474.28	825.767	3	-0.3	3	3	4.65	-0.01	0.19	0.09	0.09	0	0.02	96	0.84	15.24	0.05	sp|P11709|BIK1_YEAST:377:x:sp|P11709|BIK1_YEAST:392	NA
221111_QE1_ulianaf_YB_03_23	1	MHNDSLSKEYQNLSK-EKEIDHLK-a8-b2	sp|P11709|BIK1_YEAST	sp|P11709|BIK1_YEAST	xlink	intra-protein xl	221111_QE1_ulianaf_YB_03_23.c.10097.10097.4_221111_QE1_ulianaf_YB_03_23.c.09724.09724.5	364	263	101	-	2941.45	589.297	5	-0.8	1	2	3.32	-0.01	0.42	0.08	0.07	0.02	0.01	97	0.67	17.46	0.118	sp|P11709|BIK1_YEAST:263:x:sp|P11709|BIK1_YEAST:364	NA
221111_QE1_ulianaf_YB_03_23	1	EQLKMHNDSLSK-LEEANEKIK-a4-b7	sp|P11709|BIK1_YEAST	sp|P11709|BIK1_YEAST	xlink	intra-protein xl	221111_QE1_ulianaf_YB_03_23.c.18400.18400.3_221111_QE1_ulianaf_YB_03_23.c.18985.18985.3	356	399	43	-	2639.35	880.791	3	0.4	3	1	3.23	-0.02	0.23	0.02	0.01	0.01	0	8	0	11.47	0.197	sp|P11709|BIK1_YEAST:356:x:sp|P11709|BIK1_YEAST:399	NA
221111_QE1_ulianaf_YB_03_23	3	EREQLKMHNDSLSK-K6-156	sp|P11709|BIK1_YEAST	-	monolink	monolink	221111_QE1_ulianaf_YB_03_23.c.08147.08147.3_221111_QE1_ulianaf_YB_03_23.c.08089.08089.3	356	n/a	-	-	1869.92	624.316	3	-0.9	1	2	1.22	0.05	0.03	0.23	0.23	0	0.08	96	0	5.91	0.155	sp|P11709|BIK1_YEAST:356	NA
221111_QE1_ulianaf_YB_03_23	2	EKEIDHLKQQLELER-K2-155	sp|P11709|BIK1_YEAST	-	monolink	monolink	221111_QE1_ulianaf_YB_03_23.c.13400.13400.3_221111_QE1_ulianaf_YB_03_23.c.13360.13360.3	263	n/a	-	-	2062.11	688.376	3	-0.6	3	8	4.93	0.05	0.25	0.17	0.17	0	0.06	356	0.22	22.31	0	sp|P11709|BIK1_YEAST:263	NA
221111_QE1_ulianaf_YB_03_23	1	RQQAKQK-TKWAKER-a5-b5	sp|P11709|BIK1_YEAST	sp|P11709|BIK1_YEAST	xlink	intra-protein xl	221111_QE1_ulianaf_YB_03_23.c.11372.11372.4_221111_QE1_ulianaf_YB_03_23.c.11360.11360.4	281	350	69	-	1941.09	486.28	4	-0.8	2	1	4.06	0.03	0.35	0.04	0	0.04	0.01	74	0.71	16.98	0.118	sp|P11709|BIK1_YEAST:281:x:sp|P11709|BIK1_YEAST:350	NA
221111_QE1_ulianaf_YB_03_23	1	EQLKMHNDSLSKEYQNLSK-K4-K12	sp|P11709|BIK1_YEAST	-	intralink	intralink	221111_QE1_ulianaf_YB_03_23.c.16997.16997.4_221111_QE1_ulianaf_YB_03_23.c.16959.16959.3	356	364	8	-	2429.18	608.304	4	-2.6	1	1	2.4	-0.01	0.12	0.01	0.01	0	0	3	0	7.44	0.127	sp|P11709|BIK1_YEAST:356:x:sp|P11709|BIK1_YEAST:364	NA
221111_QE1_ulianaf_YB_03_23	2	EQLKMHNDSLSKEYQNLSK-K4-K19	sp|P11709|BIK1_YEAST	-	intralink	intralink	221111_QE1_ulianaf_YB_03_23.c.16997.16997.4_221111_QE1_ulianaf_YB_03_23.c.16959.16959.3	356	371	15	-	2429.18	608.304	4	-2.6	1	0	2.46	-0.01	-0.01	0	0	0	0	0	0	4.7	0.155	sp|P11709|BIK1_YEAST:356:x:sp|P11709|BIK1_YEAST:371	NA
221111_QE1_ulianaf_YB_03_23	3	EQLKMHNDSLSKEYQNLSK-K12-K19	sp|P11709|BIK1_YEAST	-	intralink	intralink	221111_QE1_ulianaf_YB_03_23.c.16997.16997.4_221111_QE1_ulianaf_YB_03_23.c.16959.16959.3	364	371	7	-	2429.18	608.304	4	-2.6	2	0	0.83	0	0.01	0	0	0	0	0	0	1.95	0.2	sp|P11709|BIK1_YEAST:364:x:sp|P11709|BIK1_YEAST:371	NA
221111_QE1_ulianaf_YB_03_23	2	KYFQTEYPQSGLFIQLQKVASLIEK-K1-K18	sp|P11709|BIK1_YEAST	-	intralink	intralink	221111_QE1_ulianaf_YB_03_23.c.15290.15290.4_221111_QE1_ulianaf_YB_03_23.c.15241.15241.4	73	90	17	-	3095.65	774.921	4	-1.3	1	3	3.68	-0.01	0.18	0.01	0.01	0	0	18	0.18	11.48	0.085	sp|P11709|BIK1_YEAST:73:x:sp|P11709|BIK1_YEAST:90	NA
221111_QE1_ulianaf_YB_03_23	1	KLEEANEKIK-EKEIDHLK-a8-b2	sp|P11709|BIK1_YEAST	sp|P11709|BIK1_YEAST	xlink	intra-protein xl	221111_QE1_ulianaf_YB_03_23.c.08455.08455.5_221111_QE1_ulianaf_YB_03_23.c.08399.08399.5	399	263	136	-	2349.28	470.864	5	-0.1	2	7	6.86	0.05	0.54	0.29	0.11	0.17	0.05	622	0.89	36.95	0	sp|P11709|BIK1_YEAST:263:x:sp|P11709|BIK1_YEAST:399	NA
221111_QE1_ulianaf_YB_03_23	1	ELFLTKPQDSSSEEVASLTKK-K6-156	sp|P11709|BIK1_YEAST	-	monolink	monolink	221111_QE1_ulianaf_YB_03_23.c.10059.10059.4_221111_QE1_ulianaf_YB_03_23.c.09713.09713.4	377	n/a	-	-	2492.29	624.081	4	1.8	2	7	2.88	0.04	0.13	0.09	0.09	0	0.02	82	0.71	10.2	0.098	sp|P11709|BIK1_YEAST:377	NA
221111_QE1_ulianaf_YB_03_23	2	ELFLTKPQDSSSEEVASLTKK-K21-156	sp|P11709|BIK1_YEAST	-	monolink	monolink	221111_QE1_ulianaf_YB_03_23.c.10059.10059.4_221111_QE1_ulianaf_YB_03_23.c.09713.09713.4	392	n/a	-	-	2492.29	624.081	4	1.8	1	6	2.2	0.01	0.14	0.07	0.07	0	0.02	70	0.82	8.83	0.098	sp|P11709|BIK1_YEAST:392	NA
221111_QE1_ulianaf_YB_03_23	1	EAQLTIEKLQR-KQLEQLR-a8-b1	sp|P11709|BIK1_YEAST	sp|P11709|BIK1_YEAST	xlink	intra-protein xl	221111_QE1_ulianaf_YB_03_23.c.12868.12868.3_221111_QE1_ulianaf_YB_03_23.c.12829.12829.3	225	329	104	-	2379.34	794.121	3	-3.2	1	6	7.84	0.35	0.4	0.48	0.42	0.06	0.08	591	0.88	36.46	0	sp|P11709|BIK1_YEAST:225:x:sp|P11709|BIK1_YEAST:329	NA
221111_QE1_ulianaf_YB_03_23	1	EKEIDHLKQQLELER-K8-156	sp|P11709|BIK1_YEAST	-	monolink	monolink	221111_QE1_ulianaf_YB_03_23.c.14467.14467.3_221111_QE1_ulianaf_YB_03_23.c.14611.14611.3	269	n/a	-	-	2063.09	688.705	3	0.6	4	18	8.74	0.23	0.37	0.33	0.33	0	0.11	745	0.13	40.5	0	sp|P11709|BIK1_YEAST:269	NA
221111_QE1_ulianaf_YB_03_23	2	EKEIDHLKQQLELER-K2-156	sp|P11709|BIK1_YEAST	-	monolink	monolink	221111_QE1_ulianaf_YB_03_23.c.14467.14467.3_221111_QE1_ulianaf_YB_03_23.c.14611.14611.3	263	n/a	-	-	2063.09	688.705	3	0.6	4	7	4.02	0.06	0.22	0.18	0.18	0	0.06	407	0.25	20.93	0	sp|P11709|BIK1_YEAST:263	NA
221111_QE1_ulianaf_YB_03_23	1	NLSHNQPTGANEDVELLKK-K18-155	sp|P11709|BIK1_YEAST	-	monolink	monolink	221111_QE1_ulianaf_YB_03_23.c.09600.09600.4_221111_QE1_ulianaf_YB_03_23.c.09545.09545.4	328	n/a	-	-	2261.16	566.299	4	-0.2	1	3	0.95	-0.01	0.11	0.03	0.03	0	0.01	37	0	4.89	0.155	sp|P11709|BIK1_YEAST:328	NA
221111_QE1_ulianaf_YB_03_23	1	NLSHNQPTGANEDVELLKK-K19-155	sp|P11709|BIK1_YEAST	-	monolink	monolink	221111_QE1_ulianaf_YB_03_23.c.11195.11195.3_221111_QE1_ulianaf_YB_03_23.c.11110.11110.3	329	n/a	-	-	2261.16	754.729	3	-0.4	1	21	9.59	0.19	0.3	0.44	0.44	0	0.12	503	0	36.27	0	sp|P11709|BIK1_YEAST:329	NA
221111_QE1_ulianaf_YB_03_23	1	RTTMEPLSIPKNR-QQAKQK-a11-b4	sp|P11709|BIK1_YEAST	sp|P11709|BIK1_YEAST	xlink	intra-protein xl	221111_QE1_ulianaf_YB_03_23.c.08857.08857.5_221111_QE1_ulianaf_YB_03_23.c.08636.08636.5	116	281	165	-	2409.31	482.87	5	-1.2	2	3	4.41	0.01	0.27	0.05	0.03	0.02	0.01	25	0.63	15.06	0.118	sp|P11709|BIK1_YEAST:116:x:sp|P11709|BIK1_YEAST:281	NA
221111_QE1_ulianaf_YB_03_23	3	ELFLTKPQDSSSEEVASLTKK-K20-155	sp|P11709|BIK1_YEAST	-	monolink	monolink	221111_QE1_ulianaf_YB_03_23.c.13684.13684.3_221111_QE1_ulianaf_YB_03_23.c.13392.13392.3	391	n/a	-	-	2491.3	831.443	3	-0.2	1	7	1.73	0.07	0.08	0.05	0.05	0	0.01	22	0.97	5.86	0.155	sp|P11709|BIK1_YEAST:391	NA
221111_QE1_ulianaf_YB_03_23	1	KLEEANEK-TKWAKER-a1-b5	sp|P11709|BIK1_YEAST	sp|P11709|BIK1_YEAST	xlink	intra-protein xl	221111_QE1_ulianaf_YB_03_23.c.09931.09931.4_221111_QE1_ulianaf_YB_03_23.c.09861.09861.4	392	350	42	-	2015.07	504.776	4	2	1	2	2.72	0.02	0.31	0.02	0.01	0.01	0	11	0.86	12.28	0.187	sp|P11709|BIK1_YEAST:350:x:sp|P11709|BIK1_YEAST:392	NA
221111_QE1_ulianaf_YB_03_23	2	IGCFIQIPNLGRGQLKYVGPVDTK-K24-156	sp|P11709|BIK1_YEAST	-	monolink	monolink	221111_QE1_ulianaf_YB_03_23.c.13590.13590.4_221111_QE1_ulianaf_YB_03_23.c.13442.13442.4	49	n/a	-	-	2828.52	708.137	4	-3.6	2	5	1.33	0.05	0.06	0.02	0.02	0	0	21	0	4.41	0.155	sp|P11709|BIK1_YEAST:49	NA
221111_QE1_ulianaf_YB_03_23	2	EQLKMHNDSLSK-LEEANEKIK-a4-b7	sp|P11709|BIK1_YEAST	sp|P11709|BIK1_YEAST	xlink	intra-protein xl	221111_QE1_ulianaf_YB_03_23.c.18400.18400.3_221111_QE1_ulianaf_YB_03_23.c.17540.17540.3	356	399	43	-	2639.35	880.791	3	0.4	2	1	1.76	0.02	0.14	0.01	0	0.01	0	9	0	6.65	0.29	sp|P11709|BIK1_YEAST:356:x:sp|P11709|BIK1_YEAST:399	NA
221111_QE1_ulianaf_YB_03_23	1	EKEIDHLK-RQQAKQK-a2-b5	sp|P11709|BIK1_YEAST	sp|P11709|BIK1_YEAST	xlink	intra-protein xl	221111_QE1_ulianaf_YB_03_23.c.04820.04820.4_221111_QE1_ulianaf_YB_03_23.c.04799.04799.4	263	281	18	-	2034.12	509.537	4	-3.1	2	6	7.29	0.14	0.67	0.22	0.14	0.08	0.04	470	0.82	37.88	0	sp|P11709|BIK1_YEAST:263:x:sp|P11709|BIK1_YEAST:281	NA
221111_QE1_ulianaf_YB_03_23	1	VASLIEKASISQTSR-RQQAKQK-a7-b5	sp|P11709|BIK1_YEAST	sp|P11709|BIK1_YEAST	xlink	intra-protein xl	221111_QE1_ulianaf_YB_03_23.c.09515.09515.4_221111_QE1_ulianaf_YB_03_23.c.09448.09448.4	97	281	184	-	2612.45	654.121	4	-3.3	1	6	7.84	0.13	0.53	0.38	0.33	0.05	0.06	558	0.89	37.84	0	sp|P11709|BIK1_YEAST:281:x:sp|P11709|BIK1_YEAST:97	NA
221111_QE1_ulianaf_YB_03_23	3	VASLIEKASISQTSRR-QQAKQK-a7-b4	sp|P11709|BIK1_YEAST	sp|P11709|BIK1_YEAST	xlink	intra-protein xl	221111_QE1_ulianaf_YB_03_23.c.09515.09515.4_221111_QE1_ulianaf_YB_03_23.c.09448.09448.4	97	281	184	-	2612.45	654.121	4	-3.3	1	2	5.01	0.15	0.26	0.16	0.15	0.01	0.02	231	0	20.14	0.066	sp|P11709|BIK1_YEAST:281:x:sp|P11709|BIK1_YEAST:97	NA
221111_QE1_ulianaf_YB_03_23	1	EIDHLKQQLELER-EKEIDHLK-a6-b2	sp|P11709|BIK1_YEAST	sp|P11709|BIK1_YEAST	xlink	intra-protein xl	221111_QE1_ulianaf_YB_03_23.c.12501.12501.4_221111_QE1_ulianaf_YB_03_23.c.12414.12414.4	269	263	6	-	2798.48	700.627	4	-1.7	2	8	6.68	0.05	0.63	0.35	0.22	0.12	0.06	901	0.47	43.81	0	sp|P11709|BIK1_YEAST:263:x:sp|P11709|BIK1_YEAST:269	NA
221111_QE1_ulianaf_YB_03_23	1	KIGCFIQIPNLGR-TTMEPLSIPKNR-a1-b10	sp|P11709|BIK1_YEAST	sp|P11709|BIK1_YEAST	xlink	intra-protein xl	221111_QE1_ulianaf_YB_03_23.c.17783.17783.3_221111_QE1_ulianaf_YB_03_23.c.17749.17749.3	25	116	91	-	3038.64	1013.89	3	-0.3	2	13	8.19	0.34	0.44	0.59	0.1	0.48	0.11	548	0.7	37.7	0	sp|P11709|BIK1_YEAST:116:x:sp|P11709|BIK1_YEAST:25	NA
221111_QE1_ulianaf_YB_03_23	1	LTNQFSPMDDPKSPTPMR-K12-156	sp|P11709|BIK1_YEAST	-	monolink	monolink	221111_QE1_ulianaf_YB_03_23.c.13021.13021.3_221111_QE1_ulianaf_YB_03_23.c.12944.12944.3	134	n/a	-	-	2217.05	740.024	3	1.3	2	22	6.45	0.16	0.68	0.35	0.35	0	0.1	467	0.17	37.23	0	sp|P11709|BIK1_YEAST:134	NA
221111_QE1_ulianaf_YB_03_23	1	TTMEPLSIPKNR-EKEIDHLK-a10-b2	sp|P11709|BIK1_YEAST	sp|P11709|BIK1_YEAST	xlink	intra-protein xl	221111_QE1_ulianaf_YB_03_23.c.11903.11903.4_221111_QE1_ulianaf_YB_03_23.c.11869.11869.4	116	263	147	-	2534.34	634.592	4	-2.5	2	6	7.27	0.14	0.44	0.23	0.18	0.06	0.04	601	0	35.31	0	sp|P11709|BIK1_YEAST:116:x:sp|P11709|BIK1_YEAST:263	NA
221111_QE1_ulianaf_YB_03_23	2	NLSHNQPTGANEDVELLKK-K18-155	sp|P11709|BIK1_YEAST	-	monolink	monolink	221111_QE1_ulianaf_YB_03_23.c.11195.11195.3_221111_QE1_ulianaf_YB_03_23.c.11110.11110.3	328	n/a	-	-	2261.16	754.729	3	-0.4	1	20	8.85	0.18	0.31	0.43	0.43	0	0.11	496	0	34.96	0	sp|P11709|BIK1_YEAST:328	NA
221111_QE1_ulianaf_YB_03_23	1	GQLKYVGPVDTK-KQLHYK-a4-b1	sp|P11709|BIK1_YEAST	sp|P11709|BIK1_YEAST	xlink	intra-protein xl	221111_QE1_ulianaf_YB_03_23.c.09471.09471.5_221111_QE1_ulianaf_YB_03_23.c.09438.09438.5	41	229	188	-	2257.25	452.457	5	-0.4	1	7	6.23	0.03	0.74	0.29	0.21	0.08	0.05	413	0.86	36.25	0	sp|P11709|BIK1_YEAST:229:x:sp|P11709|BIK1_YEAST:41	NA
221111_QE1_ulianaf_YB_03_23	3	ELFLTKPQDSSSEEVASLTKK-K20-156	sp|P11709|BIK1_YEAST	-	monolink	monolink	221111_QE1_ulianaf_YB_03_23.c.10059.10059.4_221111_QE1_ulianaf_YB_03_23.c.09713.09713.4	391	n/a	-	-	2492.29	624.081	4	1.8	1	5	2.08	-0.01	0.15	0.07	0.07	0	0.02	63	0.85	8.51	0.115	sp|P11709|BIK1_YEAST:391	NA
221111_QE1_ulianaf_YB_03_23	1	EQLKMHNDSLSK-EKEIDHLK-a4-b2	sp|P11709|BIK1_YEAST	sp|P11709|BIK1_YEAST	xlink	intra-protein xl	221111_QE1_ulianaf_YB_03_23.c.08764.08764.4_221111_QE1_ulianaf_YB_03_23.c.08810.08810.4	356	263	93	-	2577.31	645.335	4	-0.7	2	8	6.36	0.02	0.63	0.36	0.19	0.17	0.07	764	0	40.55	0	sp|P11709|BIK1_YEAST:263:x:sp|P11709|BIK1_YEAST:356	NA
221111_QE1_ulianaf_YB_03_23	1	KYFQTEYPQSGLFIQLQKVASLIEK-K1-K25	sp|P11709|BIK1_YEAST	-	intralink	intralink	221111_QE1_ulianaf_YB_03_23.c.15290.15290.4_221111_QE1_ulianaf_YB_03_23.c.15241.15241.4	73	97	24	-	3095.65	774.921	4	-1.3	1	0	6.79	-0.01	0	0	0	0	0	0	0.15	13.39	0.085	sp|P11709|BIK1_YEAST:73:x:sp|P11709|BIK1_YEAST:97	NA
221111_QE1_ulianaf_YB_03_23	2	ELFLTKPQDSSSEEVASLTKK-K6-K20	sp|P11709|BIK1_YEAST	-	intralink	intralink	221111_QE1_ulianaf_YB_03_23.c.16890.16890.3_221111_QE1_ulianaf_YB_03_23.c.16828.16828.3	377	391	14	-	2474.28	825.767	3	-0.3	3	3	4.62	-0.01	0.19	0.09	0.09	0	0.02	96	0.84	15.18	0.05	sp|P11709|BIK1_YEAST:377:x:sp|P11709|BIK1_YEAST:391	NA
221111_QE1_ulianaf_YB_03_23	1	TTMEPLSIPKNR-KQLHYK-a10-b1	sp|P11709|BIK1_YEAST	sp|P11709|BIK1_YEAST	xlink	intra-protein xl	221111_QE1_ulianaf_YB_03_23.c.10665.10665.3_221111_QE1_ulianaf_YB_03_23.c.10632.10632.3	116	229	113	-	2339.26	780.762	3	-1.6	2	5	7.9	0.33	0.29	0.35	0.28	0.06	0.06	732	0.86	36.43	0	sp|P11709|BIK1_YEAST:116:x:sp|P11709|BIK1_YEAST:229	NA
221111_QE1_ulianaf_YB_03_23	1	KANHNTTSDWKPDNGHMNDLNSSEVTIELR-K11-156	sp|P11709|BIK1_YEAST	-	monolink	monolink	221111_QE1_ulianaf_YB_03_23.c.13113.13113.4_221111_QE1_ulianaf_YB_03_23.c.12601.12601.4	198	n/a	-	-	3578.67	895.674	4	-0.9	3	15	5.81	-0.01	0.39	0.34	0.34	0	0.06	437	0	28.23	0	sp|P11709|BIK1_YEAST:198	NA
221111_QE1_ulianaf_YB_03_23	1	EAQLTIEKLQR-QQAKQK-a8-b4	sp|P11709|BIK1_YEAST	sp|P11709|BIK1_YEAST	xlink	intra-protein xl	221111_QE1_ulianaf_YB_03_23.c.09669.09669.3_221111_QE1_ulianaf_YB_03_23.c.09661.09661.3	225	281	56	-	2195.22	732.748	3	-3.4	2	5	7.83	0.2	0.48	0.16	0.12	0.05	0.03	262	0.68	31.13	0	sp|P11709|BIK1_YEAST:225:x:sp|P11709|BIK1_YEAST:281	NA
221111_QE1_ulianaf_YB_03_23	1	EAQLTIEKLQR-WAKEREQLK-a8-b3	sp|P11709|BIK1_YEAST	sp|P11709|BIK1_YEAST	xlink	intra-protein xl	221111_QE1_ulianaf_YB_03_23.c.09894.09894.4_221111_QE1_ulianaf_YB_03_23.c.10781.10781.4	225	350	125	-	2652.46	664.123	4	-0.2	2	2	2.24	0.01	0.13	0.04	0.01	0.03	0.01	35	0.6	7.98	0.241	sp|P11709|BIK1_YEAST:225:x:sp|P11709|BIK1_YEAST:350	NA
221111_QE1_ulianaf_YB_03_23	1	AGMFAGVDLLANIGKNDGSFMGKK-K15-155	sp|P11709|BIK1_YEAST	-	monolink	monolink	221111_QE1_ulianaf_YB_03_23.c.07890.07890.3_221111_QE1_ulianaf_YB_03_23.c.07843.07843.3	64	n/a	-	-	2595.31	866.111	3	-4.1	1	9	3.4	0.03	0.27	0.07	0.07	0	0.01	116	0	14.73	0.07	sp|P11709|BIK1_YEAST:64	NA
221111_QE1_ulianaf_YB_03_23	2	AGMFAGVDLLANIGKNDGSFMGKK-K23-155	sp|P11709|BIK1_YEAST	-	monolink	monolink	221111_QE1_ulianaf_YB_03_23.c.07890.07890.3_221111_QE1_ulianaf_YB_03_23.c.07843.07843.3	72	n/a	-	-	2595.31	866.111	3	-4.1	1	4	0.84	0.02	0.11	0.03	0.03	0	0.01	50	0	5.03	0.155	sp|P11709|BIK1_YEAST:72	NA
221111_QE1_ulianaf_YB_03_23	2	AGMFAGVDLLANIGKNDGSFMGKK-K23-156	sp|P11709|BIK1_YEAST	-	monolink	monolink	221111_QE1_ulianaf_YB_03_23.c.07892.07892.6_221111_QE1_ulianaf_YB_03_23.c.07826.07826.6	72	n/a	-	-	2596.31	433.726	6	2.2	1	5	1.67	0.03	0.08	0.05	0.05	0	0.01	87	0	6.83	0.127	sp|P11709|BIK1_YEAST:72	NA
221111_QE1_ulianaf_YB_03_23	3	AGMFAGVDLLANIGKNDGSFMGKK-K24-155	sp|P11709|BIK1_YEAST	-	monolink	monolink	221111_QE1_ulianaf_YB_03_23.c.07890.07890.3_221111_QE1_ulianaf_YB_03_23.c.07843.07843.3	73	n/a	-	-	2595.31	866.111	3	-4.1	1	4	0.79	0.02	0.11	0.03	0.03	0	0.01	50	0	4.85	0.155	sp|P11709|BIK1_YEAST:73	NA
221111_QE1_ulianaf_YB_03_23	2	KANHNTTSDWKPDNGHMNDLNSSEVTIELR-K1-156	sp|P11709|BIK1_YEAST	-	monolink	monolink	221111_QE1_ulianaf_YB_03_23.c.13113.13113.4_221111_QE1_ulianaf_YB_03_23.c.12601.12601.4	188	n/a	-	-	3578.67	895.674	4	-0.9	3	15	5.92	0.02	0.36	0.35	0.35	0	0.06	437	0	28.08	0	sp|P11709|BIK1_YEAST:188	NA
221111_QE1_ulianaf_YB_03_23	1	GQLKYVGPVDTK-NDGSFMGKK-a4-b8	sp|P11709|BIK1_YEAST	sp|P11709|BIK1_YEAST	xlink	intra-protein xl	221111_QE1_ulianaf_YB_03_23.c.11719.11719.3_221111_QE1_ulianaf_YB_03_23.c.11692.11692.3	41	72	31	-	2424.23	809.084	3	-3	1	3	4.86	0.04	0.48	0.33	0.28	0.05	0.06	391	0.34	27.7	0	sp|P11709|BIK1_YEAST:41:x:sp|P11709|BIK1_YEAST:72	NA
221111_QE1_ulianaf_YB_03_23	3	EAQLTIEKLQR-KQLHYKR-a8-b1	sp|P11709|BIK1_YEAST	sp|P11709|BIK1_YEAST	xlink	intra-protein xl	221111_QE1_ulianaf_YB_03_23.c.09605.09605.4_221111_QE1_ulianaf_YB_03_23.c.09574.09574.4	225	229	4	-	2437.38	610.353	4	-0.7	2	2	6.65	0.27	0.34	0.22	0.21	0.01	0.03	413	0.99	28.96	0	sp|P11709|BIK1_YEAST:225:x:sp|P11709|BIK1_YEAST:229	NA
221111_QE1_ulianaf_YB_03_23	1	RTTMEPLSIPKNR-KQLHYK-a11-b1	sp|P11709|BIK1_YEAST	sp|P11709|BIK1_YEAST	xlink	intra-protein xl	221111_QE1_ulianaf_YB_03_23.c.09883.09883.4_221111_QE1_ulianaf_YB_03_23.c.09864.09864.4	116	229	113	-	2495.36	624.849	4	-1.1	1	3	7.52	0.22	0.58	0.39	0.36	0.04	0.06	403	0.87	35.68	0	sp|P11709|BIK1_YEAST:116:x:sp|P11709|BIK1_YEAST:229	NA
221111_QE1_ulianaf_YB_03_23	1	IGCFIQIPNLGRGQLKYVGPVDTK-K16-156	sp|P11709|BIK1_YEAST	-	monolink	monolink	221111_QE1_ulianaf_YB_03_23.c.13590.13590.4_221111_QE1_ulianaf_YB_03_23.c.13442.13442.4	41	n/a	-	-	2828.52	708.137	4	-3.6	2	11	5.7	0.01	0.33	0.26	0.26	0	0.05	342	0	25.17	0	sp|P11709|BIK1_YEAST:41	NA
221111_QE1_ulianaf_YB_03_23	3	TTMEPLSIPKNR-KQLHYKR-a10-b1	sp|P11709|BIK1_YEAST	sp|P11709|BIK1_YEAST	xlink	intra-protein xl	221111_QE1_ulianaf_YB_03_23.c.09883.09883.4_221111_QE1_ulianaf_YB_03_23.c.09864.09864.4	116	229	113	-	2495.36	624.849	4	-1.1	1	2	2.32	0.03	0.27	0.03	0.01	0.02	0.01	30	0	10.91	0.2	sp|P11709|BIK1_YEAST:116:x:sp|P11709|BIK1_YEAST:229	NA
221111_QE1_ulianaf_YB_03_23	1	AGMFAGVDLLANIGKNDGSFMGKK-K15-156	sp|P11709|BIK1_YEAST	-	monolink	monolink	221111_QE1_ulianaf_YB_03_23.c.07892.07892.6_221111_QE1_ulianaf_YB_03_23.c.07826.07826.6	64	n/a	-	-	2596.31	433.726	6	2.2	1	6	2.69	-0.02	0.21	0.07	0.07	0	0.02	121	0	12.18	0.085	sp|P11709|BIK1_YEAST:64	NA
221111_QE1_ulianaf_YB_03_23	3	EAQLTIEKLQR-KQLHYKR-a8-b6	sp|P11709|BIK1_YEAST	sp|P11709|BIK1_YEAST	xlink	intra-protein xl	221111_QE1_ulianaf_YB_03_23.c.09901.09901.5_221111_QE1_ulianaf_YB_03_23.c.09577.09577.5	225	234	9	-	2437.38	488.483	5	-2.1	1	3	5.88	0.11	0.33	0.23	0.22	0.02	0.04	380	0.98	26.25	0	sp|P11709|BIK1_YEAST:225:x:sp|P11709|BIK1_YEAST:234	NA
221111_QE1_ulianaf_YB_03_23	1	NIEDQFELHKTK-KQLEQLR-a10-b1	sp|P11709|BIK1_YEAST	sp|P11709|BIK1_YEAST	xlink	intra-protein xl	221111_QE1_ulianaf_YB_03_23.c.12060.12060.4_221111_QE1_ulianaf_YB_03_23.c.12084.12084.4	345	329	16	-	2552.35	639.095	4	-5	1	5	6.13	0.21	0.39	0.32	0.18	0.14	0.06	274	0.73	26.67	0	sp|P11709|BIK1_YEAST:329:x:sp|P11709|BIK1_YEAST:345	NA
221111_QE1_ulianaf_YB_03_23	1	EAQLTIEKLQR-KQLHYKR-a8-b1	sp|P11709|BIK1_YEAST	sp|P11709|BIK1_YEAST	xlink	intra-protein xl	221111_QE1_ulianaf_YB_03_23.c.09901.09901.5_221111_QE1_ulianaf_YB_03_23.c.09577.09577.5	225	229	4	-	2437.38	488.483	5	-2.1	1	3	5.74	0.06	0.45	0.28	0.19	0.08	0.05	449	0.92	29.76	0	sp|P11709|BIK1_YEAST:225:x:sp|P11709|BIK1_YEAST:229	NA
221111_QE1_ulianaf_YB_03_23	1	EAQLTIEKLQR-KQLHYK-a8-b1	sp|P11709|BIK1_YEAST	sp|P11709|BIK1_YEAST	xlink	intra-protein xl	221111_QE1_ulianaf_YB_03_23.c.10819.10819.5_221111_QE1_ulianaf_YB_03_23.c.10868.10868.5	225	229	4	-	2281.28	457.263	5	-0.9	2	5	7.31	0.08	0.6	0.27	0.19	0.08	0.05	422	0.81	35.71	0	sp|P11709|BIK1_YEAST:225:x:sp|P11709|BIK1_YEAST:229	NA
221111_QE1_ulianaf_YB_03_23	1	RTTMEPLSIPKNR-KLEEANEK-a11-b1	sp|P11709|BIK1_YEAST	sp|P11709|BIK1_YEAST	xlink	intra-protein xl	221111_QE1_ulianaf_YB_03_23.c.09968.09968.4_221111_QE1_ulianaf_YB_03_23.c.09917.09917.4	116	392	276	-	2639.4	660.857	4	0.3	1	6	6.63	0.09	0.65	0.36	0.3	0.07	0.06	419	0.82	35.35	0	sp|P11709|BIK1_YEAST:116:x:sp|P11709|BIK1_YEAST:392	NA
221111_QE1_ulianaf_YB_03_23	1	AGMFAGVDLLANIGKNDGSFMGK-K15-K23	sp|P11709|BIK1_YEAST	-	intralink	intralink	221111_QE1_ulianaf_YB_03_23.c.12080.12080.3_221111_QE1_ulianaf_YB_03_23.c.12044.12044.3	64	72	8	-	2450.19	817.738	3	-3.2	2	8	3.69	0.12	0.16	0.06	0.06	0	0.01	139	0	13.61	0.07	sp|P11709|BIK1_YEAST:64:x:sp|P11709|BIK1_YEAST:72	NA
221111_QE1_ulianaf_YB_03_23	1	KIGCFIQIPNLGR-NDGSFMGKK-a1-b8	sp|P11709|BIK1_YEAST	sp|P11709|BIK1_YEAST	xlink	intra-protein xl	221111_QE1_ulianaf_YB_03_23.c.16734.16734.3_221111_QE1_ulianaf_YB_03_23.c.16686.16686.3	25	72	47	-	2635.35	879.459	3	-3.4	4	7	6.32	0.04	0.42	0.36	0.31	0.05	0.06	354	0.8	28.68	0	sp|P11709|BIK1_YEAST:25:x:sp|P11709|BIK1_YEAST:72	NA
221111_QE1_ulianaf_YB_03_23	2	NLSHNQPTGANEDVELLKK-K19-155	sp|P11709|BIK1_YEAST	-	monolink	monolink	221111_QE1_ulianaf_YB_03_23.c.09600.09600.4_221111_QE1_ulianaf_YB_03_23.c.09545.09545.4	329	n/a	-	-	2261.16	566.299	4	-0.2	1	3	0.9	-0.01	0.1	0.03	0.03	0	0.01	37	0	4.63	0.155	sp|P11709|BIK1_YEAST:329	NA
221111_QE1_ulianaf_YB_03_23	1	TTMEPLSIPKNR-EAQLTIEKLQR-a10-b8	sp|P11709|BIK1_YEAST	sp|P11709|BIK1_YEAST	xlink	intra-protein xl	221111_QE1_ulianaf_YB_03_23.c.14666.14666.3_221111_QE1_ulianaf_YB_03_23.c.14814.14814.3	116	225	109	-	2851.55	951.523	3	-0.5	1	12	9.41	0.5	0.29	0.45	0.38	0.07	0.08	486	0.73	35.82	0	sp|P11709|BIK1_YEAST:116:x:sp|P11709|BIK1_YEAST:225	NA
221111_QE1_ulianaf_YB_03_24	2	EQLKMHNDSLSK-K12-156	sp|P11709|BIK1_YEAST	-	monolink	monolink	221111_QE1_ulianaf_YB_03_24.c.08360.08360.3_221111_QE1_ulianaf_YB_03_24.c.08299.08299.3	364	n/a	-	-	1584.78	529.269	3	0.3	2	4	1.93	0.1	0.06	0.03	0.03	0	0.01	45	0	6.39	0.143	sp|P11709|BIK1_YEAST:364	NA
221111_QE1_ulianaf_YB_03_24	1	EKEIDHLK-K2-155	sp|P11709|BIK1_YEAST	-	monolink	monolink	221111_QE1_ulianaf_YB_03_24.c.07475.07475.3_221111_QE1_ulianaf_YB_03_24.c.07319.07319.3	263	n/a	-	-	1165.63	389.552	3	-1.5	2	5	5.81	-0.02	0.35	0.05	0.05	0	0.03	32	0	19.79	0	sp|P11709|BIK1_YEAST:263	NA
221111_QE1_ulianaf_YB_03_24	2	EKEIDHLK-K8-155	sp|P11709|BIK1_YEAST	-	monolink	monolink	221111_QE1_ulianaf_YB_03_24.c.07475.07475.3_221111_QE1_ulianaf_YB_03_24.c.07319.07319.3	269	n/a	-	-	1165.63	389.552	3	-1.5	2	0	0.54	0.02	0.04	0	0	0	0	0	0	1.99	0.2	sp|P11709|BIK1_YEAST:269	NA
221111_QE1_ulianaf_YB_03_24	3	KLEEANEKIK-K10-155	sp|P11709|BIK1_YEAST	-	monolink	monolink	221111_QE1_ulianaf_YB_03_24.c.06296.06296.3_221111_QE1_ulianaf_YB_03_24.c.06803.06803.3	401	n/a	-	-	1355.77	452.929	3	-0.9	1	4	1.88	0.05	0.14	0.03	0.03	0	0.01	28	0.63	7.58	0.127	sp|P11709|BIK1_YEAST:401	NA
221111_QE1_ulianaf_YB_03_24	1	EQLKMHNDSLSK-K4-156	sp|P11709|BIK1_YEAST	-	monolink	monolink	221111_QE1_ulianaf_YB_03_24.c.08360.08360.3_221111_QE1_ulianaf_YB_03_24.c.08299.08299.3	356	n/a	-	-	1584.78	529.269	3	0.3	2	11	6.39	0.07	0.48	0.21	0.21	0	0.09	273	0	28.94	0	sp|P11709|BIK1_YEAST:356	NA
221111_QE1_ulianaf_YB_03_24	2	KQLHYKR-K1-156	sp|P11709|BIK1_YEAST	-	monolink	monolink	221111_QE1_ulianaf_YB_03_24.c.05316.05316.3_221111_QE1_ulianaf_YB_03_24.c.05243.05243.3	229	n/a	-	-	1127.64	376.889	3	-1.8	1	6	5.54	0.06	0.25	0.03	0.03	0	0.02	12	0.56	17	0.026	sp|P11709|BIK1_YEAST:229	NA
221111_QE1_ulianaf_YB_03_24	1	VASLIEKASISQTSR-K7-156	sp|P11709|BIK1_YEAST	-	monolink	monolink	221111_QE1_ulianaf_YB_03_24.c.14102.14102.3_221111_QE1_ulianaf_YB_03_24.c.13919.13919.3	97	n/a	-	-	1744.95	582.659	3	-1.5	1	17	7.6	0.13	0.48	0.36	0.36	0	0.12	336	0	33.13	0	sp|P11709|BIK1_YEAST:97	NA
221111_QE1_ulianaf_YB_03_24	1	RQQAKQK-KQLHYK-a5-b1	sp|P11709|BIK1_YEAST	sp|P11709|BIK1_YEAST	xlink	intra-protein xl	221111_QE1_ulianaf_YB_03_24.c.03982.03982.4_221111_QE1_ulianaf_YB_03_24.c.03887.03887.4	281	229	52	-	1839.05	460.769	4	-1.6	2	6	7.17	0.08	0.54	0.17	0.07	0.09	0.03	314	0.8	31.89	0	sp|P11709|BIK1_YEAST:229:x:sp|P11709|BIK1_YEAST:281	NA
221111_QE1_ulianaf_YB_03_24	1	EKEIDHLK-K2-K8	sp|P11709|BIK1_YEAST	-	intralink	intralink	221111_QE1_ulianaf_YB_03_24.c.17281.17281.3_221111_QE1_ulianaf_YB_03_24.c.17265.17265.3	263	269	6	-	1148.61	383.877	3	-1.1	2	1	6.85	0.08	0	0.01	0.01	0	0.01	6	0	13.9	0.07	sp|P11709|BIK1_YEAST:263:x:sp|P11709|BIK1_YEAST:269	NA
221111_QE1_ulianaf_YB_03_24	1	RTTMEPLSIPKNR-K11-156	sp|P11709|BIK1_YEAST	-	monolink	monolink	221111_QE1_ulianaf_YB_03_24.c.11723.11723.3_221111_QE1_ulianaf_YB_03_24.c.11833.11833.3	116	n/a	-	-	1697.91	566.979	3	0.2	4	2	2.22	0.01	0.07	0.2	0.2	0	0.08	61	0	7.99	0.127	sp|P11709|BIK1_YEAST:116	NA
221111_QE1_ulianaf_YB_03_24	1	VASLIEKASISQTSR-K7-155	sp|P11709|BIK1_YEAST	-	monolink	monolink	221111_QE1_ulianaf_YB_03_24.c.12851.12851.3_221111_QE1_ulianaf_YB_03_24.c.12818.12818.3	97	n/a	-	-	1743.97	582.333	3	0.6	1	14	6	0.01	0.48	0.26	0.26	0	0.09	353	0	29.49	0	sp|P11709|BIK1_YEAST:97	NA
221111_QE1_ulianaf_YB_03_24	1	EIDHLKQQLELER-K6-155	sp|P11709|BIK1_YEAST	-	monolink	monolink	221111_QE1_ulianaf_YB_03_24.c.12508.12508.3_221111_QE1_ulianaf_YB_03_24.c.12479.12479.3	269	n/a	-	-	1804.96	602.663	3	-1.6	1	12	6.37	0.08	0.46	0.21	0.21	0	0.08	325	0	29.4	0	sp|P11709|BIK1_YEAST:269	NA
221111_QE1_ulianaf_YB_03_24	3	NIEDQFELHKTKWAK-K12-K15	sp|P11709|BIK1_YEAST	-	intralink	intralink	221111_QE1_ulianaf_YB_03_24.c.14968.14968.3_221111_QE1_ulianaf_YB_03_24.c.14906.14906.3	347	350	3	-	2024.04	675.687	3	0.1	1	3	1.21	0.07	0.1	0.03	0.03	0	0.01	26	0	5.37	0.155	sp|P11709|BIK1_YEAST:347:x:sp|P11709|BIK1_YEAST:350	NA
221111_QE1_ulianaf_YB_03_24	1	KQLHYK-QQAKQK-a1-b4	sp|P11709|BIK1_YEAST	sp|P11709|BIK1_YEAST	xlink	intra-protein xl	221111_QE1_ulianaf_YB_03_24.c.04521.04521.3_221111_QE1_ulianaf_YB_03_24.c.04465.04465.3	229	281	52	-	1682.94	561.989	3	-2.2	1	6	7.45	0.3	0.5	0.17	0.12	0.06	0.03	272	0.9	31.48	0	sp|P11709|BIK1_YEAST:229:x:sp|P11709|BIK1_YEAST:281	NA
221111_QE1_ulianaf_YB_03_24	2	NIEDQFELHKTKWAK-K10-K15	sp|P11709|BIK1_YEAST	-	intralink	intralink	221111_QE1_ulianaf_YB_03_24.c.14968.14968.3_221111_QE1_ulianaf_YB_03_24.c.14906.14906.3	345	350	5	-	2024.04	675.687	3	0.1	1	3	1.57	0.06	0.13	0.03	0.03	0	0.01	26	0	6.62	0.127	sp|P11709|BIK1_YEAST:345:x:sp|P11709|BIK1_YEAST:350	NA
221111_QE1_ulianaf_YB_03_24	1	EIDHLKQQLELER-K6-156	sp|P11709|BIK1_YEAST	-	monolink	monolink	221111_QE1_ulianaf_YB_03_24.c.13625.13625.3_221111_QE1_ulianaf_YB_03_24.c.13508.13508.3	269	n/a	-	-	1805.95	602.991	3	-0.8	1	12	6.99	0.1	0.41	0.26	0.26	0	0.1	402	0	31.23	0	sp|P11709|BIK1_YEAST:269	NA
221111_QE1_ulianaf_YB_03_24	2	GQLKYVGPVDTK-K12-156	sp|P11709|BIK1_YEAST	-	monolink	monolink	221111_QE1_ulianaf_YB_03_24.c.11717.11717.3_221111_QE1_ulianaf_YB_03_24.c.11698.11698.3	49	n/a	-	-	1459.79	487.605	3	-0.5	1	5	2.48	0.04	0.16	0.02	0.02	0	0.01	24	0	8.86	0.098	sp|P11709|BIK1_YEAST:49	NA
221111_QE1_ulianaf_YB_03_24	3	KLEEANEKIK-K8-156	sp|P11709|BIK1_YEAST	-	monolink	monolink	221111_QE1_ulianaf_YB_03_24.c.07270.07270.3_221111_QE1_ulianaf_YB_03_24.c.07225.07225.3	399	n/a	-	-	1356.75	453.257	3	-1	2	6	3.48	0.13	0.22	0.04	0.04	0	0.02	47	0.97	13.04	0.085	sp|P11709|BIK1_YEAST:399	NA
221111_QE1_ulianaf_YB_03_24	1	KIGCFIQIPNLGR-K1-155	sp|P11709|BIK1_YEAST	-	monolink	monolink	221111_QE1_ulianaf_YB_03_24.c.16367.16367.3_221111_QE1_ulianaf_YB_03_24.c.16468.16468.3	25	n/a	-	-	1669.93	557.652	3	-0.7	1	11	5.92	0.14	0.26	0.16	0.16	0	0.06	24	0	18.81	0	sp|P11709|BIK1_YEAST:25	NA
221111_QE1_ulianaf_YB_03_24	2	NLSHNQPTGANEDVELLKK-K18-156	sp|P11709|BIK1_YEAST	-	monolink	monolink	221111_QE1_ulianaf_YB_03_24.c.11664.11664.3_221111_QE1_ulianaf_YB_03_24.c.11644.11644.3	328	n/a	-	-	2262.15	755.057	3	-0.4	3	25	9.52	0.22	0.35	0.42	0.42	0	0.11	456	0	36.48	0	sp|P11709|BIK1_YEAST:328	NA
221111_QE1_ulianaf_YB_03_24	1	KLEEANEK-QQAKQK-a1-b4	sp|P11709|BIK1_YEAST	sp|P11709|BIK1_YEAST	xlink	intra-protein xl	221111_QE1_ulianaf_YB_03_24.c.03891.03891.3_221111_QE1_ulianaf_YB_03_24.c.03852.03852.3	392	281	111	-	1826.97	609.998	3	-1.6	2	5	6.89	0.07	0.58	0.21	0.14	0.07	0.04	426	0.62	34.23	0	sp|P11709|BIK1_YEAST:281:x:sp|P11709|BIK1_YEAST:392	NA
221111_QE1_ulianaf_YB_03_24	1	ELFLTKPQDSSSEEVASLTK-K6-156	sp|P11709|BIK1_YEAST	-	monolink	monolink	221111_QE1_ulianaf_YB_03_24.c.15768.15768.3_221111_QE1_ulianaf_YB_03_24.c.15696.15696.3	377	n/a	-	-	2364.19	789.072	3	-1.3	6	19	5.92	0.06	0.56	0.31	0.31	0	0.08	520	0	34.04	0	sp|P11709|BIK1_YEAST:377	NA
221111_QE1_ulianaf_YB_03_24	1	EKEIDHLK-QQAKQK-a2-b4	sp|P11709|BIK1_YEAST	sp|P11709|BIK1_YEAST	xlink	intra-protein xl	221111_QE1_ulianaf_YB_03_24.c.05945.05945.3_221111_QE1_ulianaf_YB_03_24.c.05883.05883.3	263	281	18	-	1878.02	627.015	3	-0.1	2	5	6.86	0.06	0.6	0.18	0.13	0.06	0.03	427	0	34.56	0	sp|P11709|BIK1_YEAST:263:x:sp|P11709|BIK1_YEAST:281	NA
221111_QE1_ulianaf_YB_03_24	2	EKEIDHLK-K8-156	sp|P11709|BIK1_YEAST	-	monolink	monolink	221111_QE1_ulianaf_YB_03_24.c.08797.08797.3_221111_QE1_ulianaf_YB_03_24.c.08842.08842.3	269	n/a	-	-	1166.62	389.88	3	-2	18	1	0.79	0.05	0.04	0	0	0	0	2	0	2.69	0.2	sp|P11709|BIK1_YEAST:269	NA
221111_QE1_ulianaf_YB_03_24	1	KLEEANEKIK-K1-156	sp|P11709|BIK1_YEAST	-	monolink	monolink	221111_QE1_ulianaf_YB_03_24.c.07270.07270.3_221111_QE1_ulianaf_YB_03_24.c.07225.07225.3	392	n/a	-	-	1356.75	453.257	3	-1	1	7	4.51	0.08	0.26	0.06	0.06	0	0.03	78	0.81	16.48	0.026	sp|P11709|BIK1_YEAST:392	NA
221111_QE1_ulianaf_YB_03_24	1	KLEEANEKIK-K8-155	sp|P11709|BIK1_YEAST	-	monolink	monolink	221111_QE1_ulianaf_YB_03_24.c.09758.09758.3_221111_QE1_ulianaf_YB_03_24.c.09427.09427.3	399	n/a	-	-	1355.76	452.929	3	-2.3	2	4	3.36	0.06	0.2	0.04	0.04	0	0.02	23	0.77	11.64	0.085	sp|P11709|BIK1_YEAST:399	NA
221111_QE1_ulianaf_YB_03_24	2	KLEEANEKIK-K10-155	sp|P11709|BIK1_YEAST	-	monolink	monolink	221111_QE1_ulianaf_YB_03_24.c.09758.09758.3_221111_QE1_ulianaf_YB_03_24.c.09427.09427.3	401	n/a	-	-	1355.76	452.929	3	-2.3	1	4	2.76	0.07	0.21	0.04	0.04	0	0.02	23	0.83	10.82	0.098	sp|P11709|BIK1_YEAST:401	NA
221111_QE1_ulianaf_YB_03_24	1	NIEDQFELHKTK-K10-155	sp|P11709|BIK1_YEAST	-	monolink	monolink	221111_QE1_ulianaf_YB_03_24.c.11351.11351.3_221111_QE1_ulianaf_YB_03_24.c.11531.11531.4	345	n/a	-	-	1655.85	552.958	3	-1.7	1	4	2.45	0.06	0.06	0.03	0.03	0	0.01	9	0	6.48	0.143	sp|P11709|BIK1_YEAST:345	NA
221111_QE1_ulianaf_YB_03_24	2	NIEDQFELHKTK-K12-155	sp|P11709|BIK1_YEAST	-	monolink	monolink	221111_QE1_ulianaf_YB_03_24.c.11351.11351.3_221111_QE1_ulianaf_YB_03_24.c.11531.11531.4	347	n/a	-	-	1655.85	552.958	3	-1.7	1	4	2.35	0.06	0.04	0.03	0.03	0	0.01	8	0	5.99	0.155	sp|P11709|BIK1_YEAST:347	NA
221111_QE1_ulianaf_YB_03_24	1	RQQAKQK-RQQAKQK-a5-b5	sp|P11709|BIK1_YEAST	sp|P11709|BIK1_YEAST	xlink	intra-protein xl	221111_QE1_ulianaf_YB_03_24.c.01620.01620.3_221111_QE1_ulianaf_YB_03_24.c.01613.01613.3	281	281	0	-	1909.1	637.373	3	-1.2	2	11	11.47	0.46	0.29	0.41	0.21	0.21	0.08	413	0.94	38.39	0	sp|P11709|BIK1_YEAST:281:x:sp|P11709|BIK1_YEAST:281	NA
221111_QE1_ulianaf_YB_03_24	1	KQLHYKR-K6-156	sp|P11709|BIK1_YEAST	-	monolink	monolink	221111_QE1_ulianaf_YB_03_24.c.05316.05316.3_221111_QE1_ulianaf_YB_03_24.c.05243.05243.3	234	n/a	-	-	1127.64	376.889	3	-1.8	1	8	6.76	0.21	0.12	0.14	0.14	0	0.1	50	0.52	18.48	0	sp|P11709|BIK1_YEAST:234	NA
221111_QE1_ulianaf_YB_03_24	1	EQLKMHNDSLSK-QQAKQK-a4-b4	sp|P11709|BIK1_YEAST	sp|P11709|BIK1_YEAST	xlink	intra-protein xl	221111_QE1_ulianaf_YB_03_24.c.05855.05855.5_221111_QE1_ulianaf_YB_03_24.c.05828.05828.5	356	281	75	-	2296.18	460.244	5	-0.7	1	3	5.8	0	0.78	0.29	0.25	0.04	0.05	291	0	33.97	0	sp|P11709|BIK1_YEAST:281:x:sp|P11709|BIK1_YEAST:356	NA
221111_QE1_ulianaf_YB_03_24	1	EQLKMHNDSLSK-K4-K12	sp|P11709|BIK1_YEAST	-	intralink	intralink	221111_QE1_ulianaf_YB_03_24.c.09592.09592.3_221111_QE1_ulianaf_YB_03_24.c.09170.09170.3	356	364	8	-	1566.77	523.265	3	0.8	5	3	4.49	0.07	0.08	0.04	0.04	0	0.02	39	0	11.74	0.085	sp|P11709|BIK1_YEAST:356:x:sp|P11709|BIK1_YEAST:364	NA
221111_QE1_ulianaf_YB_03_24	1	YQRKIGCFIQIPNLGR-K4-156	sp|P11709|BIK1_YEAST	-	monolink	monolink	221111_QE1_ulianaf_YB_03_24.c.14776.14776.3_221111_QE1_ulianaf_YB_03_24.c.14722.14722.3	25	n/a	-	-	2118.14	707.055	3	0.1	1	16	6.52	0.1	0.39	0.31	0.31	0	0.1	315	0.23	28.28	0	sp|P11709|BIK1_YEAST:25	NA
221111_QE1_ulianaf_YB_03_24	3	KQLHYKR-QQAKQK-a6-b4	sp|P11709|BIK1_YEAST	sp|P11709|BIK1_YEAST	xlink	intra-protein xl	221111_QE1_ulianaf_YB_03_24.c.03982.03982.4_221111_QE1_ulianaf_YB_03_24.c.03887.03887.4	234	281	47	-	1839.05	460.769	4	-1.6	1	3	7.13	0.12	0.42	0.05	0.04	0.02	0.01	99	0.94	25.23	0	sp|P11709|BIK1_YEAST:234:x:sp|P11709|BIK1_YEAST:281	NA
221111_QE1_ulianaf_YB_03_24	3	KLEEANEKIK-K8-156	sp|P11709|BIK1_YEAST	-	monolink	monolink	221111_QE1_ulianaf_YB_03_24.c.08111.08111.3_221111_QE1_ulianaf_YB_03_24.c.07225.07225.3	399	n/a	-	-	1356.75	453.257	3	-0.9	2	4	3.78	0.02	0.3	0.05	0.05	0	0.02	29	0	14.82	0.07	sp|P11709|BIK1_YEAST:399	NA
221111_QE1_ulianaf_YB_03_24	1	NLSHNQPTGANEDVELLKK-K19-156	sp|P11709|BIK1_YEAST	-	monolink	monolink	221111_QE1_ulianaf_YB_03_24.c.11664.11664.3_221111_QE1_ulianaf_YB_03_24.c.11644.11644.3	329	n/a	-	-	2262.15	755.057	3	-0.4	3	26	10.3	0.23	0.34	0.43	0.43	0	0.11	462	0	37.8	0	sp|P11709|BIK1_YEAST:329	NA
221111_QE1_ulianaf_YB_03_24	1	NIEDQFELHKTKWAK-K10-K12	sp|P11709|BIK1_YEAST	-	intralink	intralink	221111_QE1_ulianaf_YB_03_24.c.14968.14968.3_221111_QE1_ulianaf_YB_03_24.c.14906.14906.3	345	347	2	-	2024.04	675.687	3	0.1	1	5	2.94	0.06	0.18	0.09	0.09	0	0.03	68	0	11.32	0.098	sp|P11709|BIK1_YEAST:345:x:sp|P11709|BIK1_YEAST:347	NA
221111_QE1_ulianaf_YB_03_24	3	KQLHYKR-QQAKQK-a1-b4	sp|P11709|BIK1_YEAST	sp|P11709|BIK1_YEAST	xlink	intra-protein xl	221111_QE1_ulianaf_YB_03_24.c.03852.03852.3_221111_QE1_ulianaf_YB_03_24.c.03347.03347.3	229	281	52	-	1839.05	614.023	3	-1.8	2	2	6.39	0.21	0.32	0.19	0.06	0.12	0.04	167	0.96	23.42	0.017	sp|P11709|BIK1_YEAST:229:x:sp|P11709|BIK1_YEAST:281	NA
221111_QE1_ulianaf_YB_03_24	1	KQLEQLR-KQLEQLR-a1-b1	sp|P11709|BIK1_YEAST	sp|P11709|BIK1_YEAST	xlink	intra-protein xl	221111_QE1_ulianaf_YB_03_24.c.10206.10206.4_221111_QE1_ulianaf_YB_03_24.c.10175.10175.4	329	329	0	-	1965.14	492.293	4	1	1	8	7.31	0.04	0.36	0.28	0.14	0.14	0.05	260	0.92	27.54	0	sp|P11709|BIK1_YEAST:329:x:sp|P11709|BIK1_YEAST:329	NA
221111_QE1_ulianaf_YB_03_24	1	KQLEQLR-QQAKQK-a1-b4	sp|P11709|BIK1_YEAST	sp|P11709|BIK1_YEAST	xlink	intra-protein xl	221111_QE1_ulianaf_YB_03_24.c.06535.06535.3_221111_QE1_ulianaf_YB_03_24.c.06500.06500.3	329	281	48	-	1781.02	594.68	3	-0.4	1	7	8.33	0.24	0.41	0.25	0.2	0.05	0.04	328	0.64	32.11	0	sp|P11709|BIK1_YEAST:281:x:sp|P11709|BIK1_YEAST:329	NA
221111_QE1_ulianaf_YB_03_24	2	KLEEANEKIK-K10-156	sp|P11709|BIK1_YEAST	-	monolink	monolink	221111_QE1_ulianaf_YB_03_24.c.08111.08111.3_221111_QE1_ulianaf_YB_03_24.c.08006.08006.3	401	n/a	-	-	1356.75	453.257	3	-0.9	2	9	7.13	0.12	0.35	0.11	0.11	0	0.06	80	0.78	23.98	0	sp|P11709|BIK1_YEAST:401	NA
221111_QE1_ulianaf_YB_03_24	1	NIEDQFELHKTK-K10-156	sp|P11709|BIK1_YEAST	-	monolink	monolink	221111_QE1_ulianaf_YB_03_24.c.12439.12439.3_221111_QE1_ulianaf_YB_03_24.c.12374.12374.3	345	n/a	-	-	1656.84	553.286	3	-0.2	2	12	8.06	0.28	0.29	0.22	0.22	0	0.09	162	0	26.99	0	sp|P11709|BIK1_YEAST:345	NA
221111_QE1_ulianaf_YB_03_24	2	NIEDQFELHKTK-K12-156	sp|P11709|BIK1_YEAST	-	monolink	monolink	221111_QE1_ulianaf_YB_03_24.c.12439.12439.3_221111_QE1_ulianaf_YB_03_24.c.12374.12374.3	347	n/a	-	-	1656.84	553.286	3	-0.2	2	11	6.99	0.29	0.2	0.21	0.21	0	0.09	150	0	22.57	0	sp|P11709|BIK1_YEAST:347	NA
221111_QE1_ulianaf_YB_03_24	1	KQLHYK-KQLHYK-a1-b1	sp|P11709|BIK1_YEAST	sp|P11709|BIK1_YEAST	xlink	intra-protein xl	221111_QE1_ulianaf_YB_03_24.c.06549.06549.5_221111_QE1_ulianaf_YB_03_24.c.06523.06523.5	229	229	0	-	1769	354.807	5	-1.2	2	6	6.13	0.02	0.53	0.11	0.05	0.05	0.02	183	0.83	26.99	0	sp|P11709|BIK1_YEAST:229:x:sp|P11709|BIK1_YEAST:229	NA
221111_QE1_ulianaf_YB_03_24	1	EAQLTIEKLQR-K8-156	sp|P11709|BIK1_YEAST	-	monolink	monolink	221111_QE1_ulianaf_YB_03_24.c.13420.13420.3_221111_QE1_ulianaf_YB_03_24.c.13262.13262.3	225	n/a	-	-	1483.82	495.616	3	-0.4	1	12	7.01	0.1	0.35	0.27	0.27	0	0.12	423	0.4	30.67	0	sp|P11709|BIK1_YEAST:225	NA
221111_QE1_ulianaf_YB_03_24	1	NLSHNQPTGANEDVELLKK-K18-K19	sp|P11709|BIK1_YEAST	-	intralink	intralink	221111_QE1_ulianaf_YB_03_24.c.11987.11987.3_221111_QE1_ulianaf_YB_03_24.c.11784.11784.3	328	329	1	-	2244.13	749.053	3	-1.9	2	5	1.3	0.03	0.1	0.03	0.03	0	0.01	18	0	5.27	0.155	sp|P11709|BIK1_YEAST:328:x:sp|P11709|BIK1_YEAST:329	NA
221111_QE1_ulianaf_YB_03_24	2	MHNDSLSKEYQNLSK-K8-K15	sp|P11709|BIK1_YEAST	-	intralink	intralink	221111_QE1_ulianaf_YB_03_24.c.10492.10492.3_221111_QE1_ulianaf_YB_03_24.c.11508.11508.3	364	371	7	-	1930.91	644.644	3	-1.2	2	2	2.2	-0.02	0.17	0.02	0.02	0	0.01	10	0	8.08	0.127	sp|P11709|BIK1_YEAST:364:x:sp|P11709|BIK1_YEAST:371	NA
221111_QE1_ulianaf_YB_03_24	2	ELFLTKPQDSSSEEVASLTK-K20-156	sp|P11709|BIK1_YEAST	-	monolink	monolink	221111_QE1_ulianaf_YB_03_24.c.15768.15768.3_221111_QE1_ulianaf_YB_03_24.c.15696.15696.3	391	n/a	-	-	2364.19	789.072	3	-1.3	6	5	1.48	0	0.08	0.07	0.07	0	0.02	120	0	7.14	0.127	sp|P11709|BIK1_YEAST:391	NA
221111_QE1_ulianaf_YB_03_24	1	EAQLTIEKLQR-K8-155	sp|P11709|BIK1_YEAST	-	monolink	monolink	221111_QE1_ulianaf_YB_03_24.c.12251.12251.3_221111_QE1_ulianaf_YB_03_24.c.12209.12209.3	225	n/a	-	-	1482.84	495.288	3	0.1	1	11	8.89	0.16	0.35	0.21	0.21	0	0.1	264	0.44	31.27	0	sp|P11709|BIK1_YEAST:225	NA
221111_QE1_ulianaf_YB_03_24	1	KQLHYK-QLHYKR-a1-b5	sp|P11709|BIK1_YEAST	sp|P11709|BIK1_YEAST	xlink	intra-protein xl	221111_QE1_ulianaf_YB_03_24.c.08656.08656.4_221111_QE1_ulianaf_YB_03_24.c.08614.08614.4	229	234	5	-	1797	450.258	4	-1.4	1	5	7.89	0.2	0.52	0.15	0.12	0.02	0.03	354	0.9	33.89	0	sp|P11709|BIK1_YEAST:229:x:sp|P11709|BIK1_YEAST:234	NA
221111_QE1_ulianaf_YB_03_24	1	MHNDSLSKEYQNLSK-K8-K15	sp|P11709|BIK1_YEAST	-	intralink	intralink	221111_QE1_ulianaf_YB_03_24.c.11676.11676.3_221111_QE1_ulianaf_YB_03_24.c.11508.11508.3	364	371	7	-	1930.91	644.645	3	0.6	3	2	2.23	0.06	0.23	0.02	0.02	0	0.01	10	0	9.77	0.098	sp|P11709|BIK1_YEAST:364:x:sp|P11709|BIK1_YEAST:371	NA
221111_QE1_ulianaf_YB_03_24	1	KLEEANEK-RQQAKQK-a1-b5	sp|P11709|BIK1_YEAST	sp|P11709|BIK1_YEAST	xlink	intra-protein xl	221111_QE1_ulianaf_YB_03_24.c.03456.03456.4_221111_QE1_ulianaf_YB_03_24.c.03352.03352.4	392	281	111	-	1983.07	496.776	4	-0.6	2	4	6.17	-0.02	0.62	0.17	0.13	0.04	0.03	207	0.79	29.55	0	sp|P11709|BIK1_YEAST:281:x:sp|P11709|BIK1_YEAST:392	NA
221111_QE1_ulianaf_YB_03_24	1	EKEIDHLKQQLELER-K2-K8	sp|P11709|BIK1_YEAST	-	intralink	intralink	221111_QE1_ulianaf_YB_03_24.c.15712.15712.3_221111_QE1_ulianaf_YB_03_24.c.15221.15221.3	263	269	6	-	2045.08	682.7	3	-1.5	10	11	8.61	0.2	0.42	0.33	0.33	0	0.11	460	0.34	36.2	0	sp|P11709|BIK1_YEAST:263:x:sp|P11709|BIK1_YEAST:269	NA
221111_QE1_ulianaf_YB_03_24	2	EKEIDHLKQQLELER-K2-K8	sp|P11709|BIK1_YEAST	-	intralink	intralink	221111_QE1_ulianaf_YB_03_24.c.12892.12892.3_221111_QE1_ulianaf_YB_03_24.c.12674.12674.3	263	269	6	-	2045.08	682.703	3	2.3	1	2	1.34	0.04	0.06	0.18	0.18	0	0.06	95	0	6.5	0.127	sp|P11709|BIK1_YEAST:263:x:sp|P11709|BIK1_YEAST:269	NA
221111_QE1_ulianaf_YB_03_24	1	EKEIDHLK-KQLHYK-a2-b1	sp|P11709|BIK1_YEAST	sp|P11709|BIK1_YEAST	xlink	intra-protein xl	221111_QE1_ulianaf_YB_03_24.c.07701.07701.4_221111_QE1_ulianaf_YB_03_24.c.07639.07639.4	263	229	34	-	1964.07	492.026	4	0.4	1	6	6.6	0.03	0.66	0.19	0.09	0.09	0.03	468	0.74	36.02	0	sp|P11709|BIK1_YEAST:229:x:sp|P11709|BIK1_YEAST:263	NA
221111_QE1_ulianaf_YB_03_24	1	TTMEPLSIPKNR-K10-156	sp|P11709|BIK1_YEAST	-	monolink	monolink	221111_QE1_ulianaf_YB_03_24.c.13246.13246.3_221111_QE1_ulianaf_YB_03_24.c.13073.13073.3	116	n/a	-	-	1541.81	514.945	3	-0.3	1	8	8.82	0.18	0.25	0.48	0.48	0	0.2	219	0	29.75	0	sp|P11709|BIK1_YEAST:116	NA
221111_QE1_ulianaf_YB_03_24	1	KLEEANEK-KQLHYK-a1-b1	sp|P11709|BIK1_YEAST	sp|P11709|BIK1_YEAST	xlink	intra-protein xl	221111_QE1_ulianaf_YB_03_24.c.06250.06250.4_221111_QE1_ulianaf_YB_03_24.c.06143.06143.4	392	229	163	-	1913.03	479.264	4	-0.5	1	6	6.05	-0.02	0.59	0.26	0.16	0.1	0.05	593	0.81	35.82	0	sp|P11709|BIK1_YEAST:229:x:sp|P11709|BIK1_YEAST:392	NA
221111_QE1_ulianaf_YB_03_24	1	GQLKYVGPVDTK-K4-156	sp|P11709|BIK1_YEAST	-	monolink	monolink	221111_QE1_ulianaf_YB_03_24.c.11717.11717.3_221111_QE1_ulianaf_YB_03_24.c.11698.11698.3	41	n/a	-	-	1459.79	487.605	3	-0.5	1	9	5.91	0.05	0.42	0.12	0.12	0	0.05	133	0	23.76	0	sp|P11709|BIK1_YEAST:41	NA
221111_QE1_ulianaf_YB_03_24	1	EREQLKMHNDSLSK-K6-156	sp|P11709|BIK1_YEAST	-	monolink	monolink	221111_QE1_ulianaf_YB_03_24.c.07897.07897.3_221111_QE1_ulianaf_YB_03_24.c.07840.07840.3	356	n/a	-	-	1869.92	624.315	3	-1.9	1	2	1.04	0.01	0.05	0.05	0.05	0	0.02	27	0	3.92	0.186	sp|P11709|BIK1_YEAST:356	NA
221111_QE1_ulianaf_YB_03_24	2	EREQLKMHNDSLSK-K14-156	sp|P11709|BIK1_YEAST	-	monolink	monolink	221111_QE1_ulianaf_YB_03_24.c.07897.07897.3_221111_QE1_ulianaf_YB_03_24.c.07840.07840.3	364	n/a	-	-	1869.92	624.315	3	-1.9	1	3	1.06	0.06	0.03	0.06	0.06	0	0.02	32	0	3.73	0.186	sp|P11709|BIK1_YEAST:364	NA
221111_QE1_ulianaf_YB_03_24	1	KQLEQLR-RQQAKQK-a1-b5	sp|P11709|BIK1_YEAST	sp|P11709|BIK1_YEAST	xlink	intra-protein xl	221111_QE1_ulianaf_YB_03_24.c.05912.05912.4_221111_QE1_ulianaf_YB_03_24.c.05866.05866.4	329	281	48	-	1937.12	485.287	4	0	1	6	7.72	0.18	0.43	0.26	0.2	0.06	0.05	338	0.79	31.59	0	sp|P11709|BIK1_YEAST:281:x:sp|P11709|BIK1_YEAST:329	NA
221111_QE1_ulianaf_YB_03_24	1	KQLHYKR-QQAKQK-a6-b4	sp|P11709|BIK1_YEAST	sp|P11709|BIK1_YEAST	xlink	intra-protein xl	221111_QE1_ulianaf_YB_03_24.c.03852.03852.3_221111_QE1_ulianaf_YB_03_24.c.03347.03347.3	234	281	47	-	1839.05	614.023	3	-1.8	4	4	8.15	0.23	0.35	0.19	0.09	0.11	0.04	171	0.92	27.69	0	sp|P11709|BIK1_YEAST:234:x:sp|P11709|BIK1_YEAST:281	NA
221111_QE1_ulianaf_YB_03_24	1	NIEDQFELHKTK-K10-K12	sp|P11709|BIK1_YEAST	-	intralink	intralink	221111_QE1_ulianaf_YB_03_24.c.12794.12794.3_221111_QE1_ulianaf_YB_03_24.c.12758.12758.3	345	347	2	-	1638.83	547.283	3	0.9	1	11	6.41	0.26	0.22	0.19	0.19	0	0.08	155	0	21.79	0	sp|P11709|BIK1_YEAST:345:x:sp|P11709|BIK1_YEAST:347	NA
221111_QE1_ulianaf_YB_03_24	1	TTMEPLSIPKNRSIVR-K10-156	sp|P11709|BIK1_YEAST	-	monolink	monolink	221111_QE1_ulianaf_YB_03_24.c.12939.12939.3_221111_QE1_ulianaf_YB_03_24.c.12916.12916.3	116	n/a	-	-	1997.1	666.706	3	-1.4	2	12	4.9	0.28	0.17	0.39	0.39	0	0.12	338	0	21.61	0	sp|P11709|BIK1_YEAST:116	NA
221111_QE1_ulianaf_YB_03_24	1	EREQLKMHNDSLSK-K6-K14	sp|P11709|BIK1_YEAST	-	intralink	intralink	221111_QE1_ulianaf_YB_03_24.c.07801.07801.3_221111_QE1_ulianaf_YB_03_24.c.08281.08281.3	356	364	8	-	1851.91	618.311	3	-3.5	1	0	0.92	-0.01	0.03	0	0	0	0	0	0	2.41	0.2	sp|P11709|BIK1_YEAST:356:x:sp|P11709|BIK1_YEAST:364	NA
221111_QE1_ulianaf_YB_03_24	1	QQAKQK-QQAKQK-a4-b4	sp|P11709|BIK1_YEAST	sp|P11709|BIK1_YEAST	xlink	intra-protein xl	221111_QE1_ulianaf_YB_03_24.c.02108.02108.3_221111_QE1_ulianaf_YB_03_24.c.02065.02065.3	281	281	0	-	1596.89	533.305	3	-1.9	2	5	7.54	0.11	0.47	0.1	0.05	0.05	0.02	115	0	27.53	0	sp|P11709|BIK1_YEAST:281:x:sp|P11709|BIK1_YEAST:281	NA
221111_QE1_ulianaf_YB_03_24	1	KLEEANEKIK-K8-156	sp|P11709|BIK1_YEAST	-	monolink	monolink	221111_QE1_ulianaf_YB_03_24.c.08111.08111.3_221111_QE1_ulianaf_YB_03_24.c.08006.08006.3	399	n/a	-	-	1356.75	453.257	3	-0.9	2	10	7.77	0.12	0.42	0.15	0.15	0	0.07	107	0.68	27.51	0	sp|P11709|BIK1_YEAST:399	NA
221111_QE1_ulianaf_YB_03_24	1	EKEIDHLK-K2-156	sp|P11709|BIK1_YEAST	-	monolink	monolink	221111_QE1_ulianaf_YB_03_24.c.08797.08797.3_221111_QE1_ulianaf_YB_03_24.c.08842.08842.3	263	n/a	-	-	1166.62	389.88	3	-2	18	7	6.1	0.02	0.36	0.06	0.06	0	0.04	39	0	20.85	0	sp|P11709|BIK1_YEAST:263	NA
221111_QE1_ulianaf_YB_03_26	1	ELFLTKPQDSSSEEVASLTK-ELFLTKPQDSSSEEVASLTK-a6-b6	sp|P11709|BIK1_YEAST	sp|P11709|BIK1_YEAST	xlink	intra-protein xl	221111_QE1_ulianaf_YB_03_26.c.13389.13389.5_221111_QE1_ulianaf_YB_03_26.c.13317.13317.5	377	377	0	-	4554.31	911.87	5	2.5	2	10	5.85	0.05	0.2	0.07	0.04	0.04	0.01	128	0.45	18.47	0.141	sp|P11709|BIK1_YEAST:377:x:sp|P11709|BIK1_YEAST:377	NA
221111_QE1_ulianaf_YB_03_26	1	ELFLTKPQDSSSEEVASLTKKLEEANEK-EIDHLKQQLELER-a21-b6	sp|P11709|BIK1_YEAST	sp|P11709|BIK1_YEAST	xlink	intra-protein xl	221111_QE1_ulianaf_YB_03_26.c.13010.13010.6_221111_QE1_ulianaf_YB_03_26.c.12985.12985.6	392	269	123	-	4937.54	823.93	6	-0.8	1	1	2.88	0.02	0.25	0.13	0.11	0.02	0.02	204	0.35	14.96	0.141	sp|P11709|BIK1_YEAST:269:x:sp|P11709|BIK1_YEAST:392	NA
221111_QE1_ulianaf_YB_03_26	1	QKQFFDAENEQLLAVVSQLHEEIKENEER-TKWAKER-a24-b2	sp|P11709|BIK1_YEAST	sp|P11709|BIK1_YEAST	xlink	intra-protein xl	221111_QE1_ulianaf_YB_03_26.c.15344.15344.4_221111_QE1_ulianaf_YB_03_26.c.15179.15179.4	305	347	42	-	4555.31	1139.84	4	2.7	1	3	2.44	0.03	0.17	0.16	0.14	0.02	0.02	85	0	10.24	0.266	sp|P11709|BIK1_YEAST:305:x:sp|P11709|BIK1_YEAST:347	NA
221111_QE1_ulianaf_YB_03_26	2	QKQFFDAENEQLLAVVSQLHEEIKENEER-TKWAKER-a24-b5	sp|P11709|BIK1_YEAST	sp|P11709|BIK1_YEAST	xlink	intra-protein xl	221111_QE1_ulianaf_YB_03_26.c.15344.15344.4_221111_QE1_ulianaf_YB_03_26.c.15179.15179.4	305	350	45	-	4555.31	1139.84	4	2.7	1	2	1.92	0.04	0.12	0.15	0.14	0.01	0.02	81	0	8.14	0.293	sp|P11709|BIK1_YEAST:305:x:sp|P11709|BIK1_YEAST:350	NA
221111_QE1_ulianaf_YB_03_26	2	SIVRLTNQFSPMDDPKSPTPMR-LTNQFSPMDDPKSPTPMRSFR-a16-b12	sp|P11709|BIK1_YEAST	sp|P11709|BIK1_YEAST	xlink	intra-protein xl	221111_QE1_ulianaf_YB_03_26.c.11908.11908.5_221111_QE1_ulianaf_YB_03_26.c.11927.11927.5	134	134	0	-	5105.5	1022.11	5	2.2	2	4	1.9	0.02	0.14	0.1	0.06	0.04	0.02	131	0.65	9.35	0.266	sp|P11709|BIK1_YEAST:134:x:sp|P11709|BIK1_YEAST:134	NA
221111_QE1_ulianaf_YB_03_26	1	YFQTEYPQSGLFIQLQKVASLIEK-NLSHNQPTGANEDVELLKK-a17-b18	sp|P11709|BIK1_YEAST	sp|P11709|BIK1_YEAST	xlink	intra-protein xl	221111_QE1_ulianaf_YB_03_26.c.12989.12989.5_221111_QE1_ulianaf_YB_03_26.c.13322.13322.5	90	328	238	-	5073.63	1015.73	5	-0.5	1	6	2.31	0.05	0.16	0.1	0.03	0.06	0.02	157	0	11.19	0.209	sp|P11709|BIK1_YEAST:328:x:sp|P11709|BIK1_YEAST:90	NA
221111_QE1_ulianaf_YB_03_26	1	MHNDSLSKEYQNLSKELFLTKPQDSSSEEVASLTK-KLEEANEK-a15-b1	sp|P11709|BIK1_YEAST	sp|P11709|BIK1_YEAST	xlink	intra-protein xl	221111_QE1_ulianaf_YB_03_26.c.13473.13473.5_221111_QE1_ulianaf_YB_03_26.c.12799.12799.5	371	392	21	-	5080.49	1017.11	5	-3.6	1	3	2.17	0.03	0.09	0.06	0.05	0.01	0.01	58	0.71	7.47	0.303	sp|P11709|BIK1_YEAST:371:x:sp|P11709|BIK1_YEAST:392	NA
221111_QE1_ulianaf_YB_03_26	2	MHNDSLSKEYQNLSKELFLTKPQDSSSEEVASLTK-KLEEANEK-a8-b1	sp|P11709|BIK1_YEAST	sp|P11709|BIK1_YEAST	xlink	intra-protein xl	221111_QE1_ulianaf_YB_03_26.c.13473.13473.5_221111_QE1_ulianaf_YB_03_26.c.12799.12799.5	364	392	28	-	5080.49	1017.11	5	-3.6	1	3	2.33	0.03	0.07	0.07	0.06	0.01	0.01	65	0.71	7.46	0.303	sp|P11709|BIK1_YEAST:364:x:sp|P11709|BIK1_YEAST:392	NA
221111_QE1_ulianaf_YB_03_26	1	NDGSFMGKKYFQTEYPQSGLFIQLQK-MHNDSLSKEYQNLSK-a8-b8	sp|P11709|BIK1_YEAST	sp|P11709|BIK1_YEAST	xlink	intra-protein xl	221111_QE1_ulianaf_YB_03_26.c.13786.13786.5_221111_QE1_ulianaf_YB_03_26.c.13668.13668.5	72	364	292	-	4984.38	997.884	5	-4.4	1	2	1.34	0.03	0.12	0.05	0.05	0.01	0.01	93	0.76	7.1	0.303	sp|P11709|BIK1_YEAST:364:x:sp|P11709|BIK1_YEAST:72	NA
221111_QE1_ulianaf_YB_03_26	3	ELFLTKPQDSSSEEVASLTKK-NLSHNQPTGANEDVELLKK-a6-b18	sp|P11709|BIK1_YEAST	sp|P11709|BIK1_YEAST	xlink	intra-protein xl	221111_QE1_ulianaf_YB_03_26.c.12551.12551.6_221111_QE1_ulianaf_YB_03_26.c.12760.12760.5	377	328	49	-	4580.35	917.078	5	-0.2	1	5	1.99	0.01	0.15	0.11	0.03	0.08	0.02	91	0.68	9	0.278	sp|P11709|BIK1_YEAST:328:x:sp|P11709|BIK1_YEAST:377	NA
221111_QE1_ulianaf_YB_03_26	3	QKQFFDAENEQLLAVVSQLHEEIKENEER-TKWAKER-a2-b2	sp|P11709|BIK1_YEAST	sp|P11709|BIK1_YEAST	xlink	intra-protein xl	221111_QE1_ulianaf_YB_03_26.c.15344.15344.4_221111_QE1_ulianaf_YB_03_26.c.15179.15179.4	283	347	64	-	4555.31	1139.84	4	2.7	1	1	2.02	0.01	0.1	0.02	0	0.02	0.01	10	0	6.41	0.303	sp|P11709|BIK1_YEAST:283:x:sp|P11709|BIK1_YEAST:347	NA
221111_QE1_ulianaf_YB_03_26	1	QKQFFDAENEQLLAVVSQLHEEIK-QLHYKRLLDDQR-a2-b5	sp|P11709|BIK1_YEAST	sp|P11709|BIK1_YEAST	xlink	intra-protein xl	221111_QE1_ulianaf_YB_03_26.c.13312.13312.5_221111_QE1_ulianaf_YB_03_26.c.13277.13277.5	283	234	49	-	4564.37	913.883	5	0.6	1	3	1.84	0.01	0.16	0.08	0.05	0.02	0.01	160	0	10.04	0.266	sp|P11709|BIK1_YEAST:234:x:sp|P11709|BIK1_YEAST:283	NA
221111_QE1_ulianaf_YB_03_26	3	EQLKMHNDSLSKEYQNLSK-YQRKIGCFIQIPNLGR-a4-b4	sp|P11709|BIK1_YEAST	sp|P11709|BIK1_YEAST	xlink	intra-protein xl	221111_QE1_ulianaf_YB_03_26.c.14980.14980.5_221111_QE1_ulianaf_YB_03_26.c.14932.14932.5	356	25	331	-	4391.25	879.259	5	0.4	3	4	2.03	0	0.18	0.05	0.03	0.02	0.01	67	0.69	9.26	0.266	sp|P11709|BIK1_YEAST:25:x:sp|P11709|BIK1_YEAST:356	NA
221111_QE1_ulianaf_YB_03_26	2	QQAKQKQFFDAENEQLLAVVSQLHEEIK-EQLKMHNDSLSKEYQNLSK-a4-b12	sp|P11709|BIK1_YEAST	sp|P11709|BIK1_YEAST	xlink	intra-protein xl	221111_QE1_ulianaf_YB_03_26.c.14194.14194.6_221111_QE1_ulianaf_YB_03_26.c.14635.14635.6	281	364	83	-	5726.88	955.487	6	-2.5	1	2	1.65	0.04	0.21	0.13	0.1	0.02	0.02	91	0	9.68	0.266	sp|P11709|BIK1_YEAST:281:x:sp|P11709|BIK1_YEAST:364	NA
221111_QE1_ulianaf_YB_03_26	3	QQAKQKQFFDAENEQLLAVVSQLHEEIK-EQLKMHNDSLSKEYQNLSK-a6-b4	sp|P11709|BIK1_YEAST	sp|P11709|BIK1_YEAST	xlink	intra-protein xl	221111_QE1_ulianaf_YB_03_26.c.14194.14194.6_221111_QE1_ulianaf_YB_03_26.c.14635.14635.6	283	356	73	-	5726.88	955.487	6	-2.5	1	1	1.27	0.02	0.14	0.12	0.1	0.01	0.02	83	0	7.28	0.303	sp|P11709|BIK1_YEAST:283:x:sp|P11709|BIK1_YEAST:356	NA
221111_QE1_ulianaf_YB_03_26	1	NDGSFMGKKYFQTEYPQSGLFIQLQK-NIEDQFELHKTKWAK-a8-b10	sp|P11709|BIK1_YEAST	sp|P11709|BIK1_YEAST	xlink	intra-protein xl	221111_QE1_ulianaf_YB_03_26.c.11835.11835.6_221111_QE1_ulianaf_YB_03_26.c.12188.12188.6	72	345	273	-	5077.54	847.264	6	0.7	1	3	1.4	-0.01	0.11	0.07	0.06	0.02	0.01	55	0	6.15	0.303	sp|P11709|BIK1_YEAST:345:x:sp|P11709|BIK1_YEAST:72	NA
221111_QE1_ulianaf_YB_03_26	2	NDGSFMGKKYFQTEYPQSGLFIQLQK-NIEDQFELHKTKWAK-a9-b10	sp|P11709|BIK1_YEAST	sp|P11709|BIK1_YEAST	xlink	intra-protein xl	221111_QE1_ulianaf_YB_03_26.c.11835.11835.6_221111_QE1_ulianaf_YB_03_26.c.12188.12188.6	73	345	272	-	5077.54	847.264	6	0.7	1	3	1.39	-0.01	0.09	0.07	0.06	0.02	0.01	55	0	5.85	0.303	sp|P11709|BIK1_YEAST:345:x:sp|P11709|BIK1_YEAST:73	NA
221111_QE1_ulianaf_YB_03_26	3	NDGSFMGKKYFQTEYPQSGLFIQLQK-NIEDQFELHKTKWAK-a8-b12	sp|P11709|BIK1_YEAST	sp|P11709|BIK1_YEAST	xlink	intra-protein xl	221111_QE1_ulianaf_YB_03_26.c.11835.11835.6_221111_QE1_ulianaf_YB_03_26.c.12188.12188.6	72	347	275	-	5077.54	847.264	6	0.7	1	2	1.03	-0.01	0.08	0.06	0.06	0.01	0.01	48	0	4.75	0.336	sp|P11709|BIK1_YEAST:347:x:sp|P11709|BIK1_YEAST:72	NA
221111_QE1_ulianaf_YB_03_26	1	QQAKQKQFFDAENEQLLAVVSQLHEEIK-EQLKMHNDSLSKEYQNLSK-a6-b12	sp|P11709|BIK1_YEAST	sp|P11709|BIK1_YEAST	xlink	intra-protein xl	221111_QE1_ulianaf_YB_03_26.c.14194.14194.6_221111_QE1_ulianaf_YB_03_26.c.14635.14635.6	283	364	81	-	5726.88	955.487	6	-2.5	1	2	1.65	0.04	0.21	0.13	0.1	0.02	0.02	91	0	9.7	0.266	sp|P11709|BIK1_YEAST:283:x:sp|P11709|BIK1_YEAST:364	NA
221111_QE1_ulianaf_YB_03_26	2	ELFLTKPQDSSSEEVASLTKKLEEANEK-EIDHLKQQLELER-a20-b6	sp|P11709|BIK1_YEAST	sp|P11709|BIK1_YEAST	xlink	intra-protein xl	221111_QE1_ulianaf_YB_03_26.c.13010.13010.6_221111_QE1_ulianaf_YB_03_26.c.12985.12985.6	391	269	122	-	4937.54	823.93	6	-0.8	1	1	2.85	0.02	0.21	0.13	0.11	0.02	0.02	204	0.37	14.09	0.187	sp|P11709|BIK1_YEAST:269:x:sp|P11709|BIK1_YEAST:391	NA
221111_QE1_ulianaf_YB_03_26	1	NDGSFMGKKYFQTEYPQSGLFIQLQK-MHNDSLSKEYQNLSK-a9-b8	sp|P11709|BIK1_YEAST	sp|P11709|BIK1_YEAST	xlink	intra-protein xl	221111_QE1_ulianaf_YB_03_26.c.10065.10065.6_221111_QE1_ulianaf_YB_03_26.c.09984.09984.6	73	364	291	-	4984.39	831.739	6	-3.7	1	4	2.41	0.05	0.13	0.11	0.09	0.02	0.02	97	0.83	9.7	0.266	sp|P11709|BIK1_YEAST:364:x:sp|P11709|BIK1_YEAST:73	NA
221111_QE1_ulianaf_YB_03_26	2	NDGSFMGKKYFQTEYPQSGLFIQLQK-MHNDSLSKEYQNLSK-a8-b8	sp|P11709|BIK1_YEAST	sp|P11709|BIK1_YEAST	xlink	intra-protein xl	221111_QE1_ulianaf_YB_03_26.c.10065.10065.6_221111_QE1_ulianaf_YB_03_26.c.09984.09984.6	72	364	292	-	4984.39	831.739	6	-3.7	1	4	2.42	0.05	0.12	0.11	0.09	0.02	0.02	97	0.84	9.51	0.266	sp|P11709|BIK1_YEAST:364:x:sp|P11709|BIK1_YEAST:72	NA
221111_QE1_ulianaf_YB_03_26	2	ANHNTTSDWKPDNGHMNDLNSSEVTIELREAQLTIEKLQR-K37-155	sp|P11709|BIK1_YEAST	-	monolink	monolink	221111_QE1_ulianaf_YB_03_26.c.10688.10688.5_221111_QE1_ulianaf_YB_03_26.c.11334.11334.5	225	n/a	-	-	4759.33	952.874	5	1.5	1	1	0.15	-0.01	-0.01	0	0	0	0	2	0	0.16	0.107	sp|P11709|BIK1_YEAST:225	NA
221111_QE1_ulianaf_YB_03_26	2	EKEIDHLK-K8-156	sp|P11709|BIK1_YEAST	-	monolink	monolink	221111_QE1_ulianaf_YB_03_26.c.07957.07957.3_221111_QE1_ulianaf_YB_03_26.c.07877.07877.3	269	n/a	-	-	1166.62	389.881	3	-0.1	14	1	0.8	0.03	0.04	0.01	0.01	0	0	5	0	2.75	0.107	sp|P11709|BIK1_YEAST:269	NA
221111_QE1_ulianaf_YB_03_26	2	QLEQLRNIEDQFELHKTK-NIEDQFELHKTK-a16-b10	sp|P11709|BIK1_YEAST	sp|P11709|BIK1_YEAST	xlink	intra-protein xl	221111_QE1_ulianaf_YB_03_26.c.14901.14901.4_221111_QE1_ulianaf_YB_03_26.c.14889.14889.4	345	345	0	-	3907.05	977.769	4	8.5	1	2	1.77	-0.03	0.14	0.02	0.01	0	0	14	0.52	6.65	0.303	sp|P11709|BIK1_YEAST:345:x:sp|P11709|BIK1_YEAST:345	NA
221111_QE1_ulianaf_YB_03_26	2	LTNQFSPMDDPKSPTPMRSFR-ELFLTKPQDSSSEEVASLTK-a12-b6	sp|P11709|BIK1_YEAST	sp|P11709|BIK1_YEAST	xlink	intra-protein xl	221111_QE1_ulianaf_YB_03_26.c.13334.13334.5_221111_QE1_ulianaf_YB_03_26.c.12824.12824.5	134	377	243	-	4797.34	960.477	5	-1.7	1	2	3.28	0	0.27	0.19	0.01	0.19	0.04	300	0.44	18.03	0.141	sp|P11709|BIK1_YEAST:134:x:sp|P11709|BIK1_YEAST:377	NA
221111_QE1_ulianaf_YB_03_26	2	NDGSFMGKKYFQTEYPQSGLFIQLQK-NIEDQFELHKTKWAK-a8-b10	sp|P11709|BIK1_YEAST	sp|P11709|BIK1_YEAST	xlink	intra-protein xl	221111_QE1_ulianaf_YB_03_26.c.12438.12438.5_221111_QE1_ulianaf_YB_03_26.c.12394.12394.5	72	345	273	-	5077.53	1016.51	5	0.4	1	1	0.87	0.01	0.01	0.08	0.07	0	0.01	150	0.93	4.88	0.336	sp|P11709|BIK1_YEAST:345:x:sp|P11709|BIK1_YEAST:72	NA
221111_QE1_ulianaf_YB_03_26	1	ELFLTKPQDSSSEEVASLTKK-NLSHNQPTGANEDVELLKK-a20-b18	sp|P11709|BIK1_YEAST	sp|P11709|BIK1_YEAST	xlink	intra-protein xl	221111_QE1_ulianaf_YB_03_26.c.12551.12551.6_221111_QE1_ulianaf_YB_03_26.c.12760.12760.5	391	328	63	-	4580.35	917.078	5	-0.2	1	5	2.67	0.02	0.26	0.13	0.04	0.08	0.02	103	0.91	13.03	0.195	sp|P11709|BIK1_YEAST:328:x:sp|P11709|BIK1_YEAST:391	NA
221111_QE1_ulianaf_YB_03_26	1	AGMFAGVDLLANIGKNDGSFMGK-YQRKIGCFIQIPNLGR-a15-b4	sp|P11709|BIK1_YEAST	sp|P11709|BIK1_YEAST	xlink	intra-protein xl	221111_QE1_ulianaf_YB_03_26.c.11884.11884.4_221111_QE1_ulianaf_YB_03_26.c.11845.11845.4	64	25	39	-	4412.25	1104.07	4	-2.5	1	4	1.77	0.09	0.02	0.17	0.08	0.09	0.03	242	0.94	8.87	0.278	sp|P11709|BIK1_YEAST:25:x:sp|P11709|BIK1_YEAST:64	NA
221111_QE1_ulianaf_YB_03_26	3	IKQLEQAQAQTAVESLPIFDPPAPVDTTAGR-IKQLEQAQAQTAVESLPIFDPPAPVDTTAGR-a2-b2	sp|P11709|BIK1_YEAST	sp|P11709|BIK1_YEAST	xlink	intra-protein xl	221111_QE1_ulianaf_YB_03_26.c.09648.09648.3_221111_QE1_ulianaf_YB_03_26.c.10127.10127.6	401	401	0	-	6719.46	1120.92	6	-6	1	5	1.66	0.03	0.08	0.05	0.03	0.03	0.01	60	0	6.29	0.303	sp|P11709|BIK1_YEAST:401:x:sp|P11709|BIK1_YEAST:401	NA
221111_QE1_ulianaf_YB_03_26	1	EIDHLKQQLELER-EIDHLKQQLELER-a6-b6	sp|P11709|BIK1_YEAST	sp|P11709|BIK1_YEAST	xlink	intra-protein xl	221111_QE1_ulianaf_YB_03_26.c.13492.13492.4_221111_QE1_ulianaf_YB_03_26.c.13462.13462.4	269	269	0	-	3437.8	860.458	4	-4.8	1	3	2.34	0	0.15	0.02	0.01	0.01	0	51	0	8.83	0.278	sp|P11709|BIK1_YEAST:269:x:sp|P11709|BIK1_YEAST:269	NA
221111_QE1_ulianaf_YB_03_26	2	KANHNTTSDWKPDNGHMNDLNSSEVTIELR-VASLIEKASISQTSRR-a1-b7	sp|P11709|BIK1_YEAST	sp|P11709|BIK1_YEAST	xlink	intra-protein xl	221111_QE1_ulianaf_YB_03_26.c.14011.14011.5_221111_QE1_ulianaf_YB_03_26.c.13890.13890.5	188	97	91	-	5305.62	1062.13	5	-3.3	2	3	2.5	0.06	0.17	0.11	0.07	0.05	0.02	135	0.92	11.46	0.209	sp|P11709|BIK1_YEAST:188:x:sp|P11709|BIK1_YEAST:97	NA
221111_QE1_ulianaf_YB_03_26	3	MHNDSLSKEYQNLSKELFLTKPQDSSSEEVASLTK-KLEEANEK-a21-b1	sp|P11709|BIK1_YEAST	sp|P11709|BIK1_YEAST	xlink	intra-protein xl	221111_QE1_ulianaf_YB_03_26.c.13473.13473.5_221111_QE1_ulianaf_YB_03_26.c.12799.12799.5	377	392	15	-	5080.49	1017.11	5	-3.6	1	3	2.08	0.03	0.07	0.03	0.02	0.01	0.01	32	0.83	6.39	0.303	sp|P11709|BIK1_YEAST:377:x:sp|P11709|BIK1_YEAST:392	NA
221111_QE1_ulianaf_YB_03_26	3	AGMFAGVDLLANIGKNDGSFMGKK-LTNQFSPMDDPKSPTPMR-a15-b12	sp|P11709|BIK1_YEAST	sp|P11709|BIK1_YEAST	xlink	intra-protein xl	221111_QE1_ulianaf_YB_03_26.c.11979.11979.5_221111_QE1_ulianaf_YB_03_26.c.11940.11940.5	64	134	70	-	4639.26	928.859	5	-0.1	1	1	0.5	0.01	0.03	0.04	0.02	0.02	0.01	52	0	2.65	0.345	sp|P11709|BIK1_YEAST:134:x:sp|P11709|BIK1_YEAST:64	NA
221111_QE1_ulianaf_YB_03_26	1	VASLIEKASISQTSRR-EQLKMHNDSLSK-a7-b4	sp|P11709|BIK1_YEAST	sp|P11709|BIK1_YEAST	xlink	intra-protein xl	221111_QE1_ulianaf_YB_03_26.c.16703.16703.4_221111_QE1_ulianaf_YB_03_26.c.16699.16699.4	97	356	259	-	3311.74	828.942	4	-4.2	1	2	3.18	0.01	0.25	0.06	0.05	0.01	0.01	122	0	13.91	0.19	sp|P11709|BIK1_YEAST:356:x:sp|P11709|BIK1_YEAST:97	NA
221111_QE1_ulianaf_YB_03_26	2	NDGSFMGKKYFQTEYPQSGLFIQLQK-MHNDSLSKEYQNLSK-a9-b8	sp|P11709|BIK1_YEAST	sp|P11709|BIK1_YEAST	xlink	intra-protein xl	221111_QE1_ulianaf_YB_03_26.c.13786.13786.5_221111_QE1_ulianaf_YB_03_26.c.13668.13668.5	73	364	291	-	4984.38	997.884	5	-4.4	1	2	1.12	0.03	0.09	0.05	0.04	0.01	0.01	87	0.94	5.75	0.312	sp|P11709|BIK1_YEAST:364:x:sp|P11709|BIK1_YEAST:73	NA
221111_QE1_ulianaf_YB_03_26	1	EKEIDHLK-K2-156	sp|P11709|BIK1_YEAST	-	monolink	monolink	221111_QE1_ulianaf_YB_03_26.c.07957.07957.3_221111_QE1_ulianaf_YB_03_26.c.07877.07877.3	263	n/a	-	-	1166.62	389.881	3	-0.1	14	6	5.86	-0.01	0.47	0.07	0.07	0	0.05	51	0	23.13	0	sp|P11709|BIK1_YEAST:263	NA
221111_QE1_ulianaf_YB_03_26	1	EQLKMHNDSLSKEYQNLSK-YQRKIGCFIQIPNLGR-a12-b4	sp|P11709|BIK1_YEAST	sp|P11709|BIK1_YEAST	xlink	intra-protein xl	221111_QE1_ulianaf_YB_03_26.c.14980.14980.5_221111_QE1_ulianaf_YB_03_26.c.14932.14932.5	364	25	339	-	4391.25	879.259	5	0.4	3	4	3	-0.02	0.32	0.07	0.04	0.02	0.01	84	0.8	14.28	0.176	sp|P11709|BIK1_YEAST:25:x:sp|P11709|BIK1_YEAST:364	NA
221111_QE1_ulianaf_YB_03_26	1	NDGSFMGKKYFQTEYPQSGLFIQLQK-NIEDQFELHKTKWAK-a9-b10	sp|P11709|BIK1_YEAST	sp|P11709|BIK1_YEAST	xlink	intra-protein xl	221111_QE1_ulianaf_YB_03_26.c.12438.12438.5_221111_QE1_ulianaf_YB_03_26.c.12394.12394.5	73	345	272	-	5077.53	1016.51	5	0.4	1	1	0.86	0.01	0.02	0.08	0.07	0	0.01	150	0.89	5.09	0.336	sp|P11709|BIK1_YEAST:345:x:sp|P11709|BIK1_YEAST:73	NA
221111_QE1_ulianaf_YB_03_26	3	ELFLTKPQDSSSEEVASLTKKLEEANEK-EIDHLKQQLELER-a6-b6	sp|P11709|BIK1_YEAST	sp|P11709|BIK1_YEAST	xlink	intra-protein xl	221111_QE1_ulianaf_YB_03_26.c.13010.13010.6_221111_QE1_ulianaf_YB_03_26.c.12985.12985.6	377	269	108	-	4937.54	823.93	6	-0.8	1	1	1.41	0.01	0.19	0.09	0.07	0.02	0.02	145	0.54	9.72	0.266	sp|P11709|BIK1_YEAST:269:x:sp|P11709|BIK1_YEAST:377	NA
221111_QE1_ulianaf_YB_03_26	1	ANHNTTSDWKPDNGHMNDLNSSEVTIELREAQLTIEKLQR-K10-155	sp|P11709|BIK1_YEAST	-	monolink	monolink	221111_QE1_ulianaf_YB_03_26.c.10688.10688.5_221111_QE1_ulianaf_YB_03_26.c.11334.11334.5	198	n/a	-	-	4759.33	952.874	5	1.5	1	2	0.4	0.02	-0.02	0.01	0.01	0	0	7	0	0.48	0.107	sp|P11709|BIK1_YEAST:198	NA
221111_QE1_ulianaf_YB_03_26	1	QKQFFDAENEQLLAVVSQLHEEIK-KLEEANEK-a2-b1	sp|P11709|BIK1_YEAST	sp|P11709|BIK1_YEAST	xlink	intra-protein xl	221111_QE1_ulianaf_YB_03_26.c.11458.11458.5_221111_QE1_ulianaf_YB_03_26.c.11444.11444.5	283	392	109	-	3940	789.008	5	-2.3	2	2	2.79	0	0.31	0.07	0.05	0.01	0.01	90	0.89	13.95	0.19	sp|P11709|BIK1_YEAST:283:x:sp|P11709|BIK1_YEAST:392	NA
221111_QE1_ulianaf_YB_03_26	1	KANHNTTSDWKPDNGHMNDLNSSEVTIELR-VASLIEKASISQTSRR-a11-b7	sp|P11709|BIK1_YEAST	sp|P11709|BIK1_YEAST	xlink	intra-protein xl	221111_QE1_ulianaf_YB_03_26.c.14011.14011.5_221111_QE1_ulianaf_YB_03_26.c.13890.13890.5	198	97	101	-	5305.62	1062.13	5	-3.3	2	3	3.25	0.08	0.19	0.13	0.08	0.05	0.02	155	0.76	13.79	0.195	sp|P11709|BIK1_YEAST:198:x:sp|P11709|BIK1_YEAST:97	NA
221111_QE1_ulianaf_YB_03_27	1	EIDHLKQQLELER-NDGSFMGKK-a6-b8	sp|P11709|BIK1_YEAST	sp|P11709|BIK1_YEAST	xlink	intra-protein xl	221111_QE1_ulianaf_YB_03_27.c.14012.14012.3_221111_QE1_ulianaf_YB_03_27.c.13977.13977.3	269	72	197	-	2770.39	924.47	3	-3.4	1	1	1.84	-0.01	0.13	0.04	0.02	0.02	0.01	70	0	7.75	0.3	sp|P11709|BIK1_YEAST:269:x:sp|P11709|BIK1_YEAST:72	NA
221111_QE1_ulianaf_YB_03_27	1	LTNQFSPMDDPKSPTPMR-QQAKQK-a12-b4	sp|P11709|BIK1_YEAST	sp|P11709|BIK1_YEAST	xlink	intra-protein xl	221111_QE1_ulianaf_YB_03_27.c.09357.09357.4_221111_QE1_ulianaf_YB_03_27.c.09334.09334.4	134	281	147	-	2928.43	733.116	4	-4.4	2	3	6.07	0.01	0.59	0.26	0.24	0.02	0.04	393	0.54	32.15	0.024	sp|P11709|BIK1_YEAST:134:x:sp|P11709|BIK1_YEAST:281	NA
221111_QE1_ulianaf_YB_03_27	2	LTNQFSPMDDPKSPTPMR-EKEIDHLKQQLELER-a12-b2	sp|P11709|BIK1_YEAST	sp|P11709|BIK1_YEAST	xlink	intra-protein xl	221111_QE1_ulianaf_YB_03_27.c.14085.14085.4_221111_QE1_ulianaf_YB_03_27.c.14008.14008.4	134	263	129	-	4106.04	1027.52	4	-1.3	1	8	8.32	0.23	0.39	0.36	0.31	0.06	0.06	883	0.77	42.07	0	sp|P11709|BIK1_YEAST:134:x:sp|P11709|BIK1_YEAST:263	NA
221111_QE1_ulianaf_YB_03_27	1	YEATIQEREKEIDHLK-EREQLKMHNDSLSK-a10-b6	sp|P11709|BIK1_YEAST	sp|P11709|BIK1_YEAST	xlink	intra-protein xl	221111_QE1_ulianaf_YB_03_27.c.10899.10899.5_221111_QE1_ulianaf_YB_03_27.c.10928.10928.5	263	356	93	-	3852.92	771.592	5	-2.7	1	4	2.88	0.03	0.18	0.06	0.01	0.04	0.01	72	0.61	10.96	0.209	sp|P11709|BIK1_YEAST:263:x:sp|P11709|BIK1_YEAST:356	NA
221111_QE1_ulianaf_YB_03_27	2	SIVRLTNQFSPMDDPKSPTPMR-WAKEREQLK-a16-b3	sp|P11709|BIK1_YEAST	sp|P11709|BIK1_YEAST	xlink	intra-protein xl	221111_QE1_ulianaf_YB_03_27.c.14057.14057.3_221111_QE1_ulianaf_YB_03_27.c.14024.14024.3	134	350	216	-	3840.96	1281.33	3	-0.4	1	4	1.83	0.18	0.06	0.12	0.06	0.06	0.03	116	0	7.84	0.293	sp|P11709|BIK1_YEAST:134:x:sp|P11709|BIK1_YEAST:350	NA
221111_QE1_ulianaf_YB_03_27	1	KANHNTTSDWKPDNGHMNDLNSSEVTIELR-K1-K11	sp|P11709|BIK1_YEAST	-	intralink	intralink	221111_QE1_ulianaf_YB_03_27.c.11493.11493.3_221111_QE1_ulianaf_YB_03_27.c.11454.11454.3	188	198	10	-	3560.66	1187.89	3	0.6	1	30	9.25	0.28	0.55	0.4	0.4	0	0.07	1342	0	55.62	0	sp|P11709|BIK1_YEAST:188:x:sp|P11709|BIK1_YEAST:198	NA
221111_QE1_ulianaf_YB_03_27	2	EIDHLKQQLELER-EAQLTIEKLQR-a6-b8	sp|P11709|BIK1_YEAST	sp|P11709|BIK1_YEAST	xlink	intra-protein xl	221111_QE1_ulianaf_YB_03_27.c.15396.15396.4_221111_QE1_ulianaf_YB_03_27.c.14506.14506.4	269	225	44	-	3115.69	779.931	4	1	2	2	4.31	0.12	0.37	0.23	0.2	0.04	0.04	216	0	21.11	0.119	sp|P11709|BIK1_YEAST:225:x:sp|P11709|BIK1_YEAST:269	NA
221111_QE1_ulianaf_YB_03_27	1	QKQFFDAENEQLLAVVSQLHEEIKENEER-RQQAKQK-a2-b5	sp|P11709|BIK1_YEAST	sp|P11709|BIK1_YEAST	xlink	intra-protein xl	221111_QE1_ulianaf_YB_03_27.c.17406.17406.5_221111_QE1_ulianaf_YB_03_27.c.18195.18195.5	283	281	2	-	4523.3	905.668	5	-1.1	1	2	6.65	0.1	0.42	0.37	0.36	0.01	0.05	775	0.16	36.85	0	sp|P11709|BIK1_YEAST:281:x:sp|P11709|BIK1_YEAST:283	NA
221111_QE1_ulianaf_YB_03_27	1	KYFQTEYPQSGLFIQLQK-EREQLKMHNDSLSK-a1-b6	sp|P11709|BIK1_YEAST	sp|P11709|BIK1_YEAST	xlink	intra-protein xl	221111_QE1_ulianaf_YB_03_27.c.14504.14504.5_221111_QE1_ulianaf_YB_03_27.c.14468.14468.5	73	356	283	-	4069.05	814.817	5	-3.8	1	3	3.54	0.05	0.17	0.15	0.02	0.13	0.03	383	0	18.1	0.141	sp|P11709|BIK1_YEAST:356:x:sp|P11709|BIK1_YEAST:73	NA
[truncated: 1,904 more rows]

## Sheet: Differential_analysis
ID	XLType	YB_03_03_25	YB_03_03_28	YB_03_04_25	YB_03_04_28
Bik1_116	monolink	2	2	1	2
Bik1_116:Bik1_207	intra-protein xl	0	0	0	1
Bik1_116:Bik1_211	intra-protein xl	0	0	0	1
Bik1_116:Bik1_245	intra-protein xl	1	0	0	0
Bik1_116:Bik1_98	intra-protein xl	0	0	1	0
Bik1_170	monolink	1	1	2	0
[truncated: 114 more rows]
