# Supplementary material for: Phase separation of a microtubule plus-end tracking protein into a fluid fractal network
Source: Nat Commun. 2025 Jan 30;16:1165. doi: 10.1038/s41467-025-56468-8 (PMC11782662; doi:10.1038/s41467-025-56468-8)
Supplement: Supplementary file 6 — Supplementary Data 3 [file 41467_2025_56468_MOESM6_ESM.xlsx]

## Sheet: Legend
Targeted analysis of XL Bik1 variants at high and low salt concentration
Run_Annotation	Description of acquired runs
Isolation_list	Targeted method for the quantification of Bik1 XL peptides
Transition_results_Skyline	Output from Skyline analysis
Differential_analysis Bik1	Differential and statistical analysis of Bik1 FL XL peptides comparing i) phase separation versus dilute conditions and ii) pellet versus supernatant conditions.
Differential_analysis_Bik1_variants	Differential analysis for Bik1 variants (FL, ΔQQFF, ΔNC, ΔN) at high and low salt concentration (respectively 500mM and 150mM NaCl)

## Sheet: Run_Annotation
MS_ID	Sample_ID	Condition	Condition_ID
20240729_FU_06_62	FU_06_22	Bik1_ΔNC_150	Bik1_ΔNC_150_1
20240729_FU_06_63	FU_06_23	Bik1_ΔNC_150	Bik1_ΔNC_150_2
20240729_FU_06_64	FU_06_24	Bik1_ΔNC_150	Bik1_ΔNC_150_3
20240729_FU_06_56	FU_06_17	Bik1_ΔNC_500	Bik1_ΔNC_500_1
20240729_FU_06_57	FU_06_18	Bik1_ΔNC_500	Bik1_ΔNC_500_2
20240729_FU_06_58	FU_06_19	Bik1_ΔNC_500	Bik1_ΔNC_500_3
20240729_FU_05_39_20240801130950	FU_06_05	Bik1_FL_150	Bik1_FL_150_1
20240729_FU_05_40_20240801142326	FU_06_06	Bik1_FL_150	Bik1_FL_150_2
20240729_FU_05_41_20240801153701	FU_06_07	Bik1_FL_150	Bik1_FL_150_3
20240729_FU_05_35	FU_06_01	Bik1_FL_500	Bik1_FL_500_1
20240729_FU_05_36	FU_06_02	Bik1_FL_500	Bik1_FL_500_2
20240729_FU_05_37	FU_06_03	Bik1_FL_500	Bik1_FL_500_3
20240729_FU_05_49	FU_06_14	Bik1_Pellet_150	Bik1_Pellet_150_1
20240729_FU_05_50	FU_06_15	Bik1_Pellet_150	Bik1_Pellet_150_2
20240729_FU_05_51	FU_06_16	Bik1_Pellet_150	Bik1_Pellet_150_3
20240729_FU_05_44_20240801202024	FU_06_09	Bik1_SN_150	Bik1_SN_150_1
20240729_FU_05_45_20240801213400	FU_06_10	Bik1_SN_150	Bik1_SN_150_2
20240729_FU_05_46_20240801224734	FU_06_11	Bik1_SN_150	Bik1_SN_150_3
20240729_FU_06_81	FU_06_37	Bik1_ΔN_150	Bik1_ΔN_150_1
20240729_FU_06_82	FU_06_38	Bik1_ΔN_150	Bik1_ΔN_150_2
20240729_FU_06_84	FU_06_40	Bik1_ΔN_150	Bik1_ΔN_150_3
20240729_FU_06_77	FU_06_34	Bik1_ΔN_500	Bik1_ΔN_500_1
20240729_FU_06_78	FU_06_35	Bik1_ΔN_500	Bik1_ΔN_500_2
20240729_FU_06_79	FU_06_36	Bik1_ΔN_500	Bik1_ΔN_500_3
20240729_FU_06_69	FU_06_32	Bik1_ΔQQFF_150	Bik1_ΔQQFF_150_1
20240729_FU_06_71	FU_06_29	Bik1_ΔQQFF_150	Bik1_ΔQQFF_150_2
20240729_FU_06_72	FU_06_30	Bik1_ΔQQFF_150	Bik1_ΔQQFF_150_3
20240729_FU_06_66	FU_06_25	Bik1_ΔQQFF_500	Bik1_ΔQQFF_500_1
20240729_FU_06_67	FU_06_26	Bik1_ΔQQFF_500	Bik1_ΔQQFF_500_2
20240729_FU_06_73	FU_06_27	Bik1_ΔQQFF_500	Bik1_ΔQQFF_500_3

## Sheet: Isolation_list
Peptide name	Position	Precursor Charge	Precursor Mz
EAQLTIEKLQR-EAQLTIEKLQR-a8-b8_light	207-207	3	932,193946
EAQLTIEKLQR-EAQLTIEKLQR-a8-b8_heavy	207-207	3	936,219569
EKEIDHLK-KQLHYKR-a2-b6_heavy	216-245	5	427,455676
EKEIDHLK-KQLHYKR-a2-b6_light	216-245	5	425,040536
ELFLTKPQDSSSEEVASLTK-ELFLTKPQDSSSEEVASLTK-a6-b6_light	359-359	3	1519,107409
ELFLTKPQDSSSEEVASLTK-ELFLTKPQDSSSEEVASLTK-a6-b6_heavy	359-359	3	1523,133032
ELFLTKPQDSSSEEVASLTK-KQLHYK-a6-b1_heavy	211-359	5	635,754136
ELFLTKPQDSSSEEVASLTK-KQLHYK-a6-b1_light	211-359	5	633,338996
ELFLTKPQDSSSEEVASLTK-YQRKIGCFIQIPNLGR-a6-b4_heavy	7-359	4	1081,085276
ELFLTKPQDSSSEEVASLTK-YQRKIGCFIQIPNLGR-a6-b4_light	7-359	4	1078,063651
ELFLTKPQDSSSEEVASLTKKLEEANEK-K20-156_monolink_light	373	4	827,424451
EQLKMHNDSLSK-EQLKMHNDSLSK-a4-b4_heavy	338-338	4	749,875853
EQLKMHNDSLSK-EQLKMHNDSLSK-a4-b4_heavy	338-338	4	752,89507
EQLKMHNDSLSK-KQLHYKR-a4-b6_heavy	216-338	5	511,088916
EQLKMHNDSLSK-KQLHYKR-a4-b6_light	216-338	5	508,673776
GQLKYVGPVDTK-KLEEANEK-a4-b1_heavy	23-374	3	805,457176
GQLKYVGPVDTK-KLEEANEK-a4-b1_light	23-374	3	801,431943
KLEEANEK-KLEEANEK-a1-b1_light	374-374	4	515,270484
KLEEANEK-KLEEANEK-a1-b1_heavy	374-374	4	518,289701
KLEEANEKIK-KQLEQLR-a8-b1_heavy	311-381	4	567,093376
KLEEANEKIK-KQLEQLR-a8-b1_light	311-381	4	564,074451
KQLEQLR-KQLEQLR-a1-b1_light	311-311	3	656,052979
KQLEQLR-KQLEQLR-a1-b1_heavy	311-311	3	660,078602
MHNDSLSKEYQNLSK-EKEIDHLK-a8-b2_heavy	245-346	4	739,385801
MHNDSLSKEYQNLSK-EKEIDHLK-a8-b2_light	245-346	4	736,366876
MHNDSLSKEYQNLSK-KQLHYK-a8-b1_heavy	211-346	5	552,696576
MHNDSLSKEYQNLSK-KQLHYK-a8-b1_light	211-346	5	550,281436
MHNDSLSKEYQNLSK-QQAKQK-a8-b4_heavy	263-346	3	891,804576
MHNDSLSKEYQNLSK-QQAKQK-a8-b4_light	263-346	3	887,779343
NLSHNQPTGANEDVELLKKQLEQLR-K18-156_monolink_light	310	3	1010,863709
VASLIEKASISQTSR-EQLKMHNDSLSK-a7-b4_heavy	79-338	4	792,910551
VASLIEKASISQTSR-EQLKMHNDSLSK-a7-b4_light	79-338	4	789,916626

## Sheet: Transition_results_Skyline
Peptide	Protein	Replicate	Precursor Mz	Precursor Charge	Product Mz	Product Charge	Fragment Ion	Retention Time	Area	Background	Peak Rank	Total Ion Current Area
GQLKYVGPVDTK-KLEEANEK-a4-b1_light	BIK1	20240729_FU_05_35	801,431943	3	299,17	1	alpha_b3_1	28,04	176566	0	5	149740126208
GQLKYVGPVDTK-KLEEANEK-a4-b1_light	BIK1	20240729_FU_05_36	801,431943	3	299,17	1	alpha_b3_1	28,14	155492	0	5	132924801024
GQLKYVGPVDTK-KLEEANEK-a4-b1_light	BIK1	20240729_FU_05_37	801,431943	3	299,17	1	alpha_b3_1	28,09	218310	0	5	161472905216
GQLKYVGPVDTK-KLEEANEK-a4-b1_light	BIK1	20240729_FU_05_39_20240801130950	801,431943	3	299,17	1	alpha_b3_1	28,09	573942	0	5	163142041600
GQLKYVGPVDTK-KLEEANEK-a4-b1_light	BIK1	20240729_FU_05_40_20240801142326	801,431943	3	299,17	1	alpha_b3_1	28,06	534570	0	5	164779671552
GQLKYVGPVDTK-KLEEANEK-a4-b1_light	BIK1	20240729_FU_05_41_20240801153701	801,431943	3	299,17	1	alpha_b3_1	28,1	684764	0	5	173316325376
GQLKYVGPVDTK-KLEEANEK-a4-b1_light	BIK1	20240729_FU_05_44_20240801202024	801,431943	3	299,17	1	alpha_b3_1	28,17	29201	0	4	65514991616
GQLKYVGPVDTK-KLEEANEK-a4-b1_light	BIK1	20240729_FU_05_45_20240801213400	801,431943	3	299,17	1	alpha_b3_1	28,19	10125	0	5	52218691584
GQLKYVGPVDTK-KLEEANEK-a4-b1_light	BIK1	20240729_FU_05_46_20240801224734	801,431943	3	299,17	1	alpha_b3_1	28,14	26654	0	5	58730078208
GQLKYVGPVDTK-KLEEANEK-a4-b1_light	BIK1	20240729_FU_05_49	801,431943	3	299,17	1	alpha_b3_1	28,15	236770	0	5	98260230144
GQLKYVGPVDTK-KLEEANEK-a4-b1_light	BIK1	20240729_FU_05_50	801,431943	3	299,17	1	alpha_b3_1	28,1	229779	0	5	98357387264
GQLKYVGPVDTK-KLEEANEK-a4-b1_light	BIK1	20240729_FU_05_51	801,431943	3	299,17	1	alpha_b3_1	28,13	381595	0	5	118748413952
GQLKYVGPVDTK-KLEEANEK-a4-b1_light	BIK1	20240729_FU_06_56	801,431943	3	299,17	1	alpha_b3_1	#N/A	#N/A	#N/A	#N/A	169322528768
GQLKYVGPVDTK-KLEEANEK-a4-b1_light	BIK1	20240729_FU_06_57	801,431943	3	299,17	1	alpha_b3_1	#N/A	#N/A	#N/A	#N/A	176777134080
GQLKYVGPVDTK-KLEEANEK-a4-b1_light	BIK1	20240729_FU_06_58	801,431943	3	299,17	1	alpha_b3_1	#N/A	#N/A	#N/A	#N/A	169101672448
GQLKYVGPVDTK-KLEEANEK-a4-b1_light	BIK1	20240729_FU_06_62	801,431943	3	299,17	1	alpha_b3_1	#N/A	#N/A	#N/A	#N/A	162430140416
GQLKYVGPVDTK-KLEEANEK-a4-b1_light	BIK1	20240729_FU_06_63	801,431943	3	299,17	1	alpha_b3_1	#N/A	#N/A	#N/A	#N/A	204558221312
GQLKYVGPVDTK-KLEEANEK-a4-b1_light	BIK1	20240729_FU_06_64	801,431943	3	299,17	1	alpha_b3_1	#N/A	#N/A	#N/A	#N/A	205950369792
GQLKYVGPVDTK-KLEEANEK-a4-b1_light	BIK1	20240729_FU_06_66	801,431943	3	299,17	1	alpha_b3_1	28,04	158534	0	5	216435310592
GQLKYVGPVDTK-KLEEANEK-a4-b1_light	BIK1	20240729_FU_06_67	801,431943	3	299,17	1	alpha_b3_1	28,06	164853	0	5	184135188480
GQLKYVGPVDTK-KLEEANEK-a4-b1_light	BIK1	20240729_FU_06_73	801,431943	3	299,17	1	alpha_b3_1	28,04	139233	0	5	182390669312
GQLKYVGPVDTK-KLEEANEK-a4-b1_light	BIK1	20240729_FU_06_69	801,431943	3	299,17	1	alpha_b3_1	28,08	205426	0	5	183318577152
GQLKYVGPVDTK-KLEEANEK-a4-b1_light	BIK1	20240729_FU_06_71	801,431943	3	299,17	1	alpha_b3_1	28,03	206964	0	5	204818464768
GQLKYVGPVDTK-KLEEANEK-a4-b1_light	BIK1	20240729_FU_06_72	801,431943	3	299,17	1	alpha_b3_1	28,04	161230	0	5	194049310720
GQLKYVGPVDTK-KLEEANEK-a4-b1_light	BIK1	20240729_FU_06_77	801,431943	3	299,17	1	alpha_b3_1	#N/A	#N/A	#N/A	#N/A	149814018048
GQLKYVGPVDTK-KLEEANEK-a4-b1_light	BIK1	20240729_FU_06_78	801,431943	3	299,17	1	alpha_b3_1	#N/A	#N/A	#N/A	#N/A	192992821248
GQLKYVGPVDTK-KLEEANEK-a4-b1_light	BIK1	20240729_FU_06_79	801,431943	3	299,17	1	alpha_b3_1	#N/A	#N/A	#N/A	#N/A	172344705024
GQLKYVGPVDTK-KLEEANEK-a4-b1_light	BIK1	20240729_FU_06_81	801,431943	3	299,17	1	alpha_b3_1	#N/A	#N/A	#N/A	#N/A	167760330752
GQLKYVGPVDTK-KLEEANEK-a4-b1_light	BIK1	20240729_FU_06_82	801,431943	3	299,17	1	alpha_b3_1	#N/A	#N/A	#N/A	#N/A	155817033728
GQLKYVGPVDTK-KLEEANEK-a4-b1_light	BIK1	20240729_FU_06_84	801,431943	3	299,17	1	alpha_b3_1	#N/A	#N/A	#N/A	#N/A	157453041664
GQLKYVGPVDTK-KLEEANEK-a4-b1_light	BIK1	20240729_FU_05_35	801,431943	3	363,19	1	alpha_y3_1	28,09	241591	0	4	149740126208
GQLKYVGPVDTK-KLEEANEK-a4-b1_light	BIK1	20240729_FU_05_36	801,431943	3	363,19	1	alpha_y3_1	28,14	266880	0	3	132924801024
GQLKYVGPVDTK-KLEEANEK-a4-b1_light	BIK1	20240729_FU_05_37	801,431943	3	363,19	1	alpha_y3_1	28,14	351109	0	4	161472905216
GQLKYVGPVDTK-KLEEANEK-a4-b1_light	BIK1	20240729_FU_05_39_20240801130950	801,431943	3	363,19	1	alpha_y3_1	28,09	868037	0	4	163142041600
GQLKYVGPVDTK-KLEEANEK-a4-b1_light	BIK1	20240729_FU_05_40_20240801142326	801,431943	3	363,19	1	alpha_y3_1	28,06	935582	3630	4	164779671552
GQLKYVGPVDTK-KLEEANEK-a4-b1_light	BIK1	20240729_FU_05_41_20240801153701	801,431943	3	363,19	1	alpha_y3_1	28,1	1074541	0	4	173316325376
GQLKYVGPVDTK-KLEEANEK-a4-b1_light	BIK1	20240729_FU_05_44_20240801202024	801,431943	3	363,19	1	alpha_y3_1	28,17	27491	0	5	65514991616
GQLKYVGPVDTK-KLEEANEK-a4-b1_light	BIK1	20240729_FU_05_45_20240801213400	801,431943	3	363,19	1	alpha_y3_1	28,19	26324	0	3	52218691584
GQLKYVGPVDTK-KLEEANEK-a4-b1_light	BIK1	20240729_FU_05_46_20240801224734	801,431943	3	363,19	1	alpha_y3_1	28,14	47353	0	4	58730078208
GQLKYVGPVDTK-KLEEANEK-a4-b1_light	BIK1	20240729_FU_05_49	801,431943	3	363,19	1	alpha_y3_1	28,15	392107	0	3	98260230144
GQLKYVGPVDTK-KLEEANEK-a4-b1_light	BIK1	20240729_FU_05_50	801,431943	3	363,19	1	alpha_y3_1	28,1	364800	0	4	98357387264
GQLKYVGPVDTK-KLEEANEK-a4-b1_light	BIK1	20240729_FU_05_51	801,431943	3	363,19	1	alpha_y3_1	28,13	528201	0	4	118748413952
GQLKYVGPVDTK-KLEEANEK-a4-b1_light	BIK1	20240729_FU_06_56	801,431943	3	363,19	1	alpha_y3_1	#N/A	#N/A	#N/A	#N/A	169322528768
GQLKYVGPVDTK-KLEEANEK-a4-b1_light	BIK1	20240729_FU_06_57	801,431943	3	363,19	1	alpha_y3_1	#N/A	#N/A	#N/A	#N/A	176777134080
GQLKYVGPVDTK-KLEEANEK-a4-b1_light	BIK1	20240729_FU_06_58	801,431943	3	363,19	1	alpha_y3_1	#N/A	#N/A	#N/A	#N/A	169101672448
GQLKYVGPVDTK-KLEEANEK-a4-b1_light	BIK1	20240729_FU_06_62	801,431943	3	363,19	1	alpha_y3_1	#N/A	#N/A	#N/A	#N/A	162430140416
GQLKYVGPVDTK-KLEEANEK-a4-b1_light	BIK1	20240729_FU_06_63	801,431943	3	363,19	1	alpha_y3_1	#N/A	#N/A	#N/A	#N/A	204558221312
GQLKYVGPVDTK-KLEEANEK-a4-b1_light	BIK1	20240729_FU_06_64	801,431943	3	363,19	1	alpha_y3_1	#N/A	#N/A	#N/A	#N/A	205950369792
GQLKYVGPVDTK-KLEEANEK-a4-b1_light	BIK1	20240729_FU_06_66	801,431943	3	363,19	1	alpha_y3_1	28,04	239656	0	4	216435310592
GQLKYVGPVDTK-KLEEANEK-a4-b1_light	BIK1	20240729_FU_06_67	801,431943	3	363,19	1	alpha_y3_1	28,06	218264	0	4	184135188480
GQLKYVGPVDTK-KLEEANEK-a4-b1_light	BIK1	20240729_FU_06_73	801,431943	3	363,19	1	alpha_y3_1	28,09	226893	0	4	182390669312
GQLKYVGPVDTK-KLEEANEK-a4-b1_light	BIK1	20240729_FU_06_69	801,431943	3	363,19	1	alpha_y3_1	28,08	307946	0	4	183318577152
GQLKYVGPVDTK-KLEEANEK-a4-b1_light	BIK1	20240729_FU_06_71	801,431943	3	363,19	1	alpha_y3_1	28,03	295682	0	4	204818464768
GQLKYVGPVDTK-KLEEANEK-a4-b1_light	BIK1	20240729_FU_06_72	801,431943	3	363,19	1	alpha_y3_1	28,04	303073	0	4	194049310720
GQLKYVGPVDTK-KLEEANEK-a4-b1_light	BIK1	20240729_FU_06_77	801,431943	3	363,19	1	alpha_y3_1	#N/A	#N/A	#N/A	#N/A	149814018048
GQLKYVGPVDTK-KLEEANEK-a4-b1_light	BIK1	20240729_FU_06_78	801,431943	3	363,19	1	alpha_y3_1	#N/A	#N/A	#N/A	#N/A	192992821248
GQLKYVGPVDTK-KLEEANEK-a4-b1_light	BIK1	20240729_FU_06_79	801,431943	3	363,19	1	alpha_y3_1	#N/A	#N/A	#N/A	#N/A	172344705024
GQLKYVGPVDTK-KLEEANEK-a4-b1_light	BIK1	20240729_FU_06_81	801,431943	3	363,19	1	alpha_y3_1	#N/A	#N/A	#N/A	#N/A	167760330752
GQLKYVGPVDTK-KLEEANEK-a4-b1_light	BIK1	20240729_FU_06_82	801,431943	3	363,19	1	alpha_y3_1	#N/A	#N/A	#N/A	#N/A	155817033728
GQLKYVGPVDTK-KLEEANEK-a4-b1_light	BIK1	20240729_FU_06_84	801,431943	3	363,19	1	alpha_y3_1	#N/A	#N/A	#N/A	#N/A	157453041664
GQLKYVGPVDTK-KLEEANEK-a4-b1_light	BIK1	20240729_FU_05_35	801,431943	3	559,31	1	alpha_y5_1	28,04	298903	0	3	149740126208
GQLKYVGPVDTK-KLEEANEK-a4-b1_light	BIK1	20240729_FU_05_36	801,431943	3	559,31	1	alpha_y5_1	28,14	247215	0	4	132924801024
GQLKYVGPVDTK-KLEEANEK-a4-b1_light	BIK1	20240729_FU_05_37	801,431943	3	559,31	1	alpha_y5_1	28,14	363368	0	3	161472905216
GQLKYVGPVDTK-KLEEANEK-a4-b1_light	BIK1	20240729_FU_05_39_20240801130950	801,431943	3	559,31	1	alpha_y5_1	28,09	919932	0	3	163142041600
GQLKYVGPVDTK-KLEEANEK-a4-b1_light	BIK1	20240729_FU_05_40_20240801142326	801,431943	3	559,31	1	alpha_y5_1	28,06	944230	22346	3	164779671552
GQLKYVGPVDTK-KLEEANEK-a4-b1_light	BIK1	20240729_FU_05_41_20240801153701	801,431943	3	559,31	1	alpha_y5_1	28,1	1183585	0	3	173316325376
GQLKYVGPVDTK-KLEEANEK-a4-b1_light	BIK1	20240729_FU_05_44_20240801202024	801,431943	3	559,31	1	alpha_y5_1	28,17	36353	0	3	65514991616
GQLKYVGPVDTK-KLEEANEK-a4-b1_light	BIK1	20240729_FU_05_45_20240801213400	801,431943	3	559,31	1	alpha_y5_1	28,24	20637	0	4	52218691584
GQLKYVGPVDTK-KLEEANEK-a4-b1_light	BIK1	20240729_FU_05_46_20240801224734	801,431943	3	559,31	1	alpha_y5_1	28,14	48783	0	3	58730078208
GQLKYVGPVDTK-KLEEANEK-a4-b1_light	BIK1	20240729_FU_05_49	801,431943	3	559,31	1	alpha_y5_1	28,15	391633	0	4	98260230144
GQLKYVGPVDTK-KLEEANEK-a4-b1_light	BIK1	20240729_FU_05_50	801,431943	3	559,31	1	alpha_y5_1	28,1	411155	0	3	98357387264
GQLKYVGPVDTK-KLEEANEK-a4-b1_light	BIK1	20240729_FU_05_51	801,431943	3	559,31	1	alpha_y5_1	28,13	577808	0	3	118748413952
GQLKYVGPVDTK-KLEEANEK-a4-b1_light	BIK1	20240729_FU_06_56	801,431943	3	559,31	1	alpha_y5_1	#N/A	#N/A	#N/A	#N/A	169322528768
GQLKYVGPVDTK-KLEEANEK-a4-b1_light	BIK1	20240729_FU_06_57	801,431943	3	559,31	1	alpha_y5_1	#N/A	#N/A	#N/A	#N/A	176777134080
GQLKYVGPVDTK-KLEEANEK-a4-b1_light	BIK1	20240729_FU_06_58	801,431943	3	559,31	1	alpha_y5_1	#N/A	#N/A	#N/A	#N/A	169101672448
GQLKYVGPVDTK-KLEEANEK-a4-b1_light	BIK1	20240729_FU_06_62	801,431943	3	559,31	1	alpha_y5_1	#N/A	#N/A	#N/A	#N/A	162430140416
GQLKYVGPVDTK-KLEEANEK-a4-b1_light	BIK1	20240729_FU_06_63	801,431943	3	559,31	1	alpha_y5_1	#N/A	#N/A	#N/A	#N/A	204558221312
GQLKYVGPVDTK-KLEEANEK-a4-b1_light	BIK1	20240729_FU_06_64	801,431943	3	559,31	1	alpha_y5_1	#N/A	#N/A	#N/A	#N/A	205950369792
GQLKYVGPVDTK-KLEEANEK-a4-b1_light	BIK1	20240729_FU_06_66	801,431943	3	559,31	1	alpha_y5_1	28,04	259035	0	3	216435310592
GQLKYVGPVDTK-KLEEANEK-a4-b1_light	BIK1	20240729_FU_06_67	801,431943	3	559,31	1	alpha_y5_1	28,06	266936	0	3	184135188480
GQLKYVGPVDTK-KLEEANEK-a4-b1_light	BIK1	20240729_FU_06_73	801,431943	3	559,31	1	alpha_y5_1	28,04	228378	0	3	182390669312
GQLKYVGPVDTK-KLEEANEK-a4-b1_light	BIK1	20240729_FU_06_69	801,431943	3	559,31	1	alpha_y5_1	28,03	333559	0	3	183318577152
GQLKYVGPVDTK-KLEEANEK-a4-b1_light	BIK1	20240729_FU_06_71	801,431943	3	559,31	1	alpha_y5_1	28,03	324109	0	3	204818464768
GQLKYVGPVDTK-KLEEANEK-a4-b1_light	BIK1	20240729_FU_06_72	801,431943	3	559,31	1	alpha_y5_1	28,04	326161	0	3	194049310720
GQLKYVGPVDTK-KLEEANEK-a4-b1_light	BIK1	20240729_FU_06_77	801,431943	3	559,31	1	alpha_y5_1	#N/A	#N/A	#N/A	#N/A	149814018048
GQLKYVGPVDTK-KLEEANEK-a4-b1_light	BIK1	20240729_FU_06_78	801,431943	3	559,31	1	alpha_y5_1	#N/A	#N/A	#N/A	#N/A	192992821248
GQLKYVGPVDTK-KLEEANEK-a4-b1_light	BIK1	20240729_FU_06_79	801,431943	3	559,31	1	alpha_y5_1	#N/A	#N/A	#N/A	#N/A	172344705024
GQLKYVGPVDTK-KLEEANEK-a4-b1_light	BIK1	20240729_FU_06_81	801,431943	3	559,31	1	alpha_y5_1	#N/A	#N/A	#N/A	#N/A	167760330752
GQLKYVGPVDTK-KLEEANEK-a4-b1_light	BIK1	20240729_FU_06_82	801,431943	3	559,31	1	alpha_y5_1	#N/A	#N/A	#N/A	#N/A	155817033728
GQLKYVGPVDTK-KLEEANEK-a4-b1_light	BIK1	20240729_FU_06_84	801,431943	3	559,31	1	alpha_y5_1	#N/A	#N/A	#N/A	#N/A	157453041664
GQLKYVGPVDTK-KLEEANEK-a4-b1_light	BIK1	20240729_FU_05_35	801,431943	3	616,33	1	alpha_y6_1	28,04	1226863	0	2	149740126208
GQLKYVGPVDTK-KLEEANEK-a4-b1_light	BIK1	20240729_FU_05_36	801,431943	3	616,33	1	alpha_y6_1	28,14	1217181	1658	1	132924801024
GQLKYVGPVDTK-KLEEANEK-a4-b1_light	BIK1	20240729_FU_05_37	801,431943	3	616,33	1	alpha_y6_1	28,09	1759187	0	2	161472905216
GQLKYVGPVDTK-KLEEANEK-a4-b1_light	BIK1	20240729_FU_05_39_20240801130950	801,431943	3	616,33	1	alpha_y6_1	28,09	4108347	7424	2	163142041600
GQLKYVGPVDTK-KLEEANEK-a4-b1_light	BIK1	20240729_FU_05_40_20240801142326	801,431943	3	616,33	1	alpha_y6_1	28,06	4354466	57091	2	164779671552
GQLKYVGPVDTK-KLEEANEK-a4-b1_light	BIK1	20240729_FU_05_41_20240801153701	801,431943	3	616,33	1	alpha_y6_1	28,1	5118396	0	2	173316325376
GQLKYVGPVDTK-KLEEANEK-a4-b1_light	BIK1	20240729_FU_05_44_20240801202024	801,431943	3	616,33	1	alpha_y6_1	28,12	144825	0	2	65514991616
GQLKYVGPVDTK-KLEEANEK-a4-b1_light	BIK1	20240729_FU_05_45_20240801213400	801,431943	3	616,33	1	alpha_y6_1	28,19	136528	0	2	52218691584
GQLKYVGPVDTK-KLEEANEK-a4-b1_light	BIK1	20240729_FU_05_46_20240801224734	801,431943	3	616,33	1	alpha_y6_1	28,14	223351	0	2	58730078208
GQLKYVGPVDTK-KLEEANEK-a4-b1_light	BIK1	20240729_FU_05_49	801,431943	3	616,33	1	alpha_y6_1	28,15	1834347	0	2	98260230144
GQLKYVGPVDTK-KLEEANEK-a4-b1_light	BIK1	20240729_FU_05_50	801,431943	3	616,33	1	alpha_y6_1	28,1	1705092	0	2	98357387264
GQLKYVGPVDTK-KLEEANEK-a4-b1_light	BIK1	20240729_FU_05_51	801,431943	3	616,33	1	alpha_y6_1	28,13	2762697	0	2	118748413952
GQLKYVGPVDTK-KLEEANEK-a4-b1_light	BIK1	20240729_FU_06_56	801,431943	3	616,33	1	alpha_y6_1	#N/A	#N/A	#N/A	#N/A	169322528768
GQLKYVGPVDTK-KLEEANEK-a4-b1_light	BIK1	20240729_FU_06_57	801,431943	3	616,33	1	alpha_y6_1	#N/A	#N/A	#N/A	#N/A	176777134080
GQLKYVGPVDTK-KLEEANEK-a4-b1_light	BIK1	20240729_FU_06_58	801,431943	3	616,33	1	alpha_y6_1	#N/A	#N/A	#N/A	#N/A	169101672448
GQLKYVGPVDTK-KLEEANEK-a4-b1_light	BIK1	20240729_FU_06_62	801,431943	3	616,33	1	alpha_y6_1	#N/A	#N/A	#N/A	#N/A	162430140416
GQLKYVGPVDTK-KLEEANEK-a4-b1_light	BIK1	20240729_FU_06_63	801,431943	3	616,33	1	alpha_y6_1	#N/A	#N/A	#N/A	#N/A	204558221312
GQLKYVGPVDTK-KLEEANEK-a4-b1_light	BIK1	20240729_FU_06_64	801,431943	3	616,33	1	alpha_y6_1	#N/A	#N/A	#N/A	#N/A	205950369792
GQLKYVGPVDTK-KLEEANEK-a4-b1_light	BIK1	20240729_FU_06_66	801,431943	3	616,33	1	alpha_y6_1	28,04	1176262	0	2	216435310592
GQLKYVGPVDTK-KLEEANEK-a4-b1_light	BIK1	20240729_FU_06_67	801,431943	3	616,33	1	alpha_y6_1	28,06	1085176	0	1	184135188480
GQLKYVGPVDTK-KLEEANEK-a4-b1_light	BIK1	20240729_FU_06_73	801,431943	3	616,33	1	alpha_y6_1	28,04	1231805	0	1	182390669312
GQLKYVGPVDTK-KLEEANEK-a4-b1_light	BIK1	20240729_FU_06_69	801,431943	3	616,33	1	alpha_y6_1	28,08	1537695	0	2	183318577152
GQLKYVGPVDTK-KLEEANEK-a4-b1_light	BIK1	20240729_FU_06_71	801,431943	3	616,33	1	alpha_y6_1	28,03	1467383	0	2	204818464768
GQLKYVGPVDTK-KLEEANEK-a4-b1_light	BIK1	20240729_FU_06_72	801,431943	3	616,33	1	alpha_y6_1	28,04	1515512	2398	1	194049310720
GQLKYVGPVDTK-KLEEANEK-a4-b1_light	BIK1	20240729_FU_06_77	801,431943	3	616,33	1	alpha_y6_1	#N/A	#N/A	#N/A	#N/A	149814018048
GQLKYVGPVDTK-KLEEANEK-a4-b1_light	BIK1	20240729_FU_06_78	801,431943	3	616,33	1	alpha_y6_1	#N/A	#N/A	#N/A	#N/A	192992821248
GQLKYVGPVDTK-KLEEANEK-a4-b1_light	BIK1	20240729_FU_06_79	801,431943	3	616,33	1	alpha_y6_1	#N/A	#N/A	#N/A	#N/A	172344705024
GQLKYVGPVDTK-KLEEANEK-a4-b1_light	BIK1	20240729_FU_06_81	801,431943	3	616,33	1	alpha_y6_1	#N/A	#N/A	#N/A	#N/A	167760330752
GQLKYVGPVDTK-KLEEANEK-a4-b1_light	BIK1	20240729_FU_06_82	801,431943	3	616,33	1	alpha_y6_1	#N/A	#N/A	#N/A	#N/A	155817033728
GQLKYVGPVDTK-KLEEANEK-a4-b1_light	BIK1	20240729_FU_06_84	801,431943	3	616,33	1	alpha_y6_1	#N/A	#N/A	#N/A	#N/A	157453041664
GQLKYVGPVDTK-KLEEANEK-a4-b1_light	BIK1	20240729_FU_05_35	801,431943	3	878,46	1	alpha_y8_1	28,09	1321579	0	1	149740126208
GQLKYVGPVDTK-KLEEANEK-a4-b1_light	BIK1	20240729_FU_05_36	801,431943	3	878,46	1	alpha_y8_1	28,14	1202954	0	2	132924801024
GQLKYVGPVDTK-KLEEANEK-a4-b1_light	BIK1	20240729_FU_05_37	801,431943	3	878,46	1	alpha_y8_1	28,09	1795275	1327	1	161472905216
GQLKYVGPVDTK-KLEEANEK-a4-b1_light	BIK1	20240729_FU_05_39_20240801130950	801,431943	3	878,46	1	alpha_y8_1	28,09	4200616	6116	1	163142041600
GQLKYVGPVDTK-KLEEANEK-a4-b1_light	BIK1	20240729_FU_05_40_20240801142326	801,431943	3	878,46	1	alpha_y8_1	28,06	4428661	48151	1	164779671552
GQLKYVGPVDTK-KLEEANEK-a4-b1_light	BIK1	20240729_FU_05_41_20240801153701	801,431943	3	878,46	1	alpha_y8_1	28,1	5139670	0	1	173316325376
GQLKYVGPVDTK-KLEEANEK-a4-b1_light	BIK1	20240729_FU_05_44_20240801202024	801,431943	3	878,46	1	alpha_y8_1	28,12	164159	0	1	65514991616
GQLKYVGPVDTK-KLEEANEK-a4-b1_light	BIK1	20240729_FU_05_45_20240801213400	801,431943	3	878,46	1	alpha_y8_1	28,19	140583	0	1	52218691584
GQLKYVGPVDTK-KLEEANEK-a4-b1_light	BIK1	20240729_FU_05_46_20240801224734	801,431943	3	878,46	1	alpha_y8_1	28,19	267426	0	1	58730078208
GQLKYVGPVDTK-KLEEANEK-a4-b1_light	BIK1	20240729_FU_05_49	801,431943	3	878,46	1	alpha_y8_1	28,15	1841615	851	1	98260230144
GQLKYVGPVDTK-KLEEANEK-a4-b1_light	BIK1	20240729_FU_05_50	801,431943	3	878,46	1	alpha_y8_1	28,15	1771003	0	1	98357387264
GQLKYVGPVDTK-KLEEANEK-a4-b1_light	BIK1	20240729_FU_05_51	801,431943	3	878,46	1	alpha_y8_1	28,13	2773198	0	1	118748413952
GQLKYVGPVDTK-KLEEANEK-a4-b1_light	BIK1	20240729_FU_06_56	801,431943	3	878,46	1	alpha_y8_1	#N/A	#N/A	#N/A	#N/A	169322528768
GQLKYVGPVDTK-KLEEANEK-a4-b1_light	BIK1	20240729_FU_06_57	801,431943	3	878,46	1	alpha_y8_1	#N/A	#N/A	#N/A	#N/A	176777134080
GQLKYVGPVDTK-KLEEANEK-a4-b1_light	BIK1	20240729_FU_06_58	801,431943	3	878,46	1	alpha_y8_1	#N/A	#N/A	#N/A	#N/A	169101672448
GQLKYVGPVDTK-KLEEANEK-a4-b1_light	BIK1	20240729_FU_06_62	801,431943	3	878,46	1	alpha_y8_1	#N/A	#N/A	#N/A	#N/A	162430140416
GQLKYVGPVDTK-KLEEANEK-a4-b1_light	BIK1	20240729_FU_06_63	801,431943	3	878,46	1	alpha_y8_1	#N/A	#N/A	#N/A	#N/A	204558221312
GQLKYVGPVDTK-KLEEANEK-a4-b1_light	BIK1	20240729_FU_06_64	801,431943	3	878,46	1	alpha_y8_1	#N/A	#N/A	#N/A	#N/A	205950369792
GQLKYVGPVDTK-KLEEANEK-a4-b1_light	BIK1	20240729_FU_06_66	801,431943	3	878,46	1	alpha_y8_1	28,04	1233043	0	1	216435310592
GQLKYVGPVDTK-KLEEANEK-a4-b1_light	BIK1	20240729_FU_06_67	801,431943	3	878,46	1	alpha_y8_1	28,06	1071966	0	2	184135188480
GQLKYVGPVDTK-KLEEANEK-a4-b1_light	BIK1	20240729_FU_06_73	801,431943	3	878,46	1	alpha_y8_1	28,04	1158293	0	2	182390669312
GQLKYVGPVDTK-KLEEANEK-a4-b1_light	BIK1	20240729_FU_06_69	801,431943	3	878,46	1	alpha_y8_1	28,08	1537751	0	1	183318577152
GQLKYVGPVDTK-KLEEANEK-a4-b1_light	BIK1	20240729_FU_06_71	801,431943	3	878,46	1	alpha_y8_1	28,03	1470765	0	1	204818464768
GQLKYVGPVDTK-KLEEANEK-a4-b1_light	BIK1	20240729_FU_06_72	801,431943	3	878,46	1	alpha_y8_1	28,04	1430496	1892	2	194049310720
GQLKYVGPVDTK-KLEEANEK-a4-b1_light	BIK1	20240729_FU_06_77	801,431943	3	878,46	1	alpha_y8_1	#N/A	#N/A	#N/A	#N/A	149814018048
GQLKYVGPVDTK-KLEEANEK-a4-b1_light	BIK1	20240729_FU_06_78	801,431943	3	878,46	1	alpha_y8_1	#N/A	#N/A	#N/A	#N/A	192992821248
GQLKYVGPVDTK-KLEEANEK-a4-b1_light	BIK1	20240729_FU_06_79	801,431943	3	878,46	1	alpha_y8_1	#N/A	#N/A	#N/A	#N/A	172344705024
GQLKYVGPVDTK-KLEEANEK-a4-b1_light	BIK1	20240729_FU_06_81	801,431943	3	878,46	1	alpha_y8_1	#N/A	#N/A	#N/A	#N/A	167760330752
GQLKYVGPVDTK-KLEEANEK-a4-b1_light	BIK1	20240729_FU_06_82	801,431943	3	878,46	1	alpha_y8_1	#N/A	#N/A	#N/A	#N/A	155817033728
GQLKYVGPVDTK-KLEEANEK-a4-b1_light	BIK1	20240729_FU_06_84	801,431943	3	878,46	1	alpha_y8_1	#N/A	#N/A	#N/A	#N/A	157453041664
GQLKYVGPVDTK-KLEEANEK-a4-b1_light	BIK1	20240729_FU_05_35	801,431943	3	276,16	1	beta_y2_1	28,09	61224	0	6	149740126208
GQLKYVGPVDTK-KLEEANEK-a4-b1_light	BIK1	20240729_FU_05_36	801,431943	3	276,16	1	beta_y2_1	28,14	47217	0	6	132924801024
GQLKYVGPVDTK-KLEEANEK-a4-b1_light	BIK1	20240729_FU_05_37	801,431943	3	276,16	1	beta_y2_1	28,09	95375	0	6	161472905216
GQLKYVGPVDTK-KLEEANEK-a4-b1_light	BIK1	20240729_FU_05_39_20240801130950	801,431943	3	276,16	1	beta_y2_1	28,09	273246	0	6	163142041600
GQLKYVGPVDTK-KLEEANEK-a4-b1_light	BIK1	20240729_FU_05_40_20240801142326	801,431943	3	276,16	1	beta_y2_1	28,06	278830	0	6	164779671552
GQLKYVGPVDTK-KLEEANEK-a4-b1_light	BIK1	20240729_FU_05_41_20240801153701	801,431943	3	276,16	1	beta_y2_1	28,1	352993	0	6	173316325376
GQLKYVGPVDTK-KLEEANEK-a4-b1_light	BIK1	20240729_FU_05_44_20240801202024	801,431943	3	276,16	1	beta_y2_1	28,12	4534	0	6	65514991616
GQLKYVGPVDTK-KLEEANEK-a4-b1_light	BIK1	20240729_FU_05_45_20240801213400	801,431943	3	276,16	1	beta_y2_1	27,98	709	0	6	52218691584
GQLKYVGPVDTK-KLEEANEK-a4-b1_light	BIK1	20240729_FU_05_46_20240801224734	801,431943	3	276,16	1	beta_y2_1	28,19	6190	0	6	58730078208
GQLKYVGPVDTK-KLEEANEK-a4-b1_light	BIK1	20240729_FU_05_49	801,431943	3	276,16	1	beta_y2_1	28,15	93265	0	6	98260230144
GQLKYVGPVDTK-KLEEANEK-a4-b1_light	BIK1	20240729_FU_05_50	801,431943	3	276,16	1	beta_y2_1	28,15	86169	14001	6	98357387264
GQLKYVGPVDTK-KLEEANEK-a4-b1_light	BIK1	20240729_FU_05_51	801,431943	3	276,16	1	beta_y2_1	28,13	149113	0	6	118748413952
GQLKYVGPVDTK-KLEEANEK-a4-b1_light	BIK1	20240729_FU_06_56	801,431943	3	276,16	1	beta_y2_1	#N/A	#N/A	#N/A	#N/A	169322528768
GQLKYVGPVDTK-KLEEANEK-a4-b1_light	BIK1	20240729_FU_06_57	801,431943	3	276,16	1	beta_y2_1	#N/A	#N/A	#N/A	#N/A	176777134080
GQLKYVGPVDTK-KLEEANEK-a4-b1_light	BIK1	20240729_FU_06_58	801,431943	3	276,16	1	beta_y2_1	#N/A	#N/A	#N/A	#N/A	169101672448
GQLKYVGPVDTK-KLEEANEK-a4-b1_light	BIK1	20240729_FU_06_62	801,431943	3	276,16	1	beta_y2_1	#N/A	#N/A	#N/A	#N/A	162430140416
GQLKYVGPVDTK-KLEEANEK-a4-b1_light	BIK1	20240729_FU_06_63	801,431943	3	276,16	1	beta_y2_1	#N/A	#N/A	#N/A	#N/A	204558221312
GQLKYVGPVDTK-KLEEANEK-a4-b1_light	BIK1	20240729_FU_06_64	801,431943	3	276,16	1	beta_y2_1	#N/A	#N/A	#N/A	#N/A	205950369792
GQLKYVGPVDTK-KLEEANEK-a4-b1_light	BIK1	20240729_FU_06_66	801,431943	3	276,16	1	beta_y2_1	27,99	84133	0	6	216435310592
GQLKYVGPVDTK-KLEEANEK-a4-b1_light	BIK1	20240729_FU_06_67	801,431943	3	276,16	1	beta_y2_1	28,11	62552	0	6	184135188480
GQLKYVGPVDTK-KLEEANEK-a4-b1_light	BIK1	20240729_FU_06_73	801,431943	3	276,16	1	beta_y2_1	28,04	85385	0	6	182390669312
GQLKYVGPVDTK-KLEEANEK-a4-b1_light	BIK1	20240729_FU_06_69	801,431943	3	276,16	1	beta_y2_1	28,03	100527	0	6	183318577152
GQLKYVGPVDTK-KLEEANEK-a4-b1_light	BIK1	20240729_FU_06_71	801,431943	3	276,16	1	beta_y2_1	27,98	101863	0	6	204818464768
GQLKYVGPVDTK-KLEEANEK-a4-b1_light	BIK1	20240729_FU_06_72	801,431943	3	276,16	1	beta_y2_1	28,04	83428	0	6	194049310720
GQLKYVGPVDTK-KLEEANEK-a4-b1_light	BIK1	20240729_FU_06_77	801,431943	3	276,16	1	beta_y2_1	#N/A	#N/A	#N/A	#N/A	149814018048
GQLKYVGPVDTK-KLEEANEK-a4-b1_light	BIK1	20240729_FU_06_78	801,431943	3	276,16	1	beta_y2_1	#N/A	#N/A	#N/A	#N/A	192992821248
GQLKYVGPVDTK-KLEEANEK-a4-b1_light	BIK1	20240729_FU_06_79	801,431943	3	276,16	1	beta_y2_1	#N/A	#N/A	#N/A	#N/A	172344705024
GQLKYVGPVDTK-KLEEANEK-a4-b1_light	BIK1	20240729_FU_06_81	801,431943	3	276,16	1	beta_y2_1	#N/A	#N/A	#N/A	#N/A	167760330752
GQLKYVGPVDTK-KLEEANEK-a4-b1_light	BIK1	20240729_FU_06_82	801,431943	3	276,16	1	beta_y2_1	#N/A	#N/A	#N/A	#N/A	155817033728
GQLKYVGPVDTK-KLEEANEK-a4-b1_light	BIK1	20240729_FU_06_84	801,431943	3	276,16	1	beta_y2_1	#N/A	#N/A	#N/A	#N/A	157453041664
GQLKYVGPVDTK-KLEEANEK-a4-b1_heavy	BIK1	20240729_FU_05_35	805,457176	3	299,17	1	alpha_b3_1	27,94	181884	0	5	149740126208
GQLKYVGPVDTK-KLEEANEK-a4-b1_heavy	BIK1	20240729_FU_05_36	805,457176	3	299,17	1	alpha_b3_1	28,01	154188	0	5	132924801024
GQLKYVGPVDTK-KLEEANEK-a4-b1_heavy	BIK1	20240729_FU_05_37	805,457176	3	299,17	1	alpha_b3_1	27,94	246318	0	5	161472905216
GQLKYVGPVDTK-KLEEANEK-a4-b1_heavy	BIK1	20240729_FU_05_39_20240801130950	805,457176	3	299,17	1	alpha_b3_1	27,94	579141	0	5	163142041600
GQLKYVGPVDTK-KLEEANEK-a4-b1_heavy	BIK1	20240729_FU_05_40_20240801142326	805,457176	3	299,17	1	alpha_b3_1	27,96	661031	0	5	164779671552
GQLKYVGPVDTK-KLEEANEK-a4-b1_heavy	BIK1	20240729_FU_05_41_20240801153701	805,457176	3	299,17	1	alpha_b3_1	27,95	638052	0	5	173316325376
GQLKYVGPVDTK-KLEEANEK-a4-b1_heavy	BIK1	20240729_FU_05_44_20240801202024	805,457176	3	299,17	1	alpha_b3_1	28,02	37413	0	3	65514991616
GQLKYVGPVDTK-KLEEANEK-a4-b1_heavy	BIK1	20240729_FU_05_45_20240801213400	805,457176	3	299,17	1	alpha_b3_1	28,08	12053	0	5	52218691584
GQLKYVGPVDTK-KLEEANEK-a4-b1_heavy	BIK1	20240729_FU_05_46_20240801224734	805,457176	3	299,17	1	alpha_b3_1	28,04	27060	0	5	58730078208
GQLKYVGPVDTK-KLEEANEK-a4-b1_heavy	BIK1	20240729_FU_05_49	805,457176	3	299,17	1	alpha_b3_1	28	227811	0	5	98260230144
GQLKYVGPVDTK-KLEEANEK-a4-b1_heavy	BIK1	20240729_FU_05_50	805,457176	3	299,17	1	alpha_b3_1	27,99	210748	0	5	98357387264
GQLKYVGPVDTK-KLEEANEK-a4-b1_heavy	BIK1	20240729_FU_05_51	805,457176	3	299,17	1	alpha_b3_1	27,97	365589	0	5	118748413952
GQLKYVGPVDTK-KLEEANEK-a4-b1_heavy	BIK1	20240729_FU_06_56	805,457176	3	299,17	1	alpha_b3_1	#N/A	#N/A	#N/A	#N/A	169322528768
GQLKYVGPVDTK-KLEEANEK-a4-b1_heavy	BIK1	20240729_FU_06_57	805,457176	3	299,17	1	alpha_b3_1	#N/A	#N/A	#N/A	#N/A	176777134080
GQLKYVGPVDTK-KLEEANEK-a4-b1_heavy	BIK1	20240729_FU_06_58	805,457176	3	299,17	1	alpha_b3_1	#N/A	#N/A	#N/A	#N/A	169101672448
GQLKYVGPVDTK-KLEEANEK-a4-b1_heavy	BIK1	20240729_FU_06_62	805,457176	3	299,17	1	alpha_b3_1	#N/A	#N/A	#N/A	#N/A	162430140416
GQLKYVGPVDTK-KLEEANEK-a4-b1_heavy	BIK1	20240729_FU_06_63	805,457176	3	299,17	1	alpha_b3_1	#N/A	#N/A	#N/A	#N/A	204558221312
GQLKYVGPVDTK-KLEEANEK-a4-b1_heavy	BIK1	20240729_FU_06_64	805,457176	3	299,17	1	alpha_b3_1	#N/A	#N/A	#N/A	#N/A	205950369792
GQLKYVGPVDTK-KLEEANEK-a4-b1_heavy	BIK1	20240729_FU_06_66	805,457176	3	299,17	1	alpha_b3_1	27,84	167162	0	5	216435310592
GQLKYVGPVDTK-KLEEANEK-a4-b1_heavy	BIK1	20240729_FU_06_67	805,457176	3	299,17	1	alpha_b3_1	27,9	163679	0	5	184135188480
GQLKYVGPVDTK-KLEEANEK-a4-b1_heavy	BIK1	20240729_FU_06_73	805,457176	3	299,17	1	alpha_b3_1	27,94	127426	0	5	182390669312
GQLKYVGPVDTK-KLEEANEK-a4-b1_heavy	BIK1	20240729_FU_06_69	805,457176	3	299,17	1	alpha_b3_1	27,93	197361	0	5	183318577152
GQLKYVGPVDTK-KLEEANEK-a4-b1_heavy	BIK1	20240729_FU_06_71	805,457176	3	299,17	1	alpha_b3_1	27,88	190319	0	5	204818464768
GQLKYVGPVDTK-KLEEANEK-a4-b1_heavy	BIK1	20240729_FU_06_72	805,457176	3	299,17	1	alpha_b3_1	27,88	181754	0	5	194049310720
GQLKYVGPVDTK-KLEEANEK-a4-b1_heavy	BIK1	20240729_FU_06_77	805,457176	3	299,17	1	alpha_b3_1	#N/A	#N/A	#N/A	#N/A	149814018048
GQLKYVGPVDTK-KLEEANEK-a4-b1_heavy	BIK1	20240729_FU_06_78	805,457176	3	299,17	1	alpha_b3_1	#N/A	#N/A	#N/A	#N/A	192992821248
GQLKYVGPVDTK-KLEEANEK-a4-b1_heavy	BIK1	20240729_FU_06_79	805,457176	3	299,17	1	alpha_b3_1	#N/A	#N/A	#N/A	#N/A	172344705024
GQLKYVGPVDTK-KLEEANEK-a4-b1_heavy	BIK1	20240729_FU_06_81	805,457176	3	299,17	1	alpha_b3_1	#N/A	#N/A	#N/A	#N/A	167760330752
GQLKYVGPVDTK-KLEEANEK-a4-b1_heavy	BIK1	20240729_FU_06_82	805,457176	3	299,17	1	alpha_b3_1	#N/A	#N/A	#N/A	#N/A	155817033728
GQLKYVGPVDTK-KLEEANEK-a4-b1_heavy	BIK1	20240729_FU_06_84	805,457176	3	299,17	1	alpha_b3_1	#N/A	#N/A	#N/A	#N/A	157453041664
GQLKYVGPVDTK-KLEEANEK-a4-b1_heavy	BIK1	20240729_FU_05_35	805,457176	3	363,19	1	alpha_y3_1	27,94	216340	0	4	149740126208
GQLKYVGPVDTK-KLEEANEK-a4-b1_heavy	BIK1	20240729_FU_05_36	805,457176	3	363,19	1	alpha_y3_1	28,01	232743	0	4	132924801024
GQLKYVGPVDTK-KLEEANEK-a4-b1_heavy	BIK1	20240729_FU_05_37	805,457176	3	363,19	1	alpha_y3_1	27,99	356236	0	4	161472905216
GQLKYVGPVDTK-KLEEANEK-a4-b1_heavy	BIK1	20240729_FU_05_39_20240801130950	805,457176	3	363,19	1	alpha_y3_1	27,94	799129	0	4	163142041600
GQLKYVGPVDTK-KLEEANEK-a4-b1_heavy	BIK1	20240729_FU_05_40_20240801142326	805,457176	3	363,19	1	alpha_y3_1	27,96	953669	0	4	164779671552
GQLKYVGPVDTK-KLEEANEK-a4-b1_heavy	BIK1	20240729_FU_05_41_20240801153701	805,457176	3	363,19	1	alpha_y3_1	27,95	987962	0	4	173316325376
GQLKYVGPVDTK-KLEEANEK-a4-b1_heavy	BIK1	20240729_FU_05_44_20240801202024	805,457176	3	363,19	1	alpha_y3_1	28,02	22334	0	5	65514991616
GQLKYVGPVDTK-KLEEANEK-a4-b1_heavy	BIK1	20240729_FU_05_45_20240801213400	805,457176	3	363,19	1	alpha_y3_1	28,08	27130	0	3	52218691584
GQLKYVGPVDTK-KLEEANEK-a4-b1_heavy	BIK1	20240729_FU_05_46_20240801224734	805,457176	3	363,19	1	alpha_y3_1	28,04	50079	0	4	58730078208
GQLKYVGPVDTK-KLEEANEK-a4-b1_heavy	BIK1	20240729_FU_05_49	805,457176	3	363,19	1	alpha_y3_1	28	354775	0	4	98260230144
GQLKYVGPVDTK-KLEEANEK-a4-b1_heavy	BIK1	20240729_FU_05_50	805,457176	3	363,19	1	alpha_y3_1	27,99	346767	0	4	98357387264
GQLKYVGPVDTK-KLEEANEK-a4-b1_heavy	BIK1	20240729_FU_05_51	805,457176	3	363,19	1	alpha_y3_1	28,02	558403	0	4	118748413952
GQLKYVGPVDTK-KLEEANEK-a4-b1_heavy	BIK1	20240729_FU_06_56	805,457176	3	363,19	1	alpha_y3_1	#N/A	#N/A	#N/A	#N/A	169322528768
GQLKYVGPVDTK-KLEEANEK-a4-b1_heavy	BIK1	20240729_FU_06_57	805,457176	3	363,19	1	alpha_y3_1	#N/A	#N/A	#N/A	#N/A	176777134080
GQLKYVGPVDTK-KLEEANEK-a4-b1_heavy	BIK1	20240729_FU_06_58	805,457176	3	363,19	1	alpha_y3_1	#N/A	#N/A	#N/A	#N/A	169101672448
GQLKYVGPVDTK-KLEEANEK-a4-b1_heavy	BIK1	20240729_FU_06_62	805,457176	3	363,19	1	alpha_y3_1	#N/A	#N/A	#N/A	#N/A	162430140416
GQLKYVGPVDTK-KLEEANEK-a4-b1_heavy	BIK1	20240729_FU_06_63	805,457176	3	363,19	1	alpha_y3_1	#N/A	#N/A	#N/A	#N/A	204558221312
GQLKYVGPVDTK-KLEEANEK-a4-b1_heavy	BIK1	20240729_FU_06_64	805,457176	3	363,19	1	alpha_y3_1	#N/A	#N/A	#N/A	#N/A	205950369792
GQLKYVGPVDTK-KLEEANEK-a4-b1_heavy	BIK1	20240729_FU_06_66	805,457176	3	363,19	1	alpha_y3_1	27,89	221461	0	4	216435310592
GQLKYVGPVDTK-KLEEANEK-a4-b1_heavy	BIK1	20240729_FU_06_67	805,457176	3	363,19	1	alpha_y3_1	27,95	178498	0	4	184135188480
GQLKYVGPVDTK-KLEEANEK-a4-b1_heavy	BIK1	20240729_FU_06_73	805,457176	3	363,19	1	alpha_y3_1	27,94	249004	0	3	182390669312
GQLKYVGPVDTK-KLEEANEK-a4-b1_heavy	BIK1	20240729_FU_06_69	805,457176	3	363,19	1	alpha_y3_1	27,93	347099	0	3	183318577152
GQLKYVGPVDTK-KLEEANEK-a4-b1_heavy	BIK1	20240729_FU_06_71	805,457176	3	363,19	1	alpha_y3_1	27,88	314791	0	4	204818464768
GQLKYVGPVDTK-KLEEANEK-a4-b1_heavy	BIK1	20240729_FU_06_72	805,457176	3	363,19	1	alpha_y3_1	27,88	293403	0	4	194049310720
GQLKYVGPVDTK-KLEEANEK-a4-b1_heavy	BIK1	20240729_FU_06_77	805,457176	3	363,19	1	alpha_y3_1	#N/A	#N/A	#N/A	#N/A	149814018048
GQLKYVGPVDTK-KLEEANEK-a4-b1_heavy	BIK1	20240729_FU_06_78	805,457176	3	363,19	1	alpha_y3_1	#N/A	#N/A	#N/A	#N/A	192992821248
GQLKYVGPVDTK-KLEEANEK-a4-b1_heavy	BIK1	20240729_FU_06_79	805,457176	3	363,19	1	alpha_y3_1	#N/A	#N/A	#N/A	#N/A	172344705024
GQLKYVGPVDTK-KLEEANEK-a4-b1_heavy	BIK1	20240729_FU_06_81	805,457176	3	363,19	1	alpha_y3_1	#N/A	#N/A	#N/A	#N/A	167760330752
GQLKYVGPVDTK-KLEEANEK-a4-b1_heavy	BIK1	20240729_FU_06_82	805,457176	3	363,19	1	alpha_y3_1	#N/A	#N/A	#N/A	#N/A	155817033728
GQLKYVGPVDTK-KLEEANEK-a4-b1_heavy	BIK1	20240729_FU_06_84	805,457176	3	363,19	1	alpha_y3_1	#N/A	#N/A	#N/A	#N/A	157453041664
GQLKYVGPVDTK-KLEEANEK-a4-b1_heavy	BIK1	20240729_FU_05_35	805,457176	3	559,31	1	alpha_y5_1	27,88	277001	0	3	149740126208
GQLKYVGPVDTK-KLEEANEK-a4-b1_heavy	BIK1	20240729_FU_05_36	805,457176	3	559,31	1	alpha_y5_1	28,01	263994	0	3	132924801024
GQLKYVGPVDTK-KLEEANEK-a4-b1_heavy	BIK1	20240729_FU_05_37	805,457176	3	559,31	1	alpha_y5_1	27,99	378442	0	3	161472905216
GQLKYVGPVDTK-KLEEANEK-a4-b1_heavy	BIK1	20240729_FU_05_39_20240801130950	805,457176	3	559,31	1	alpha_y5_1	27,94	956953	0	3	163142041600
GQLKYVGPVDTK-KLEEANEK-a4-b1_heavy	BIK1	20240729_FU_05_40_20240801142326	805,457176	3	559,31	1	alpha_y5_1	27,96	1145054	0	3	164779671552
GQLKYVGPVDTK-KLEEANEK-a4-b1_heavy	BIK1	20240729_FU_05_41_20240801153701	805,457176	3	559,31	1	alpha_y5_1	27,95	1072564	0	3	173316325376
GQLKYVGPVDTK-KLEEANEK-a4-b1_heavy	BIK1	20240729_FU_05_44_20240801202024	805,457176	3	559,31	1	alpha_y5_1	28,12	27391	0	4	65514991616
GQLKYVGPVDTK-KLEEANEK-a4-b1_heavy	BIK1	20240729_FU_05_45_20240801213400	805,457176	3	559,31	1	alpha_y5_1	28,03	19070	0	4	52218691584
GQLKYVGPVDTK-KLEEANEK-a4-b1_heavy	BIK1	20240729_FU_05_46_20240801224734	805,457176	3	559,31	1	alpha_y5_1	28,04	59946	0	3	58730078208
GQLKYVGPVDTK-KLEEANEK-a4-b1_heavy	BIK1	20240729_FU_05_49	805,457176	3	559,31	1	alpha_y5_1	28	393922	0	3	98260230144
GQLKYVGPVDTK-KLEEANEK-a4-b1_heavy	BIK1	20240729_FU_05_50	805,457176	3	559,31	1	alpha_y5_1	27,99	396015	677	3	98357387264
GQLKYVGPVDTK-KLEEANEK-a4-b1_heavy	BIK1	20240729_FU_05_51	805,457176	3	559,31	1	alpha_y5_1	27,97	622848	0	3	118748413952
GQLKYVGPVDTK-KLEEANEK-a4-b1_heavy	BIK1	20240729_FU_06_56	805,457176	3	559,31	1	alpha_y5_1	#N/A	#N/A	#N/A	#N/A	169322528768
GQLKYVGPVDTK-KLEEANEK-a4-b1_heavy	BIK1	20240729_FU_06_57	805,457176	3	559,31	1	alpha_y5_1	#N/A	#N/A	#N/A	#N/A	176777134080
GQLKYVGPVDTK-KLEEANEK-a4-b1_heavy	BIK1	20240729_FU_06_58	805,457176	3	559,31	1	alpha_y5_1	#N/A	#N/A	#N/A	#N/A	169101672448
GQLKYVGPVDTK-KLEEANEK-a4-b1_heavy	BIK1	20240729_FU_06_62	805,457176	3	559,31	1	alpha_y5_1	#N/A	#N/A	#N/A	#N/A	162430140416
GQLKYVGPVDTK-KLEEANEK-a4-b1_heavy	BIK1	20240729_FU_06_63	805,457176	3	559,31	1	alpha_y5_1	#N/A	#N/A	#N/A	#N/A	204558221312
GQLKYVGPVDTK-KLEEANEK-a4-b1_heavy	BIK1	20240729_FU_06_64	805,457176	3	559,31	1	alpha_y5_1	#N/A	#N/A	#N/A	#N/A	205950369792
GQLKYVGPVDTK-KLEEANEK-a4-b1_heavy	BIK1	20240729_FU_06_66	805,457176	3	559,31	1	alpha_y5_1	27,89	282840	0	3	216435310592
GQLKYVGPVDTK-KLEEANEK-a4-b1_heavy	BIK1	20240729_FU_06_67	805,457176	3	559,31	1	alpha_y5_1	27,9	231713	0	3	184135188480
GQLKYVGPVDTK-KLEEANEK-a4-b1_heavy	BIK1	20240729_FU_06_73	805,457176	3	559,31	1	alpha_y5_1	27,89	231826	0	4	182390669312
GQLKYVGPVDTK-KLEEANEK-a4-b1_heavy	BIK1	20240729_FU_06_69	805,457176	3	559,31	1	alpha_y5_1	27,93	322940	0	4	183318577152
GQLKYVGPVDTK-KLEEANEK-a4-b1_heavy	BIK1	20240729_FU_06_71	805,457176	3	559,31	1	alpha_y5_1	27,88	351408	0	3	204818464768
GQLKYVGPVDTK-KLEEANEK-a4-b1_heavy	BIK1	20240729_FU_06_72	805,457176	3	559,31	1	alpha_y5_1	27,88	306824	0	3	194049310720
GQLKYVGPVDTK-KLEEANEK-a4-b1_heavy	BIK1	20240729_FU_06_77	805,457176	3	559,31	1	alpha_y5_1	#N/A	#N/A	#N/A	#N/A	149814018048
GQLKYVGPVDTK-KLEEANEK-a4-b1_heavy	BIK1	20240729_FU_06_78	805,457176	3	559,31	1	alpha_y5_1	#N/A	#N/A	#N/A	#N/A	192992821248
GQLKYVGPVDTK-KLEEANEK-a4-b1_heavy	BIK1	20240729_FU_06_79	805,457176	3	559,31	1	alpha_y5_1	#N/A	#N/A	#N/A	#N/A	172344705024
GQLKYVGPVDTK-KLEEANEK-a4-b1_heavy	BIK1	20240729_FU_06_81	805,457176	3	559,31	1	alpha_y5_1	#N/A	#N/A	#N/A	#N/A	167760330752
GQLKYVGPVDTK-KLEEANEK-a4-b1_heavy	BIK1	20240729_FU_06_82	805,457176	3	559,31	1	alpha_y5_1	#N/A	#N/A	#N/A	#N/A	155817033728
GQLKYVGPVDTK-KLEEANEK-a4-b1_heavy	BIK1	20240729_FU_06_84	805,457176	3	559,31	1	alpha_y5_1	#N/A	#N/A	#N/A	#N/A	157453041664
GQLKYVGPVDTK-KLEEANEK-a4-b1_heavy	BIK1	20240729_FU_05_35	805,457176	3	616,33	1	alpha_y6_1	27,94	1270506	0	1	149740126208
GQLKYVGPVDTK-KLEEANEK-a4-b1_heavy	BIK1	20240729_FU_05_36	805,457176	3	616,33	1	alpha_y6_1	28,01	1130521	0	2	132924801024
GQLKYVGPVDTK-KLEEANEK-a4-b1_heavy	BIK1	20240729_FU_05_37	805,457176	3	616,33	1	alpha_y6_1	27,99	1872897	0	1	161472905216
GQLKYVGPVDTK-KLEEANEK-a4-b1_heavy	BIK1	20240729_FU_05_39_20240801130950	805,457176	3	616,33	1	alpha_y6_1	27,94	4151575	0	1	163142041600
GQLKYVGPVDTK-KLEEANEK-a4-b1_heavy	BIK1	20240729_FU_05_40_20240801142326	805,457176	3	616,33	1	alpha_y6_1	27,96	4686757	0	2	164779671552
GQLKYVGPVDTK-KLEEANEK-a4-b1_heavy	BIK1	20240729_FU_05_41_20240801153701	805,457176	3	616,33	1	alpha_y6_1	27,95	4957699	0	1	173316325376
GQLKYVGPVDTK-KLEEANEK-a4-b1_heavy	BIK1	20240729_FU_05_44_20240801202024	805,457176	3	616,33	1	alpha_y6_1	28,02	133288	0	1	65514991616
GQLKYVGPVDTK-KLEEANEK-a4-b1_heavy	BIK1	20240729_FU_05_45_20240801213400	805,457176	3	616,33	1	alpha_y6_1	28,03	124499	0	1	52218691584
GQLKYVGPVDTK-KLEEANEK-a4-b1_heavy	BIK1	20240729_FU_05_46_20240801224734	805,457176	3	616,33	1	alpha_y6_1	28,04	251694	0	1	58730078208
GQLKYVGPVDTK-KLEEANEK-a4-b1_heavy	BIK1	20240729_FU_05_49	805,457176	3	616,33	1	alpha_y6_1	28	1802773	0	1	98260230144
GQLKYVGPVDTK-KLEEANEK-a4-b1_heavy	BIK1	20240729_FU_05_50	805,457176	3	616,33	1	alpha_y6_1	27,99	1772929	3443	1	98357387264
GQLKYVGPVDTK-KLEEANEK-a4-b1_heavy	BIK1	20240729_FU_05_51	805,457176	3	616,33	1	alpha_y6_1	27,97	2658130	0	2	118748413952
GQLKYVGPVDTK-KLEEANEK-a4-b1_heavy	BIK1	20240729_FU_06_56	805,457176	3	616,33	1	alpha_y6_1	#N/A	#N/A	#N/A	#N/A	169322528768
GQLKYVGPVDTK-KLEEANEK-a4-b1_heavy	BIK1	20240729_FU_06_57	805,457176	3	616,33	1	alpha_y6_1	#N/A	#N/A	#N/A	#N/A	176777134080
GQLKYVGPVDTK-KLEEANEK-a4-b1_heavy	BIK1	20240729_FU_06_58	805,457176	3	616,33	1	alpha_y6_1	#N/A	#N/A	#N/A	#N/A	169101672448
GQLKYVGPVDTK-KLEEANEK-a4-b1_heavy	BIK1	20240729_FU_06_62	805,457176	3	616,33	1	alpha_y6_1	#N/A	#N/A	#N/A	#N/A	162430140416
GQLKYVGPVDTK-KLEEANEK-a4-b1_heavy	BIK1	20240729_FU_06_63	805,457176	3	616,33	1	alpha_y6_1	#N/A	#N/A	#N/A	#N/A	204558221312
GQLKYVGPVDTK-KLEEANEK-a4-b1_heavy	BIK1	20240729_FU_06_64	805,457176	3	616,33	1	alpha_y6_1	#N/A	#N/A	#N/A	#N/A	205950369792
GQLKYVGPVDTK-KLEEANEK-a4-b1_heavy	BIK1	20240729_FU_06_66	805,457176	3	616,33	1	alpha_y6_1	27,89	1145725	12004	2	216435310592
GQLKYVGPVDTK-KLEEANEK-a4-b1_heavy	BIK1	20240729_FU_06_67	805,457176	3	616,33	1	alpha_y6_1	27,95	1041394	0	1	184135188480
GQLKYVGPVDTK-KLEEANEK-a4-b1_heavy	BIK1	20240729_FU_06_73	805,457176	3	616,33	1	alpha_y6_1	27,94	1013571	0	2	182390669312
GQLKYVGPVDTK-KLEEANEK-a4-b1_heavy	BIK1	20240729_FU_06_69	805,457176	3	616,33	1	alpha_y6_1	27,93	1465390	0	2	183318577152
GQLKYVGPVDTK-KLEEANEK-a4-b1_heavy	BIK1	20240729_FU_06_71	805,457176	3	616,33	1	alpha_y6_1	27,88	1510110	0	2	204818464768
GQLKYVGPVDTK-KLEEANEK-a4-b1_heavy	BIK1	20240729_FU_06_72	805,457176	3	616,33	1	alpha_y6_1	27,88	1373403	0	2	194049310720
GQLKYVGPVDTK-KLEEANEK-a4-b1_heavy	BIK1	20240729_FU_06_77	805,457176	3	616,33	1	alpha_y6_1	#N/A	#N/A	#N/A	#N/A	149814018048
GQLKYVGPVDTK-KLEEANEK-a4-b1_heavy	BIK1	20240729_FU_06_78	805,457176	3	616,33	1	alpha_y6_1	#N/A	#N/A	#N/A	#N/A	192992821248
GQLKYVGPVDTK-KLEEANEK-a4-b1_heavy	BIK1	20240729_FU_06_79	805,457176	3	616,33	1	alpha_y6_1	#N/A	#N/A	#N/A	#N/A	172344705024
GQLKYVGPVDTK-KLEEANEK-a4-b1_heavy	BIK1	20240729_FU_06_81	805,457176	3	616,33	1	alpha_y6_1	#N/A	#N/A	#N/A	#N/A	167760330752
GQLKYVGPVDTK-KLEEANEK-a4-b1_heavy	BIK1	20240729_FU_06_82	805,457176	3	616,33	1	alpha_y6_1	#N/A	#N/A	#N/A	#N/A	155817033728
GQLKYVGPVDTK-KLEEANEK-a4-b1_heavy	BIK1	20240729_FU_06_84	805,457176	3	616,33	1	alpha_y6_1	#N/A	#N/A	#N/A	#N/A	157453041664
GQLKYVGPVDTK-KLEEANEK-a4-b1_heavy	BIK1	20240729_FU_05_35	805,457176	3	878,46	1	alpha_y8_1	27,88	1266849	0	2	149740126208
GQLKYVGPVDTK-KLEEANEK-a4-b1_heavy	BIK1	20240729_FU_05_36	805,457176	3	878,46	1	alpha_y8_1	28,01	1176100	0	1	132924801024
GQLKYVGPVDTK-KLEEANEK-a4-b1_heavy	BIK1	20240729_FU_05_37	805,457176	3	878,46	1	alpha_y8_1	27,94	1871932	0	2	161472905216
GQLKYVGPVDTK-KLEEANEK-a4-b1_heavy	BIK1	20240729_FU_05_39_20240801130950	805,457176	3	878,46	1	alpha_y8_1	27,94	4083742	0	2	163142041600
GQLKYVGPVDTK-KLEEANEK-a4-b1_heavy	BIK1	20240729_FU_05_40_20240801142326	805,457176	3	878,46	1	alpha_y8_1	27,96	4760516	0	1	164779671552
GQLKYVGPVDTK-KLEEANEK-a4-b1_heavy	BIK1	20240729_FU_05_41_20240801153701	805,457176	3	878,46	1	alpha_y8_1	27,95	4927507	0	2	173316325376
GQLKYVGPVDTK-KLEEANEK-a4-b1_heavy	BIK1	20240729_FU_05_44_20240801202024	805,457176	3	878,46	1	alpha_y8_1	28,02	125598	0	2	65514991616
GQLKYVGPVDTK-KLEEANEK-a4-b1_heavy	BIK1	20240729_FU_05_45_20240801213400	805,457176	3	878,46	1	alpha_y8_1	28,08	120355	0	2	52218691584
GQLKYVGPVDTK-KLEEANEK-a4-b1_heavy	BIK1	20240729_FU_05_46_20240801224734	805,457176	3	878,46	1	alpha_y8_1	28,04	227788	0	2	58730078208
GQLKYVGPVDTK-KLEEANEK-a4-b1_heavy	BIK1	20240729_FU_05_49	805,457176	3	878,46	1	alpha_y8_1	28	1802154	0	2	98260230144
GQLKYVGPVDTK-KLEEANEK-a4-b1_heavy	BIK1	20240729_FU_05_50	805,457176	3	878,46	1	alpha_y8_1	27,99	1715141	3300	2	98357387264
GQLKYVGPVDTK-KLEEANEK-a4-b1_heavy	BIK1	20240729_FU_05_51	805,457176	3	878,46	1	alpha_y8_1	27,97	2804521	0	1	118748413952
GQLKYVGPVDTK-KLEEANEK-a4-b1_heavy	BIK1	20240729_FU_06_56	805,457176	3	878,46	1	alpha_y8_1	#N/A	#N/A	#N/A	#N/A	169322528768
GQLKYVGPVDTK-KLEEANEK-a4-b1_heavy	BIK1	20240729_FU_06_57	805,457176	3	878,46	1	alpha_y8_1	#N/A	#N/A	#N/A	#N/A	176777134080
GQLKYVGPVDTK-KLEEANEK-a4-b1_heavy	BIK1	20240729_FU_06_58	805,457176	3	878,46	1	alpha_y8_1	#N/A	#N/A	#N/A	#N/A	169101672448
GQLKYVGPVDTK-KLEEANEK-a4-b1_heavy	BIK1	20240729_FU_06_62	805,457176	3	878,46	1	alpha_y8_1	#N/A	#N/A	#N/A	#N/A	162430140416
GQLKYVGPVDTK-KLEEANEK-a4-b1_heavy	BIK1	20240729_FU_06_63	805,457176	3	878,46	1	alpha_y8_1	#N/A	#N/A	#N/A	#N/A	204558221312
GQLKYVGPVDTK-KLEEANEK-a4-b1_heavy	BIK1	20240729_FU_06_64	805,457176	3	878,46	1	alpha_y8_1	#N/A	#N/A	#N/A	#N/A	205950369792
GQLKYVGPVDTK-KLEEANEK-a4-b1_heavy	BIK1	20240729_FU_06_66	805,457176	3	878,46	1	alpha_y8_1	27,89	1167278	12130	1	216435310592
GQLKYVGPVDTK-KLEEANEK-a4-b1_heavy	BIK1	20240729_FU_06_67	805,457176	3	878,46	1	alpha_y8_1	27,95	994449	0	2	184135188480
GQLKYVGPVDTK-KLEEANEK-a4-b1_heavy	BIK1	20240729_FU_06_73	805,457176	3	878,46	1	alpha_y8_1	27,94	1103833	0	1	182390669312
GQLKYVGPVDTK-KLEEANEK-a4-b1_heavy	BIK1	20240729_FU_06_69	805,457176	3	878,46	1	alpha_y8_1	27,93	1527747	0	1	183318577152
GQLKYVGPVDTK-KLEEANEK-a4-b1_heavy	BIK1	20240729_FU_06_71	805,457176	3	878,46	1	alpha_y8_1	27,88	1600020	0	1	204818464768
GQLKYVGPVDTK-KLEEANEK-a4-b1_heavy	BIK1	20240729_FU_06_72	805,457176	3	878,46	1	alpha_y8_1	27,88	1405036	0	1	194049310720
GQLKYVGPVDTK-KLEEANEK-a4-b1_heavy	BIK1	20240729_FU_06_77	805,457176	3	878,46	1	alpha_y8_1	#N/A	#N/A	#N/A	#N/A	149814018048
GQLKYVGPVDTK-KLEEANEK-a4-b1_heavy	BIK1	20240729_FU_06_78	805,457176	3	878,46	1	alpha_y8_1	#N/A	#N/A	#N/A	#N/A	192992821248
GQLKYVGPVDTK-KLEEANEK-a4-b1_heavy	BIK1	20240729_FU_06_79	805,457176	3	878,46	1	alpha_y8_1	#N/A	#N/A	#N/A	#N/A	172344705024
GQLKYVGPVDTK-KLEEANEK-a4-b1_heavy	BIK1	20240729_FU_06_81	805,457176	3	878,46	1	alpha_y8_1	#N/A	#N/A	#N/A	#N/A	167760330752
GQLKYVGPVDTK-KLEEANEK-a4-b1_heavy	BIK1	20240729_FU_06_82	805,457176	3	878,46	1	alpha_y8_1	#N/A	#N/A	#N/A	#N/A	155817033728
GQLKYVGPVDTK-KLEEANEK-a4-b1_heavy	BIK1	20240729_FU_06_84	805,457176	3	878,46	1	alpha_y8_1	#N/A	#N/A	#N/A	#N/A	157453041664
GQLKYVGPVDTK-KLEEANEK-a4-b1_heavy	BIK1	20240729_FU_05_35	805,457176	3	276,16	1	beta_y2_1	27,88	92410	0	6	149740126208
GQLKYVGPVDTK-KLEEANEK-a4-b1_heavy	BIK1	20240729_FU_05_36	805,457176	3	276,16	1	beta_y2_1	28,01	110947	0	6	132924801024
GQLKYVGPVDTK-KLEEANEK-a4-b1_heavy	BIK1	20240729_FU_05_37	805,457176	3	276,16	1	beta_y2_1	27,99	140353	0	6	161472905216
GQLKYVGPVDTK-KLEEANEK-a4-b1_heavy	BIK1	20240729_FU_05_39_20240801130950	805,457176	3	276,16	1	beta_y2_1	27,94	309234	0	6	163142041600
GQLKYVGPVDTK-KLEEANEK-a4-b1_heavy	BIK1	20240729_FU_05_40_20240801142326	805,457176	3	276,16	1	beta_y2_1	27,96	275958	0	6	164779671552
GQLKYVGPVDTK-KLEEANEK-a4-b1_heavy	BIK1	20240729_FU_05_41_20240801153701	805,457176	3	276,16	1	beta_y2_1	27,95	346710	0	6	173316325376
GQLKYVGPVDTK-KLEEANEK-a4-b1_heavy	BIK1	20240729_FU_05_44_20240801202024	805,457176	3	276,16	1	beta_y2_1	28,07	6003	0	6	65514991616
GQLKYVGPVDTK-KLEEANEK-a4-b1_heavy	BIK1	20240729_FU_05_45_20240801213400	805,457176	3	276,16	1	beta_y2_1	27,73	0	0	0	52218691584
GQLKYVGPVDTK-KLEEANEK-a4-b1_heavy	BIK1	20240729_FU_05_46_20240801224734	805,457176	3	276,16	1	beta_y2_1	28,04	22822	0	6	58730078208
GQLKYVGPVDTK-KLEEANEK-a4-b1_heavy	BIK1	20240729_FU_05_49	805,457176	3	276,16	1	beta_y2_1	28	114860	0	6	98260230144
GQLKYVGPVDTK-KLEEANEK-a4-b1_heavy	BIK1	20240729_FU_05_50	805,457176	3	276,16	1	beta_y2_1	27,99	103047	0	6	98357387264
GQLKYVGPVDTK-KLEEANEK-a4-b1_heavy	BIK1	20240729_FU_05_51	805,457176	3	276,16	1	beta_y2_1	28,02	185699	0	6	118748413952
GQLKYVGPVDTK-KLEEANEK-a4-b1_heavy	BIK1	20240729_FU_06_56	805,457176	3	276,16	1	beta_y2_1	#N/A	#N/A	#N/A	#N/A	169322528768
GQLKYVGPVDTK-KLEEANEK-a4-b1_heavy	BIK1	20240729_FU_06_57	805,457176	3	276,16	1	beta_y2_1	#N/A	#N/A	#N/A	#N/A	176777134080
GQLKYVGPVDTK-KLEEANEK-a4-b1_heavy	BIK1	20240729_FU_06_58	805,457176	3	276,16	1	beta_y2_1	#N/A	#N/A	#N/A	#N/A	169101672448
GQLKYVGPVDTK-KLEEANEK-a4-b1_heavy	BIK1	20240729_FU_06_62	805,457176	3	276,16	1	beta_y2_1	#N/A	#N/A	#N/A	#N/A	162430140416
GQLKYVGPVDTK-KLEEANEK-a4-b1_heavy	BIK1	20240729_FU_06_63	805,457176	3	276,16	1	beta_y2_1	#N/A	#N/A	#N/A	#N/A	204558221312
GQLKYVGPVDTK-KLEEANEK-a4-b1_heavy	BIK1	20240729_FU_06_64	805,457176	3	276,16	1	beta_y2_1	#N/A	#N/A	#N/A	#N/A	205950369792
GQLKYVGPVDTK-KLEEANEK-a4-b1_heavy	BIK1	20240729_FU_06_66	805,457176	3	276,16	1	beta_y2_1	27,89	103341	0	6	216435310592
GQLKYVGPVDTK-KLEEANEK-a4-b1_heavy	BIK1	20240729_FU_06_67	805,457176	3	276,16	1	beta_y2_1	27,95	68153	0	6	184135188480
GQLKYVGPVDTK-KLEEANEK-a4-b1_heavy	BIK1	20240729_FU_06_73	805,457176	3	276,16	1	beta_y2_1	27,94	92614	0	6	182390669312
GQLKYVGPVDTK-KLEEANEK-a4-b1_heavy	BIK1	20240729_FU_06_69	805,457176	3	276,16	1	beta_y2_1	27,93	91162	0	6	183318577152
GQLKYVGPVDTK-KLEEANEK-a4-b1_heavy	BIK1	20240729_FU_06_71	805,457176	3	276,16	1	beta_y2_1	27,88	117211	0	6	204818464768
GQLKYVGPVDTK-KLEEANEK-a4-b1_heavy	BIK1	20240729_FU_06_72	805,457176	3	276,16	1	beta_y2_1	27,88	92013	0	6	194049310720
GQLKYVGPVDTK-KLEEANEK-a4-b1_heavy	BIK1	20240729_FU_06_77	805,457176	3	276,16	1	beta_y2_1	#N/A	#N/A	#N/A	#N/A	149814018048
GQLKYVGPVDTK-KLEEANEK-a4-b1_heavy	BIK1	20240729_FU_06_78	805,457176	3	276,16	1	beta_y2_1	#N/A	#N/A	#N/A	#N/A	192992821248
GQLKYVGPVDTK-KLEEANEK-a4-b1_heavy	BIK1	20240729_FU_06_79	805,457176	3	276,16	1	beta_y2_1	#N/A	#N/A	#N/A	#N/A	172344705024
GQLKYVGPVDTK-KLEEANEK-a4-b1_heavy	BIK1	20240729_FU_06_81	805,457176	3	276,16	1	beta_y2_1	#N/A	#N/A	#N/A	#N/A	167760330752
GQLKYVGPVDTK-KLEEANEK-a4-b1_heavy	BIK1	20240729_FU_06_82	805,457176	3	276,16	1	beta_y2_1	#N/A	#N/A	#N/A	#N/A	155817033728
GQLKYVGPVDTK-KLEEANEK-a4-b1_heavy	BIK1	20240729_FU_06_84	805,457176	3	276,16	1	beta_y2_1	#N/A	#N/A	#N/A	#N/A	157453041664
ELFLTKPQDSSSEEVASLTK-YQRKIGCFIQIPNLGR-a6-b4_light	BIK1	20240729_FU_05_35	1078,063651	4	1050,53	1	alpha_y10_1	47,9	3587035	138374	9	149740126208
ELFLTKPQDSSSEEVASLTK-YQRKIGCFIQIPNLGR-a6-b4_light	BIK1	20240729_FU_05_36	1078,063651	4	1050,53	1	alpha_y10_1	47,88	2742481	128834	9	132924801024
ELFLTKPQDSSSEEVASLTK-YQRKIGCFIQIPNLGR-a6-b4_light	BIK1	20240729_FU_05_37	1078,063651	4	1050,53	1	alpha_y10_1	47,93	4514102	469427	9	161472905216
ELFLTKPQDSSSEEVASLTK-YQRKIGCFIQIPNLGR-a6-b4_light	BIK1	20240729_FU_05_39_20240801130950	1078,063651	4	1050,53	1	alpha_y10_1	47,91	4511089	363472	10	163142041600
ELFLTKPQDSSSEEVASLTK-YQRKIGCFIQIPNLGR-a6-b4_light	BIK1	20240729_FU_05_40_20240801142326	1078,063651	4	1050,53	1	alpha_y10_1	47,94	4596633	533563	11	164779671552
ELFLTKPQDSSSEEVASLTK-YQRKIGCFIQIPNLGR-a6-b4_light	BIK1	20240729_FU_05_41_20240801153701	1078,063651	4	1050,53	1	alpha_y10_1	47,92	5032715	273274	10	173316325376
ELFLTKPQDSSSEEVASLTK-YQRKIGCFIQIPNLGR-a6-b4_light	BIK1	20240729_FU_05_44_20240801202024	1078,063651	4	1050,53	1	alpha_y10_1	47,92	1233383	8382	8	65514991616
ELFLTKPQDSSSEEVASLTK-YQRKIGCFIQIPNLGR-a6-b4_light	BIK1	20240729_FU_05_45_20240801213400	1078,063651	4	1050,53	1	alpha_y10_1	47,93	1069998	82464	8	52218691584
ELFLTKPQDSSSEEVASLTK-YQRKIGCFIQIPNLGR-a6-b4_light	BIK1	20240729_FU_05_46_20240801224734	1078,063651	4	1050,53	1	alpha_y10_1	47,9	2675151	255408	7	58730078208
ELFLTKPQDSSSEEVASLTK-YQRKIGCFIQIPNLGR-a6-b4_light	BIK1	20240729_FU_05_49	1078,063651	4	1050,53	1	alpha_y10_1	47,9	4683933	121744	9	98260230144
ELFLTKPQDSSSEEVASLTK-YQRKIGCFIQIPNLGR-a6-b4_light	BIK1	20240729_FU_05_50	1078,063651	4	1050,53	1	alpha_y10_1	47,88	5789803	256738	10	98357387264
ELFLTKPQDSSSEEVASLTK-YQRKIGCFIQIPNLGR-a6-b4_light	BIK1	20240729_FU_05_51	1078,063651	4	1050,53	1	alpha_y10_1	47,89	5936243	211974	11	118748413952
ELFLTKPQDSSSEEVASLTK-YQRKIGCFIQIPNLGR-a6-b4_light	BIK1	20240729_FU_06_56	1078,063651	4	1050,53	1	alpha_y10_1	47,91	6669482	548029	9	169322528768
ELFLTKPQDSSSEEVASLTK-YQRKIGCFIQIPNLGR-a6-b4_light	BIK1	20240729_FU_06_57	1078,063651	4	1050,53	1	alpha_y10_1	47,92	6649840	575159	9	176777134080
ELFLTKPQDSSSEEVASLTK-YQRKIGCFIQIPNLGR-a6-b4_light	BIK1	20240729_FU_06_58	1078,063651	4	1050,53	1	alpha_y10_1	47,9	6752634	735953	10	169101672448
ELFLTKPQDSSSEEVASLTK-YQRKIGCFIQIPNLGR-a6-b4_light	BIK1	20240729_FU_06_62	1078,063651	4	1050,53	1	alpha_y10_1	47,92	8492121	362946	9	162430140416
ELFLTKPQDSSSEEVASLTK-YQRKIGCFIQIPNLGR-a6-b4_light	BIK1	20240729_FU_06_63	1078,063651	4	1050,53	1	alpha_y10_1	47,94	8345744	660595	10	204558221312
ELFLTKPQDSSSEEVASLTK-YQRKIGCFIQIPNLGR-a6-b4_light	BIK1	20240729_FU_06_64	1078,063651	4	1050,53	1	alpha_y10_1	47,93	6405265	1071444	11	205950369792
ELFLTKPQDSSSEEVASLTK-YQRKIGCFIQIPNLGR-a6-b4_light	BIK1	20240729_FU_06_66	1078,063651	4	1050,53	1	alpha_y10_1	47,93	4270816	32880	9	216435310592
ELFLTKPQDSSSEEVASLTK-YQRKIGCFIQIPNLGR-a6-b4_light	BIK1	20240729_FU_06_67	1078,063651	4	1050,53	1	alpha_y10_1	47,93	4045983	314293	9	184135188480
ELFLTKPQDSSSEEVASLTK-YQRKIGCFIQIPNLGR-a6-b4_light	BIK1	20240729_FU_06_73	1078,063651	4	1050,53	1	alpha_y10_1	47,91	3766148	228888	8	182390669312
ELFLTKPQDSSSEEVASLTK-YQRKIGCFIQIPNLGR-a6-b4_light	BIK1	20240729_FU_06_69	1078,063651	4	1050,53	1	alpha_y10_1	47,92	4370620	228787	8	183318577152
ELFLTKPQDSSSEEVASLTK-YQRKIGCFIQIPNLGR-a6-b4_light	BIK1	20240729_FU_06_71	1078,063651	4	1050,53	1	alpha_y10_1	47,93	4537252	374964	10	204818464768
ELFLTKPQDSSSEEVASLTK-YQRKIGCFIQIPNLGR-a6-b4_light	BIK1	20240729_FU_06_72	1078,063651	4	1050,53	1	alpha_y10_1	47,92	4888027	254761	8	194049310720
ELFLTKPQDSSSEEVASLTK-YQRKIGCFIQIPNLGR-a6-b4_light	BIK1	20240729_FU_06_77	1078,063651	4	1050,53	1	alpha_y10_1	47,92	5243471	814253	10	149814018048
ELFLTKPQDSSSEEVASLTK-YQRKIGCFIQIPNLGR-a6-b4_light	BIK1	20240729_FU_06_78	1078,063651	4	1050,53	1	alpha_y10_1	47,93	6359745	955827	10	192992821248
ELFLTKPQDSSSEEVASLTK-YQRKIGCFIQIPNLGR-a6-b4_light	BIK1	20240729_FU_06_79	1078,063651	4	1050,53	1	alpha_y10_1	47,93	5085426	1137923	11	172344705024
ELFLTKPQDSSSEEVASLTK-YQRKIGCFIQIPNLGR-a6-b4_light	BIK1	20240729_FU_06_81	1078,063651	4	1050,53	1	alpha_y10_1	47,94	6455476	744699	9	167760330752
ELFLTKPQDSSSEEVASLTK-YQRKIGCFIQIPNLGR-a6-b4_light	BIK1	20240729_FU_06_82	1078,063651	4	1050,53	1	alpha_y10_1	47,95	5807194	1060929	10	155817033728
ELFLTKPQDSSSEEVASLTK-YQRKIGCFIQIPNLGR-a6-b4_light	BIK1	20240729_FU_06_84	1078,063651	4	1050,53	1	alpha_y10_1	47,93	6003235	1230426	11	157453041664
ELFLTKPQDSSSEEVASLTK-YQRKIGCFIQIPNLGR-a6-b4_light	BIK1	20240729_FU_05_35	1078,063651	4	1137,56	1	alpha_y11_1	47,9	7038075	12702	5	149740126208
ELFLTKPQDSSSEEVASLTK-YQRKIGCFIQIPNLGR-a6-b4_light	BIK1	20240729_FU_05_36	1078,063651	4	1137,56	1	alpha_y11_1	47,88	4750983	514347	5	132924801024
ELFLTKPQDSSSEEVASLTK-YQRKIGCFIQIPNLGR-a6-b4_light	BIK1	20240729_FU_05_37	1078,063651	4	1137,56	1	alpha_y11_1	47,93	9310560	63286	5	161472905216
ELFLTKPQDSSSEEVASLTK-YQRKIGCFIQIPNLGR-a6-b4_light	BIK1	20240729_FU_05_39_20240801130950	1078,063651	4	1137,56	1	alpha_y11_1	47,91	9448164	457237	5	163142041600
ELFLTKPQDSSSEEVASLTK-YQRKIGCFIQIPNLGR-a6-b4_light	BIK1	20240729_FU_05_40_20240801142326	1078,063651	4	1137,56	1	alpha_y11_1	47,94	9369666	394938	5	164779671552
ELFLTKPQDSSSEEVASLTK-YQRKIGCFIQIPNLGR-a6-b4_light	BIK1	20240729_FU_05_41_20240801153701	1078,063651	4	1137,56	1	alpha_y11_1	47,92	11160378	443780	5	173316325376
ELFLTKPQDSSSEEVASLTK-YQRKIGCFIQIPNLGR-a6-b4_light	BIK1	20240729_FU_05_44_20240801202024	1078,063651	4	1137,56	1	alpha_y11_1	47,92	2275429	15522	5	65514991616
ELFLTKPQDSSSEEVASLTK-YQRKIGCFIQIPNLGR-a6-b4_light	BIK1	20240729_FU_05_45_20240801213400	1078,063651	4	1137,56	1	alpha_y11_1	47,93	2044929	0	5	52218691584
ELFLTKPQDSSSEEVASLTK-YQRKIGCFIQIPNLGR-a6-b4_light	BIK1	20240729_FU_05_46_20240801224734	1078,063651	4	1137,56	1	alpha_y11_1	47,9	4786878	35792	4	58730078208
ELFLTKPQDSSSEEVASLTK-YQRKIGCFIQIPNLGR-a6-b4_light	BIK1	20240729_FU_05_49	1078,063651	4	1137,56	1	alpha_y11_1	47,9	9584655	118990	5	98260230144
ELFLTKPQDSSSEEVASLTK-YQRKIGCFIQIPNLGR-a6-b4_light	BIK1	20240729_FU_05_50	1078,063651	4	1137,56	1	alpha_y11_1	47,92	11985186	165674	5	98357387264
ELFLTKPQDSSSEEVASLTK-YQRKIGCFIQIPNLGR-a6-b4_light	BIK1	20240729_FU_05_51	1078,063651	4	1137,56	1	alpha_y11_1	47,89	13319406	262970	5	118748413952
ELFLTKPQDSSSEEVASLTK-YQRKIGCFIQIPNLGR-a6-b4_light	BIK1	20240729_FU_06_56	1078,063651	4	1137,56	1	alpha_y11_1	47,91	14050744	540550	5	169322528768
ELFLTKPQDSSSEEVASLTK-YQRKIGCFIQIPNLGR-a6-b4_light	BIK1	20240729_FU_06_57	1078,063651	4	1137,56	1	alpha_y11_1	47,92	12922044	1008296	5	176777134080
ELFLTKPQDSSSEEVASLTK-YQRKIGCFIQIPNLGR-a6-b4_light	BIK1	20240729_FU_06_58	1078,063651	4	1137,56	1	alpha_y11_1	47,9	14419435	986626	5	169101672448
ELFLTKPQDSSSEEVASLTK-YQRKIGCFIQIPNLGR-a6-b4_light	BIK1	20240729_FU_06_62	1078,063651	4	1137,56	1	alpha_y11_1	47,92	16889104	1258821	5	162430140416
ELFLTKPQDSSSEEVASLTK-YQRKIGCFIQIPNLGR-a6-b4_light	BIK1	20240729_FU_06_63	1078,063651	4	1137,56	1	alpha_y11_1	47,94	17821946	1564441	5	204558221312
ELFLTKPQDSSSEEVASLTK-YQRKIGCFIQIPNLGR-a6-b4_light	BIK1	20240729_FU_06_64	1078,063651	4	1137,56	1	alpha_y11_1	47,93	14543546	1536736	4	205950369792
ELFLTKPQDSSSEEVASLTK-YQRKIGCFIQIPNLGR-a6-b4_light	BIK1	20240729_FU_06_66	1078,063651	4	1137,56	1	alpha_y11_1	47,93	8339799	573880	5	216435310592
ELFLTKPQDSSSEEVASLTK-YQRKIGCFIQIPNLGR-a6-b4_light	BIK1	20240729_FU_06_67	1078,063651	4	1137,56	1	alpha_y11_1	47,93	7855947	450753	5	184135188480
ELFLTKPQDSSSEEVASLTK-YQRKIGCFIQIPNLGR-a6-b4_light	BIK1	20240729_FU_06_73	1078,063651	4	1137,56	1	alpha_y11_1	47,91	7041732	403993	5	182390669312
ELFLTKPQDSSSEEVASLTK-YQRKIGCFIQIPNLGR-a6-b4_light	BIK1	20240729_FU_06_69	1078,063651	4	1137,56	1	alpha_y11_1	47,92	8374723	623796	5	183318577152
ELFLTKPQDSSSEEVASLTK-YQRKIGCFIQIPNLGR-a6-b4_light	BIK1	20240729_FU_06_71	1078,063651	4	1137,56	1	alpha_y11_1	47,93	9748139	633861	5	204818464768
ELFLTKPQDSSSEEVASLTK-YQRKIGCFIQIPNLGR-a6-b4_light	BIK1	20240729_FU_06_72	1078,063651	4	1137,56	1	alpha_y11_1	47,92	9551338	720198	5	194049310720
ELFLTKPQDSSSEEVASLTK-YQRKIGCFIQIPNLGR-a6-b4_light	BIK1	20240729_FU_06_77	1078,063651	4	1137,56	1	alpha_y11_1	47,92	11554407	714087	5	149814018048
ELFLTKPQDSSSEEVASLTK-YQRKIGCFIQIPNLGR-a6-b4_light	BIK1	20240729_FU_06_78	1078,063651	4	1137,56	1	alpha_y11_1	47,93	13576300	833768	5	192992821248
ELFLTKPQDSSSEEVASLTK-YQRKIGCFIQIPNLGR-a6-b4_light	BIK1	20240729_FU_06_79	1078,063651	4	1137,56	1	alpha_y11_1	47,93	10267895	1400573	4	172344705024
ELFLTKPQDSSSEEVASLTK-YQRKIGCFIQIPNLGR-a6-b4_light	BIK1	20240729_FU_06_81	1078,063651	4	1137,56	1	alpha_y11_1	47,94	13874665	739634	5	167760330752
ELFLTKPQDSSSEEVASLTK-YQRKIGCFIQIPNLGR-a6-b4_light	BIK1	20240729_FU_06_82	1078,063651	4	1137,56	1	alpha_y11_1	47,95	11971867	1200007	5	155817033728
ELFLTKPQDSSSEEVASLTK-YQRKIGCFIQIPNLGR-a6-b4_light	BIK1	20240729_FU_06_84	1078,063651	4	1137,56	1	alpha_y11_1	47,93	12678551	1182706	5	157453041664
ELFLTKPQDSSSEEVASLTK-YQRKIGCFIQIPNLGR-a6-b4_light	BIK1	20240729_FU_05_35	1078,063651	4	1252,59	1	alpha_y12_1	47,9	3898368	295271	7	149740126208
ELFLTKPQDSSSEEVASLTK-YQRKIGCFIQIPNLGR-a6-b4_light	BIK1	20240729_FU_05_36	1078,063651	4	1252,59	1	alpha_y12_1	47,88	2630223	465462	10	132924801024
ELFLTKPQDSSSEEVASLTK-YQRKIGCFIQIPNLGR-a6-b4_light	BIK1	20240729_FU_05_37	1078,063651	4	1252,59	1	alpha_y12_1	47,93	5668686	342503	6	161472905216
ELFLTKPQDSSSEEVASLTK-YQRKIGCFIQIPNLGR-a6-b4_light	BIK1	20240729_FU_05_39_20240801130950	1078,063651	4	1252,59	1	alpha_y12_1	47,91	5224186	298394	8	163142041600
ELFLTKPQDSSSEEVASLTK-YQRKIGCFIQIPNLGR-a6-b4_light	BIK1	20240729_FU_05_40_20240801142326	1078,063651	4	1252,59	1	alpha_y12_1	47,94	5368448	183469	7	164779671552
ELFLTKPQDSSSEEVASLTK-YQRKIGCFIQIPNLGR-a6-b4_light	BIK1	20240729_FU_05_41_20240801153701	1078,063651	4	1252,59	1	alpha_y12_1	47,92	5655445	541412	8	173316325376
ELFLTKPQDSSSEEVASLTK-YQRKIGCFIQIPNLGR-a6-b4_light	BIK1	20240729_FU_05_44_20240801202024	1078,063651	4	1252,59	1	alpha_y12_1	47,92	1425462	149454	6	65514991616
ELFLTKPQDSSSEEVASLTK-YQRKIGCFIQIPNLGR-a6-b4_light	BIK1	20240729_FU_05_45_20240801213400	1078,063651	4	1252,59	1	alpha_y12_1	47,93	1363598	0	6	52218691584
ELFLTKPQDSSSEEVASLTK-YQRKIGCFIQIPNLGR-a6-b4_light	BIK1	20240729_FU_05_46_20240801224734	1078,063651	4	1252,59	1	alpha_y12_1	47,9	3805740	24895	6	58730078208
ELFLTKPQDSSSEEVASLTK-YQRKIGCFIQIPNLGR-a6-b4_light	BIK1	20240729_FU_05_49	1078,063651	4	1252,59	1	alpha_y12_1	47,9	5283946	168044	7	98260230144
ELFLTKPQDSSSEEVASLTK-YQRKIGCFIQIPNLGR-a6-b4_light	BIK1	20240729_FU_05_50	1078,063651	4	1252,59	1	alpha_y12_1	47,88	6101408	220939	8	98357387264
ELFLTKPQDSSSEEVASLTK-YQRKIGCFIQIPNLGR-a6-b4_light	BIK1	20240729_FU_05_51	1078,063651	4	1252,59	1	alpha_y12_1	47,89	6759020	175280	8	118748413952
ELFLTKPQDSSSEEVASLTK-YQRKIGCFIQIPNLGR-a6-b4_light	BIK1	20240729_FU_06_56	1078,063651	4	1252,59	1	alpha_y12_1	47,91	8031250	458888	7	169322528768
ELFLTKPQDSSSEEVASLTK-YQRKIGCFIQIPNLGR-a6-b4_light	BIK1	20240729_FU_06_57	1078,063651	4	1252,59	1	alpha_y12_1	47,92	7346546	1001230	8	176777134080
ELFLTKPQDSSSEEVASLTK-YQRKIGCFIQIPNLGR-a6-b4_light	BIK1	20240729_FU_06_58	1078,063651	4	1252,59	1	alpha_y12_1	47,93	7502007	1066964	8	169101672448
ELFLTKPQDSSSEEVASLTK-YQRKIGCFIQIPNLGR-a6-b4_light	BIK1	20240729_FU_06_62	1078,063651	4	1252,59	1	alpha_y12_1	47,92	8477376	1620817	10	162430140416
ELFLTKPQDSSSEEVASLTK-YQRKIGCFIQIPNLGR-a6-b4_light	BIK1	20240729_FU_06_63	1078,063651	4	1252,59	1	alpha_y12_1	47,91	8488290	1929014	8	204558221312
ELFLTKPQDSSSEEVASLTK-YQRKIGCFIQIPNLGR-a6-b4_light	BIK1	20240729_FU_06_64	1078,063651	4	1252,59	1	alpha_y12_1	47,93	7159090	1842223	9	205950369792
ELFLTKPQDSSSEEVASLTK-YQRKIGCFIQIPNLGR-a6-b4_light	BIK1	20240729_FU_06_66	1078,063651	4	1252,59	1	alpha_y12_1	47,93	4529802	400887	8	216435310592
ELFLTKPQDSSSEEVASLTK-YQRKIGCFIQIPNLGR-a6-b4_light	BIK1	20240729_FU_06_67	1078,063651	4	1252,59	1	alpha_y12_1	47,93	4331301	505643	8	184135188480
ELFLTKPQDSSSEEVASLTK-YQRKIGCFIQIPNLGR-a6-b4_light	BIK1	20240729_FU_06_73	1078,063651	4	1252,59	1	alpha_y12_1	47,91	3737678	530111	9	182390669312
ELFLTKPQDSSSEEVASLTK-YQRKIGCFIQIPNLGR-a6-b4_light	BIK1	20240729_FU_06_69	1078,063651	4	1252,59	1	alpha_y12_1	47,92	4295014	773636	9	183318577152
ELFLTKPQDSSSEEVASLTK-YQRKIGCFIQIPNLGR-a6-b4_light	BIK1	20240729_FU_06_71	1078,063651	4	1252,59	1	alpha_y12_1	47,93	5049676	469572	8	204818464768
ELFLTKPQDSSSEEVASLTK-YQRKIGCFIQIPNLGR-a6-b4_light	BIK1	20240729_FU_06_72	1078,063651	4	1252,59	1	alpha_y12_1	47,92	4644247	578175	9	194049310720
ELFLTKPQDSSSEEVASLTK-YQRKIGCFIQIPNLGR-a6-b4_light	BIK1	20240729_FU_06_77	1078,063651	4	1252,59	1	alpha_y12_1	47,92	6154905	613844	7	149814018048
ELFLTKPQDSSSEEVASLTK-YQRKIGCFIQIPNLGR-a6-b4_light	BIK1	20240729_FU_06_78	1078,063651	4	1252,59	1	alpha_y12_1	47,93	6764790	955606	8	192992821248
ELFLTKPQDSSSEEVASLTK-YQRKIGCFIQIPNLGR-a6-b4_light	BIK1	20240729_FU_06_79	1078,063651	4	1252,59	1	alpha_y12_1	47,93	5185494	1056161	10	172344705024
ELFLTKPQDSSSEEVASLTK-YQRKIGCFIQIPNLGR-a6-b4_light	BIK1	20240729_FU_06_81	1078,063651	4	1252,59	1	alpha_y12_1	47,94	7328046	921478	7	167760330752
ELFLTKPQDSSSEEVASLTK-YQRKIGCFIQIPNLGR-a6-b4_light	BIK1	20240729_FU_06_82	1078,063651	4	1252,59	1	alpha_y12_1	47,95	6490033	993985	8	155817033728
ELFLTKPQDSSSEEVASLTK-YQRKIGCFIQIPNLGR-a6-b4_light	BIK1	20240729_FU_06_84	1078,063651	4	1252,59	1	alpha_y12_1	47,93	6809763	1129231	8	157453041664
ELFLTKPQDSSSEEVASLTK-YQRKIGCFIQIPNLGR-a6-b4_light	BIK1	20240729_FU_05_35	1078,063651	4	1380,65	1	alpha_y13_1	47,9	939263	0	18	149740126208
ELFLTKPQDSSSEEVASLTK-YQRKIGCFIQIPNLGR-a6-b4_light	BIK1	20240729_FU_05_36	1078,063651	4	1380,65	1	alpha_y13_1	47,88	683821	0	17	132924801024
ELFLTKPQDSSSEEVASLTK-YQRKIGCFIQIPNLGR-a6-b4_light	BIK1	20240729_FU_05_37	1078,063651	4	1380,65	1	alpha_y13_1	47,93	1045441	67059	17	161472905216
ELFLTKPQDSSSEEVASLTK-YQRKIGCFIQIPNLGR-a6-b4_light	BIK1	20240729_FU_05_39_20240801130950	1078,063651	4	1380,65	1	alpha_y13_1	47,91	1190546	1977	17	163142041600
ELFLTKPQDSSSEEVASLTK-YQRKIGCFIQIPNLGR-a6-b4_light	BIK1	20240729_FU_05_40_20240801142326	1078,063651	4	1380,65	1	alpha_y13_1	47,94	1306637	0	17	164779671552
ELFLTKPQDSSSEEVASLTK-YQRKIGCFIQIPNLGR-a6-b4_light	BIK1	20240729_FU_05_41_20240801153701	1078,063651	4	1380,65	1	alpha_y13_1	47,92	1604291	0	15	173316325376
ELFLTKPQDSSSEEVASLTK-YQRKIGCFIQIPNLGR-a6-b4_light	BIK1	20240729_FU_05_44_20240801202024	1078,063651	4	1380,65	1	alpha_y13_1	47,92	329367	0	18	65514991616
ELFLTKPQDSSSEEVASLTK-YQRKIGCFIQIPNLGR-a6-b4_light	BIK1	20240729_FU_05_45_20240801213400	1078,063651	4	1380,65	1	alpha_y13_1	47,89	235184	0	18	52218691584
ELFLTKPQDSSSEEVASLTK-YQRKIGCFIQIPNLGR-a6-b4_light	BIK1	20240729_FU_05_46_20240801224734	1078,063651	4	1380,65	1	alpha_y13_1	47,9	655293	0	18	58730078208
ELFLTKPQDSSSEEVASLTK-YQRKIGCFIQIPNLGR-a6-b4_light	BIK1	20240729_FU_05_49	1078,063651	4	1380,65	1	alpha_y13_1	47,9	1218183	0	16	98260230144
ELFLTKPQDSSSEEVASLTK-YQRKIGCFIQIPNLGR-a6-b4_light	BIK1	20240729_FU_05_50	1078,063651	4	1380,65	1	alpha_y13_1	47,96	1502910	103107	15	98357387264
ELFLTKPQDSSSEEVASLTK-YQRKIGCFIQIPNLGR-a6-b4_light	BIK1	20240729_FU_05_51	1078,063651	4	1380,65	1	alpha_y13_1	47,89	1738946	25600	14	118748413952
ELFLTKPQDSSSEEVASLTK-YQRKIGCFIQIPNLGR-a6-b4_light	BIK1	20240729_FU_06_56	1078,063651	4	1380,65	1	alpha_y13_1	47,91	2024452	0	13	169322528768
ELFLTKPQDSSSEEVASLTK-YQRKIGCFIQIPNLGR-a6-b4_light	BIK1	20240729_FU_06_57	1078,063651	4	1380,65	1	alpha_y13_1	47,92	1794396	266032	13	176777134080
ELFLTKPQDSSSEEVASLTK-YQRKIGCFIQIPNLGR-a6-b4_light	BIK1	20240729_FU_06_58	1078,063651	4	1380,65	1	alpha_y13_1	47,9	1798041	262646	13	169101672448
ELFLTKPQDSSSEEVASLTK-YQRKIGCFIQIPNLGR-a6-b4_light	BIK1	20240729_FU_06_62	1078,063651	4	1380,65	1	alpha_y13_1	47,92	2318498	92092	13	162430140416
ELFLTKPQDSSSEEVASLTK-YQRKIGCFIQIPNLGR-a6-b4_light	BIK1	20240729_FU_06_63	1078,063651	4	1380,65	1	alpha_y13_1	47,94	2217321	218420	13	204558221312
ELFLTKPQDSSSEEVASLTK-YQRKIGCFIQIPNLGR-a6-b4_light	BIK1	20240729_FU_06_64	1078,063651	4	1380,65	1	alpha_y13_1	47,93	1748053	429695	14	205950369792
ELFLTKPQDSSSEEVASLTK-YQRKIGCFIQIPNLGR-a6-b4_light	BIK1	20240729_FU_06_66	1078,063651	4	1380,65	1	alpha_y13_1	47,93	1217918	0	17	216435310592
ELFLTKPQDSSSEEVASLTK-YQRKIGCFIQIPNLGR-a6-b4_light	BIK1	20240729_FU_06_67	1078,063651	4	1380,65	1	alpha_y13_1	47,93	1149760	0	17	184135188480
ELFLTKPQDSSSEEVASLTK-YQRKIGCFIQIPNLGR-a6-b4_light	BIK1	20240729_FU_06_73	1078,063651	4	1380,65	1	alpha_y13_1	47,91	1077315	7688	18	182390669312
ELFLTKPQDSSSEEVASLTK-YQRKIGCFIQIPNLGR-a6-b4_light	BIK1	20240729_FU_06_69	1078,063651	4	1380,65	1	alpha_y13_1	47,92	1105333	0	17	183318577152
ELFLTKPQDSSSEEVASLTK-YQRKIGCFIQIPNLGR-a6-b4_light	BIK1	20240729_FU_06_71	1078,063651	4	1380,65	1	alpha_y13_1	47,93	1398099	8344	17	204818464768
ELFLTKPQDSSSEEVASLTK-YQRKIGCFIQIPNLGR-a6-b4_light	BIK1	20240729_FU_06_72	1078,063651	4	1380,65	1	alpha_y13_1	47,92	1305240	153	17	194049310720
ELFLTKPQDSSSEEVASLTK-YQRKIGCFIQIPNLGR-a6-b4_light	BIK1	20240729_FU_06_77	1078,063651	4	1380,65	1	alpha_y13_1	47,92	1462595	0	13	149814018048
ELFLTKPQDSSSEEVASLTK-YQRKIGCFIQIPNLGR-a6-b4_light	BIK1	20240729_FU_06_78	1078,063651	4	1380,65	1	alpha_y13_1	47,93	1667730	75911	13	192992821248
ELFLTKPQDSSSEEVASLTK-YQRKIGCFIQIPNLGR-a6-b4_light	BIK1	20240729_FU_06_79	1078,063651	4	1380,65	1	alpha_y13_1	47,93	1149996	203988	14	172344705024
ELFLTKPQDSSSEEVASLTK-YQRKIGCFIQIPNLGR-a6-b4_light	BIK1	20240729_FU_06_81	1078,063651	4	1380,65	1	alpha_y13_1	47,94	1933151	0	13	167760330752
ELFLTKPQDSSSEEVASLTK-YQRKIGCFIQIPNLGR-a6-b4_light	BIK1	20240729_FU_06_82	1078,063651	4	1380,65	1	alpha_y13_1	47,95	1460277	0	14	155817033728
ELFLTKPQDSSSEEVASLTK-YQRKIGCFIQIPNLGR-a6-b4_light	BIK1	20240729_FU_06_84	1078,063651	4	1380,65	1	alpha_y13_1	47,93	1645140	0	14	157453041664
ELFLTKPQDSSSEEVASLTK-YQRKIGCFIQIPNLGR-a6-b4_light	BIK1	20240729_FU_05_35	1078,063651	4	1477,7	1	alpha_y14_1	47,9	22257646	1340157	1	149740126208
ELFLTKPQDSSSEEVASLTK-YQRKIGCFIQIPNLGR-a6-b4_light	BIK1	20240729_FU_05_36	1078,063651	4	1477,7	1	alpha_y14_1	47,88	14680744	1848669	1	132924801024
ELFLTKPQDSSSEEVASLTK-YQRKIGCFIQIPNLGR-a6-b4_light	BIK1	20240729_FU_05_37	1078,063651	4	1477,7	1	alpha_y14_1	47,93	32134044	2703590	1	161472905216
ELFLTKPQDSSSEEVASLTK-YQRKIGCFIQIPNLGR-a6-b4_light	BIK1	20240729_FU_05_39_20240801130950	1078,063651	4	1477,7	1	alpha_y14_1	47,91	31313894	2393800	1	163142041600
ELFLTKPQDSSSEEVASLTK-YQRKIGCFIQIPNLGR-a6-b4_light	BIK1	20240729_FU_05_40_20240801142326	1078,063651	4	1477,7	1	alpha_y14_1	47,94	30484872	2820995	1	164779671552
ELFLTKPQDSSSEEVASLTK-YQRKIGCFIQIPNLGR-a6-b4_light	BIK1	20240729_FU_05_41_20240801153701	1078,063651	4	1477,7	1	alpha_y14_1	47,92	34954232	2383547	1	173316325376
ELFLTKPQDSSSEEVASLTK-YQRKIGCFIQIPNLGR-a6-b4_light	BIK1	20240729_FU_05_44_20240801202024	1078,063651	4	1477,7	1	alpha_y14_1	47,92	8517410	279805	1	65514991616
ELFLTKPQDSSSEEVASLTK-YQRKIGCFIQIPNLGR-a6-b4_light	BIK1	20240729_FU_05_45_20240801213400	1078,063651	4	1477,7	1	alpha_y14_1	47,93	7968613	269252	1	52218691584
ELFLTKPQDSSSEEVASLTK-YQRKIGCFIQIPNLGR-a6-b4_light	BIK1	20240729_FU_05_46_20240801224734	1078,063651	4	1477,7	1	alpha_y14_1	47,9	20000264	945234	1	58730078208
ELFLTKPQDSSSEEVASLTK-YQRKIGCFIQIPNLGR-a6-b4_light	BIK1	20240729_FU_05_49	1078,063651	4	1477,7	1	alpha_y14_1	47,9	31798574	1218636	1	98260230144
ELFLTKPQDSSSEEVASLTK-YQRKIGCFIQIPNLGR-a6-b4_light	BIK1	20240729_FU_05_50	1078,063651	4	1477,7	1	alpha_y14_1	47,92	39652300	1525468	1	98357387264
ELFLTKPQDSSSEEVASLTK-YQRKIGCFIQIPNLGR-a6-b4_light	BIK1	20240729_FU_05_51	1078,063651	4	1477,7	1	alpha_y14_1	47,94	42183924	1606720	1	118748413952
ELFLTKPQDSSSEEVASLTK-YQRKIGCFIQIPNLGR-a6-b4_light	BIK1	20240729_FU_06_56	1078,063651	4	1477,7	1	alpha_y14_1	47,91	45719212	3984229	1	169322528768
ELFLTKPQDSSSEEVASLTK-YQRKIGCFIQIPNLGR-a6-b4_light	BIK1	20240729_FU_06_57	1078,063651	4	1477,7	1	alpha_y14_1	47,92	45153032	4445699	1	176777134080
ELFLTKPQDSSSEEVASLTK-YQRKIGCFIQIPNLGR-a6-b4_light	BIK1	20240729_FU_06_58	1078,063651	4	1477,7	1	alpha_y14_1	47,93	46532160	4883494	1	169101672448
ELFLTKPQDSSSEEVASLTK-YQRKIGCFIQIPNLGR-a6-b4_light	BIK1	20240729_FU_06_62	1078,063651	4	1477,7	1	alpha_y14_1	47,92	53271800	5539587	1	162430140416
ELFLTKPQDSSSEEVASLTK-YQRKIGCFIQIPNLGR-a6-b4_light	BIK1	20240729_FU_06_63	1078,063651	4	1477,7	1	alpha_y14_1	47,94	53338508	7289069	1	204558221312
ELFLTKPQDSSSEEVASLTK-YQRKIGCFIQIPNLGR-a6-b4_light	BIK1	20240729_FU_06_64	1078,063651	4	1477,7	1	alpha_y14_1	47,93	47393652	7341022	1	205950369792
ELFLTKPQDSSSEEVASLTK-YQRKIGCFIQIPNLGR-a6-b4_light	BIK1	20240729_FU_06_66	1078,063651	4	1477,7	1	alpha_y14_1	47,93	26604190	2859111	1	216435310592
ELFLTKPQDSSSEEVASLTK-YQRKIGCFIQIPNLGR-a6-b4_light	BIK1	20240729_FU_06_67	1078,063651	4	1477,7	1	alpha_y14_1	47,93	25236398	2449308	1	184135188480
ELFLTKPQDSSSEEVASLTK-YQRKIGCFIQIPNLGR-a6-b4_light	BIK1	20240729_FU_06_73	1078,063651	4	1477,7	1	alpha_y14_1	47,91	22698108	2650460	1	182390669312
ELFLTKPQDSSSEEVASLTK-YQRKIGCFIQIPNLGR-a6-b4_light	BIK1	20240729_FU_06_69	1078,063651	4	1477,7	1	alpha_y14_1	47,92	26151610	3108167	1	183318577152
ELFLTKPQDSSSEEVASLTK-YQRKIGCFIQIPNLGR-a6-b4_light	BIK1	20240729_FU_06_71	1078,063651	4	1477,7	1	alpha_y14_1	47,93	30145508	2915716	1	204818464768
ELFLTKPQDSSSEEVASLTK-YQRKIGCFIQIPNLGR-a6-b4_light	BIK1	20240729_FU_06_72	1078,063651	4	1477,7	1	alpha_y14_1	47,92	28940230	3299830	1	194049310720
ELFLTKPQDSSSEEVASLTK-YQRKIGCFIQIPNLGR-a6-b4_light	BIK1	20240729_FU_06_77	1078,063651	4	1477,7	1	alpha_y14_1	47,92	37987692	3685501	1	149814018048
ELFLTKPQDSSSEEVASLTK-YQRKIGCFIQIPNLGR-a6-b4_light	BIK1	20240729_FU_06_78	1078,063651	4	1477,7	1	alpha_y14_1	47,93	41049140	4795914	1	192992821248
ELFLTKPQDSSSEEVASLTK-YQRKIGCFIQIPNLGR-a6-b4_light	BIK1	20240729_FU_06_79	1078,063651	4	1477,7	1	alpha_y14_1	47,96	31491198	6329251	1	172344705024
ELFLTKPQDSSSEEVASLTK-YQRKIGCFIQIPNLGR-a6-b4_light	BIK1	20240729_FU_06_81	1078,063651	4	1477,7	1	alpha_y14_1	47,94	46314748	4392086	1	167760330752
ELFLTKPQDSSSEEVASLTK-YQRKIGCFIQIPNLGR-a6-b4_light	BIK1	20240729_FU_06_82	1078,063651	4	1477,7	1	alpha_y14_1	47,95	36423740	7310571	1	155817033728
ELFLTKPQDSSSEEVASLTK-YQRKIGCFIQIPNLGR-a6-b4_light	BIK1	20240729_FU_06_84	1078,063651	4	1477,7	1	alpha_y14_1	47,93	39189364	6897624	1	157453041664
ELFLTKPQDSSSEEVASLTK-YQRKIGCFIQIPNLGR-a6-b4_light	BIK1	20240729_FU_05_35	1078,063651	4	739,36	2	alpha_y14_2	47,9	13703405	712210	2	149740126208
ELFLTKPQDSSSEEVASLTK-YQRKIGCFIQIPNLGR-a6-b4_light	BIK1	20240729_FU_05_36	1078,063651	4	739,36	2	alpha_y14_2	47,88	9496400	1069831	2	132924801024
ELFLTKPQDSSSEEVASLTK-YQRKIGCFIQIPNLGR-a6-b4_light	BIK1	20240729_FU_05_37	1078,063651	4	739,36	2	alpha_y14_2	47,93	19149098	1028674	2	161472905216
ELFLTKPQDSSSEEVASLTK-YQRKIGCFIQIPNLGR-a6-b4_light	BIK1	20240729_FU_05_39_20240801130950	1078,063651	4	739,36	2	alpha_y14_2	47,91	19368054	1021838	2	163142041600
ELFLTKPQDSSSEEVASLTK-YQRKIGCFIQIPNLGR-a6-b4_light	BIK1	20240729_FU_05_40_20240801142326	1078,063651	4	739,36	2	alpha_y14_2	47,94	19692776	1179071	2	164779671552
ELFLTKPQDSSSEEVASLTK-YQRKIGCFIQIPNLGR-a6-b4_light	BIK1	20240729_FU_05_41_20240801153701	1078,063651	4	739,36	2	alpha_y14_2	47,92	21521614	1244304	2	173316325376
ELFLTKPQDSSSEEVASLTK-YQRKIGCFIQIPNLGR-a6-b4_light	BIK1	20240729_FU_05_44_20240801202024	1078,063651	4	739,36	2	alpha_y14_2	47,92	4576770	97872	2	65514991616
ELFLTKPQDSSSEEVASLTK-YQRKIGCFIQIPNLGR-a6-b4_light	BIK1	20240729_FU_05_45_20240801213400	1078,063651	4	739,36	2	alpha_y14_2	47,93	4254558	141876	2	52218691584
ELFLTKPQDSSSEEVASLTK-YQRKIGCFIQIPNLGR-a6-b4_light	BIK1	20240729_FU_05_46_20240801224734	1078,063651	4	739,36	2	alpha_y14_2	47,9	10799220	629709	2	58730078208
ELFLTKPQDSSSEEVASLTK-YQRKIGCFIQIPNLGR-a6-b4_light	BIK1	20240729_FU_05_49	1078,063651	4	739,36	2	alpha_y14_2	47,9	18737022	568817	2	98260230144
ELFLTKPQDSSSEEVASLTK-YQRKIGCFIQIPNLGR-a6-b4_light	BIK1	20240729_FU_05_50	1078,063651	4	739,36	2	alpha_y14_2	47,92	23274680	905197	2	98357387264
ELFLTKPQDSSSEEVASLTK-YQRKIGCFIQIPNLGR-a6-b4_light	BIK1	20240729_FU_05_51	1078,063651	4	739,36	2	alpha_y14_2	47,94	25785500	758106	2	118748413952
ELFLTKPQDSSSEEVASLTK-YQRKIGCFIQIPNLGR-a6-b4_light	BIK1	20240729_FU_06_56	1078,063651	4	739,36	2	alpha_y14_2	47,91	29124780	1559527	2	169322528768
ELFLTKPQDSSSEEVASLTK-YQRKIGCFIQIPNLGR-a6-b4_light	BIK1	20240729_FU_06_57	1078,063651	4	739,36	2	alpha_y14_2	47,92	27050380	2262284	2	176777134080
ELFLTKPQDSSSEEVASLTK-YQRKIGCFIQIPNLGR-a6-b4_light	BIK1	20240729_FU_06_58	1078,063651	4	739,36	2	alpha_y14_2	47,9	28973696	2543409	2	169101672448
ELFLTKPQDSSSEEVASLTK-YQRKIGCFIQIPNLGR-a6-b4_light	BIK1	20240729_FU_06_62	1078,063651	4	739,36	2	alpha_y14_2	47,92	33585736	2357392	2	162430140416
ELFLTKPQDSSSEEVASLTK-YQRKIGCFIQIPNLGR-a6-b4_light	BIK1	20240729_FU_06_63	1078,063651	4	739,36	2	alpha_y14_2	47,91	33806928	3953320	2	204558221312
ELFLTKPQDSSSEEVASLTK-YQRKIGCFIQIPNLGR-a6-b4_light	BIK1	20240729_FU_06_64	1078,063651	4	739,36	2	alpha_y14_2	47,93	28644746	4218815	2	205950369792
ELFLTKPQDSSSEEVASLTK-YQRKIGCFIQIPNLGR-a6-b4_light	BIK1	20240729_FU_06_66	1078,063651	4	739,36	2	alpha_y14_2	47,93	17142652	1032966	2	216435310592
ELFLTKPQDSSSEEVASLTK-YQRKIGCFIQIPNLGR-a6-b4_light	BIK1	20240729_FU_06_67	1078,063651	4	739,36	2	alpha_y14_2	47,93	16219748	1170393	2	184135188480
ELFLTKPQDSSSEEVASLTK-YQRKIGCFIQIPNLGR-a6-b4_light	BIK1	20240729_FU_06_73	1078,063651	4	739,36	2	alpha_y14_2	47,91	13979485	1210691	2	182390669312
ELFLTKPQDSSSEEVASLTK-YQRKIGCFIQIPNLGR-a6-b4_light	BIK1	20240729_FU_06_69	1078,063651	4	739,36	2	alpha_y14_2	47,92	16869966	1600816	2	183318577152
ELFLTKPQDSSSEEVASLTK-YQRKIGCFIQIPNLGR-a6-b4_light	BIK1	20240729_FU_06_71	1078,063651	4	739,36	2	alpha_y14_2	47,93	19102310	1186985	2	204818464768
ELFLTKPQDSSSEEVASLTK-YQRKIGCFIQIPNLGR-a6-b4_light	BIK1	20240729_FU_06_72	1078,063651	4	739,36	2	alpha_y14_2	47,92	18038050	1484418	2	194049310720
ELFLTKPQDSSSEEVASLTK-YQRKIGCFIQIPNLGR-a6-b4_light	BIK1	20240729_FU_06_77	1078,063651	4	739,36	2	alpha_y14_2	47,92	20684130	1569158	2	149814018048
ELFLTKPQDSSSEEVASLTK-YQRKIGCFIQIPNLGR-a6-b4_light	BIK1	20240729_FU_06_78	1078,063651	4	739,36	2	alpha_y14_2	47,93	27122180	2511247	2	192992821248
ELFLTKPQDSSSEEVASLTK-YQRKIGCFIQIPNLGR-a6-b4_light	BIK1	20240729_FU_06_79	1078,063651	4	739,36	2	alpha_y14_2	47,93	22136322	3053433	2	172344705024
ELFLTKPQDSSSEEVASLTK-YQRKIGCFIQIPNLGR-a6-b4_light	BIK1	20240729_FU_06_81	1078,063651	4	739,36	2	alpha_y14_2	47,94	27448182	2084454	2	167760330752
ELFLTKPQDSSSEEVASLTK-YQRKIGCFIQIPNLGR-a6-b4_light	BIK1	20240729_FU_06_82	1078,063651	4	739,36	2	alpha_y14_2	47,95	23832542	3498912	2	155817033728
ELFLTKPQDSSSEEVASLTK-YQRKIGCFIQIPNLGR-a6-b4_light	BIK1	20240729_FU_06_84	1078,063651	4	739,36	2	alpha_y14_2	47,93	26577458	3007669	2	157453041664
ELFLTKPQDSSSEEVASLTK-YQRKIGCFIQIPNLGR-a6-b4_light	BIK1	20240729_FU_05_35	1078,063651	4	361,25	1	alpha_y3_1	47,9	3813671	96667	8	149740126208
ELFLTKPQDSSSEEVASLTK-YQRKIGCFIQIPNLGR-a6-b4_light	BIK1	20240729_FU_05_36	1078,063651	4	361,25	1	alpha_y3_1	47,88	2839992	152769	8	132924801024
ELFLTKPQDSSSEEVASLTK-YQRKIGCFIQIPNLGR-a6-b4_light	BIK1	20240729_FU_05_37	1078,063651	4	361,25	1	alpha_y3_1	47,93	5206943	120620	8	161472905216
ELFLTKPQDSSSEEVASLTK-YQRKIGCFIQIPNLGR-a6-b4_light	BIK1	20240729_FU_05_39_20240801130950	1078,063651	4	361,25	1	alpha_y3_1	47,91	5727791	146777	7	163142041600
ELFLTKPQDSSSEEVASLTK-YQRKIGCFIQIPNLGR-a6-b4_light	BIK1	20240729_FU_05_40_20240801142326	1078,063651	4	361,25	1	alpha_y3_1	47,94	5313947	186827	8	164779671552
ELFLTKPQDSSSEEVASLTK-YQRKIGCFIQIPNLGR-a6-b4_light	BIK1	20240729_FU_05_41_20240801153701	1078,063651	4	361,25	1	alpha_y3_1	47,92	6459808	133007	7	173316325376
ELFLTKPQDSSSEEVASLTK-YQRKIGCFIQIPNLGR-a6-b4_light	BIK1	20240729_FU_05_44_20240801202024	1078,063651	4	361,25	1	alpha_y3_1	47,92	1069256	0	10	65514991616
ELFLTKPQDSSSEEVASLTK-YQRKIGCFIQIPNLGR-a6-b4_light	BIK1	20240729_FU_05_45_20240801213400	1078,063651	4	361,25	1	alpha_y3_1	47,93	978926	0	12	52218691584
ELFLTKPQDSSSEEVASLTK-YQRKIGCFIQIPNLGR-a6-b4_light	BIK1	20240729_FU_05_46_20240801224734	1078,063651	4	361,25	1	alpha_y3_1	47,9	2107013	18821	12	58730078208
ELFLTKPQDSSSEEVASLTK-YQRKIGCFIQIPNLGR-a6-b4_light	BIK1	20240729_FU_05_49	1078,063651	4	361,25	1	alpha_y3_1	47,9	4874650	0	8	98260230144
ELFLTKPQDSSSEEVASLTK-YQRKIGCFIQIPNLGR-a6-b4_light	BIK1	20240729_FU_05_50	1078,063651	4	361,25	1	alpha_y3_1	47,88	6745749	70592	7	98357387264
ELFLTKPQDSSSEEVASLTK-YQRKIGCFIQIPNLGR-a6-b4_light	BIK1	20240729_FU_05_51	1078,063651	4	361,25	1	alpha_y3_1	47,89	7166258	124409	7	118748413952
ELFLTKPQDSSSEEVASLTK-YQRKIGCFIQIPNLGR-a6-b4_light	BIK1	20240729_FU_06_56	1078,063651	4	361,25	1	alpha_y3_1	47,91	8002192	207356	8	169322528768
ELFLTKPQDSSSEEVASLTK-YQRKIGCFIQIPNLGR-a6-b4_light	BIK1	20240729_FU_06_57	1078,063651	4	361,25	1	alpha_y3_1	47,92	7735016	290154	7	176777134080
ELFLTKPQDSSSEEVASLTK-YQRKIGCFIQIPNLGR-a6-b4_light	BIK1	20240729_FU_06_58	1078,063651	4	361,25	1	alpha_y3_1	47,9	8542918	301604	7	169101672448
ELFLTKPQDSSSEEVASLTK-YQRKIGCFIQIPNLGR-a6-b4_light	BIK1	20240729_FU_06_62	1078,063651	4	361,25	1	alpha_y3_1	47,92	10846983	394803	7	162430140416
ELFLTKPQDSSSEEVASLTK-YQRKIGCFIQIPNLGR-a6-b4_light	BIK1	20240729_FU_06_63	1078,063651	4	361,25	1	alpha_y3_1	47,91	10822118	363748	7	204558221312
ELFLTKPQDSSSEEVASLTK-YQRKIGCFIQIPNLGR-a6-b4_light	BIK1	20240729_FU_06_64	1078,063651	4	361,25	1	alpha_y3_1	47,93	9437346	468521	6	205950369792
ELFLTKPQDSSSEEVASLTK-YQRKIGCFIQIPNLGR-a6-b4_light	BIK1	20240729_FU_06_66	1078,063651	4	361,25	1	alpha_y3_1	47,93	5191735	100586	6	216435310592
ELFLTKPQDSSSEEVASLTK-YQRKIGCFIQIPNLGR-a6-b4_light	BIK1	20240729_FU_06_67	1078,063651	4	361,25	1	alpha_y3_1	47,93	4657742	187552	7	184135188480
ELFLTKPQDSSSEEVASLTK-YQRKIGCFIQIPNLGR-a6-b4_light	BIK1	20240729_FU_06_73	1078,063651	4	361,25	1	alpha_y3_1	47,91	4119116	125547	7	182390669312
ELFLTKPQDSSSEEVASLTK-YQRKIGCFIQIPNLGR-a6-b4_light	BIK1	20240729_FU_06_69	1078,063651	4	361,25	1	alpha_y3_1	47,92	4823452	162782	7	183318577152
ELFLTKPQDSSSEEVASLTK-YQRKIGCFIQIPNLGR-a6-b4_light	BIK1	20240729_FU_06_71	1078,063651	4	361,25	1	alpha_y3_1	47,93	5753540	257298	7	204818464768
ELFLTKPQDSSSEEVASLTK-YQRKIGCFIQIPNLGR-a6-b4_light	BIK1	20240729_FU_06_72	1078,063651	4	361,25	1	alpha_y3_1	47,92	5816732	134179	7	194049310720
ELFLTKPQDSSSEEVASLTK-YQRKIGCFIQIPNLGR-a6-b4_light	BIK1	20240729_FU_06_77	1078,063651	4	361,25	1	alpha_y3_1	47,92	5708248	225421	8	149814018048
ELFLTKPQDSSSEEVASLTK-YQRKIGCFIQIPNLGR-a6-b4_light	BIK1	20240729_FU_06_78	1078,063651	4	361,25	1	alpha_y3_1	47,93	8658685	372028	7	192992821248
ELFLTKPQDSSSEEVASLTK-YQRKIGCFIQIPNLGR-a6-b4_light	BIK1	20240729_FU_06_79	1078,063651	4	361,25	1	alpha_y3_1	47,93	7177116	324707	6	172344705024
ELFLTKPQDSSSEEVASLTK-YQRKIGCFIQIPNLGR-a6-b4_light	BIK1	20240729_FU_06_81	1078,063651	4	361,25	1	alpha_y3_1	47,94	7087482	441376	8	167760330752
ELFLTKPQDSSSEEVASLTK-YQRKIGCFIQIPNLGR-a6-b4_light	BIK1	20240729_FU_06_82	1078,063651	4	361,25	1	alpha_y3_1	47,95	7129164	318541	7	155817033728
ELFLTKPQDSSSEEVASLTK-YQRKIGCFIQIPNLGR-a6-b4_light	BIK1	20240729_FU_06_84	1078,063651	4	361,25	1	alpha_y3_1	47,93	7807284	343087	7	157453041664
ELFLTKPQDSSSEEVASLTK-YQRKIGCFIQIPNLGR-a6-b4_light	BIK1	20240729_FU_05_35	1078,063651	4	448,28	1	alpha_y4_1	47,9	8375401	194296	3	149740126208
ELFLTKPQDSSSEEVASLTK-YQRKIGCFIQIPNLGR-a6-b4_light	BIK1	20240729_FU_05_36	1078,063651	4	448,28	1	alpha_y4_1	47,88	6154275	223957	3	132924801024
ELFLTKPQDSSSEEVASLTK-YQRKIGCFIQIPNLGR-a6-b4_light	BIK1	20240729_FU_05_37	1078,063651	4	448,28	1	alpha_y4_1	47,93	11269146	204339	3	161472905216
ELFLTKPQDSSSEEVASLTK-YQRKIGCFIQIPNLGR-a6-b4_light	BIK1	20240729_FU_05_39_20240801130950	1078,063651	4	448,28	1	alpha_y4_1	47,91	12258820	244212	3	163142041600
ELFLTKPQDSSSEEVASLTK-YQRKIGCFIQIPNLGR-a6-b4_light	BIK1	20240729_FU_05_40_20240801142326	1078,063651	4	448,28	1	alpha_y4_1	47,94	11797521	377034	3	164779671552
ELFLTKPQDSSSEEVASLTK-YQRKIGCFIQIPNLGR-a6-b4_light	BIK1	20240729_FU_05_41_20240801153701	1078,063651	4	448,28	1	alpha_y4_1	47,92	14114109	368214	3	173316325376
ELFLTKPQDSSSEEVASLTK-YQRKIGCFIQIPNLGR-a6-b4_light	BIK1	20240729_FU_05_44_20240801202024	1078,063651	4	448,28	1	alpha_y4_1	47,92	2419319	42292	3	65514991616
ELFLTKPQDSSSEEVASLTK-YQRKIGCFIQIPNLGR-a6-b4_light	BIK1	20240729_FU_05_45_20240801213400	1078,063651	4	448,28	1	alpha_y4_1	47,93	2097664	0	4	52218691584
ELFLTKPQDSSSEEVASLTK-YQRKIGCFIQIPNLGR-a6-b4_light	BIK1	20240729_FU_05_46_20240801224734	1078,063651	4	448,28	1	alpha_y4_1	47,9	4638889	232077	5	58730078208
ELFLTKPQDSSSEEVASLTK-YQRKIGCFIQIPNLGR-a6-b4_light	BIK1	20240729_FU_05_49	1078,063651	4	448,28	1	alpha_y4_1	47,9	10961289	131418	3	98260230144
ELFLTKPQDSSSEEVASLTK-YQRKIGCFIQIPNLGR-a6-b4_light	BIK1	20240729_FU_05_50	1078,063651	4	448,28	1	alpha_y4_1	47,88	14352097	216512	3	98357387264
ELFLTKPQDSSSEEVASLTK-YQRKIGCFIQIPNLGR-a6-b4_light	BIK1	20240729_FU_05_51	1078,063651	4	448,28	1	alpha_y4_1	47,89	16081434	176276	3	118748413952
ELFLTKPQDSSSEEVASLTK-YQRKIGCFIQIPNLGR-a6-b4_light	BIK1	20240729_FU_06_56	1078,063651	4	448,28	1	alpha_y4_1	47,91	18145912	355652	3	169322528768
ELFLTKPQDSSSEEVASLTK-YQRKIGCFIQIPNLGR-a6-b4_light	BIK1	20240729_FU_06_57	1078,063651	4	448,28	1	alpha_y4_1	47,92	16748332	646013	3	176777134080
ELFLTKPQDSSSEEVASLTK-YQRKIGCFIQIPNLGR-a6-b4_light	BIK1	20240729_FU_06_58	1078,063651	4	448,28	1	alpha_y4_1	47,9	18663936	673323	3	169101672448
ELFLTKPQDSSSEEVASLTK-YQRKIGCFIQIPNLGR-a6-b4_light	BIK1	20240729_FU_06_62	1078,063651	4	448,28	1	alpha_y4_1	47,92	23145596	609752	3	162430140416
ELFLTKPQDSSSEEVASLTK-YQRKIGCFIQIPNLGR-a6-b4_light	BIK1	20240729_FU_06_63	1078,063651	4	448,28	1	alpha_y4_1	47,91	22860034	869788	3	204558221312
ELFLTKPQDSSSEEVASLTK-YQRKIGCFIQIPNLGR-a6-b4_light	BIK1	20240729_FU_06_64	1078,063651	4	448,28	1	alpha_y4_1	47,93	20244200	999596	3	205950369792
ELFLTKPQDSSSEEVASLTK-YQRKIGCFIQIPNLGR-a6-b4_light	BIK1	20240729_FU_06_66	1078,063651	4	448,28	1	alpha_y4_1	47,93	10566224	352522	4	216435310592
ELFLTKPQDSSSEEVASLTK-YQRKIGCFIQIPNLGR-a6-b4_light	BIK1	20240729_FU_06_67	1078,063651	4	448,28	1	alpha_y4_1	47,93	10282430	289573	3	184135188480
ELFLTKPQDSSSEEVASLTK-YQRKIGCFIQIPNLGR-a6-b4_light	BIK1	20240729_FU_06_73	1078,063651	4	448,28	1	alpha_y4_1	47,91	8660668	372058	3	182390669312
ELFLTKPQDSSSEEVASLTK-YQRKIGCFIQIPNLGR-a6-b4_light	BIK1	20240729_FU_06_69	1078,063651	4	448,28	1	alpha_y4_1	47,92	10249545	497873	3	183318577152
ELFLTKPQDSSSEEVASLTK-YQRKIGCFIQIPNLGR-a6-b4_light	BIK1	20240729_FU_06_71	1078,063651	4	448,28	1	alpha_y4_1	47,93	12494935	488368	3	204818464768
ELFLTKPQDSSSEEVASLTK-YQRKIGCFIQIPNLGR-a6-b4_light	BIK1	20240729_FU_06_72	1078,063651	4	448,28	1	alpha_y4_1	47,92	12146219	424871	3	194049310720
ELFLTKPQDSSSEEVASLTK-YQRKIGCFIQIPNLGR-a6-b4_light	BIK1	20240729_FU_06_77	1078,063651	4	448,28	1	alpha_y4_1	47,92	12920497	433405	3	149814018048
ELFLTKPQDSSSEEVASLTK-YQRKIGCFIQIPNLGR-a6-b4_light	BIK1	20240729_FU_06_78	1078,063651	4	448,28	1	alpha_y4_1	47,93	18648064	781830	3	192992821248
ELFLTKPQDSSSEEVASLTK-YQRKIGCFIQIPNLGR-a6-b4_light	BIK1	20240729_FU_06_79	1078,063651	4	448,28	1	alpha_y4_1	47,93	14486525	964243	3	172344705024
ELFLTKPQDSSSEEVASLTK-YQRKIGCFIQIPNLGR-a6-b4_light	BIK1	20240729_FU_06_81	1078,063651	4	448,28	1	alpha_y4_1	47,94	15933910	733362	3	167760330752
ELFLTKPQDSSSEEVASLTK-YQRKIGCFIQIPNLGR-a6-b4_light	BIK1	20240729_FU_06_82	1078,063651	4	448,28	1	alpha_y4_1	47,95	15380101	751544	3	155817033728
ELFLTKPQDSSSEEVASLTK-YQRKIGCFIQIPNLGR-a6-b4_light	BIK1	20240729_FU_06_84	1078,063651	4	448,28	1	alpha_y4_1	47,93	16922310	1007931	3	157453041664
ELFLTKPQDSSSEEVASLTK-YQRKIGCFIQIPNLGR-a6-b4_light	BIK1	20240729_FU_05_35	1078,063651	4	519,31	1	alpha_y5_1	47,9	8213998	201843	4	149740126208
ELFLTKPQDSSSEEVASLTK-YQRKIGCFIQIPNLGR-a6-b4_light	BIK1	20240729_FU_05_36	1078,063651	4	519,31	1	alpha_y5_1	47,88	5820984	329397	4	132924801024
ELFLTKPQDSSSEEVASLTK-YQRKIGCFIQIPNLGR-a6-b4_light	BIK1	20240729_FU_05_37	1078,063651	4	519,31	1	alpha_y5_1	47,93	10052464	255625	4	161472905216
ELFLTKPQDSSSEEVASLTK-YQRKIGCFIQIPNLGR-a6-b4_light	BIK1	20240729_FU_05_39_20240801130950	1078,063651	4	519,31	1	alpha_y5_1	47,91	11706595	373369	4	163142041600
ELFLTKPQDSSSEEVASLTK-YQRKIGCFIQIPNLGR-a6-b4_light	BIK1	20240729_FU_05_40_20240801142326	1078,063651	4	519,31	1	alpha_y5_1	47,94	11269911	467372	4	164779671552
ELFLTKPQDSSSEEVASLTK-YQRKIGCFIQIPNLGR-a6-b4_light	BIK1	20240729_FU_05_41_20240801153701	1078,063651	4	519,31	1	alpha_y5_1	47,92	13834797	380834	4	173316325376
ELFLTKPQDSSSEEVASLTK-YQRKIGCFIQIPNLGR-a6-b4_light	BIK1	20240729_FU_05_44_20240801202024	1078,063651	4	519,31	1	alpha_y5_1	47,92	2285244	0	4	65514991616
ELFLTKPQDSSSEEVASLTK-YQRKIGCFIQIPNLGR-a6-b4_light	BIK1	20240729_FU_05_45_20240801213400	1078,063651	4	519,31	1	alpha_y5_1	47,93	2175034	0	3	52218691584
ELFLTKPQDSSSEEVASLTK-YQRKIGCFIQIPNLGR-a6-b4_light	BIK1	20240729_FU_05_46_20240801224734	1078,063651	4	519,31	1	alpha_y5_1	47,9	4833590	22497	3	58730078208
ELFLTKPQDSSSEEVASLTK-YQRKIGCFIQIPNLGR-a6-b4_light	BIK1	20240729_FU_05_49	1078,063651	4	519,31	1	alpha_y5_1	47,9	10585030	133963	4	98260230144
ELFLTKPQDSSSEEVASLTK-YQRKIGCFIQIPNLGR-a6-b4_light	BIK1	20240729_FU_05_50	1078,063651	4	519,31	1	alpha_y5_1	47,88	14114578	184004	4	98357387264
ELFLTKPQDSSSEEVASLTK-YQRKIGCFIQIPNLGR-a6-b4_light	BIK1	20240729_FU_05_51	1078,063651	4	519,31	1	alpha_y5_1	47,89	15685174	144339	4	118748413952
ELFLTKPQDSSSEEVASLTK-YQRKIGCFIQIPNLGR-a6-b4_light	BIK1	20240729_FU_06_56	1078,063651	4	519,31	1	alpha_y5_1	47,91	17713564	371507	4	169322528768
ELFLTKPQDSSSEEVASLTK-YQRKIGCFIQIPNLGR-a6-b4_light	BIK1	20240729_FU_06_57	1078,063651	4	519,31	1	alpha_y5_1	47,92	16527041	597425	4	176777134080
ELFLTKPQDSSSEEVASLTK-YQRKIGCFIQIPNLGR-a6-b4_light	BIK1	20240729_FU_06_58	1078,063651	4	519,31	1	alpha_y5_1	47,9	18063076	827181	4	169101672448
ELFLTKPQDSSSEEVASLTK-YQRKIGCFIQIPNLGR-a6-b4_light	BIK1	20240729_FU_06_62	1078,063651	4	519,31	1	alpha_y5_1	47,92	21779924	913480	4	162430140416
ELFLTKPQDSSSEEVASLTK-YQRKIGCFIQIPNLGR-a6-b4_light	BIK1	20240729_FU_06_63	1078,063651	4	519,31	1	alpha_y5_1	47,94	22026324	1104148	4	204558221312
ELFLTKPQDSSSEEVASLTK-YQRKIGCFIQIPNLGR-a6-b4_light	BIK1	20240729_FU_06_64	1078,063651	4	519,31	1	alpha_y5_1	47,93	13500801	1125701	5	205950369792
ELFLTKPQDSSSEEVASLTK-YQRKIGCFIQIPNLGR-a6-b4_light	BIK1	20240729_FU_06_66	1078,063651	4	519,31	1	alpha_y5_1	47,93	10609618	207195	3	216435310592
ELFLTKPQDSSSEEVASLTK-YQRKIGCFIQIPNLGR-a6-b4_light	BIK1	20240729_FU_06_67	1078,063651	4	519,31	1	alpha_y5_1	47,93	9972761	365217	4	184135188480
ELFLTKPQDSSSEEVASLTK-YQRKIGCFIQIPNLGR-a6-b4_light	BIK1	20240729_FU_06_73	1078,063651	4	519,31	1	alpha_y5_1	47,91	8344568	367339	4	182390669312
ELFLTKPQDSSSEEVASLTK-YQRKIGCFIQIPNLGR-a6-b4_light	BIK1	20240729_FU_06_69	1078,063651	4	519,31	1	alpha_y5_1	47,92	10204456	365467	4	183318577152
ELFLTKPQDSSSEEVASLTK-YQRKIGCFIQIPNLGR-a6-b4_light	BIK1	20240729_FU_06_71	1078,063651	4	519,31	1	alpha_y5_1	47,93	12003684	433472	4	204818464768
ELFLTKPQDSSSEEVASLTK-YQRKIGCFIQIPNLGR-a6-b4_light	BIK1	20240729_FU_06_72	1078,063651	4	519,31	1	alpha_y5_1	47,92	11482057	470196	4	194049310720
ELFLTKPQDSSSEEVASLTK-YQRKIGCFIQIPNLGR-a6-b4_light	BIK1	20240729_FU_06_77	1078,063651	4	519,31	1	alpha_y5_1	47,92	12680465	477960	4	149814018048
ELFLTKPQDSSSEEVASLTK-YQRKIGCFIQIPNLGR-a6-b4_light	BIK1	20240729_FU_06_78	1078,063651	4	519,31	1	alpha_y5_1	47,93	17954606	755409	4	192992821248
ELFLTKPQDSSSEEVASLTK-YQRKIGCFIQIPNLGR-a6-b4_light	BIK1	20240729_FU_06_79	1078,063651	4	519,31	1	alpha_y5_1	47,93	9811649	904714	5	172344705024
ELFLTKPQDSSSEEVASLTK-YQRKIGCFIQIPNLGR-a6-b4_light	BIK1	20240729_FU_06_81	1078,063651	4	519,31	1	alpha_y5_1	47,94	15167172	810752	4	167760330752
ELFLTKPQDSSSEEVASLTK-YQRKIGCFIQIPNLGR-a6-b4_light	BIK1	20240729_FU_06_82	1078,063651	4	519,31	1	alpha_y5_1	47,95	14490685	872290	4	155817033728
ELFLTKPQDSSSEEVASLTK-YQRKIGCFIQIPNLGR-a6-b4_light	BIK1	20240729_FU_06_84	1078,063651	4	519,31	1	alpha_y5_1	47,93	16462113	822940	4	157453041664
ELFLTKPQDSSSEEVASLTK-YQRKIGCFIQIPNLGR-a6-b4_light	BIK1	20240729_FU_05_35	1078,063651	4	618,38	1	alpha_y6_1	47,9	4225089	8481	6	149740126208
ELFLTKPQDSSSEEVASLTK-YQRKIGCFIQIPNLGR-a6-b4_light	BIK1	20240729_FU_05_36	1078,063651	4	618,38	1	alpha_y6_1	47,88	2995885	161536	7	132924801024
ELFLTKPQDSSSEEVASLTK-YQRKIGCFIQIPNLGR-a6-b4_light	BIK1	20240729_FU_05_37	1078,063651	4	618,38	1	alpha_y6_1	47,93	5487526	168541	7	161472905216
ELFLTKPQDSSSEEVASLTK-YQRKIGCFIQIPNLGR-a6-b4_light	BIK1	20240729_FU_05_39_20240801130950	1078,063651	4	618,38	1	alpha_y6_1	47,91	6289111	181725	6	163142041600
ELFLTKPQDSSSEEVASLTK-YQRKIGCFIQIPNLGR-a6-b4_light	BIK1	20240729_FU_05_40_20240801142326	1078,063651	4	618,38	1	alpha_y6_1	47,94	5803240	182701	6	164779671552
ELFLTKPQDSSSEEVASLTK-YQRKIGCFIQIPNLGR-a6-b4_light	BIK1	20240729_FU_05_41_20240801153701	1078,063651	4	618,38	1	alpha_y6_1	47,92	7002430	188989	6	173316325376
ELFLTKPQDSSSEEVASLTK-YQRKIGCFIQIPNLGR-a6-b4_light	BIK1	20240729_FU_05_44_20240801202024	1078,063651	4	618,38	1	alpha_y6_1	47,92	1277420	0	7	65514991616
ELFLTKPQDSSSEEVASLTK-YQRKIGCFIQIPNLGR-a6-b4_light	BIK1	20240729_FU_05_45_20240801213400	1078,063651	4	618,38	1	alpha_y6_1	47,93	1190500	0	7	52218691584
ELFLTKPQDSSSEEVASLTK-YQRKIGCFIQIPNLGR-a6-b4_light	BIK1	20240729_FU_05_46_20240801224734	1078,063651	4	618,38	1	alpha_y6_1	47,9	2351201	121448	9	58730078208
ELFLTKPQDSSSEEVASLTK-YQRKIGCFIQIPNLGR-a6-b4_light	BIK1	20240729_FU_05_49	1078,063651	4	618,38	1	alpha_y6_1	47,9	5617637	95421	6	98260230144
ELFLTKPQDSSSEEVASLTK-YQRKIGCFIQIPNLGR-a6-b4_light	BIK1	20240729_FU_05_50	1078,063651	4	618,38	1	alpha_y6_1	47,88	7044848	124842	6	98357387264
ELFLTKPQDSSSEEVASLTK-YQRKIGCFIQIPNLGR-a6-b4_light	BIK1	20240729_FU_05_51	1078,063651	4	618,38	1	alpha_y6_1	47,89	7846939	142574	6	118748413952
ELFLTKPQDSSSEEVASLTK-YQRKIGCFIQIPNLGR-a6-b4_light	BIK1	20240729_FU_06_56	1078,063651	4	618,38	1	alpha_y6_1	47,91	8830336	275591	6	169322528768
ELFLTKPQDSSSEEVASLTK-YQRKIGCFIQIPNLGR-a6-b4_light	BIK1	20240729_FU_06_57	1078,063651	4	618,38	1	alpha_y6_1	47,92	8436170	465839	6	176777134080
ELFLTKPQDSSSEEVASLTK-YQRKIGCFIQIPNLGR-a6-b4_light	BIK1	20240729_FU_06_58	1078,063651	4	618,38	1	alpha_y6_1	47,9	9084340	471726	6	169101672448
ELFLTKPQDSSSEEVASLTK-YQRKIGCFIQIPNLGR-a6-b4_light	BIK1	20240729_FU_06_62	1078,063651	4	618,38	1	alpha_y6_1	47,92	11216730	465298	6	162430140416
ELFLTKPQDSSSEEVASLTK-YQRKIGCFIQIPNLGR-a6-b4_light	BIK1	20240729_FU_06_63	1078,063651	4	618,38	1	alpha_y6_1	47,91	11379999	630917	6	204558221312
ELFLTKPQDSSSEEVASLTK-YQRKIGCFIQIPNLGR-a6-b4_light	BIK1	20240729_FU_06_64	1078,063651	4	618,38	1	alpha_y6_1	47,93	9004559	678590	7	205950369792
ELFLTKPQDSSSEEVASLTK-YQRKIGCFIQIPNLGR-a6-b4_light	BIK1	20240729_FU_06_66	1078,063651	4	618,38	1	alpha_y6_1	47,93	5112432	238659	7	216435310592
ELFLTKPQDSSSEEVASLTK-YQRKIGCFIQIPNLGR-a6-b4_light	BIK1	20240729_FU_06_67	1078,063651	4	618,38	1	alpha_y6_1	47,93	5125875	272403	6	184135188480
ELFLTKPQDSSSEEVASLTK-YQRKIGCFIQIPNLGR-a6-b4_light	BIK1	20240729_FU_06_73	1078,063651	4	618,38	1	alpha_y6_1	47,91	4171490	296330	6	182390669312
ELFLTKPQDSSSEEVASLTK-YQRKIGCFIQIPNLGR-a6-b4_light	BIK1	20240729_FU_06_69	1078,063651	4	618,38	1	alpha_y6_1	47,92	5301627	252235	6	183318577152
ELFLTKPQDSSSEEVASLTK-YQRKIGCFIQIPNLGR-a6-b4_light	BIK1	20240729_FU_06_71	1078,063651	4	618,38	1	alpha_y6_1	47,93	6230091	252345	6	204818464768
ELFLTKPQDSSSEEVASLTK-YQRKIGCFIQIPNLGR-a6-b4_light	BIK1	20240729_FU_06_72	1078,063651	4	618,38	1	alpha_y6_1	47,92	5868261	314442	6	194049310720
ELFLTKPQDSSSEEVASLTK-YQRKIGCFIQIPNLGR-a6-b4_light	BIK1	20240729_FU_06_77	1078,063651	4	618,38	1	alpha_y6_1	47,92	6652373	229025	6	149814018048
ELFLTKPQDSSSEEVASLTK-YQRKIGCFIQIPNLGR-a6-b4_light	BIK1	20240729_FU_06_78	1078,063651	4	618,38	1	alpha_y6_1	47,93	8837091	508806	6	192992821248
ELFLTKPQDSSSEEVASLTK-YQRKIGCFIQIPNLGR-a6-b4_light	BIK1	20240729_FU_06_79	1078,063651	4	618,38	1	alpha_y6_1	47,93	6530368	478971	7	172344705024
ELFLTKPQDSSSEEVASLTK-YQRKIGCFIQIPNLGR-a6-b4_light	BIK1	20240729_FU_06_81	1078,063651	4	618,38	1	alpha_y6_1	47,94	8014722	445913	6	167760330752
ELFLTKPQDSSSEEVASLTK-YQRKIGCFIQIPNLGR-a6-b4_light	BIK1	20240729_FU_06_82	1078,063651	4	618,38	1	alpha_y6_1	47,95	7550763	491774	6	155817033728
ELFLTKPQDSSSEEVASLTK-YQRKIGCFIQIPNLGR-a6-b4_light	BIK1	20240729_FU_06_84	1078,063651	4	618,38	1	alpha_y6_1	47,93	8352757	502097	6	157453041664
ELFLTKPQDSSSEEVASLTK-YQRKIGCFIQIPNLGR-a6-b4_light	BIK1	20240729_FU_05_35	1078,063651	4	747,43	1	alpha_y7_1	47,9	3351771	6867	11	149740126208
ELFLTKPQDSSSEEVASLTK-YQRKIGCFIQIPNLGR-a6-b4_light	BIK1	20240729_FU_05_36	1078,063651	4	747,43	1	alpha_y7_1	47,88	2365484	98434	12	132924801024
ELFLTKPQDSSSEEVASLTK-YQRKIGCFIQIPNLGR-a6-b4_light	BIK1	20240729_FU_05_37	1078,063651	4	747,43	1	alpha_y7_1	47,93	4290103	191530	11	161472905216
ELFLTKPQDSSSEEVASLTK-YQRKIGCFIQIPNLGR-a6-b4_light	BIK1	20240729_FU_05_39_20240801130950	1078,063651	4	747,43	1	alpha_y7_1	47,91	4578923	173617	9	163142041600
ELFLTKPQDSSSEEVASLTK-YQRKIGCFIQIPNLGR-a6-b4_light	BIK1	20240729_FU_05_40_20240801142326	1078,063651	4	747,43	1	alpha_y7_1	47,94	4612169	193923	10	164779671552
ELFLTKPQDSSSEEVASLTK-YQRKIGCFIQIPNLGR-a6-b4_light	BIK1	20240729_FU_05_41_20240801153701	1078,063651	4	747,43	1	alpha_y7_1	47,92	5267186	170658	9	173316325376
ELFLTKPQDSSSEEVASLTK-YQRKIGCFIQIPNLGR-a6-b4_light	BIK1	20240729_FU_05_44_20240801202024	1078,063651	4	747,43	1	alpha_y7_1	47,92	1013428	0	12	65514991616
ELFLTKPQDSSSEEVASLTK-YQRKIGCFIQIPNLGR-a6-b4_light	BIK1	20240729_FU_05_45_20240801213400	1078,063651	4	747,43	1	alpha_y7_1	47,93	1046049	0	10	52218691584
ELFLTKPQDSSSEEVASLTK-YQRKIGCFIQIPNLGR-a6-b4_light	BIK1	20240729_FU_05_46_20240801224734	1078,063651	4	747,43	1	alpha_y7_1	47,9	2121502	0	11	58730078208
ELFLTKPQDSSSEEVASLTK-YQRKIGCFIQIPNLGR-a6-b4_light	BIK1	20240729_FU_05_49	1078,063651	4	747,43	1	alpha_y7_1	47,9	4362992	117741	11	98260230144
ELFLTKPQDSSSEEVASLTK-YQRKIGCFIQIPNLGR-a6-b4_light	BIK1	20240729_FU_05_50	1078,063651	4	747,43	1	alpha_y7_1	47,92	5453851	110324	11	98357387264
ELFLTKPQDSSSEEVASLTK-YQRKIGCFIQIPNLGR-a6-b4_light	BIK1	20240729_FU_05_51	1078,063651	4	747,43	1	alpha_y7_1	47,89	6120477	114626	9	118748413952
ELFLTKPQDSSSEEVASLTK-YQRKIGCFIQIPNLGR-a6-b4_light	BIK1	20240729_FU_06_56	1078,063651	4	747,43	1	alpha_y7_1	47,91	6375434	421347	11	169322528768
ELFLTKPQDSSSEEVASLTK-YQRKIGCFIQIPNLGR-a6-b4_light	BIK1	20240729_FU_06_57	1078,063651	4	747,43	1	alpha_y7_1	47,92	6488428	169802	10	176777134080
ELFLTKPQDSSSEEVASLTK-YQRKIGCFIQIPNLGR-a6-b4_light	BIK1	20240729_FU_06_58	1078,063651	4	747,43	1	alpha_y7_1	47,9	7088388	322605	9	169101672448
ELFLTKPQDSSSEEVASLTK-YQRKIGCFIQIPNLGR-a6-b4_light	BIK1	20240729_FU_06_62	1078,063651	4	747,43	1	alpha_y7_1	47,92	8602475	377737	8	162430140416
ELFLTKPQDSSSEEVASLTK-YQRKIGCFIQIPNLGR-a6-b4_light	BIK1	20240729_FU_06_63	1078,063651	4	747,43	1	alpha_y7_1	47,94	8471280	490786	9	204558221312
ELFLTKPQDSSSEEVASLTK-YQRKIGCFIQIPNLGR-a6-b4_light	BIK1	20240729_FU_06_64	1078,063651	4	747,43	1	alpha_y7_1	47,93	7218739	615362	8	205950369792
ELFLTKPQDSSSEEVASLTK-YQRKIGCFIQIPNLGR-a6-b4_light	BIK1	20240729_FU_06_66	1078,063651	4	747,43	1	alpha_y7_1	47,93	4036315	175276	10	216435310592
ELFLTKPQDSSSEEVASLTK-YQRKIGCFIQIPNLGR-a6-b4_light	BIK1	20240729_FU_06_67	1078,063651	4	747,43	1	alpha_y7_1	47,93	3707444	243668	11	184135188480
ELFLTKPQDSSSEEVASLTK-YQRKIGCFIQIPNLGR-a6-b4_light	BIK1	20240729_FU_06_73	1078,063651	4	747,43	1	alpha_y7_1	47,91	3390275	176833	10	182390669312
ELFLTKPQDSSSEEVASLTK-YQRKIGCFIQIPNLGR-a6-b4_light	BIK1	20240729_FU_06_69	1078,063651	4	747,43	1	alpha_y7_1	47,92	4008830	213703	10	183318577152
ELFLTKPQDSSSEEVASLTK-YQRKIGCFIQIPNLGR-a6-b4_light	BIK1	20240729_FU_06_71	1078,063651	4	747,43	1	alpha_y7_1	47,93	4796172	225258	9	204818464768
ELFLTKPQDSSSEEVASLTK-YQRKIGCFIQIPNLGR-a6-b4_light	BIK1	20240729_FU_06_72	1078,063651	4	747,43	1	alpha_y7_1	47,92	4544176	158222	10	194049310720
ELFLTKPQDSSSEEVASLTK-YQRKIGCFIQIPNLGR-a6-b4_light	BIK1	20240729_FU_06_77	1078,063651	4	747,43	1	alpha_y7_1	47,92	5259738	228270	9	149814018048
ELFLTKPQDSSSEEVASLTK-YQRKIGCFIQIPNLGR-a6-b4_light	BIK1	20240729_FU_06_78	1078,063651	4	747,43	1	alpha_y7_1	47,93	6687311	383195	9	192992821248
ELFLTKPQDSSSEEVASLTK-YQRKIGCFIQIPNLGR-a6-b4_light	BIK1	20240729_FU_06_79	1078,063651	4	747,43	1	alpha_y7_1	47,93	5299384	589275	8	172344705024
ELFLTKPQDSSSEEVASLTK-YQRKIGCFIQIPNLGR-a6-b4_light	BIK1	20240729_FU_06_81	1078,063651	4	747,43	1	alpha_y7_1	47,94	6343948	333313	10	167760330752
ELFLTKPQDSSSEEVASLTK-YQRKIGCFIQIPNLGR-a6-b4_light	BIK1	20240729_FU_06_82	1078,063651	4	747,43	1	alpha_y7_1	47,95	5835965	499822	9	155817033728
ELFLTKPQDSSSEEVASLTK-YQRKIGCFIQIPNLGR-a6-b4_light	BIK1	20240729_FU_06_84	1078,063651	4	747,43	1	alpha_y7_1	47,93	6292667	455542	9	157453041664
ELFLTKPQDSSSEEVASLTK-YQRKIGCFIQIPNLGR-a6-b4_light	BIK1	20240729_FU_05_35	1078,063651	4	876,47	1	alpha_y8_1	47,9	1884352	73499	13	149740126208
ELFLTKPQDSSSEEVASLTK-YQRKIGCFIQIPNLGR-a6-b4_light	BIK1	20240729_FU_05_36	1078,063651	4	876,47	1	alpha_y8_1	47,88	1201047	179531	14	132924801024
ELFLTKPQDSSSEEVASLTK-YQRKIGCFIQIPNLGR-a6-b4_light	BIK1	20240729_FU_05_37	1078,063651	4	876,47	1	alpha_y8_1	47,93	2448640	200091	15	161472905216
ELFLTKPQDSSSEEVASLTK-YQRKIGCFIQIPNLGR-a6-b4_light	BIK1	20240729_FU_05_39_20240801130950	1078,063651	4	876,47	1	alpha_y8_1	47,91	2611007	63059	13	163142041600
ELFLTKPQDSSSEEVASLTK-YQRKIGCFIQIPNLGR-a6-b4_light	BIK1	20240729_FU_05_40_20240801142326	1078,063651	4	876,47	1	alpha_y8_1	47,94	2555983	153649	13	164779671552
ELFLTKPQDSSSEEVASLTK-YQRKIGCFIQIPNLGR-a6-b4_light	BIK1	20240729_FU_05_41_20240801153701	1078,063651	4	876,47	1	alpha_y8_1	47,92	2917599	89167	12	173316325376
ELFLTKPQDSSSEEVASLTK-YQRKIGCFIQIPNLGR-a6-b4_light	BIK1	20240729_FU_05_44_20240801202024	1078,063651	4	876,47	1	alpha_y8_1	47,92	637441	0	15	65514991616
ELFLTKPQDSSSEEVASLTK-YQRKIGCFIQIPNLGR-a6-b4_light	BIK1	20240729_FU_05_45_20240801213400	1078,063651	4	876,47	1	alpha_y8_1	47,93	562544	0	16	52218691584
ELFLTKPQDSSSEEVASLTK-YQRKIGCFIQIPNLGR-a6-b4_light	BIK1	20240729_FU_05_46_20240801224734	1078,063651	4	876,47	1	alpha_y8_1	47,9	1396940	0	13	58730078208
ELFLTKPQDSSSEEVASLTK-YQRKIGCFIQIPNLGR-a6-b4_light	BIK1	20240729_FU_05_49	1078,063651	4	876,47	1	alpha_y8_1	47,9	2575098	67214	13	98260230144
ELFLTKPQDSSSEEVASLTK-YQRKIGCFIQIPNLGR-a6-b4_light	BIK1	20240729_FU_05_50	1078,063651	4	876,47	1	alpha_y8_1	47,88	3205421	118867	12	98357387264
ELFLTKPQDSSSEEVASLTK-YQRKIGCFIQIPNLGR-a6-b4_light	BIK1	20240729_FU_05_51	1078,063651	4	876,47	1	alpha_y8_1	47,89	3585491	45562	12	118748413952
ELFLTKPQDSSSEEVASLTK-YQRKIGCFIQIPNLGR-a6-b4_light	BIK1	20240729_FU_06_56	1078,063651	4	876,47	1	alpha_y8_1	47,91	3887096	174784	12	169322528768
ELFLTKPQDSSSEEVASLTK-YQRKIGCFIQIPNLGR-a6-b4_light	BIK1	20240729_FU_06_57	1078,063651	4	876,47	1	alpha_y8_1	47,92	3660820	406847	12	176777134080
ELFLTKPQDSSSEEVASLTK-YQRKIGCFIQIPNLGR-a6-b4_light	BIK1	20240729_FU_06_58	1078,063651	4	876,47	1	alpha_y8_1	47,93	3968966	315454	12	169101672448
ELFLTKPQDSSSEEVASLTK-YQRKIGCFIQIPNLGR-a6-b4_light	BIK1	20240729_FU_06_62	1078,063651	4	876,47	1	alpha_y8_1	47,92	5173016	22618	12	162430140416
ELFLTKPQDSSSEEVASLTK-YQRKIGCFIQIPNLGR-a6-b4_light	BIK1	20240729_FU_06_63	1078,063651	4	876,47	1	alpha_y8_1	47,91	4751950	295534	12	204558221312
ELFLTKPQDSSSEEVASLTK-YQRKIGCFIQIPNLGR-a6-b4_light	BIK1	20240729_FU_06_64	1078,063651	4	876,47	1	alpha_y8_1	47,93	3765901	424479	12	205950369792
ELFLTKPQDSSSEEVASLTK-YQRKIGCFIQIPNLGR-a6-b4_light	BIK1	20240729_FU_06_66	1078,063651	4	876,47	1	alpha_y8_1	47,93	2296446	241308	13	216435310592
ELFLTKPQDSSSEEVASLTK-YQRKIGCFIQIPNLGR-a6-b4_light	BIK1	20240729_FU_06_67	1078,063651	4	876,47	1	alpha_y8_1	47,93	2296455	70561	13	184135188480
ELFLTKPQDSSSEEVASLTK-YQRKIGCFIQIPNLGR-a6-b4_light	BIK1	20240729_FU_06_73	1078,063651	4	876,47	1	alpha_y8_1	47,91	1850491	169597	13	182390669312
ELFLTKPQDSSSEEVASLTK-YQRKIGCFIQIPNLGR-a6-b4_light	BIK1	20240729_FU_06_69	1078,063651	4	876,47	1	alpha_y8_1	47,92	2337494	197416	13	183318577152
ELFLTKPQDSSSEEVASLTK-YQRKIGCFIQIPNLGR-a6-b4_light	BIK1	20240729_FU_06_71	1078,063651	4	876,47	1	alpha_y8_1	47,93	2658433	151574	12	204818464768
ELFLTKPQDSSSEEVASLTK-YQRKIGCFIQIPNLGR-a6-b4_light	BIK1	20240729_FU_06_72	1078,063651	4	876,47	1	alpha_y8_1	47,92	2563711	183399	12	194049310720
ELFLTKPQDSSSEEVASLTK-YQRKIGCFIQIPNLGR-a6-b4_light	BIK1	20240729_FU_06_77	1078,063651	4	876,47	1	alpha_y8_1	47,92	3128111	457430	12	149814018048
ELFLTKPQDSSSEEVASLTK-YQRKIGCFIQIPNLGR-a6-b4_light	BIK1	20240729_FU_06_78	1078,063651	4	876,47	1	alpha_y8_1	47,93	3829767	589754	12	192992821248
ELFLTKPQDSSSEEVASLTK-YQRKIGCFIQIPNLGR-a6-b4_light	BIK1	20240729_FU_06_79	1078,063651	4	876,47	1	alpha_y8_1	47,93	2923283	1152276	12	172344705024
ELFLTKPQDSSSEEVASLTK-YQRKIGCFIQIPNLGR-a6-b4_light	BIK1	20240729_FU_06_81	1078,063651	4	876,47	1	alpha_y8_1	47,94	3576315	701430	12	167760330752
ELFLTKPQDSSSEEVASLTK-YQRKIGCFIQIPNLGR-a6-b4_light	BIK1	20240729_FU_06_82	1078,063651	4	876,47	1	alpha_y8_1	47,95	3361695	612794	12	155817033728
ELFLTKPQDSSSEEVASLTK-YQRKIGCFIQIPNLGR-a6-b4_light	BIK1	20240729_FU_06_84	1078,063651	4	876,47	1	alpha_y8_1	47,93	3549059	727261	12	157453041664
ELFLTKPQDSSSEEVASLTK-YQRKIGCFIQIPNLGR-a6-b4_light	BIK1	20240729_FU_05_35	1078,063651	4	963,5	1	alpha_y9_1	47,9	3410229	9724	10	149740126208
ELFLTKPQDSSSEEVASLTK-YQRKIGCFIQIPNLGR-a6-b4_light	BIK1	20240729_FU_05_36	1078,063651	4	963,5	1	alpha_y9_1	47,88	2493315	18261	11	132924801024
ELFLTKPQDSSSEEVASLTK-YQRKIGCFIQIPNLGR-a6-b4_light	BIK1	20240729_FU_05_37	1078,063651	4	963,5	1	alpha_y9_1	47,93	4474861	307769	10	161472905216
ELFLTKPQDSSSEEVASLTK-YQRKIGCFIQIPNLGR-a6-b4_light	BIK1	20240729_FU_05_39_20240801130950	1078,063651	4	963,5	1	alpha_y9_1	47,91	4423003	87573	11	163142041600
ELFLTKPQDSSSEEVASLTK-YQRKIGCFIQIPNLGR-a6-b4_light	BIK1	20240729_FU_05_40_20240801142326	1078,063651	4	963,5	1	alpha_y9_1	47,94	4613146	121542	9	164779671552
ELFLTKPQDSSSEEVASLTK-YQRKIGCFIQIPNLGR-a6-b4_light	BIK1	20240729_FU_05_41_20240801153701	1078,063651	4	963,5	1	alpha_y9_1	47,92	5025068	288783	11	173316325376
ELFLTKPQDSSSEEVASLTK-YQRKIGCFIQIPNLGR-a6-b4_light	BIK1	20240729_FU_05_44_20240801202024	1078,063651	4	963,5	1	alpha_y9_1	47,92	1113906	0	9	65514991616
ELFLTKPQDSSSEEVASLTK-YQRKIGCFIQIPNLGR-a6-b4_light	BIK1	20240729_FU_05_45_20240801213400	1078,063651	4	963,5	1	alpha_y9_1	47,93	1031573	0	11	52218691584
ELFLTKPQDSSSEEVASLTK-YQRKIGCFIQIPNLGR-a6-b4_light	BIK1	20240729_FU_05_46_20240801224734	1078,063651	4	963,5	1	alpha_y9_1	47,9	2423415	167861	8	58730078208
ELFLTKPQDSSSEEVASLTK-YQRKIGCFIQIPNLGR-a6-b4_light	BIK1	20240729_FU_05_49	1078,063651	4	963,5	1	alpha_y9_1	47,9	4393323	110418	10	98260230144
ELFLTKPQDSSSEEVASLTK-YQRKIGCFIQIPNLGR-a6-b4_light	BIK1	20240729_FU_05_50	1078,063651	4	963,5	1	alpha_y9_1	47,92	5875200	121992	9	98357387264
ELFLTKPQDSSSEEVASLTK-YQRKIGCFIQIPNLGR-a6-b4_light	BIK1	20240729_FU_05_51	1078,063651	4	963,5	1	alpha_y9_1	47,89	6043216	117865	10	118748413952
ELFLTKPQDSSSEEVASLTK-YQRKIGCFIQIPNLGR-a6-b4_light	BIK1	20240729_FU_06_56	1078,063651	4	963,5	1	alpha_y9_1	47,91	6641993	407231	10	169322528768
ELFLTKPQDSSSEEVASLTK-YQRKIGCFIQIPNLGR-a6-b4_light	BIK1	20240729_FU_06_57	1078,063651	4	963,5	1	alpha_y9_1	47,92	6451894	278592	11	176777134080
ELFLTKPQDSSSEEVASLTK-YQRKIGCFIQIPNLGR-a6-b4_light	BIK1	20240729_FU_06_58	1078,063651	4	963,5	1	alpha_y9_1	47,9	6663544	553049	11	169101672448
ELFLTKPQDSSSEEVASLTK-YQRKIGCFIQIPNLGR-a6-b4_light	BIK1	20240729_FU_06_62	1078,063651	4	963,5	1	alpha_y9_1	47,92	7938890	508318	11	162430140416
ELFLTKPQDSSSEEVASLTK-YQRKIGCFIQIPNLGR-a6-b4_light	BIK1	20240729_FU_06_63	1078,063651	4	963,5	1	alpha_y9_1	47,94	7941972	703089	11	204558221312
ELFLTKPQDSSSEEVASLTK-YQRKIGCFIQIPNLGR-a6-b4_light	BIK1	20240729_FU_06_64	1078,063651	4	963,5	1	alpha_y9_1	47,93	6830450	880093	10	205950369792
ELFLTKPQDSSSEEVASLTK-YQRKIGCFIQIPNLGR-a6-b4_light	BIK1	20240729_FU_06_66	1078,063651	4	963,5	1	alpha_y9_1	47,93	3975389	413171	11	216435310592
ELFLTKPQDSSSEEVASLTK-YQRKIGCFIQIPNLGR-a6-b4_light	BIK1	20240729_FU_06_67	1078,063651	4	963,5	1	alpha_y9_1	47,93	3806165	297779	10	184135188480
ELFLTKPQDSSSEEVASLTK-YQRKIGCFIQIPNLGR-a6-b4_light	BIK1	20240729_FU_06_73	1078,063651	4	963,5	1	alpha_y9_1	47,91	3369548	294894	11	182390669312
ELFLTKPQDSSSEEVASLTK-YQRKIGCFIQIPNLGR-a6-b4_light	BIK1	20240729_FU_06_69	1078,063651	4	963,5	1	alpha_y9_1	47,92	3993528	327577	11	183318577152
ELFLTKPQDSSSEEVASLTK-YQRKIGCFIQIPNLGR-a6-b4_light	BIK1	20240729_FU_06_71	1078,063651	4	963,5	1	alpha_y9_1	47,93	4525873	225059	11	204818464768
ELFLTKPQDSSSEEVASLTK-YQRKIGCFIQIPNLGR-a6-b4_light	BIK1	20240729_FU_06_72	1078,063651	4	963,5	1	alpha_y9_1	47,92	4378727	380391	11	194049310720
ELFLTKPQDSSSEEVASLTK-YQRKIGCFIQIPNLGR-a6-b4_light	BIK1	20240729_FU_06_77	1078,063651	4	963,5	1	alpha_y9_1	47,92	4912046	461576	11	149814018048
ELFLTKPQDSSSEEVASLTK-YQRKIGCFIQIPNLGR-a6-b4_light	BIK1	20240729_FU_06_78	1078,063651	4	963,5	1	alpha_y9_1	47,93	6201983	587936	11	192992821248
ELFLTKPQDSSSEEVASLTK-YQRKIGCFIQIPNLGR-a6-b4_light	BIK1	20240729_FU_06_79	1078,063651	4	963,5	1	alpha_y9_1	47,93	5270718	635802	9	172344705024
ELFLTKPQDSSSEEVASLTK-YQRKIGCFIQIPNLGR-a6-b4_light	BIK1	20240729_FU_06_81	1078,063651	4	963,5	1	alpha_y9_1	47,94	5696442	807381	11	167760330752
ELFLTKPQDSSSEEVASLTK-YQRKIGCFIQIPNLGR-a6-b4_light	BIK1	20240729_FU_06_82	1078,063651	4	963,5	1	alpha_y9_1	47,95	5721529	720313	11	155817033728
ELFLTKPQDSSSEEVASLTK-YQRKIGCFIQIPNLGR-a6-b4_light	BIK1	20240729_FU_06_84	1078,063651	4	963,5	1	alpha_y9_1	47,93	6067225	648011	10	157453041664
ELFLTKPQDSSSEEVASLTK-YQRKIGCFIQIPNLGR-a6-b4_light	BIK1	20240729_FU_05_35	1078,063651	4	482,25	2	alpha_y9_2	48,03	1629091	9417	14	149740126208
ELFLTKPQDSSSEEVASLTK-YQRKIGCFIQIPNLGR-a6-b4_light	BIK1	20240729_FU_05_36	1078,063651	4	482,25	2	alpha_y9_2	48,01	3547367	79175	6	132924801024
ELFLTKPQDSSSEEVASLTK-YQRKIGCFIQIPNLGR-a6-b4_light	BIK1	20240729_FU_05_37	1078,063651	4	482,25	2	alpha_y9_2	48	1015414	0	18	161472905216
ELFLTKPQDSSSEEVASLTK-YQRKIGCFIQIPNLGR-a6-b4_light	BIK1	20240729_FU_05_39_20240801130950	1078,063651	4	482,25	2	alpha_y9_2	47,98	1702784	0	15	163142041600
ELFLTKPQDSSSEEVASLTK-YQRKIGCFIQIPNLGR-a6-b4_light	BIK1	20240729_FU_05_40_20240801142326	1078,063651	4	482,25	2	alpha_y9_2	48	1612685	0	16	164779671552
ELFLTKPQDSSSEEVASLTK-YQRKIGCFIQIPNLGR-a6-b4_light	BIK1	20240729_FU_05_41_20240801153701	1078,063651	4	482,25	2	alpha_y9_2	48,01	1370611	174988	16	173316325376
ELFLTKPQDSSSEEVASLTK-YQRKIGCFIQIPNLGR-a6-b4_light	BIK1	20240729_FU_05_44_20240801202024	1078,063651	4	482,25	2	alpha_y9_2	47,98	647166	0	14	65514991616
ELFLTKPQDSSSEEVASLTK-YQRKIGCFIQIPNLGR-a6-b4_light	BIK1	20240729_FU_05_45_20240801213400	1078,063651	4	482,25	2	alpha_y9_2	47,96	623914	0	15	52218691584
ELFLTKPQDSSSEEVASLTK-YQRKIGCFIQIPNLGR-a6-b4_light	BIK1	20240729_FU_05_46_20240801224734	1078,063651	4	482,25	2	alpha_y9_2	47,96	980119	0	16	58730078208
ELFLTKPQDSSSEEVASLTK-YQRKIGCFIQIPNLGR-a6-b4_light	BIK1	20240729_FU_05_49	1078,063651	4	482,25	2	alpha_y9_2	47,99	1771413	0	14	98260230144
ELFLTKPQDSSSEEVASLTK-YQRKIGCFIQIPNLGR-a6-b4_light	BIK1	20240729_FU_05_50	1078,063651	4	482,25	2	alpha_y9_2	47,96	1561250	0	14	98357387264
ELFLTKPQDSSSEEVASLTK-YQRKIGCFIQIPNLGR-a6-b4_light	BIK1	20240729_FU_05_51	1078,063651	4	482,25	2	alpha_y9_2	47,98	1653012	0	15	118748413952
ELFLTKPQDSSSEEVASLTK-YQRKIGCFIQIPNLGR-a6-b4_light	BIK1	20240729_FU_06_56	1078,063651	4	482,25	2	alpha_y9_2	47,88	450385	0	15	169322528768
ELFLTKPQDSSSEEVASLTK-YQRKIGCFIQIPNLGR-a6-b4_light	BIK1	20240729_FU_06_57	1078,063651	4	482,25	2	alpha_y9_2	47,89	470430	0	15	176777134080
ELFLTKPQDSSSEEVASLTK-YQRKIGCFIQIPNLGR-a6-b4_light	BIK1	20240729_FU_06_58	1078,063651	4	482,25	2	alpha_y9_2	47,93	558874	0	15	169101672448
ELFLTKPQDSSSEEVASLTK-YQRKIGCFIQIPNLGR-a6-b4_light	BIK1	20240729_FU_06_62	1078,063651	4	482,25	2	alpha_y9_2	47,88	596734	0	15	162430140416
ELFLTKPQDSSSEEVASLTK-YQRKIGCFIQIPNLGR-a6-b4_light	BIK1	20240729_FU_06_63	1078,063651	4	482,25	2	alpha_y9_2	47,84	800897	0	15	204558221312
ELFLTKPQDSSSEEVASLTK-YQRKIGCFIQIPNLGR-a6-b4_light	BIK1	20240729_FU_06_64	1078,063651	4	482,25	2	alpha_y9_2	47,83	92703	4716	18	205950369792
ELFLTKPQDSSSEEVASLTK-YQRKIGCFIQIPNLGR-a6-b4_light	BIK1	20240729_FU_06_66	1078,063651	4	482,25	2	alpha_y9_2	48	1401323	85060	16	216435310592
ELFLTKPQDSSSEEVASLTK-YQRKIGCFIQIPNLGR-a6-b4_light	BIK1	20240729_FU_06_67	1078,063651	4	482,25	2	alpha_y9_2	48	1957649	118486	14	184135188480
ELFLTKPQDSSSEEVASLTK-YQRKIGCFIQIPNLGR-a6-b4_light	BIK1	20240729_FU_06_73	1078,063651	4	482,25	2	alpha_y9_2	48,01	1254291	111180	16	182390669312
ELFLTKPQDSSSEEVASLTK-YQRKIGCFIQIPNLGR-a6-b4_light	BIK1	20240729_FU_06_69	1078,063651	4	482,25	2	alpha_y9_2	48,02	1780240	255969	14	183318577152
ELFLTKPQDSSSEEVASLTK-YQRKIGCFIQIPNLGR-a6-b4_light	BIK1	20240729_FU_06_71	1078,063651	4	482,25	2	alpha_y9_2	48	1419252	92477	16	204818464768
ELFLTKPQDSSSEEVASLTK-YQRKIGCFIQIPNLGR-a6-b4_light	BIK1	20240729_FU_06_72	1078,063651	4	482,25	2	alpha_y9_2	48,02	1469130	67137	16	194049310720
ELFLTKPQDSSSEEVASLTK-YQRKIGCFIQIPNLGR-a6-b4_light	BIK1	20240729_FU_06_77	1078,063651	4	482,25	2	alpha_y9_2	48,02	1111046	16709	15	149814018048
ELFLTKPQDSSSEEVASLTK-YQRKIGCFIQIPNLGR-a6-b4_light	BIK1	20240729_FU_06_78	1078,063651	4	482,25	2	alpha_y9_2	48,04	1468302	30245	14	192992821248
ELFLTKPQDSSSEEVASLTK-YQRKIGCFIQIPNLGR-a6-b4_light	BIK1	20240729_FU_06_79	1078,063651	4	482,25	2	alpha_y9_2	48,06	415126	6841	16	172344705024
ELFLTKPQDSSSEEVASLTK-YQRKIGCFIQIPNLGR-a6-b4_light	BIK1	20240729_FU_06_81	1078,063651	4	482,25	2	alpha_y9_2	48,04	1404186	0	14	167760330752
ELFLTKPQDSSSEEVASLTK-YQRKIGCFIQIPNLGR-a6-b4_light	BIK1	20240729_FU_06_82	1078,063651	4	482,25	2	alpha_y9_2	48,01	1550322	44894	13	155817033728
ELFLTKPQDSSSEEVASLTK-YQRKIGCFIQIPNLGR-a6-b4_light	BIK1	20240729_FU_06_84	1078,063651	4	482,25	2	alpha_y9_2	48,03	3109738	5525	13	157453041664
ELFLTKPQDSSSEEVASLTK-YQRKIGCFIQIPNLGR-a6-b4_light	BIK1	20240729_FU_05_35	1078,063651	4	1274,67	1	beta_y11_1	47,9	1196675	413235	16	149740126208
ELFLTKPQDSSSEEVASLTK-YQRKIGCFIQIPNLGR-a6-b4_light	BIK1	20240729_FU_05_36	1078,063651	4	1274,67	1	beta_y11_1	47,88	835399	527013	16	132924801024
ELFLTKPQDSSSEEVASLTK-YQRKIGCFIQIPNLGR-a6-b4_light	BIK1	20240729_FU_05_37	1078,063651	4	1274,67	1	beta_y11_1	47,9	2515227	0	14	161472905216
ELFLTKPQDSSSEEVASLTK-YQRKIGCFIQIPNLGR-a6-b4_light	BIK1	20240729_FU_05_39_20240801130950	1078,063651	4	1274,67	1	beta_y11_1	47,91	1625587	235194	16	163142041600
ELFLTKPQDSSSEEVASLTK-YQRKIGCFIQIPNLGR-a6-b4_light	BIK1	20240729_FU_05_40_20240801142326	1078,063651	4	1274,67	1	beta_y11_1	47,9	1661435	236460	15	164779671552
ELFLTKPQDSSSEEVASLTK-YQRKIGCFIQIPNLGR-a6-b4_light	BIK1	20240729_FU_05_41_20240801153701	1078,063651	4	1274,67	1	beta_y11_1	47,92	2055170	155006	13	173316325376
ELFLTKPQDSSSEEVASLTK-YQRKIGCFIQIPNLGR-a6-b4_light	BIK1	20240729_FU_05_44_20240801202024	1078,063651	4	1274,67	1	beta_y11_1	47,92	577839	0	16	65514991616
ELFLTKPQDSSSEEVASLTK-YQRKIGCFIQIPNLGR-a6-b4_light	BIK1	20240729_FU_05_45_20240801213400	1078,063651	4	1274,67	1	beta_y11_1	47,93	658453	0	14	52218691584
ELFLTKPQDSSSEEVASLTK-YQRKIGCFIQIPNLGR-a6-b4_light	BIK1	20240729_FU_05_46_20240801224734	1078,063651	4	1274,67	1	beta_y11_1	47,9	1337390	155179	15	58730078208
ELFLTKPQDSSSEEVASLTK-YQRKIGCFIQIPNLGR-a6-b4_light	BIK1	20240729_FU_05_49	1078,063651	4	1274,67	1	beta_y11_1	47,9	1064704	73277	17	98260230144
ELFLTKPQDSSSEEVASLTK-YQRKIGCFIQIPNLGR-a6-b4_light	BIK1	20240729_FU_05_50	1078,063651	4	1274,67	1	beta_y11_1	47,88	1454155	16895	17	98357387264
ELFLTKPQDSSSEEVASLTK-YQRKIGCFIQIPNLGR-a6-b4_light	BIK1	20240729_FU_05_51	1078,063651	4	1274,67	1	beta_y11_1	47,89	1420548	0	17	118748413952
ELFLTKPQDSSSEEVASLTK-YQRKIGCFIQIPNLGR-a6-b4_light	BIK1	20240729_FU_06_56	1078,063651	4	1274,67	1	beta_y11_1	47,91	1215268	99409	14	169322528768
ELFLTKPQDSSSEEVASLTK-YQRKIGCFIQIPNLGR-a6-b4_light	BIK1	20240729_FU_06_57	1078,063651	4	1274,67	1	beta_y11_1	47,89	1270480	231080	14	176777134080
ELFLTKPQDSSSEEVASLTK-YQRKIGCFIQIPNLGR-a6-b4_light	BIK1	20240729_FU_06_58	1078,063651	4	1274,67	1	beta_y11_1	47,86	1381381	0	14	169101672448
ELFLTKPQDSSSEEVASLTK-YQRKIGCFIQIPNLGR-a6-b4_light	BIK1	20240729_FU_06_62	1078,063651	4	1274,67	1	beta_y11_1	47,92	1283417	54253	14	162430140416
ELFLTKPQDSSSEEVASLTK-YQRKIGCFIQIPNLGR-a6-b4_light	BIK1	20240729_FU_06_63	1078,063651	4	1274,67	1	beta_y11_1	47,91	1502639	0	14	204558221312
ELFLTKPQDSSSEEVASLTK-YQRKIGCFIQIPNLGR-a6-b4_light	BIK1	20240729_FU_06_64	1078,063651	4	1274,67	1	beta_y11_1	47,9	1206620	268977	15	205950369792
ELFLTKPQDSSSEEVASLTK-YQRKIGCFIQIPNLGR-a6-b4_light	BIK1	20240729_FU_06_66	1078,063651	4	1274,67	1	beta_y11_1	47,93	1570982	546868	14	216435310592
ELFLTKPQDSSSEEVASLTK-YQRKIGCFIQIPNLGR-a6-b4_light	BIK1	20240729_FU_06_67	1078,063651	4	1274,67	1	beta_y11_1	47,9	1530809	272450	15	184135188480
ELFLTKPQDSSSEEVASLTK-YQRKIGCFIQIPNLGR-a6-b4_light	BIK1	20240729_FU_06_73	1078,063651	4	1274,67	1	beta_y11_1	47,91	1742214	125194	15	182390669312
ELFLTKPQDSSSEEVASLTK-YQRKIGCFIQIPNLGR-a6-b4_light	BIK1	20240729_FU_06_69	1078,063651	4	1274,67	1	beta_y11_1	47,92	1392172	386773	16	183318577152
ELFLTKPQDSSSEEVASLTK-YQRKIGCFIQIPNLGR-a6-b4_light	BIK1	20240729_FU_06_71	1078,063651	4	1274,67	1	beta_y11_1	47,89	1712317	211161	14	204818464768
ELFLTKPQDSSSEEVASLTK-YQRKIGCFIQIPNLGR-a6-b4_light	BIK1	20240729_FU_06_72	1078,063651	4	1274,67	1	beta_y11_1	47,88	1800984	270	14	194049310720
ELFLTKPQDSSSEEVASLTK-YQRKIGCFIQIPNLGR-a6-b4_light	BIK1	20240729_FU_06_77	1078,063651	4	1274,67	1	beta_y11_1	47,92	1284942	142945	14	149814018048
ELFLTKPQDSSSEEVASLTK-YQRKIGCFIQIPNLGR-a6-b4_light	BIK1	20240729_FU_06_78	1078,063651	4	1274,67	1	beta_y11_1	47,9	1039265	0	15	192992821248
ELFLTKPQDSSSEEVASLTK-YQRKIGCFIQIPNLGR-a6-b4_light	BIK1	20240729_FU_06_79	1078,063651	4	1274,67	1	beta_y11_1	47,93	748026	341851	15	172344705024
ELFLTKPQDSSSEEVASLTK-YQRKIGCFIQIPNLGR-a6-b4_light	BIK1	20240729_FU_06_81	1078,063651	4	1274,67	1	beta_y11_1	47,94	1195583	58638	15	167760330752
ELFLTKPQDSSSEEVASLTK-YQRKIGCFIQIPNLGR-a6-b4_light	BIK1	20240729_FU_06_82	1078,063651	4	1274,67	1	beta_y11_1	47,91	1200486	0	15	155817033728
ELFLTKPQDSSSEEVASLTK-YQRKIGCFIQIPNLGR-a6-b4_light	BIK1	20240729_FU_06_84	1078,063651	4	1274,67	1	beta_y11_1	47,9	1536037	143813	15	157453041664
ELFLTKPQDSSSEEVASLTK-YQRKIGCFIQIPNLGR-a6-b4_light	BIK1	20240729_FU_05_35	1078,063651	4	669,4	1	beta_y6_1	48,03	1575687	482512	15	149740126208
ELFLTKPQDSSSEEVASLTK-YQRKIGCFIQIPNLGR-a6-b4_light	BIK1	20240729_FU_05_36	1078,063651	4	669,4	1	beta_y6_1	47,97	1119958	713812	15	132924801024
ELFLTKPQDSSSEEVASLTK-YQRKIGCFIQIPNLGR-a6-b4_light	BIK1	20240729_FU_05_37	1078,063651	4	669,4	1	beta_y6_1	48	2722533	421476	13	161472905216
ELFLTKPQDSSSEEVASLTK-YQRKIGCFIQIPNLGR-a6-b4_light	BIK1	20240729_FU_05_39_20240801130950	1078,063651	4	669,4	1	beta_y6_1	47,98	1771017	407021	14	163142041600
ELFLTKPQDSSSEEVASLTK-YQRKIGCFIQIPNLGR-a6-b4_light	BIK1	20240729_FU_05_40_20240801142326	1078,063651	4	669,4	1	beta_y6_1	48	2127072	355211	14	164779671552
ELFLTKPQDSSSEEVASLTK-YQRKIGCFIQIPNLGR-a6-b4_light	BIK1	20240729_FU_05_41_20240801153701	1078,063651	4	669,4	1	beta_y6_1	48,01	1109684	909359	17	173316325376
ELFLTKPQDSSSEEVASLTK-YQRKIGCFIQIPNLGR-a6-b4_light	BIK1	20240729_FU_05_44_20240801202024	1078,063651	4	669,4	1	beta_y6_1	47,95	687597	57572	13	65514991616
ELFLTKPQDSSSEEVASLTK-YQRKIGCFIQIPNLGR-a6-b4_light	BIK1	20240729_FU_05_45_20240801213400	1078,063651	4	669,4	1	beta_y6_1	47,96	676891	101264	13	52218691584
ELFLTKPQDSSSEEVASLTK-YQRKIGCFIQIPNLGR-a6-b4_light	BIK1	20240729_FU_05_46_20240801224734	1078,063651	4	669,4	1	beta_y6_1	48,46	1352267	0	14	58730078208
ELFLTKPQDSSSEEVASLTK-YQRKIGCFIQIPNLGR-a6-b4_light	BIK1	20240729_FU_05_49	1078,063651	4	669,4	1	beta_y6_1	47,94	1510936	109676	15	98260230144
ELFLTKPQDSSSEEVASLTK-YQRKIGCFIQIPNLGR-a6-b4_light	BIK1	20240729_FU_05_50	1078,063651	4	669,4	1	beta_y6_1	47,96	1485376	105632	16	98357387264
ELFLTKPQDSSSEEVASLTK-YQRKIGCFIQIPNLGR-a6-b4_light	BIK1	20240729_FU_05_51	1078,063651	4	669,4	1	beta_y6_1	47,94	1556241	31540	16	118748413952
ELFLTKPQDSSSEEVASLTK-YQRKIGCFIQIPNLGR-a6-b4_light	BIK1	20240729_FU_06_56	1078,063651	4	669,4	1	beta_y6_1	47,62	0	0	0	169322528768
ELFLTKPQDSSSEEVASLTK-YQRKIGCFIQIPNLGR-a6-b4_light	BIK1	20240729_FU_06_57	1078,063651	4	669,4	1	beta_y6_1	48,05	4061	0	18	176777134080
ELFLTKPQDSSSEEVASLTK-YQRKIGCFIQIPNLGR-a6-b4_light	BIK1	20240729_FU_06_58	1078,063651	4	669,4	1	beta_y6_1	48,13	1680	0	18	169101672448
ELFLTKPQDSSSEEVASLTK-YQRKIGCFIQIPNLGR-a6-b4_light	BIK1	20240729_FU_06_62	1078,063651	4	669,4	1	beta_y6_1	48,13	16859	0	18	162430140416
ELFLTKPQDSSSEEVASLTK-YQRKIGCFIQIPNLGR-a6-b4_light	BIK1	20240729_FU_06_63	1078,063651	4	669,4	1	beta_y6_1	47,97	3094	0	18	204558221312
ELFLTKPQDSSSEEVASLTK-YQRKIGCFIQIPNLGR-a6-b4_light	BIK1	20240729_FU_06_64	1078,063651	4	669,4	1	beta_y6_1	48,13	104053	0	17	205950369792
ELFLTKPQDSSSEEVASLTK-YQRKIGCFIQIPNLGR-a6-b4_light	BIK1	20240729_FU_06_66	1078,063651	4	669,4	1	beta_y6_1	48	1520618	463110	15	216435310592
ELFLTKPQDSSSEEVASLTK-YQRKIGCFIQIPNLGR-a6-b4_light	BIK1	20240729_FU_06_67	1078,063651	4	669,4	1	beta_y6_1	48	1443512	366404	16	184135188480
ELFLTKPQDSSSEEVASLTK-YQRKIGCFIQIPNLGR-a6-b4_light	BIK1	20240729_FU_06_73	1078,063651	4	669,4	1	beta_y6_1	48,01	1795896	485289	14	182390669312
ELFLTKPQDSSSEEVASLTK-YQRKIGCFIQIPNLGR-a6-b4_light	BIK1	20240729_FU_06_69	1078,063651	4	669,4	1	beta_y6_1	47,98	1775440	662901	15	183318577152
ELFLTKPQDSSSEEVASLTK-YQRKIGCFIQIPNLGR-a6-b4_light	BIK1	20240729_FU_06_71	1078,063651	4	669,4	1	beta_y6_1	48	1488439	495981	15	204818464768
ELFLTKPQDSSSEEVASLTK-YQRKIGCFIQIPNLGR-a6-b4_light	BIK1	20240729_FU_06_72	1078,063651	4	669,4	1	beta_y6_1	48,02	1544084	560721	15	194049310720
ELFLTKPQDSSSEEVASLTK-YQRKIGCFIQIPNLGR-a6-b4_light	BIK1	20240729_FU_06_77	1078,063651	4	669,4	1	beta_y6_1	48,02	75400	0	17	149814018048
ELFLTKPQDSSSEEVASLTK-YQRKIGCFIQIPNLGR-a6-b4_light	BIK1	20240729_FU_06_78	1078,063651	4	669,4	1	beta_y6_1	48,04	131141	0	18	192992821248
ELFLTKPQDSSSEEVASLTK-YQRKIGCFIQIPNLGR-a6-b4_light	BIK1	20240729_FU_06_79	1078,063651	4	669,4	1	beta_y6_1	48,03	294112	0	17	172344705024
ELFLTKPQDSSSEEVASLTK-YQRKIGCFIQIPNLGR-a6-b4_light	BIK1	20240729_FU_06_81	1078,063651	4	669,4	1	beta_y6_1	48,01	102984	0	18	167760330752
ELFLTKPQDSSSEEVASLTK-YQRKIGCFIQIPNLGR-a6-b4_light	BIK1	20240729_FU_06_82	1078,063651	4	669,4	1	beta_y6_1	48,01	58227	0	18	155817033728
ELFLTKPQDSSSEEVASLTK-YQRKIGCFIQIPNLGR-a6-b4_light	BIK1	20240729_FU_06_84	1078,063651	4	669,4	1	beta_y6_1	48,03	254012	0	16	157453041664
ELFLTKPQDSSSEEVASLTK-YQRKIGCFIQIPNLGR-a6-b4_light	BIK1	20240729_FU_05_35	1078,063651	4	797,46	1	beta_y7_1	48,03	2828112	548841	12	149740126208
ELFLTKPQDSSSEEVASLTK-YQRKIGCFIQIPNLGR-a6-b4_light	BIK1	20240729_FU_05_36	1078,063651	4	797,46	1	beta_y7_1	47,97	1463190	1469624	13	132924801024
ELFLTKPQDSSSEEVASLTK-YQRKIGCFIQIPNLGR-a6-b4_light	BIK1	20240729_FU_05_37	1078,063651	4	797,46	1	beta_y7_1	48	3455822	847134	12	161472905216
ELFLTKPQDSSSEEVASLTK-YQRKIGCFIQIPNLGR-a6-b4_light	BIK1	20240729_FU_05_39_20240801130950	1078,063651	4	797,46	1	beta_y7_1	47,98	3191848	396380	12	163142041600
ELFLTKPQDSSSEEVASLTK-YQRKIGCFIQIPNLGR-a6-b4_light	BIK1	20240729_FU_05_40_20240801142326	1078,063651	4	797,46	1	beta_y7_1	48	3107262	941630	12	164779671552
ELFLTKPQDSSSEEVASLTK-YQRKIGCFIQIPNLGR-a6-b4_light	BIK1	20240729_FU_05_41_20240801153701	1078,063651	4	797,46	1	beta_y7_1	48,01	1969718	1595944	14	173316325376
ELFLTKPQDSSSEEVASLTK-YQRKIGCFIQIPNLGR-a6-b4_light	BIK1	20240729_FU_05_44_20240801202024	1078,063651	4	797,46	1	beta_y7_1	47,95	1052973	69008	11	65514991616
ELFLTKPQDSSSEEVASLTK-YQRKIGCFIQIPNLGR-a6-b4_light	BIK1	20240729_FU_05_45_20240801213400	1078,063651	4	797,46	1	beta_y7_1	47,96	1062710	170537	9	52218691584
ELFLTKPQDSSSEEVASLTK-YQRKIGCFIQIPNLGR-a6-b4_light	BIK1	20240729_FU_05_46_20240801224734	1078,063651	4	797,46	1	beta_y7_1	47,93	2127935	0	10	58730078208
ELFLTKPQDSSSEEVASLTK-YQRKIGCFIQIPNLGR-a6-b4_light	BIK1	20240729_FU_05_49	1078,063651	4	797,46	1	beta_y7_1	47,94	2782839	172994	12	98260230144
ELFLTKPQDSSSEEVASLTK-YQRKIGCFIQIPNLGR-a6-b4_light	BIK1	20240729_FU_05_50	1078,063651	4	797,46	1	beta_y7_1	47,92	2269489	157017	13	98357387264
ELFLTKPQDSSSEEVASLTK-YQRKIGCFIQIPNLGR-a6-b4_light	BIK1	20240729_FU_05_51	1078,063651	4	797,46	1	beta_y7_1	47,94	2449198	178779	13	118748413952
ELFLTKPQDSSSEEVASLTK-YQRKIGCFIQIPNLGR-a6-b4_light	BIK1	20240729_FU_06_56	1078,063651	4	797,46	1	beta_y7_1	47,88	154384	0	16	169322528768
ELFLTKPQDSSSEEVASLTK-YQRKIGCFIQIPNLGR-a6-b4_light	BIK1	20240729_FU_06_57	1078,063651	4	797,46	1	beta_y7_1	48,12	93784	68861	16	176777134080
ELFLTKPQDSSSEEVASLTK-YQRKIGCFIQIPNLGR-a6-b4_light	BIK1	20240729_FU_06_58	1078,063651	4	797,46	1	beta_y7_1	47,9	164976	0	16	169101672448
ELFLTKPQDSSSEEVASLTK-YQRKIGCFIQIPNLGR-a6-b4_light	BIK1	20240729_FU_06_62	1078,063651	4	797,46	1	beta_y7_1	47,92	177218	0	16	162430140416
ELFLTKPQDSSSEEVASLTK-YQRKIGCFIQIPNLGR-a6-b4_light	BIK1	20240729_FU_06_63	1078,063651	4	797,46	1	beta_y7_1	47,91	128428	0	16	204558221312
ELFLTKPQDSSSEEVASLTK-YQRKIGCFIQIPNLGR-a6-b4_light	BIK1	20240729_FU_06_64	1078,063651	4	797,46	1	beta_y7_1	47,93	138156	0	16	205950369792
ELFLTKPQDSSSEEVASLTK-YQRKIGCFIQIPNLGR-a6-b4_light	BIK1	20240729_FU_06_66	1078,063651	4	797,46	1	beta_y7_1	48	2583636	823998	12	216435310592
ELFLTKPQDSSSEEVASLTK-YQRKIGCFIQIPNLGR-a6-b4_light	BIK1	20240729_FU_06_67	1078,063651	4	797,46	1	beta_y7_1	48	2424738	700700	12	184135188480
ELFLTKPQDSSSEEVASLTK-YQRKIGCFIQIPNLGR-a6-b4_light	BIK1	20240729_FU_06_73	1078,063651	4	797,46	1	beta_y7_1	48,01	3194230	700806	12	182390669312
ELFLTKPQDSSSEEVASLTK-YQRKIGCFIQIPNLGR-a6-b4_light	BIK1	20240729_FU_06_69	1078,063651	4	797,46	1	beta_y7_1	47,98	2884302	1037291	12	183318577152
ELFLTKPQDSSSEEVASLTK-YQRKIGCFIQIPNLGR-a6-b4_light	BIK1	20240729_FU_06_71	1078,063651	4	797,46	1	beta_y7_1	48	2051338	1085864	13	204818464768
ELFLTKPQDSSSEEVASLTK-YQRKIGCFIQIPNLGR-a6-b4_light	BIK1	20240729_FU_06_72	1078,063651	4	797,46	1	beta_y7_1	48,02	2494544	844171	13	194049310720
ELFLTKPQDSSSEEVASLTK-YQRKIGCFIQIPNLGR-a6-b4_light	BIK1	20240729_FU_06_77	1078,063651	4	797,46	1	beta_y7_1	47,89	36471	31068	18	149814018048
ELFLTKPQDSSSEEVASLTK-YQRKIGCFIQIPNLGR-a6-b4_light	BIK1	20240729_FU_06_78	1078,063651	4	797,46	1	beta_y7_1	47,93	186598	13837	16	192992821248
ELFLTKPQDSSSEEVASLTK-YQRKIGCFIQIPNLGR-a6-b4_light	BIK1	20240729_FU_06_79	1078,063651	4	797,46	1	beta_y7_1	47,93	117034	19996	18	172344705024
ELFLTKPQDSSSEEVASLTK-YQRKIGCFIQIPNLGR-a6-b4_light	BIK1	20240729_FU_06_81	1078,063651	4	797,46	1	beta_y7_1	47,91	128165	0	17	167760330752
ELFLTKPQDSSSEEVASLTK-YQRKIGCFIQIPNLGR-a6-b4_light	BIK1	20240729_FU_06_82	1078,063651	4	797,46	1	beta_y7_1	47,91	170763	23318	16	155817033728
ELFLTKPQDSSSEEVASLTK-YQRKIGCFIQIPNLGR-a6-b4_light	BIK1	20240729_FU_06_84	1078,063651	4	797,46	1	beta_y7_1	47,93	100080	0	18	157453041664
ELFLTKPQDSSSEEVASLTK-YQRKIGCFIQIPNLGR-a6-b4_light	BIK1	20240729_FU_05_35	1078,063651	4	910,55	1	beta_y8_1	48,03	1000109	102486	17	149740126208
ELFLTKPQDSSSEEVASLTK-YQRKIGCFIQIPNLGR-a6-b4_light	BIK1	20240729_FU_05_36	1078,063651	4	910,55	1	beta_y8_1	47,97	440126	507672	18	132924801024
ELFLTKPQDSSSEEVASLTK-YQRKIGCFIQIPNLGR-a6-b4_light	BIK1	20240729_FU_05_37	1078,063651	4	910,55	1	beta_y8_1	48	1527996	82487	16	161472905216
ELFLTKPQDSSSEEVASLTK-YQRKIGCFIQIPNLGR-a6-b4_light	BIK1	20240729_FU_05_39_20240801130950	1078,063651	4	910,55	1	beta_y8_1	47,98	1014789	146466	18	163142041600
ELFLTKPQDSSSEEVASLTK-YQRKIGCFIQIPNLGR-a6-b4_light	BIK1	20240729_FU_05_40_20240801142326	1078,063651	4	910,55	1	beta_y8_1	47,97	1222140	219460	18	164779671552
ELFLTKPQDSSSEEVASLTK-YQRKIGCFIQIPNLGR-a6-b4_light	BIK1	20240729_FU_05_41_20240801153701	1078,063651	4	910,55	1	beta_y8_1	48,01	727527	433916	18	173316325376
ELFLTKPQDSSSEEVASLTK-YQRKIGCFIQIPNLGR-a6-b4_light	BIK1	20240729_FU_05_44_20240801202024	1078,063651	4	910,55	1	beta_y8_1	47,98	361522	74744	17	65514991616
ELFLTKPQDSSSEEVASLTK-YQRKIGCFIQIPNLGR-a6-b4_light	BIK1	20240729_FU_05_45_20240801213400	1078,063651	4	910,55	1	beta_y8_1	47,96	371599	51131	17	52218691584
ELFLTKPQDSSSEEVASLTK-YQRKIGCFIQIPNLGR-a6-b4_light	BIK1	20240729_FU_05_46_20240801224734	1078,063651	4	910,55	1	beta_y8_1	47,93	722536	0	17	58730078208
ELFLTKPQDSSSEEVASLTK-YQRKIGCFIQIPNLGR-a6-b4_light	BIK1	20240729_FU_05_49	1078,063651	4	910,55	1	beta_y8_1	47,94	864490	0	18	98260230144
ELFLTKPQDSSSEEVASLTK-YQRKIGCFIQIPNLGR-a6-b4_light	BIK1	20240729_FU_05_50	1078,063651	4	910,55	1	beta_y8_1	47,92	761089	40805	18	98357387264
ELFLTKPQDSSSEEVASLTK-YQRKIGCFIQIPNLGR-a6-b4_light	BIK1	20240729_FU_05_51	1078,063651	4	910,55	1	beta_y8_1	47,94	717863	69249	18	118748413952
ELFLTKPQDSSSEEVASLTK-YQRKIGCFIQIPNLGR-a6-b4_light	BIK1	20240729_FU_06_56	1078,063651	4	910,55	1	beta_y8_1	47,98	67119	3814	17	169322528768
ELFLTKPQDSSSEEVASLTK-YQRKIGCFIQIPNLGR-a6-b4_light	BIK1	20240729_FU_06_57	1078,063651	4	910,55	1	beta_y8_1	48,12	31244	20341	17	176777134080
ELFLTKPQDSSSEEVASLTK-YQRKIGCFIQIPNLGR-a6-b4_light	BIK1	20240729_FU_06_58	1078,063651	4	910,55	1	beta_y8_1	48,03	41041	0	17	169101672448
ELFLTKPQDSSSEEVASLTK-YQRKIGCFIQIPNLGR-a6-b4_light	BIK1	20240729_FU_06_62	1078,063651	4	910,55	1	beta_y8_1	47,92	134450	0	17	162430140416
ELFLTKPQDSSSEEVASLTK-YQRKIGCFIQIPNLGR-a6-b4_light	BIK1	20240729_FU_06_63	1078,063651	4	910,55	1	beta_y8_1	47,94	40657	1126	17	204558221312
ELFLTKPQDSSSEEVASLTK-YQRKIGCFIQIPNLGR-a6-b4_light	BIK1	20240729_FU_06_64	1078,063651	4	910,55	1	beta_y8_1	47,93	1842888	24645	13	205950369792
ELFLTKPQDSSSEEVASLTK-YQRKIGCFIQIPNLGR-a6-b4_light	BIK1	20240729_FU_06_66	1078,063651	4	910,55	1	beta_y8_1	48	895752	293706	18	216435310592
ELFLTKPQDSSSEEVASLTK-YQRKIGCFIQIPNLGR-a6-b4_light	BIK1	20240729_FU_06_67	1078,063651	4	910,55	1	beta_y8_1	48	823522	265836	18	184135188480
ELFLTKPQDSSSEEVASLTK-YQRKIGCFIQIPNLGR-a6-b4_light	BIK1	20240729_FU_06_73	1078,063651	4	910,55	1	beta_y8_1	47,97	1133248	180431	17	182390669312
ELFLTKPQDSSSEEVASLTK-YQRKIGCFIQIPNLGR-a6-b4_light	BIK1	20240729_FU_06_69	1078,063651	4	910,55	1	beta_y8_1	47,98	1007394	332575	18	183318577152
ELFLTKPQDSSSEEVASLTK-YQRKIGCFIQIPNLGR-a6-b4_light	BIK1	20240729_FU_06_71	1078,063651	4	910,55	1	beta_y8_1	48	854088	325753	18	204818464768
ELFLTKPQDSSSEEVASLTK-YQRKIGCFIQIPNLGR-a6-b4_light	BIK1	20240729_FU_06_72	1078,063651	4	910,55	1	beta_y8_1	47,98	875842	305383	18	194049310720
ELFLTKPQDSSSEEVASLTK-YQRKIGCFIQIPNLGR-a6-b4_light	BIK1	20240729_FU_06_77	1078,063651	4	910,55	1	beta_y8_1	47,96	82379	0	16	149814018048
ELFLTKPQDSSSEEVASLTK-YQRKIGCFIQIPNLGR-a6-b4_light	BIK1	20240729_FU_06_78	1078,063651	4	910,55	1	beta_y8_1	47,93	166270	0	17	192992821248
ELFLTKPQDSSSEEVASLTK-YQRKIGCFIQIPNLGR-a6-b4_light	BIK1	20240729_FU_06_79	1078,063651	4	910,55	1	beta_y8_1	47,93	1181298	79531	13	172344705024
ELFLTKPQDSSSEEVASLTK-YQRKIGCFIQIPNLGR-a6-b4_light	BIK1	20240729_FU_06_81	1078,063651	4	910,55	1	beta_y8_1	47,91	166724	0	16	167760330752
ELFLTKPQDSSSEEVASLTK-YQRKIGCFIQIPNLGR-a6-b4_light	BIK1	20240729_FU_06_82	1078,063651	4	910,55	1	beta_y8_1	47,95	123154	0	17	155817033728
ELFLTKPQDSSSEEVASLTK-YQRKIGCFIQIPNLGR-a6-b4_light	BIK1	20240729_FU_06_84	1078,063651	4	910,55	1	beta_y8_1	47,96	126555	0	17	157453041664
ELFLTKPQDSSSEEVASLTK-YQRKIGCFIQIPNLGR-a6-b4_heavy	BIK1	20240729_FU_05_35	1081,085276	4	1050,53	1	alpha_y10_1	47,9	7953758	130577	9	149740126208
ELFLTKPQDSSSEEVASLTK-YQRKIGCFIQIPNLGR-a6-b4_heavy	BIK1	20240729_FU_05_36	1081,085276	4	1050,53	1	alpha_y10_1	47,88	6008040	133684	10	132924801024
ELFLTKPQDSSSEEVASLTK-YQRKIGCFIQIPNLGR-a6-b4_heavy	BIK1	20240729_FU_05_37	1081,085276	4	1050,53	1	alpha_y10_1	47,93	8641459	688923	11	161472905216
ELFLTKPQDSSSEEVASLTK-YQRKIGCFIQIPNLGR-a6-b4_heavy	BIK1	20240729_FU_05_39_20240801130950	1081,085276	4	1050,53	1	alpha_y10_1	47,9	11065042	466971	10	163142041600
ELFLTKPQDSSSEEVASLTK-YQRKIGCFIQIPNLGR-a6-b4_heavy	BIK1	20240729_FU_05_40_20240801142326	1081,085276	4	1050,53	1	alpha_y10_1	47,94	10869626	740954	11	164779671552
ELFLTKPQDSSSEEVASLTK-YQRKIGCFIQIPNLGR-a6-b4_heavy	BIK1	20240729_FU_05_41_20240801153701	1081,085276	4	1050,53	1	alpha_y10_1	47,93	12538419	910245	11	173316325376
ELFLTKPQDSSSEEVASLTK-YQRKIGCFIQIPNLGR-a6-b4_heavy	BIK1	20240729_FU_05_44_20240801202024	1081,085276	4	1050,53	1	alpha_y10_1	47,92	2916885	78697	10	65514991616
ELFLTKPQDSSSEEVASLTK-YQRKIGCFIQIPNLGR-a6-b4_heavy	BIK1	20240729_FU_05_45_20240801213400	1081,085276	4	1050,53	1	alpha_y10_1	47,89	2593492	176301	10	52218691584
ELFLTKPQDSSSEEVASLTK-YQRKIGCFIQIPNLGR-a6-b4_heavy	BIK1	20240729_FU_05_46_20240801224734	1081,085276	4	1050,53	1	alpha_y10_1	47,9	4401575	243434	9	58730078208
ELFLTKPQDSSSEEVASLTK-YQRKIGCFIQIPNLGR-a6-b4_heavy	BIK1	20240729_FU_05_49	1081,085276	4	1050,53	1	alpha_y10_1	47,9	9654483	124781	9	98260230144
ELFLTKPQDSSSEEVASLTK-YQRKIGCFIQIPNLGR-a6-b4_heavy	BIK1	20240729_FU_05_50	1081,085276	4	1050,53	1	alpha_y10_1	47,88	11530258	111069	9	98357387264
ELFLTKPQDSSSEEVASLTK-YQRKIGCFIQIPNLGR-a6-b4_heavy	BIK1	20240729_FU_05_51	1081,085276	4	1050,53	1	alpha_y10_1	47,89	14110195	229533	9	118748413952
ELFLTKPQDSSSEEVASLTK-YQRKIGCFIQIPNLGR-a6-b4_heavy	BIK1	20240729_FU_06_56	1081,085276	4	1050,53	1	alpha_y10_1	47,91	23966946	295155	8	169322528768
ELFLTKPQDSSSEEVASLTK-YQRKIGCFIQIPNLGR-a6-b4_heavy	BIK1	20240729_FU_06_57	1081,085276	4	1050,53	1	alpha_y10_1	47,92	22758128	326040	8	176777134080
ELFLTKPQDSSSEEVASLTK-YQRKIGCFIQIPNLGR-a6-b4_heavy	BIK1	20240729_FU_06_58	1081,085276	4	1050,53	1	alpha_y10_1	47,9	23080104	232252	8	169101672448
ELFLTKPQDSSSEEVASLTK-YQRKIGCFIQIPNLGR-a6-b4_heavy	BIK1	20240729_FU_06_62	1081,085276	4	1050,53	1	alpha_y10_1	47,92	26233070	759523	8	162430140416
ELFLTKPQDSSSEEVASLTK-YQRKIGCFIQIPNLGR-a6-b4_heavy	BIK1	20240729_FU_06_63	1081,085276	4	1050,53	1	alpha_y10_1	47,91	37649008	673827	8	204558221312
ELFLTKPQDSSSEEVASLTK-YQRKIGCFIQIPNLGR-a6-b4_heavy	BIK1	20240729_FU_06_64	1081,085276	4	1050,53	1	alpha_y10_1	47,93	29344096	604607	8	205950369792
ELFLTKPQDSSSEEVASLTK-YQRKIGCFIQIPNLGR-a6-b4_heavy	BIK1	20240729_FU_06_66	1081,085276	4	1050,53	1	alpha_y10_1	47,93	12397057	332349	10	216435310592
ELFLTKPQDSSSEEVASLTK-YQRKIGCFIQIPNLGR-a6-b4_heavy	BIK1	20240729_FU_06_67	1081,085276	4	1050,53	1	alpha_y10_1	47,93	11728138	291508	9	184135188480
ELFLTKPQDSSSEEVASLTK-YQRKIGCFIQIPNLGR-a6-b4_heavy	BIK1	20240729_FU_06_73	1081,085276	4	1050,53	1	alpha_y10_1	47,91	8633922	204682	9	182390669312
ELFLTKPQDSSSEEVASLTK-YQRKIGCFIQIPNLGR-a6-b4_heavy	BIK1	20240729_FU_06_69	1081,085276	4	1050,53	1	alpha_y10_1	47,92	8548622	250024	11	183318577152
ELFLTKPQDSSSEEVASLTK-YQRKIGCFIQIPNLGR-a6-b4_heavy	BIK1	20240729_FU_06_71	1081,085276	4	1050,53	1	alpha_y10_1	47,93	17819896	192026	9	204818464768
ELFLTKPQDSSSEEVASLTK-YQRKIGCFIQIPNLGR-a6-b4_heavy	BIK1	20240729_FU_06_72	1081,085276	4	1050,53	1	alpha_y10_1	47,92	13074623	328893	10	194049310720
ELFLTKPQDSSSEEVASLTK-YQRKIGCFIQIPNLGR-a6-b4_heavy	BIK1	20240729_FU_06_77	1081,085276	4	1050,53	1	alpha_y10_1	47,92	14045807	1130183	7	149814018048
ELFLTKPQDSSSEEVASLTK-YQRKIGCFIQIPNLGR-a6-b4_heavy	BIK1	20240729_FU_06_78	1081,085276	4	1050,53	1	alpha_y10_1	47,93	17775252	1535694	9	192992821248
ELFLTKPQDSSSEEVASLTK-YQRKIGCFIQIPNLGR-a6-b4_heavy	BIK1	20240729_FU_06_79	1081,085276	4	1050,53	1	alpha_y10_1	47,93	11838209	978952	11	172344705024
ELFLTKPQDSSSEEVASLTK-YQRKIGCFIQIPNLGR-a6-b4_heavy	BIK1	20240729_FU_06_81	1081,085276	4	1050,53	1	alpha_y10_1	47,94	19143782	744224	9	167760330752
ELFLTKPQDSSSEEVASLTK-YQRKIGCFIQIPNLGR-a6-b4_heavy	BIK1	20240729_FU_06_82	1081,085276	4	1050,53	1	alpha_y10_1	47,95	13275655	1216005	11	155817033728
ELFLTKPQDSSSEEVASLTK-YQRKIGCFIQIPNLGR-a6-b4_heavy	BIK1	20240729_FU_06_84	1081,085276	4	1050,53	1	alpha_y10_1	47,93	22705116	1565810	8	157453041664
ELFLTKPQDSSSEEVASLTK-YQRKIGCFIQIPNLGR-a6-b4_heavy	BIK1	20240729_FU_05_35	1081,085276	4	1137,56	1	alpha_y11_1	47,9	19801788	161421	4	149740126208
ELFLTKPQDSSSEEVASLTK-YQRKIGCFIQIPNLGR-a6-b4_heavy	BIK1	20240729_FU_05_36	1081,085276	4	1137,56	1	alpha_y11_1	47,88	14862575	305619	3	132924801024
ELFLTKPQDSSSEEVASLTK-YQRKIGCFIQIPNLGR-a6-b4_heavy	BIK1	20240729_FU_05_37	1081,085276	4	1137,56	1	alpha_y11_1	47,93	23201678	810507	3	161472905216
ELFLTKPQDSSSEEVASLTK-YQRKIGCFIQIPNLGR-a6-b4_heavy	BIK1	20240729_FU_05_39_20240801130950	1081,085276	4	1137,56	1	alpha_y11_1	47,9	28797148	1430880	3	163142041600
ELFLTKPQDSSSEEVASLTK-YQRKIGCFIQIPNLGR-a6-b4_heavy	BIK1	20240729_FU_05_40_20240801142326	1081,085276	4	1137,56	1	alpha_y11_1	47,94	28226134	1860342	3	164779671552
ELFLTKPQDSSSEEVASLTK-YQRKIGCFIQIPNLGR-a6-b4_heavy	BIK1	20240729_FU_05_41_20240801153701	1081,085276	4	1137,56	1	alpha_y11_1	47,93	33191120	1649651	3	173316325376
ELFLTKPQDSSSEEVASLTK-YQRKIGCFIQIPNLGR-a6-b4_heavy	BIK1	20240729_FU_05_44_20240801202024	1081,085276	4	1137,56	1	alpha_y11_1	47,92	7659198	0	4	65514991616
ELFLTKPQDSSSEEVASLTK-YQRKIGCFIQIPNLGR-a6-b4_heavy	BIK1	20240729_FU_05_45_20240801213400	1081,085276	4	1137,56	1	alpha_y11_1	47,89	6371345	154352	5	52218691584
ELFLTKPQDSSSEEVASLTK-YQRKIGCFIQIPNLGR-a6-b4_heavy	BIK1	20240729_FU_05_46_20240801224734	1081,085276	4	1137,56	1	alpha_y11_1	47,9	11692764	478406	4	58730078208
ELFLTKPQDSSSEEVASLTK-YQRKIGCFIQIPNLGR-a6-b4_heavy	BIK1	20240729_FU_05_49	1081,085276	4	1137,56	1	alpha_y11_1	47,9	24365424	287179	3	98260230144
ELFLTKPQDSSSEEVASLTK-YQRKIGCFIQIPNLGR-a6-b4_heavy	BIK1	20240729_FU_05_50	1081,085276	4	1137,56	1	alpha_y11_1	47,88	29782026	289509	3	98357387264
ELFLTKPQDSSSEEVASLTK-YQRKIGCFIQIPNLGR-a6-b4_heavy	BIK1	20240729_FU_05_51	1081,085276	4	1137,56	1	alpha_y11_1	47,89	36598048	375970	3	118748413952
ELFLTKPQDSSSEEVASLTK-YQRKIGCFIQIPNLGR-a6-b4_heavy	BIK1	20240729_FU_06_56	1081,085276	4	1137,56	1	alpha_y11_1	47,91	63432020	709879	3	169322528768
ELFLTKPQDSSSEEVASLTK-YQRKIGCFIQIPNLGR-a6-b4_heavy	BIK1	20240729_FU_06_57	1081,085276	4	1137,56	1	alpha_y11_1	47,92	60043172	611030	3	176777134080
ELFLTKPQDSSSEEVASLTK-YQRKIGCFIQIPNLGR-a6-b4_heavy	BIK1	20240729_FU_06_58	1081,085276	4	1137,56	1	alpha_y11_1	47,9	61562312	631784	3	169101672448
ELFLTKPQDSSSEEVASLTK-YQRKIGCFIQIPNLGR-a6-b4_heavy	BIK1	20240729_FU_06_62	1081,085276	4	1137,56	1	alpha_y11_1	47,92	68075928	795059	3	162430140416
ELFLTKPQDSSSEEVASLTK-YQRKIGCFIQIPNLGR-a6-b4_heavy	BIK1	20240729_FU_06_63	1081,085276	4	1137,56	1	alpha_y11_1	47,91	100340760	1660422	3	204558221312
ELFLTKPQDSSSEEVASLTK-YQRKIGCFIQIPNLGR-a6-b4_heavy	BIK1	20240729_FU_06_64	1081,085276	4	1137,56	1	alpha_y11_1	47,93	79270232	1077238	3	205950369792
ELFLTKPQDSSSEEVASLTK-YQRKIGCFIQIPNLGR-a6-b4_heavy	BIK1	20240729_FU_06_66	1081,085276	4	1137,56	1	alpha_y11_1	47,93	33106442	627570	3	216435310592
ELFLTKPQDSSSEEVASLTK-YQRKIGCFIQIPNLGR-a6-b4_heavy	BIK1	20240729_FU_06_67	1081,085276	4	1137,56	1	alpha_y11_1	47,93	30606136	515586	3	184135188480
ELFLTKPQDSSSEEVASLTK-YQRKIGCFIQIPNLGR-a6-b4_heavy	BIK1	20240729_FU_06_73	1081,085276	4	1137,56	1	alpha_y11_1	47,91	21180186	529025	4	182390669312
ELFLTKPQDSSSEEVASLTK-YQRKIGCFIQIPNLGR-a6-b4_heavy	BIK1	20240729_FU_06_69	1081,085276	4	1137,56	1	alpha_y11_1	47,92	22454700	515973	3	183318577152
ELFLTKPQDSSSEEVASLTK-YQRKIGCFIQIPNLGR-a6-b4_heavy	BIK1	20240729_FU_06_71	1081,085276	4	1137,56	1	alpha_y11_1	47,93	47149640	505833	3	204818464768
ELFLTKPQDSSSEEVASLTK-YQRKIGCFIQIPNLGR-a6-b4_heavy	BIK1	20240729_FU_06_72	1081,085276	4	1137,56	1	alpha_y11_1	47,92	33942968	634879	3	194049310720
ELFLTKPQDSSSEEVASLTK-YQRKIGCFIQIPNLGR-a6-b4_heavy	BIK1	20240729_FU_06_77	1081,085276	4	1137,56	1	alpha_y11_1	47,92	36387508	2681127	3	149814018048
ELFLTKPQDSSSEEVASLTK-YQRKIGCFIQIPNLGR-a6-b4_heavy	BIK1	20240729_FU_06_78	1081,085276	4	1137,56	1	alpha_y11_1	47,93	45114276	4602996	4	192992821248
ELFLTKPQDSSSEEVASLTK-YQRKIGCFIQIPNLGR-a6-b4_heavy	BIK1	20240729_FU_06_79	1081,085276	4	1137,56	1	alpha_y11_1	47,93	30144556	2371864	3	172344705024
ELFLTKPQDSSSEEVASLTK-YQRKIGCFIQIPNLGR-a6-b4_heavy	BIK1	20240729_FU_06_81	1081,085276	4	1137,56	1	alpha_y11_1	47,94	51571744	1538418	3	167760330752
ELFLTKPQDSSSEEVASLTK-YQRKIGCFIQIPNLGR-a6-b4_heavy	BIK1	20240729_FU_06_82	1081,085276	4	1137,56	1	alpha_y11_1	47,95	34146996	3266137	3	155817033728
ELFLTKPQDSSSEEVASLTK-YQRKIGCFIQIPNLGR-a6-b4_heavy	BIK1	20240729_FU_06_84	1081,085276	4	1137,56	1	alpha_y11_1	47,93	61515960	4887571	3	157453041664
ELFLTKPQDSSSEEVASLTK-YQRKIGCFIQIPNLGR-a6-b4_heavy	BIK1	20240729_FU_05_35	1081,085276	4	1252,59	1	alpha_y12_1	47,9	10534162	124097	7	149740126208
ELFLTKPQDSSSEEVASLTK-YQRKIGCFIQIPNLGR-a6-b4_heavy	BIK1	20240729_FU_05_36	1081,085276	4	1252,59	1	alpha_y12_1	47,88	7422515	167929	7	132924801024
ELFLTKPQDSSSEEVASLTK-YQRKIGCFIQIPNLGR-a6-b4_heavy	BIK1	20240729_FU_05_37	1081,085276	4	1252,59	1	alpha_y12_1	47,93	11346481	780225	7	161472905216
ELFLTKPQDSSSEEVASLTK-YQRKIGCFIQIPNLGR-a6-b4_heavy	BIK1	20240729_FU_05_39_20240801130950	1081,085276	4	1252,59	1	alpha_y12_1	47,9	13536506	1019647	7	163142041600
ELFLTKPQDSSSEEVASLTK-YQRKIGCFIQIPNLGR-a6-b4_heavy	BIK1	20240729_FU_05_40_20240801142326	1081,085276	4	1252,59	1	alpha_y12_1	47,94	13828147	1113891	7	164779671552
ELFLTKPQDSSSEEVASLTK-YQRKIGCFIQIPNLGR-a6-b4_heavy	BIK1	20240729_FU_05_41_20240801153701	1081,085276	4	1252,59	1	alpha_y12_1	47,93	15914647	1097428	7	173316325376
ELFLTKPQDSSSEEVASLTK-YQRKIGCFIQIPNLGR-a6-b4_heavy	BIK1	20240729_FU_05_44_20240801202024	1081,085276	4	1252,59	1	alpha_y12_1	47,92	4208749	114615	8	65514991616
ELFLTKPQDSSSEEVASLTK-YQRKIGCFIQIPNLGR-a6-b4_heavy	BIK1	20240729_FU_05_45_20240801213400	1081,085276	4	1252,59	1	alpha_y12_1	47,89	3473843	143012	9	52218691584
ELFLTKPQDSSSEEVASLTK-YQRKIGCFIQIPNLGR-a6-b4_heavy	BIK1	20240729_FU_05_46_20240801224734	1081,085276	4	1252,59	1	alpha_y12_1	47,9	6696599	310407	8	58730078208
ELFLTKPQDSSSEEVASLTK-YQRKIGCFIQIPNLGR-a6-b4_heavy	BIK1	20240729_FU_05_49	1081,085276	4	1252,59	1	alpha_y12_1	47,9	12176319	162928	7	98260230144
ELFLTKPQDSSSEEVASLTK-YQRKIGCFIQIPNLGR-a6-b4_heavy	BIK1	20240729_FU_05_50	1081,085276	4	1252,59	1	alpha_y12_1	47,88	14492687	260795	6	98357387264
ELFLTKPQDSSSEEVASLTK-YQRKIGCFIQIPNLGR-a6-b4_heavy	BIK1	20240729_FU_05_51	1081,085276	4	1252,59	1	alpha_y12_1	47,89	17334262	380910	6	118748413952
ELFLTKPQDSSSEEVASLTK-YQRKIGCFIQIPNLGR-a6-b4_heavy	BIK1	20240729_FU_06_56	1081,085276	4	1252,59	1	alpha_y12_1	47,91	33395530	1050422	6	169322528768
ELFLTKPQDSSSEEVASLTK-YQRKIGCFIQIPNLGR-a6-b4_heavy	BIK1	20240729_FU_06_57	1081,085276	4	1252,59	1	alpha_y12_1	47,92	31412492	1124884	6	176777134080
ELFLTKPQDSSSEEVASLTK-YQRKIGCFIQIPNLGR-a6-b4_heavy	BIK1	20240729_FU_06_58	1081,085276	4	1252,59	1	alpha_y12_1	47,9	30953750	597950	6	169101672448
ELFLTKPQDSSSEEVASLTK-YQRKIGCFIQIPNLGR-a6-b4_heavy	BIK1	20240729_FU_06_62	1081,085276	4	1252,59	1	alpha_y12_1	47,92	33732500	2106121	6	162430140416
ELFLTKPQDSSSEEVASLTK-YQRKIGCFIQIPNLGR-a6-b4_heavy	BIK1	20240729_FU_06_63	1081,085276	4	1252,59	1	alpha_y12_1	47,91	52493664	2095554	6	204558221312
ELFLTKPQDSSSEEVASLTK-YQRKIGCFIQIPNLGR-a6-b4_heavy	BIK1	20240729_FU_06_64	1081,085276	4	1252,59	1	alpha_y12_1	47,93	39412252	1511764	6	205950369792
ELFLTKPQDSSSEEVASLTK-YQRKIGCFIQIPNLGR-a6-b4_heavy	BIK1	20240729_FU_06_66	1081,085276	4	1252,59	1	alpha_y12_1	47,93	16825642	396937	6	216435310592
ELFLTKPQDSSSEEVASLTK-YQRKIGCFIQIPNLGR-a6-b4_heavy	BIK1	20240729_FU_06_67	1081,085276	4	1252,59	1	alpha_y12_1	47,93	15263506	454947	7	184135188480
ELFLTKPQDSSSEEVASLTK-YQRKIGCFIQIPNLGR-a6-b4_heavy	BIK1	20240729_FU_06_73	1081,085276	4	1252,59	1	alpha_y12_1	47,91	10908340	417557	7	182390669312
ELFLTKPQDSSSEEVASLTK-YQRKIGCFIQIPNLGR-a6-b4_heavy	BIK1	20240729_FU_06_69	1081,085276	4	1252,59	1	alpha_y12_1	47,92	11285493	252854	7	183318577152
ELFLTKPQDSSSEEVASLTK-YQRKIGCFIQIPNLGR-a6-b4_heavy	BIK1	20240729_FU_06_71	1081,085276	4	1252,59	1	alpha_y12_1	47,93	24524258	340513	6	204818464768
ELFLTKPQDSSSEEVASLTK-YQRKIGCFIQIPNLGR-a6-b4_heavy	BIK1	20240729_FU_06_72	1081,085276	4	1252,59	1	alpha_y12_1	47,92	16851402	522910	7	194049310720
ELFLTKPQDSSSEEVASLTK-YQRKIGCFIQIPNLGR-a6-b4_heavy	BIK1	20240729_FU_06_77	1081,085276	4	1252,59	1	alpha_y12_1	47,92	18149132	1368848	6	149814018048
ELFLTKPQDSSSEEVASLTK-YQRKIGCFIQIPNLGR-a6-b4_heavy	BIK1	20240729_FU_06_78	1081,085276	4	1252,59	1	alpha_y12_1	47,93	21621162	2302134	7	192992821248
ELFLTKPQDSSSEEVASLTK-YQRKIGCFIQIPNLGR-a6-b4_heavy	BIK1	20240729_FU_06_79	1081,085276	4	1252,59	1	alpha_y12_1	47,93	14528133	1342110	7	172344705024
ELFLTKPQDSSSEEVASLTK-YQRKIGCFIQIPNLGR-a6-b4_heavy	BIK1	20240729_FU_06_81	1081,085276	4	1252,59	1	alpha_y12_1	47,94	24765146	1234513	6	167760330752
ELFLTKPQDSSSEEVASLTK-YQRKIGCFIQIPNLGR-a6-b4_heavy	BIK1	20240729_FU_06_82	1081,085276	4	1252,59	1	alpha_y12_1	47,95	16193625	1259046	7	155817033728
ELFLTKPQDSSSEEVASLTK-YQRKIGCFIQIPNLGR-a6-b4_heavy	BIK1	20240729_FU_06_84	1081,085276	4	1252,59	1	alpha_y12_1	47,93	31337080	2358164	6	157453041664
ELFLTKPQDSSSEEVASLTK-YQRKIGCFIQIPNLGR-a6-b4_heavy	BIK1	20240729_FU_05_35	1081,085276	4	1380,65	1	alpha_y13_1	47,9	2477580	0	16	149740126208
ELFLTKPQDSSSEEVASLTK-YQRKIGCFIQIPNLGR-a6-b4_heavy	BIK1	20240729_FU_05_36	1081,085276	4	1380,65	1	alpha_y13_1	47,88	2006858	22705	16	132924801024
ELFLTKPQDSSSEEVASLTK-YQRKIGCFIQIPNLGR-a6-b4_heavy	BIK1	20240729_FU_05_37	1081,085276	4	1380,65	1	alpha_y13_1	47,93	3088569	0	15	161472905216
ELFLTKPQDSSSEEVASLTK-YQRKIGCFIQIPNLGR-a6-b4_heavy	BIK1	20240729_FU_05_39_20240801130950	1081,085276	4	1380,65	1	alpha_y13_1	47,9	3809979	0	15	163142041600
ELFLTKPQDSSSEEVASLTK-YQRKIGCFIQIPNLGR-a6-b4_heavy	BIK1	20240729_FU_05_40_20240801142326	1081,085276	4	1380,65	1	alpha_y13_1	47,94	4113386	180862	15	164779671552
ELFLTKPQDSSSEEVASLTK-YQRKIGCFIQIPNLGR-a6-b4_heavy	BIK1	20240729_FU_05_41_20240801153701	1081,085276	4	1380,65	1	alpha_y13_1	47,93	4391164	0	15	173316325376
ELFLTKPQDSSSEEVASLTK-YQRKIGCFIQIPNLGR-a6-b4_heavy	BIK1	20240729_FU_05_44_20240801202024	1081,085276	4	1380,65	1	alpha_y13_1	47,92	1187105	0	17	65514991616
ELFLTKPQDSSSEEVASLTK-YQRKIGCFIQIPNLGR-a6-b4_heavy	BIK1	20240729_FU_05_45_20240801213400	1081,085276	4	1380,65	1	alpha_y13_1	47,89	1027971	0	17	52218691584
ELFLTKPQDSSSEEVASLTK-YQRKIGCFIQIPNLGR-a6-b4_heavy	BIK1	20240729_FU_05_46_20240801224734	1081,085276	4	1380,65	1	alpha_y13_1	47,9	1885305	35868	17	58730078208
ELFLTKPQDSSSEEVASLTK-YQRKIGCFIQIPNLGR-a6-b4_heavy	BIK1	20240729_FU_05_49	1081,085276	4	1380,65	1	alpha_y13_1	47,9	3318910	34466	14	98260230144
ELFLTKPQDSSSEEVASLTK-YQRKIGCFIQIPNLGR-a6-b4_heavy	BIK1	20240729_FU_05_50	1081,085276	4	1380,65	1	alpha_y13_1	47,92	4014626	59323	14	98357387264
ELFLTKPQDSSSEEVASLTK-YQRKIGCFIQIPNLGR-a6-b4_heavy	BIK1	20240729_FU_05_51	1081,085276	4	1380,65	1	alpha_y13_1	47,89	4908578	0	15	118748413952
ELFLTKPQDSSSEEVASLTK-YQRKIGCFIQIPNLGR-a6-b4_heavy	BIK1	20240729_FU_06_56	1081,085276	4	1380,65	1	alpha_y13_1	47,91	9345023	0	14	169322528768
ELFLTKPQDSSSEEVASLTK-YQRKIGCFIQIPNLGR-a6-b4_heavy	BIK1	20240729_FU_06_57	1081,085276	4	1380,65	1	alpha_y13_1	47,92	9028336	0	13	176777134080
ELFLTKPQDSSSEEVASLTK-YQRKIGCFIQIPNLGR-a6-b4_heavy	BIK1	20240729_FU_06_58	1081,085276	4	1380,65	1	alpha_y13_1	47,9	8913573	12047	13	169101672448
ELFLTKPQDSSSEEVASLTK-YQRKIGCFIQIPNLGR-a6-b4_heavy	BIK1	20240729_FU_06_62	1081,085276	4	1380,65	1	alpha_y13_1	47,92	9780908	0	14	162430140416
ELFLTKPQDSSSEEVASLTK-YQRKIGCFIQIPNLGR-a6-b4_heavy	BIK1	20240729_FU_06_63	1081,085276	4	1380,65	1	alpha_y13_1	47,91	14686906	239557	14	204558221312
ELFLTKPQDSSSEEVASLTK-YQRKIGCFIQIPNLGR-a6-b4_heavy	BIK1	20240729_FU_06_64	1081,085276	4	1380,65	1	alpha_y13_1	47,93	12352965	0	13	205950369792
ELFLTKPQDSSSEEVASLTK-YQRKIGCFIQIPNLGR-a6-b4_heavy	BIK1	20240729_FU_06_66	1081,085276	4	1380,65	1	alpha_y13_1	47,93	4546234	0	15	216435310592
ELFLTKPQDSSSEEVASLTK-YQRKIGCFIQIPNLGR-a6-b4_heavy	BIK1	20240729_FU_06_67	1081,085276	4	1380,65	1	alpha_y13_1	47,93	4272139	0	15	184135188480
ELFLTKPQDSSSEEVASLTK-YQRKIGCFIQIPNLGR-a6-b4_heavy	BIK1	20240729_FU_06_73	1081,085276	4	1380,65	1	alpha_y13_1	47,91	2972485	0	16	182390669312
ELFLTKPQDSSSEEVASLTK-YQRKIGCFIQIPNLGR-a6-b4_heavy	BIK1	20240729_FU_06_69	1081,085276	4	1380,65	1	alpha_y13_1	47,92	3163671	0	16	183318577152
ELFLTKPQDSSSEEVASLTK-YQRKIGCFIQIPNLGR-a6-b4_heavy	BIK1	20240729_FU_06_71	1081,085276	4	1380,65	1	alpha_y13_1	47,93	7189862	0	15	204818464768
ELFLTKPQDSSSEEVASLTK-YQRKIGCFIQIPNLGR-a6-b4_heavy	BIK1	20240729_FU_06_72	1081,085276	4	1380,65	1	alpha_y13_1	47,92	4977256	0	15	194049310720
ELFLTKPQDSSSEEVASLTK-YQRKIGCFIQIPNLGR-a6-b4_heavy	BIK1	20240729_FU_06_77	1081,085276	4	1380,65	1	alpha_y13_1	47,92	5615471	0	14	149814018048
ELFLTKPQDSSSEEVASLTK-YQRKIGCFIQIPNLGR-a6-b4_heavy	BIK1	20240729_FU_06_78	1081,085276	4	1380,65	1	alpha_y13_1	47,93	5841229	0	14	192992821248
ELFLTKPQDSSSEEVASLTK-YQRKIGCFIQIPNLGR-a6-b4_heavy	BIK1	20240729_FU_06_79	1081,085276	4	1380,65	1	alpha_y13_1	47,93	3857771	0	15	172344705024
ELFLTKPQDSSSEEVASLTK-YQRKIGCFIQIPNLGR-a6-b4_heavy	BIK1	20240729_FU_06_81	1081,085276	4	1380,65	1	alpha_y13_1	47,94	7337764	0	14	167760330752
ELFLTKPQDSSSEEVASLTK-YQRKIGCFIQIPNLGR-a6-b4_heavy	BIK1	20240729_FU_06_82	1081,085276	4	1380,65	1	alpha_y13_1	47,95	4007673	0	14	155817033728
ELFLTKPQDSSSEEVASLTK-YQRKIGCFIQIPNLGR-a6-b4_heavy	BIK1	20240729_FU_06_84	1081,085276	4	1380,65	1	alpha_y13_1	47,93	9889031	0	14	157453041664
ELFLTKPQDSSSEEVASLTK-YQRKIGCFIQIPNLGR-a6-b4_heavy	BIK1	20240729_FU_05_35	1081,085276	4	690,83	2	alpha_y13_2	47,9	827222	0	18	149740126208
ELFLTKPQDSSSEEVASLTK-YQRKIGCFIQIPNLGR-a6-b4_heavy	BIK1	20240729_FU_05_36	1081,085276	4	690,83	2	alpha_y13_2	47,88	485117	11674	19	132924801024
ELFLTKPQDSSSEEVASLTK-YQRKIGCFIQIPNLGR-a6-b4_heavy	BIK1	20240729_FU_05_37	1081,085276	4	690,83	2	alpha_y13_2	47,93	778464	12045	19	161472905216
ELFLTKPQDSSSEEVASLTK-YQRKIGCFIQIPNLGR-a6-b4_heavy	BIK1	20240729_FU_05_39_20240801130950	1081,085276	4	690,83	2	alpha_y13_2	47,9	1016164	0	19	163142041600
ELFLTKPQDSSSEEVASLTK-YQRKIGCFIQIPNLGR-a6-b4_heavy	BIK1	20240729_FU_05_40_20240801142326	1081,085276	4	690,83	2	alpha_y13_2	47,94	1146910	59817	18	164779671552
ELFLTKPQDSSSEEVASLTK-YQRKIGCFIQIPNLGR-a6-b4_heavy	BIK1	20240729_FU_05_41_20240801153701	1081,085276	4	690,83	2	alpha_y13_2	47,93	1241451	0	18	173316325376
ELFLTKPQDSSSEEVASLTK-YQRKIGCFIQIPNLGR-a6-b4_heavy	BIK1	20240729_FU_05_44_20240801202024	1081,085276	4	690,83	2	alpha_y13_2	47,92	301155	0	19	65514991616
ELFLTKPQDSSSEEVASLTK-YQRKIGCFIQIPNLGR-a6-b4_heavy	BIK1	20240729_FU_05_45_20240801213400	1081,085276	4	690,83	2	alpha_y13_2	47,93	167329	46730	19	52218691584
ELFLTKPQDSSSEEVASLTK-YQRKIGCFIQIPNLGR-a6-b4_heavy	BIK1	20240729_FU_05_46_20240801224734	1081,085276	4	690,83	2	alpha_y13_2	47,9	283549	43500	19	58730078208
ELFLTKPQDSSSEEVASLTK-YQRKIGCFIQIPNLGR-a6-b4_heavy	BIK1	20240729_FU_05_49	1081,085276	4	690,83	2	alpha_y13_2	47,9	838404	0	18	98260230144
ELFLTKPQDSSSEEVASLTK-YQRKIGCFIQIPNLGR-a6-b4_heavy	BIK1	20240729_FU_05_50	1081,085276	4	690,83	2	alpha_y13_2	47,88	832758	0	18	98357387264
ELFLTKPQDSSSEEVASLTK-YQRKIGCFIQIPNLGR-a6-b4_heavy	BIK1	20240729_FU_05_51	1081,085276	4	690,83	2	alpha_y13_2	47,89	1107066	0	18	118748413952
ELFLTKPQDSSSEEVASLTK-YQRKIGCFIQIPNLGR-a6-b4_heavy	BIK1	20240729_FU_06_56	1081,085276	4	690,83	2	alpha_y13_2	47,91	2178833	143274	15	169322528768
ELFLTKPQDSSSEEVASLTK-YQRKIGCFIQIPNLGR-a6-b4_heavy	BIK1	20240729_FU_06_57	1081,085276	4	690,83	2	alpha_y13_2	47,92	1857724	48084	15	176777134080
ELFLTKPQDSSSEEVASLTK-YQRKIGCFIQIPNLGR-a6-b4_heavy	BIK1	20240729_FU_06_58	1081,085276	4	690,83	2	alpha_y13_2	47,9	1409820	99575	15	169101672448
ELFLTKPQDSSSEEVASLTK-YQRKIGCFIQIPNLGR-a6-b4_heavy	BIK1	20240729_FU_06_62	1081,085276	4	690,83	2	alpha_y13_2	47,88	2216898	54937	15	162430140416
ELFLTKPQDSSSEEVASLTK-YQRKIGCFIQIPNLGR-a6-b4_heavy	BIK1	20240729_FU_06_63	1081,085276	4	690,83	2	alpha_y13_2	47,91	2767259	585	15	204558221312
ELFLTKPQDSSSEEVASLTK-YQRKIGCFIQIPNLGR-a6-b4_heavy	BIK1	20240729_FU_06_64	1081,085276	4	690,83	2	alpha_y13_2	47,93	1994484	47344	16	205950369792
ELFLTKPQDSSSEEVASLTK-YQRKIGCFIQIPNLGR-a6-b4_heavy	BIK1	20240729_FU_06_66	1081,085276	4	690,83	2	alpha_y13_2	47,93	919745	62157	19	216435310592
ELFLTKPQDSSSEEVASLTK-YQRKIGCFIQIPNLGR-a6-b4_heavy	BIK1	20240729_FU_06_67	1081,085276	4	690,83	2	alpha_y13_2	47,93	918672	0	19	184135188480
ELFLTKPQDSSSEEVASLTK-YQRKIGCFIQIPNLGR-a6-b4_heavy	BIK1	20240729_FU_06_73	1081,085276	4	690,83	2	alpha_y13_2	47,91	726869	77490	19	182390669312
ELFLTKPQDSSSEEVASLTK-YQRKIGCFIQIPNLGR-a6-b4_heavy	BIK1	20240729_FU_06_69	1081,085276	4	690,83	2	alpha_y13_2	47,92	742685	0	19	183318577152
ELFLTKPQDSSSEEVASLTK-YQRKIGCFIQIPNLGR-a6-b4_heavy	BIK1	20240729_FU_06_71	1081,085276	4	690,83	2	alpha_y13_2	47,93	1272511	0	19	204818464768
ELFLTKPQDSSSEEVASLTK-YQRKIGCFIQIPNLGR-a6-b4_heavy	BIK1	20240729_FU_06_72	1081,085276	4	690,83	2	alpha_y13_2	47,92	1081472	0	19	194049310720
ELFLTKPQDSSSEEVASLTK-YQRKIGCFIQIPNLGR-a6-b4_heavy	BIK1	20240729_FU_06_77	1081,085276	4	690,83	2	alpha_y13_2	47,92	1086685	0	15	149814018048
ELFLTKPQDSSSEEVASLTK-YQRKIGCFIQIPNLGR-a6-b4_heavy	BIK1	20240729_FU_06_78	1081,085276	4	690,83	2	alpha_y13_2	47,93	1529710	40600	15	192992821248
ELFLTKPQDSSSEEVASLTK-YQRKIGCFIQIPNLGR-a6-b4_heavy	BIK1	20240729_FU_06_79	1081,085276	4	690,83	2	alpha_y13_2	47,93	1099092	0	16	172344705024
ELFLTKPQDSSSEEVASLTK-YQRKIGCFIQIPNLGR-a6-b4_heavy	BIK1	20240729_FU_06_81	1081,085276	4	690,83	2	alpha_y13_2	47,94	1744625	0	15	167760330752
ELFLTKPQDSSSEEVASLTK-YQRKIGCFIQIPNLGR-a6-b4_heavy	BIK1	20240729_FU_06_82	1081,085276	4	690,83	2	alpha_y13_2	47,95	1341202	46014	15	155817033728
ELFLTKPQDSSSEEVASLTK-YQRKIGCFIQIPNLGR-a6-b4_heavy	BIK1	20240729_FU_06_84	1081,085276	4	690,83	2	alpha_y13_2	47,93	1518449	0	15	157453041664
ELFLTKPQDSSSEEVASLTK-YQRKIGCFIQIPNLGR-a6-b4_heavy	BIK1	20240729_FU_05_35	1081,085276	4	1477,7	1	alpha_y14_1	47,9	68694376	1238181	1	149740126208
ELFLTKPQDSSSEEVASLTK-YQRKIGCFIQIPNLGR-a6-b4_heavy	BIK1	20240729_FU_05_36	1081,085276	4	1477,7	1	alpha_y14_1	47,88	49590208	1095266	1	132924801024
ELFLTKPQDSSSEEVASLTK-YQRKIGCFIQIPNLGR-a6-b4_heavy	BIK1	20240729_FU_05_37	1081,085276	4	1477,7	1	alpha_y14_1	47,93	78719072	5297982	1	161472905216
ELFLTKPQDSSSEEVASLTK-YQRKIGCFIQIPNLGR-a6-b4_heavy	BIK1	20240729_FU_05_39_20240801130950	1081,085276	4	1477,7	1	alpha_y14_1	47,9	93318760	8135879	1	163142041600
ELFLTKPQDSSSEEVASLTK-YQRKIGCFIQIPNLGR-a6-b4_heavy	BIK1	20240729_FU_05_40_20240801142326	1081,085276	4	1477,7	1	alpha_y14_1	47,94	94922288	9015670	1	164779671552
ELFLTKPQDSSSEEVASLTK-YQRKIGCFIQIPNLGR-a6-b4_heavy	BIK1	20240729_FU_05_41_20240801153701	1081,085276	4	1477,7	1	alpha_y14_1	47,93	106876736	7931862	1	173316325376
ELFLTKPQDSSSEEVASLTK-YQRKIGCFIQIPNLGR-a6-b4_heavy	BIK1	20240729_FU_05_44_20240801202024	1081,085276	4	1477,7	1	alpha_y14_1	47,92	31450156	325339	1	65514991616
ELFLTKPQDSSSEEVASLTK-YQRKIGCFIQIPNLGR-a6-b4_heavy	BIK1	20240729_FU_05_45_20240801213400	1081,085276	4	1477,7	1	alpha_y14_1	47,89	25407718	984174	2	52218691584
ELFLTKPQDSSSEEVASLTK-YQRKIGCFIQIPNLGR-a6-b4_heavy	BIK1	20240729_FU_05_46_20240801224734	1081,085276	4	1477,7	1	alpha_y14_1	47,9	47305704	2624315	1	58730078208
ELFLTKPQDSSSEEVASLTK-YQRKIGCFIQIPNLGR-a6-b4_heavy	BIK1	20240729_FU_05_49	1081,085276	4	1477,7	1	alpha_y14_1	47,9	83634240	1577829	1	98260230144
ELFLTKPQDSSSEEVASLTK-YQRKIGCFIQIPNLGR-a6-b4_heavy	BIK1	20240729_FU_05_50	1081,085276	4	1477,7	1	alpha_y14_1	47,88	101510976	1572210	1	98357387264
ELFLTKPQDSSSEEVASLTK-YQRKIGCFIQIPNLGR-a6-b4_heavy	BIK1	20240729_FU_05_51	1081,085276	4	1477,7	1	alpha_y14_1	47,89	121993720	2321123	1	118748413952
ELFLTKPQDSSSEEVASLTK-YQRKIGCFIQIPNLGR-a6-b4_heavy	BIK1	20240729_FU_06_56	1081,085276	4	1477,7	1	alpha_y14_1	47,91	243131488	3304833	1	169322528768
ELFLTKPQDSSSEEVASLTK-YQRKIGCFIQIPNLGR-a6-b4_heavy	BIK1	20240729_FU_06_57	1081,085276	4	1477,7	1	alpha_y14_1	47,92	225622544	3706160	1	176777134080
ELFLTKPQDSSSEEVASLTK-YQRKIGCFIQIPNLGR-a6-b4_heavy	BIK1	20240729_FU_06_58	1081,085276	4	1477,7	1	alpha_y14_1	47,9	229879776	3317609	1	169101672448
ELFLTKPQDSSSEEVASLTK-YQRKIGCFIQIPNLGR-a6-b4_heavy	BIK1	20240729_FU_06_62	1081,085276	4	1477,7	1	alpha_y14_1	47,92	257558240	5971313	1	162430140416
ELFLTKPQDSSSEEVASLTK-YQRKIGCFIQIPNLGR-a6-b4_heavy	BIK1	20240729_FU_06_63	1081,085276	4	1477,7	1	alpha_y14_1	47,91	386352928	4574834	1	204558221312
ELFLTKPQDSSSEEVASLTK-YQRKIGCFIQIPNLGR-a6-b4_heavy	BIK1	20240729_FU_06_64	1081,085276	4	1477,7	1	alpha_y14_1	47,93	296727168	4901777	1	205950369792
ELFLTKPQDSSSEEVASLTK-YQRKIGCFIQIPNLGR-a6-b4_heavy	BIK1	20240729_FU_06_66	1081,085276	4	1477,7	1	alpha_y14_1	47,93	118109112	2924618	1	216435310592
ELFLTKPQDSSSEEVASLTK-YQRKIGCFIQIPNLGR-a6-b4_heavy	BIK1	20240729_FU_06_67	1081,085276	4	1477,7	1	alpha_y14_1	47,93	106605288	2041664	1	184135188480
ELFLTKPQDSSSEEVASLTK-YQRKIGCFIQIPNLGR-a6-b4_heavy	BIK1	20240729_FU_06_73	1081,085276	4	1477,7	1	alpha_y14_1	47,91	73835904	2493901	1	182390669312
ELFLTKPQDSSSEEVASLTK-YQRKIGCFIQIPNLGR-a6-b4_heavy	BIK1	20240729_FU_06_69	1081,085276	4	1477,7	1	alpha_y14_1	47,92	75419784	2480732	1	183318577152
ELFLTKPQDSSSEEVASLTK-YQRKIGCFIQIPNLGR-a6-b4_heavy	BIK1	20240729_FU_06_71	1081,085276	4	1477,7	1	alpha_y14_1	47,93	177371328	2520737	1	204818464768
ELFLTKPQDSSSEEVASLTK-YQRKIGCFIQIPNLGR-a6-b4_heavy	BIK1	20240729_FU_06_72	1081,085276	4	1477,7	1	alpha_y14_1	47,92	117094040	3505003	1	194049310720
ELFLTKPQDSSSEEVASLTK-YQRKIGCFIQIPNLGR-a6-b4_heavy	BIK1	20240729_FU_06_77	1081,085276	4	1477,7	1	alpha_y14_1	47,92	131515408	9322486	1	149814018048
ELFLTKPQDSSSEEVASLTK-YQRKIGCFIQIPNLGR-a6-b4_heavy	BIK1	20240729_FU_06_78	1081,085276	4	1477,7	1	alpha_y14_1	47,93	147872816	14788847	1	192992821248
ELFLTKPQDSSSEEVASLTK-YQRKIGCFIQIPNLGR-a6-b4_heavy	BIK1	20240729_FU_06_79	1081,085276	4	1477,7	1	alpha_y14_1	47,93	94744328	9329220	1	172344705024
ELFLTKPQDSSSEEVASLTK-YQRKIGCFIQIPNLGR-a6-b4_heavy	BIK1	20240729_FU_06_81	1081,085276	4	1477,7	1	alpha_y14_1	47,94	192696432	6361191	1	167760330752
ELFLTKPQDSSSEEVASLTK-YQRKIGCFIQIPNLGR-a6-b4_heavy	BIK1	20240729_FU_06_82	1081,085276	4	1477,7	1	alpha_y14_1	47,95	109332544	9669644	1	155817033728
ELFLTKPQDSSSEEVASLTK-YQRKIGCFIQIPNLGR-a6-b4_heavy	BIK1	20240729_FU_06_84	1081,085276	4	1477,7	1	alpha_y14_1	47,93	232123216	14445188	1	157453041664
ELFLTKPQDSSSEEVASLTK-YQRKIGCFIQIPNLGR-a6-b4_heavy	BIK1	20240729_FU_05_35	1081,085276	4	739,36	2	alpha_y14_2	47,9	49101956	528714	2	149740126208
ELFLTKPQDSSSEEVASLTK-YQRKIGCFIQIPNLGR-a6-b4_heavy	BIK1	20240729_FU_05_36	1081,085276	4	739,36	2	alpha_y14_2	47,88	36881188	718294	2	132924801024
ELFLTKPQDSSSEEVASLTK-YQRKIGCFIQIPNLGR-a6-b4_heavy	BIK1	20240729_FU_05_37	1081,085276	4	739,36	2	alpha_y14_2	47,93	57905276	2482575	2	161472905216
ELFLTKPQDSSSEEVASLTK-YQRKIGCFIQIPNLGR-a6-b4_heavy	BIK1	20240729_FU_05_39_20240801130950	1081,085276	4	739,36	2	alpha_y14_2	47,9	72126904	3366034	2	163142041600
ELFLTKPQDSSSEEVASLTK-YQRKIGCFIQIPNLGR-a6-b4_heavy	BIK1	20240729_FU_05_40_20240801142326	1081,085276	4	739,36	2	alpha_y14_2	47,94	68534960	4387112	2	164779671552
ELFLTKPQDSSSEEVASLTK-YQRKIGCFIQIPNLGR-a6-b4_heavy	BIK1	20240729_FU_05_41_20240801153701	1081,085276	4	739,36	2	alpha_y14_2	47,93	83180296	3932704	2	173316325376
ELFLTKPQDSSSEEVASLTK-YQRKIGCFIQIPNLGR-a6-b4_heavy	BIK1	20240729_FU_05_44_20240801202024	1081,085276	4	739,36	2	alpha_y14_2	47,92	17309750	117302	3	65514991616
ELFLTKPQDSSSEEVASLTK-YQRKIGCFIQIPNLGR-a6-b4_heavy	BIK1	20240729_FU_05_45_20240801213400	1081,085276	4	739,36	2	alpha_y14_2	47,89	15064916	530969	3	52218691584
ELFLTKPQDSSSEEVASLTK-YQRKIGCFIQIPNLGR-a6-b4_heavy	BIK1	20240729_FU_05_46_20240801224734	1081,085276	4	739,36	2	alpha_y14_2	47,9	24247698	1108181	3	58730078208
ELFLTKPQDSSSEEVASLTK-YQRKIGCFIQIPNLGR-a6-b4_heavy	BIK1	20240729_FU_05_49	1081,085276	4	739,36	2	alpha_y14_2	47,9	61836828	795235	2	98260230144
ELFLTKPQDSSSEEVASLTK-YQRKIGCFIQIPNLGR-a6-b4_heavy	BIK1	20240729_FU_05_50	1081,085276	4	739,36	2	alpha_y14_2	47,88	73401304	854847	2	98357387264
ELFLTKPQDSSSEEVASLTK-YQRKIGCFIQIPNLGR-a6-b4_heavy	BIK1	20240729_FU_05_51	1081,085276	4	739,36	2	alpha_y14_2	47,89	92046912	1181128	2	118748413952
ELFLTKPQDSSSEEVASLTK-YQRKIGCFIQIPNLGR-a6-b4_heavy	BIK1	20240729_FU_06_56	1081,085276	4	739,36	2	alpha_y14_2	47,91	145287424	2344673	2	169322528768
ELFLTKPQDSSSEEVASLTK-YQRKIGCFIQIPNLGR-a6-b4_heavy	BIK1	20240729_FU_06_57	1081,085276	4	739,36	2	alpha_y14_2	47,92	133725176	2122313	2	176777134080
ELFLTKPQDSSSEEVASLTK-YQRKIGCFIQIPNLGR-a6-b4_heavy	BIK1	20240729_FU_06_58	1081,085276	4	739,36	2	alpha_y14_2	47,9	142123360	1622968	2	169101672448
ELFLTKPQDSSSEEVASLTK-YQRKIGCFIQIPNLGR-a6-b4_heavy	BIK1	20240729_FU_06_62	1081,085276	4	739,36	2	alpha_y14_2	47,92	158986016	4138670	2	162430140416
ELFLTKPQDSSSEEVASLTK-YQRKIGCFIQIPNLGR-a6-b4_heavy	BIK1	20240729_FU_06_63	1081,085276	4	739,36	2	alpha_y14_2	47,91	224471488	3889690	2	204558221312
ELFLTKPQDSSSEEVASLTK-YQRKIGCFIQIPNLGR-a6-b4_heavy	BIK1	20240729_FU_06_64	1081,085276	4	739,36	2	alpha_y14_2	47,93	178224448	1876828	2	205950369792
ELFLTKPQDSSSEEVASLTK-YQRKIGCFIQIPNLGR-a6-b4_heavy	BIK1	20240729_FU_06_66	1081,085276	4	739,36	2	alpha_y14_2	47,93	78493608	1468476	2	216435310592
ELFLTKPQDSSSEEVASLTK-YQRKIGCFIQIPNLGR-a6-b4_heavy	BIK1	20240729_FU_06_67	1081,085276	4	739,36	2	alpha_y14_2	47,93	72462696	1123391	2	184135188480
ELFLTKPQDSSSEEVASLTK-YQRKIGCFIQIPNLGR-a6-b4_heavy	BIK1	20240729_FU_06_73	1081,085276	4	739,36	2	alpha_y14_2	47,91	53133568	1151614	2	182390669312
ELFLTKPQDSSSEEVASLTK-YQRKIGCFIQIPNLGR-a6-b4_heavy	BIK1	20240729_FU_06_69	1081,085276	4	739,36	2	alpha_y14_2	47,92	55395652	1233303	2	183318577152
ELFLTKPQDSSSEEVASLTK-YQRKIGCFIQIPNLGR-a6-b4_heavy	BIK1	20240729_FU_06_71	1081,085276	4	739,36	2	alpha_y14_2	47,93	101450416	945006	2	204818464768
ELFLTKPQDSSSEEVASLTK-YQRKIGCFIQIPNLGR-a6-b4_heavy	BIK1	20240729_FU_06_72	1081,085276	4	739,36	2	alpha_y14_2	47,92	81768528	1614068	2	194049310720
ELFLTKPQDSSSEEVASLTK-YQRKIGCFIQIPNLGR-a6-b4_heavy	BIK1	20240729_FU_06_77	1081,085276	4	739,36	2	alpha_y14_2	47,92	77228448	5784345	2	149814018048
ELFLTKPQDSSSEEVASLTK-YQRKIGCFIQIPNLGR-a6-b4_heavy	BIK1	20240729_FU_06_78	1081,085276	4	739,36	2	alpha_y14_2	47,93	118203368	5961376	2	192992821248
ELFLTKPQDSSSEEVASLTK-YQRKIGCFIQIPNLGR-a6-b4_heavy	BIK1	20240729_FU_06_79	1081,085276	4	739,36	2	alpha_y14_2	47,93	73210232	5377705	2	172344705024
ELFLTKPQDSSSEEVASLTK-YQRKIGCFIQIPNLGR-a6-b4_heavy	BIK1	20240729_FU_06_81	1081,085276	4	739,36	2	alpha_y14_2	47,94	110689296	1705540	2	167760330752
ELFLTKPQDSSSEEVASLTK-YQRKIGCFIQIPNLGR-a6-b4_heavy	BIK1	20240729_FU_06_82	1081,085276	4	739,36	2	alpha_y14_2	47,95	89637416	3748972	2	155817033728
ELFLTKPQDSSSEEVASLTK-YQRKIGCFIQIPNLGR-a6-b4_heavy	BIK1	20240729_FU_06_84	1081,085276	4	739,36	2	alpha_y14_2	47,93	136078832	3209038	2	157453041664
ELFLTKPQDSSSEEVASLTK-YQRKIGCFIQIPNLGR-a6-b4_heavy	BIK1	20240729_FU_05_35	1081,085276	4	361,25	1	alpha_y3_1	47,9	7761793	25406	10	149740126208
ELFLTKPQDSSSEEVASLTK-YQRKIGCFIQIPNLGR-a6-b4_heavy	BIK1	20240729_FU_05_36	1081,085276	4	361,25	1	alpha_y3_1	47,88	6144938	116229	9	132924801024
ELFLTKPQDSSSEEVASLTK-YQRKIGCFIQIPNLGR-a6-b4_heavy	BIK1	20240729_FU_05_37	1081,085276	4	361,25	1	alpha_y3_1	47,93	9767075	254497	9	161472905216
ELFLTKPQDSSSEEVASLTK-YQRKIGCFIQIPNLGR-a6-b4_heavy	BIK1	20240729_FU_05_39_20240801130950	1081,085276	4	361,25	1	alpha_y3_1	47,9	11472578	350637	9	163142041600
ELFLTKPQDSSSEEVASLTK-YQRKIGCFIQIPNLGR-a6-b4_heavy	BIK1	20240729_FU_05_40_20240801142326	1081,085276	4	361,25	1	alpha_y3_1	47,94	11530449	645472	9	164779671552
ELFLTKPQDSSSEEVASLTK-YQRKIGCFIQIPNLGR-a6-b4_heavy	BIK1	20240729_FU_05_41_20240801153701	1081,085276	4	361,25	1	alpha_y3_1	47,93	13877571	527785	9	173316325376
ELFLTKPQDSSSEEVASLTK-YQRKIGCFIQIPNLGR-a6-b4_heavy	BIK1	20240729_FU_05_44_20240801202024	1081,085276	4	361,25	1	alpha_y3_1	47,92	2561655	11971	13	65514991616
ELFLTKPQDSSSEEVASLTK-YQRKIGCFIQIPNLGR-a6-b4_heavy	BIK1	20240729_FU_05_45_20240801213400	1081,085276	4	361,25	1	alpha_y3_1	47,89	2154412	24907	14	52218691584
ELFLTKPQDSSSEEVASLTK-YQRKIGCFIQIPNLGR-a6-b4_heavy	BIK1	20240729_FU_05_46_20240801224734	1081,085276	4	361,25	1	alpha_y3_1	47,9	3420175	189523	13	58730078208
ELFLTKPQDSSSEEVASLTK-YQRKIGCFIQIPNLGR-a6-b4_heavy	BIK1	20240729_FU_05_49	1081,085276	4	361,25	1	alpha_y3_1	47,9	9606810	68227	10	98260230144
ELFLTKPQDSSSEEVASLTK-YQRKIGCFIQIPNLGR-a6-b4_heavy	BIK1	20240729_FU_05_50	1081,085276	4	361,25	1	alpha_y3_1	47,88	12070238	52548	8	98357387264
ELFLTKPQDSSSEEVASLTK-YQRKIGCFIQIPNLGR-a6-b4_heavy	BIK1	20240729_FU_05_51	1081,085276	4	361,25	1	alpha_y3_1	47,89	14980869	104870	8	118748413952
ELFLTKPQDSSSEEVASLTK-YQRKIGCFIQIPNLGR-a6-b4_heavy	BIK1	20240729_FU_06_56	1081,085276	4	361,25	1	alpha_y3_1	47,91	22129326	128457	10	169322528768
ELFLTKPQDSSSEEVASLTK-YQRKIGCFIQIPNLGR-a6-b4_heavy	BIK1	20240729_FU_06_57	1081,085276	4	361,25	1	alpha_y3_1	47,92	20192866	169803	10	176777134080
ELFLTKPQDSSSEEVASLTK-YQRKIGCFIQIPNLGR-a6-b4_heavy	BIK1	20240729_FU_06_58	1081,085276	4	361,25	1	alpha_y3_1	47,9	21940048	179032	9	169101672448
ELFLTKPQDSSSEEVASLTK-YQRKIGCFIQIPNLGR-a6-b4_heavy	BIK1	20240729_FU_06_62	1081,085276	4	361,25	1	alpha_y3_1	47,92	23967014	487125	10	162430140416
ELFLTKPQDSSSEEVASLTK-YQRKIGCFIQIPNLGR-a6-b4_heavy	BIK1	20240729_FU_06_63	1081,085276	4	361,25	1	alpha_y3_1	47,91	34234296	321298	10	204558221312
ELFLTKPQDSSSEEVASLTK-YQRKIGCFIQIPNLGR-a6-b4_heavy	BIK1	20240729_FU_06_64	1081,085276	4	361,25	1	alpha_y3_1	47,93	27811628	274095	10	205950369792
ELFLTKPQDSSSEEVASLTK-YQRKIGCFIQIPNLGR-a6-b4_heavy	BIK1	20240729_FU_06_66	1081,085276	4	361,25	1	alpha_y3_1	47,93	12572006	189569	9	216435310592
ELFLTKPQDSSSEEVASLTK-YQRKIGCFIQIPNLGR-a6-b4_heavy	BIK1	20240729_FU_06_67	1081,085276	4	361,25	1	alpha_y3_1	47,93	11336219	105973	11	184135188480
ELFLTKPQDSSSEEVASLTK-YQRKIGCFIQIPNLGR-a6-b4_heavy	BIK1	20240729_FU_06_73	1081,085276	4	361,25	1	alpha_y3_1	47,91	8571536	133322	10	182390669312
ELFLTKPQDSSSEEVASLTK-YQRKIGCFIQIPNLGR-a6-b4_heavy	BIK1	20240729_FU_06_69	1081,085276	4	361,25	1	alpha_y3_1	47,92	9323621	160142	9	183318577152
ELFLTKPQDSSSEEVASLTK-YQRKIGCFIQIPNLGR-a6-b4_heavy	BIK1	20240729_FU_06_71	1081,085276	4	361,25	1	alpha_y3_1	47,93	15656311	126294	11	204818464768
ELFLTKPQDSSSEEVASLTK-YQRKIGCFIQIPNLGR-a6-b4_heavy	BIK1	20240729_FU_06_72	1081,085276	4	361,25	1	alpha_y3_1	47,92	13577695	178007	9	194049310720
ELFLTKPQDSSSEEVASLTK-YQRKIGCFIQIPNLGR-a6-b4_heavy	BIK1	20240729_FU_06_77	1081,085276	4	361,25	1	alpha_y3_1	47,92	11964503	638488	11	149814018048
ELFLTKPQDSSSEEVASLTK-YQRKIGCFIQIPNLGR-a6-b4_heavy	BIK1	20240729_FU_06_78	1081,085276	4	361,25	1	alpha_y3_1	47,93	20240896	584212	8	192992821248
ELFLTKPQDSSSEEVASLTK-YQRKIGCFIQIPNLGR-a6-b4_heavy	BIK1	20240729_FU_06_79	1081,085276	4	361,25	1	alpha_y3_1	47,93	12312381	216937	8	172344705024
ELFLTKPQDSSSEEVASLTK-YQRKIGCFIQIPNLGR-a6-b4_heavy	BIK1	20240729_FU_06_81	1081,085276	4	361,25	1	alpha_y3_1	47,94	16765120	0	11	167760330752
ELFLTKPQDSSSEEVASLTK-YQRKIGCFIQIPNLGR-a6-b4_heavy	BIK1	20240729_FU_06_82	1081,085276	4	361,25	1	alpha_y3_1	47,95	14276514	729635	9	155817033728
ELFLTKPQDSSSEEVASLTK-YQRKIGCFIQIPNLGR-a6-b4_heavy	BIK1	20240729_FU_06_84	1081,085276	4	361,25	1	alpha_y3_1	47,93	20702856	165871	10	157453041664
ELFLTKPQDSSSEEVASLTK-YQRKIGCFIQIPNLGR-a6-b4_heavy	BIK1	20240729_FU_05_35	1081,085276	4	448,28	1	alpha_y4_1	47,9	17884568	91832	6	149740126208
ELFLTKPQDSSSEEVASLTK-YQRKIGCFIQIPNLGR-a6-b4_heavy	BIK1	20240729_FU_05_36	1081,085276	4	448,28	1	alpha_y4_1	47,88	13085490	233783	4	132924801024
ELFLTKPQDSSSEEVASLTK-YQRKIGCFIQIPNLGR-a6-b4_heavy	BIK1	20240729_FU_05_37	1081,085276	4	448,28	1	alpha_y4_1	47,93	21445266	626630	4	161472905216
ELFLTKPQDSSSEEVASLTK-YQRKIGCFIQIPNLGR-a6-b4_heavy	BIK1	20240729_FU_05_39_20240801130950	1081,085276	4	448,28	1	alpha_y4_1	47,9	25381428	931487	4	163142041600
ELFLTKPQDSSSEEVASLTK-YQRKIGCFIQIPNLGR-a6-b4_heavy	BIK1	20240729_FU_05_40_20240801142326	1081,085276	4	448,28	1	alpha_y4_1	47,94	24795184	1424879	4	164779671552
ELFLTKPQDSSSEEVASLTK-YQRKIGCFIQIPNLGR-a6-b4_heavy	BIK1	20240729_FU_05_41_20240801153701	1081,085276	4	448,28	1	alpha_y4_1	47,93	30824914	1298538	4	173316325376
ELFLTKPQDSSSEEVASLTK-YQRKIGCFIQIPNLGR-a6-b4_heavy	BIK1	20240729_FU_05_44_20240801202024	1081,085276	4	448,28	1	alpha_y4_1	47,92	5268406	21455	7	65514991616
ELFLTKPQDSSSEEVASLTK-YQRKIGCFIQIPNLGR-a6-b4_heavy	BIK1	20240729_FU_05_45_20240801213400	1081,085276	4	448,28	1	alpha_y4_1	47,89	4657135	116042	7	52218691584
ELFLTKPQDSSSEEVASLTK-YQRKIGCFIQIPNLGR-a6-b4_heavy	BIK1	20240729_FU_05_46_20240801224734	1081,085276	4	448,28	1	alpha_y4_1	47,9	8229084	359317	6	58730078208
ELFLTKPQDSSSEEVASLTK-YQRKIGCFIQIPNLGR-a6-b4_heavy	BIK1	20240729_FU_05_49	1081,085276	4	448,28	1	alpha_y4_1	47,9	21776014	110986	4	98260230144
ELFLTKPQDSSSEEVASLTK-YQRKIGCFIQIPNLGR-a6-b4_heavy	BIK1	20240729_FU_05_50	1081,085276	4	448,28	1	alpha_y4_1	47,88	27619140	170218	4	98357387264
ELFLTKPQDSSSEEVASLTK-YQRKIGCFIQIPNLGR-a6-b4_heavy	BIK1	20240729_FU_05_51	1081,085276	4	448,28	1	alpha_y4_1	47,89	33918596	250391	4	118748413952
ELFLTKPQDSSSEEVASLTK-YQRKIGCFIQIPNLGR-a6-b4_heavy	BIK1	20240729_FU_06_56	1081,085276	4	448,28	1	alpha_y4_1	47,91	46845336	507552	5	169322528768
ELFLTKPQDSSSEEVASLTK-YQRKIGCFIQIPNLGR-a6-b4_heavy	BIK1	20240729_FU_06_57	1081,085276	4	448,28	1	alpha_y4_1	47,92	43565884	485251	4	176777134080
ELFLTKPQDSSSEEVASLTK-YQRKIGCFIQIPNLGR-a6-b4_heavy	BIK1	20240729_FU_06_58	1081,085276	4	448,28	1	alpha_y4_1	47,9	46710144	496888	4	169101672448
ELFLTKPQDSSSEEVASLTK-YQRKIGCFIQIPNLGR-a6-b4_heavy	BIK1	20240729_FU_06_62	1081,085276	4	448,28	1	alpha_y4_1	47,92	53912332	877114	4	162430140416
ELFLTKPQDSSSEEVASLTK-YQRKIGCFIQIPNLGR-a6-b4_heavy	BIK1	20240729_FU_06_63	1081,085276	4	448,28	1	alpha_y4_1	47,91	77714320	494051	4	204558221312
ELFLTKPQDSSSEEVASLTK-YQRKIGCFIQIPNLGR-a6-b4_heavy	BIK1	20240729_FU_06_64	1081,085276	4	448,28	1	alpha_y4_1	47,93	60249012	748082	4	205950369792
ELFLTKPQDSSSEEVASLTK-YQRKIGCFIQIPNLGR-a6-b4_heavy	BIK1	20240729_FU_06_66	1081,085276	4	448,28	1	alpha_y4_1	47,93	27061194	333248	4	216435310592
ELFLTKPQDSSSEEVASLTK-YQRKIGCFIQIPNLGR-a6-b4_heavy	BIK1	20240729_FU_06_67	1081,085276	4	448,28	1	alpha_y4_1	47,93	24882196	351959	5	184135188480
ELFLTKPQDSSSEEVASLTK-YQRKIGCFIQIPNLGR-a6-b4_heavy	BIK1	20240729_FU_06_73	1081,085276	4	448,28	1	alpha_y4_1	47,91	19031282	334166	5	182390669312
ELFLTKPQDSSSEEVASLTK-YQRKIGCFIQIPNLGR-a6-b4_heavy	BIK1	20240729_FU_06_69	1081,085276	4	448,28	1	alpha_y4_1	47,92	21122360	292983	4	183318577152
ELFLTKPQDSSSEEVASLTK-YQRKIGCFIQIPNLGR-a6-b4_heavy	BIK1	20240729_FU_06_71	1081,085276	4	448,28	1	alpha_y4_1	47,93	34991024	343295	4	204818464768
ELFLTKPQDSSSEEVASLTK-YQRKIGCFIQIPNLGR-a6-b4_heavy	BIK1	20240729_FU_06_72	1081,085276	4	448,28	1	alpha_y4_1	47,92	29146964	418715	4	194049310720
ELFLTKPQDSSSEEVASLTK-YQRKIGCFIQIPNLGR-a6-b4_heavy	BIK1	20240729_FU_06_77	1081,085276	4	448,28	1	alpha_y4_1	47,92	27314128	1239664	4	149814018048
ELFLTKPQDSSSEEVASLTK-YQRKIGCFIQIPNLGR-a6-b4_heavy	BIK1	20240729_FU_06_78	1081,085276	4	448,28	1	alpha_y4_1	47,93	45284072	1645941	3	192992821248
ELFLTKPQDSSSEEVASLTK-YQRKIGCFIQIPNLGR-a6-b4_heavy	BIK1	20240729_FU_06_79	1081,085276	4	448,28	1	alpha_y4_1	47,93	26648162	1615091	5	172344705024
ELFLTKPQDSSSEEVASLTK-YQRKIGCFIQIPNLGR-a6-b4_heavy	BIK1	20240729_FU_06_81	1081,085276	4	448,28	1	alpha_y4_1	47,94	38249020	0	4	167760330752
ELFLTKPQDSSSEEVASLTK-YQRKIGCFIQIPNLGR-a6-b4_heavy	BIK1	20240729_FU_06_82	1081,085276	4	448,28	1	alpha_y4_1	47,95	32513550	1050392	4	155817033728
ELFLTKPQDSSSEEVASLTK-YQRKIGCFIQIPNLGR-a6-b4_heavy	BIK1	20240729_FU_06_84	1081,085276	4	448,28	1	alpha_y4_1	47,93	45672880	1329944	4	157453041664
ELFLTKPQDSSSEEVASLTK-YQRKIGCFIQIPNLGR-a6-b4_heavy	BIK1	20240729_FU_05_35	1081,085276	4	519,31	1	alpha_y5_1	47,9	17900182	178636	5	149740126208
ELFLTKPQDSSSEEVASLTK-YQRKIGCFIQIPNLGR-a6-b4_heavy	BIK1	20240729_FU_05_36	1081,085276	4	519,31	1	alpha_y5_1	47,88	12699379	225281	5	132924801024
ELFLTKPQDSSSEEVASLTK-YQRKIGCFIQIPNLGR-a6-b4_heavy	BIK1	20240729_FU_05_37	1081,085276	4	519,31	1	alpha_y5_1	47,93	18199762	699819	5	161472905216
ELFLTKPQDSSSEEVASLTK-YQRKIGCFIQIPNLGR-a6-b4_heavy	BIK1	20240729_FU_05_39_20240801130950	1081,085276	4	519,31	1	alpha_y5_1	47,9	24859946	1249065	5	163142041600
ELFLTKPQDSSSEEVASLTK-YQRKIGCFIQIPNLGR-a6-b4_heavy	BIK1	20240729_FU_05_40_20240801142326	1081,085276	4	519,31	1	alpha_y5_1	47,94	23878986	1539014	5	164779671552
ELFLTKPQDSSSEEVASLTK-YQRKIGCFIQIPNLGR-a6-b4_heavy	BIK1	20240729_FU_05_41_20240801153701	1081,085276	4	519,31	1	alpha_y5_1	47,93	30072990	1310972	5	173316325376
ELFLTKPQDSSSEEVASLTK-YQRKIGCFIQIPNLGR-a6-b4_heavy	BIK1	20240729_FU_05_44_20240801202024	1081,085276	4	519,31	1	alpha_y5_1	47,92	5279392	22463	6	65514991616
ELFLTKPQDSSSEEVASLTK-YQRKIGCFIQIPNLGR-a6-b4_heavy	BIK1	20240729_FU_05_45_20240801213400	1081,085276	4	519,31	1	alpha_y5_1	47,89	4500463	113426	8	52218691584
ELFLTKPQDSSSEEVASLTK-YQRKIGCFIQIPNLGR-a6-b4_heavy	BIK1	20240729_FU_05_46_20240801224734	1081,085276	4	519,31	1	alpha_y5_1	47,9	8160844	365641	7	58730078208
ELFLTKPQDSSSEEVASLTK-YQRKIGCFIQIPNLGR-a6-b4_heavy	BIK1	20240729_FU_05_49	1081,085276	4	519,31	1	alpha_y5_1	47,9	21415546	171409	5	98260230144
ELFLTKPQDSSSEEVASLTK-YQRKIGCFIQIPNLGR-a6-b4_heavy	BIK1	20240729_FU_05_50	1081,085276	4	519,31	1	alpha_y5_1	47,88	27070780	223710	5	98357387264
ELFLTKPQDSSSEEVASLTK-YQRKIGCFIQIPNLGR-a6-b4_heavy	BIK1	20240729_FU_05_51	1081,085276	4	519,31	1	alpha_y5_1	47,89	32826542	314015	5	118748413952
ELFLTKPQDSSSEEVASLTK-YQRKIGCFIQIPNLGR-a6-b4_heavy	BIK1	20240729_FU_06_56	1081,085276	4	519,31	1	alpha_y5_1	47,91	48612880	517319	4	169322528768
ELFLTKPQDSSSEEVASLTK-YQRKIGCFIQIPNLGR-a6-b4_heavy	BIK1	20240729_FU_06_57	1081,085276	4	519,31	1	alpha_y5_1	47,92	43416604	591377	5	176777134080
ELFLTKPQDSSSEEVASLTK-YQRKIGCFIQIPNLGR-a6-b4_heavy	BIK1	20240729_FU_06_58	1081,085276	4	519,31	1	alpha_y5_1	47,9	46160632	578393	5	169101672448
ELFLTKPQDSSSEEVASLTK-YQRKIGCFIQIPNLGR-a6-b4_heavy	BIK1	20240729_FU_06_62	1081,085276	4	519,31	1	alpha_y5_1	47,92	51860200	1003202	5	162430140416
ELFLTKPQDSSSEEVASLTK-YQRKIGCFIQIPNLGR-a6-b4_heavy	BIK1	20240729_FU_06_63	1081,085276	4	519,31	1	alpha_y5_1	47,91	75153568	877647	5	204558221312
ELFLTKPQDSSSEEVASLTK-YQRKIGCFIQIPNLGR-a6-b4_heavy	BIK1	20240729_FU_06_64	1081,085276	4	519,31	1	alpha_y5_1	47,93	48472052	630143	5	205950369792
ELFLTKPQDSSSEEVASLTK-YQRKIGCFIQIPNLGR-a6-b4_heavy	BIK1	20240729_FU_06_66	1081,085276	4	519,31	1	alpha_y5_1	47,93	26275792	488969	5	216435310592
ELFLTKPQDSSSEEVASLTK-YQRKIGCFIQIPNLGR-a6-b4_heavy	BIK1	20240729_FU_06_67	1081,085276	4	519,31	1	alpha_y5_1	47,93	25236056	293450	4	184135188480
ELFLTKPQDSSSEEVASLTK-YQRKIGCFIQIPNLGR-a6-b4_heavy	BIK1	20240729_FU_06_73	1081,085276	4	519,31	1	alpha_y5_1	47,91	18107504	376965	6	182390669312
ELFLTKPQDSSSEEVASLTK-YQRKIGCFIQIPNLGR-a6-b4_heavy	BIK1	20240729_FU_06_69	1081,085276	4	519,31	1	alpha_y5_1	47,92	20782828	362840	5	183318577152
ELFLTKPQDSSSEEVASLTK-YQRKIGCFIQIPNLGR-a6-b4_heavy	BIK1	20240729_FU_06_71	1081,085276	4	519,31	1	alpha_y5_1	47,93	33894116	405406	5	204818464768
ELFLTKPQDSSSEEVASLTK-YQRKIGCFIQIPNLGR-a6-b4_heavy	BIK1	20240729_FU_06_72	1081,085276	4	519,31	1	alpha_y5_1	47,92	28659896	526410	5	194049310720
ELFLTKPQDSSSEEVASLTK-YQRKIGCFIQIPNLGR-a6-b4_heavy	BIK1	20240729_FU_06_77	1081,085276	4	519,31	1	alpha_y5_1	47,92	26134550	1792126	5	149814018048
ELFLTKPQDSSSEEVASLTK-YQRKIGCFIQIPNLGR-a6-b4_heavy	BIK1	20240729_FU_06_78	1081,085276	4	519,31	1	alpha_y5_1	47,93	42907920	1661873	5	192992821248
ELFLTKPQDSSSEEVASLTK-YQRKIGCFIQIPNLGR-a6-b4_heavy	BIK1	20240729_FU_06_79	1081,085276	4	519,31	1	alpha_y5_1	47,93	16656148	1389056	6	172344705024
ELFLTKPQDSSSEEVASLTK-YQRKIGCFIQIPNLGR-a6-b4_heavy	BIK1	20240729_FU_06_81	1081,085276	4	519,31	1	alpha_y5_1	47,94	38154080	571361	5	167760330752
ELFLTKPQDSSSEEVASLTK-YQRKIGCFIQIPNLGR-a6-b4_heavy	BIK1	20240729_FU_06_82	1081,085276	4	519,31	1	alpha_y5_1	47,95	31492064	1286130	5	155817033728
ELFLTKPQDSSSEEVASLTK-YQRKIGCFIQIPNLGR-a6-b4_heavy	BIK1	20240729_FU_06_84	1081,085276	4	519,31	1	alpha_y5_1	47,93	45238980	1122492	5	157453041664
ELFLTKPQDSSSEEVASLTK-YQRKIGCFIQIPNLGR-a6-b4_heavy	BIK1	20240729_FU_05_35	1081,085276	4	618,38	1	alpha_y6_1	47,9	9183196	116570	8	149740126208
ELFLTKPQDSSSEEVASLTK-YQRKIGCFIQIPNLGR-a6-b4_heavy	BIK1	20240729_FU_05_36	1081,085276	4	618,38	1	alpha_y6_1	47,88	6841152	129284	8	132924801024
ELFLTKPQDSSSEEVASLTK-YQRKIGCFIQIPNLGR-a6-b4_heavy	BIK1	20240729_FU_05_37	1081,085276	4	618,38	1	alpha_y6_1	47,93	10238642	451626	8	161472905216
ELFLTKPQDSSSEEVASLTK-YQRKIGCFIQIPNLGR-a6-b4_heavy	BIK1	20240729_FU_05_39_20240801130950	1081,085276	4	618,38	1	alpha_y6_1	47,9	12688441	521550	8	163142041600
ELFLTKPQDSSSEEVASLTK-YQRKIGCFIQIPNLGR-a6-b4_heavy	BIK1	20240729_FU_05_40_20240801142326	1081,085276	4	618,38	1	alpha_y6_1	47,94	12763626	682418	8	164779671552
ELFLTKPQDSSSEEVASLTK-YQRKIGCFIQIPNLGR-a6-b4_heavy	BIK1	20240729_FU_05_41_20240801153701	1081,085276	4	618,38	1	alpha_y6_1	47,93	15115527	763868	8	173316325376
ELFLTKPQDSSSEEVASLTK-YQRKIGCFIQIPNLGR-a6-b4_heavy	BIK1	20240729_FU_05_44_20240801202024	1081,085276	4	618,38	1	alpha_y6_1	47,92	2693666	0	12	65514991616
ELFLTKPQDSSSEEVASLTK-YQRKIGCFIQIPNLGR-a6-b4_heavy	BIK1	20240729_FU_05_45_20240801213400	1081,085276	4	618,38	1	alpha_y6_1	47,89	2441514	112008	11	52218691584
ELFLTKPQDSSSEEVASLTK-YQRKIGCFIQIPNLGR-a6-b4_heavy	BIK1	20240729_FU_05_46_20240801224734	1081,085276	4	618,38	1	alpha_y6_1	47,9	4139078	206248	11	58730078208
ELFLTKPQDSSSEEVASLTK-YQRKIGCFIQIPNLGR-a6-b4_heavy	BIK1	20240729_FU_05_49	1081,085276	4	618,38	1	alpha_y6_1	47,9	11400086	123630	8	98260230144
ELFLTKPQDSSSEEVASLTK-YQRKIGCFIQIPNLGR-a6-b4_heavy	BIK1	20240729_FU_05_50	1081,085276	4	618,38	1	alpha_y6_1	47,88	14048912	123914	7	98357387264
ELFLTKPQDSSSEEVASLTK-YQRKIGCFIQIPNLGR-a6-b4_heavy	BIK1	20240729_FU_05_51	1081,085276	4	618,38	1	alpha_y6_1	47,89	17135338	170804	7	118748413952
ELFLTKPQDSSSEEVASLTK-YQRKIGCFIQIPNLGR-a6-b4_heavy	BIK1	20240729_FU_06_56	1081,085276	4	618,38	1	alpha_y6_1	47,91	25770698	291043	7	169322528768
ELFLTKPQDSSSEEVASLTK-YQRKIGCFIQIPNLGR-a6-b4_heavy	BIK1	20240729_FU_06_57	1081,085276	4	618,38	1	alpha_y6_1	47,92	23733390	314963	7	176777134080
ELFLTKPQDSSSEEVASLTK-YQRKIGCFIQIPNLGR-a6-b4_heavy	BIK1	20240729_FU_06_58	1081,085276	4	618,38	1	alpha_y6_1	47,9	25550956	357700	7	169101672448
ELFLTKPQDSSSEEVASLTK-YQRKIGCFIQIPNLGR-a6-b4_heavy	BIK1	20240729_FU_06_62	1081,085276	4	618,38	1	alpha_y6_1	47,92	27692196	659328	7	162430140416
ELFLTKPQDSSSEEVASLTK-YQRKIGCFIQIPNLGR-a6-b4_heavy	BIK1	20240729_FU_06_63	1081,085276	4	618,38	1	alpha_y6_1	47,91	39303344	436418	7	204558221312
ELFLTKPQDSSSEEVASLTK-YQRKIGCFIQIPNLGR-a6-b4_heavy	BIK1	20240729_FU_06_64	1081,085276	4	618,38	1	alpha_y6_1	47,93	30498612	428790	7	205950369792
ELFLTKPQDSSSEEVASLTK-YQRKIGCFIQIPNLGR-a6-b4_heavy	BIK1	20240729_FU_06_66	1081,085276	4	618,38	1	alpha_y6_1	47,93	13636245	236561	8	216435310592
ELFLTKPQDSSSEEVASLTK-YQRKIGCFIQIPNLGR-a6-b4_heavy	BIK1	20240729_FU_06_67	1081,085276	4	618,38	1	alpha_y6_1	47,93	12942068	316947	8	184135188480
ELFLTKPQDSSSEEVASLTK-YQRKIGCFIQIPNLGR-a6-b4_heavy	BIK1	20240729_FU_06_73	1081,085276	4	618,38	1	alpha_y6_1	47,91	9775106	300711	8	182390669312
ELFLTKPQDSSSEEVASLTK-YQRKIGCFIQIPNLGR-a6-b4_heavy	BIK1	20240729_FU_06_69	1081,085276	4	618,38	1	alpha_y6_1	47,92	10819779	214609	8	183318577152
ELFLTKPQDSSSEEVASLTK-YQRKIGCFIQIPNLGR-a6-b4_heavy	BIK1	20240729_FU_06_71	1081,085276	4	618,38	1	alpha_y6_1	47,93	18939794	212012	8	204818464768
ELFLTKPQDSSSEEVASLTK-YQRKIGCFIQIPNLGR-a6-b4_heavy	BIK1	20240729_FU_06_72	1081,085276	4	618,38	1	alpha_y6_1	47,92	14621882	341342	8	194049310720
ELFLTKPQDSSSEEVASLTK-YQRKIGCFIQIPNLGR-a6-b4_heavy	BIK1	20240729_FU_06_77	1081,085276	4	618,38	1	alpha_y6_1	47,92	13799835	1213021	8	149814018048
ELFLTKPQDSSSEEVASLTK-YQRKIGCFIQIPNLGR-a6-b4_heavy	BIK1	20240729_FU_06_78	1081,085276	4	618,38	1	alpha_y6_1	47,93	21951184	769864	6	192992821248
ELFLTKPQDSSSEEVASLTK-YQRKIGCFIQIPNLGR-a6-b4_heavy	BIK1	20240729_FU_06_79	1081,085276	4	618,38	1	alpha_y6_1	47,93	12232107	1056101	9	172344705024
ELFLTKPQDSSSEEVASLTK-YQRKIGCFIQIPNLGR-a6-b4_heavy	BIK1	20240729_FU_06_81	1081,085276	4	618,38	1	alpha_y6_1	47,94	19842170	0	8	167760330752
ELFLTKPQDSSSEEVASLTK-YQRKIGCFIQIPNLGR-a6-b4_heavy	BIK1	20240729_FU_06_82	1081,085276	4	618,38	1	alpha_y6_1	47,95	16290671	747041	6	155817033728
ELFLTKPQDSSSEEVASLTK-YQRKIGCFIQIPNLGR-a6-b4_heavy	BIK1	20240729_FU_06_84	1081,085276	4	618,38	1	alpha_y6_1	47,93	23901234	578670	7	157453041664
ELFLTKPQDSSSEEVASLTK-YQRKIGCFIQIPNLGR-a6-b4_heavy	BIK1	20240729_FU_05_35	1081,085276	4	747,43	1	alpha_y7_1	47,9	7247671	88334	12	149740126208
ELFLTKPQDSSSEEVASLTK-YQRKIGCFIQIPNLGR-a6-b4_heavy	BIK1	20240729_FU_05_36	1081,085276	4	747,43	1	alpha_y7_1	47,88	5374828	110552	12	132924801024
ELFLTKPQDSSSEEVASLTK-YQRKIGCFIQIPNLGR-a6-b4_heavy	BIK1	20240729_FU_05_37	1081,085276	4	747,43	1	alpha_y7_1	47,93	8411063	335504	12	161472905216
ELFLTKPQDSSSEEVASLTK-YQRKIGCFIQIPNLGR-a6-b4_heavy	BIK1	20240729_FU_05_39_20240801130950	1081,085276	4	747,43	1	alpha_y7_1	47,9	9789231	599396	12	163142041600
ELFLTKPQDSSSEEVASLTK-YQRKIGCFIQIPNLGR-a6-b4_heavy	BIK1	20240729_FU_05_40_20240801142326	1081,085276	4	747,43	1	alpha_y7_1	47,94	9480156	740930	12	164779671552
ELFLTKPQDSSSEEVASLTK-YQRKIGCFIQIPNLGR-a6-b4_heavy	BIK1	20240729_FU_05_41_20240801153701	1081,085276	4	747,43	1	alpha_y7_1	47,93	11685902	534107	12	173316325376
ELFLTKPQDSSSEEVASLTK-YQRKIGCFIQIPNLGR-a6-b4_heavy	BIK1	20240729_FU_05_44_20240801202024	1081,085276	4	747,43	1	alpha_y7_1	47,92	2179757	0	14	65514991616
ELFLTKPQDSSSEEVASLTK-YQRKIGCFIQIPNLGR-a6-b4_heavy	BIK1	20240729_FU_05_45_20240801213400	1081,085276	4	747,43	1	alpha_y7_1	47,89	2079923	30230	15	52218691584
ELFLTKPQDSSSEEVASLTK-YQRKIGCFIQIPNLGR-a6-b4_heavy	BIK1	20240729_FU_05_46_20240801224734	1081,085276	4	747,43	1	alpha_y7_1	47,9	3294082	241082	14	58730078208
ELFLTKPQDSSSEEVASLTK-YQRKIGCFIQIPNLGR-a6-b4_heavy	BIK1	20240729_FU_05_49	1081,085276	4	747,43	1	alpha_y7_1	47,9	8764459	73674	12	98260230144
ELFLTKPQDSSSEEVASLTK-YQRKIGCFIQIPNLGR-a6-b4_heavy	BIK1	20240729_FU_05_50	1081,085276	4	747,43	1	alpha_y7_1	47,88	10764192	129559	11	98357387264
ELFLTKPQDSSSEEVASLTK-YQRKIGCFIQIPNLGR-a6-b4_heavy	BIK1	20240729_FU_05_51	1081,085276	4	747,43	1	alpha_y7_1	47,89	12763406	180183	11	118748413952
ELFLTKPQDSSSEEVASLTK-YQRKIGCFIQIPNLGR-a6-b4_heavy	BIK1	20240729_FU_06_56	1081,085276	4	747,43	1	alpha_y7_1	47,91	20018014	199383	11	169322528768
ELFLTKPQDSSSEEVASLTK-YQRKIGCFIQIPNLGR-a6-b4_heavy	BIK1	20240729_FU_06_57	1081,085276	4	747,43	1	alpha_y7_1	47,92	19633524	128759	11	176777134080
ELFLTKPQDSSSEEVASLTK-YQRKIGCFIQIPNLGR-a6-b4_heavy	BIK1	20240729_FU_06_58	1081,085276	4	747,43	1	alpha_y7_1	47,9	19508030	279722	11	169101672448
ELFLTKPQDSSSEEVASLTK-YQRKIGCFIQIPNLGR-a6-b4_heavy	BIK1	20240729_FU_06_62	1081,085276	4	747,43	1	alpha_y7_1	47,92	21784810	631861	11	162430140416
ELFLTKPQDSSSEEVASLTK-YQRKIGCFIQIPNLGR-a6-b4_heavy	BIK1	20240729_FU_06_63	1081,085276	4	747,43	1	alpha_y7_1	47,91	31897222	480161	11	204558221312
ELFLTKPQDSSSEEVASLTK-YQRKIGCFIQIPNLGR-a6-b4_heavy	BIK1	20240729_FU_06_64	1081,085276	4	747,43	1	alpha_y7_1	47,93	25345198	358651	11	205950369792
ELFLTKPQDSSSEEVASLTK-YQRKIGCFIQIPNLGR-a6-b4_heavy	BIK1	20240729_FU_06_66	1081,085276	4	747,43	1	alpha_y7_1	47,93	10746827	143615	12	216435310592
ELFLTKPQDSSSEEVASLTK-YQRKIGCFIQIPNLGR-a6-b4_heavy	BIK1	20240729_FU_06_67	1081,085276	4	747,43	1	alpha_y7_1	47,93	10036085	221504	12	184135188480
ELFLTKPQDSSSEEVASLTK-YQRKIGCFIQIPNLGR-a6-b4_heavy	BIK1	20240729_FU_06_73	1081,085276	4	747,43	1	alpha_y7_1	47,91	7452255	178422	12	182390669312
ELFLTKPQDSSSEEVASLTK-YQRKIGCFIQIPNLGR-a6-b4_heavy	BIK1	20240729_FU_06_69	1081,085276	4	747,43	1	alpha_y7_1	47,92	8222039	171309	12	183318577152
ELFLTKPQDSSSEEVASLTK-YQRKIGCFIQIPNLGR-a6-b4_heavy	BIK1	20240729_FU_06_71	1081,085276	4	747,43	1	alpha_y7_1	47,93	14283917	197199	12	204818464768
ELFLTKPQDSSSEEVASLTK-YQRKIGCFIQIPNLGR-a6-b4_heavy	BIK1	20240729_FU_06_72	1081,085276	4	747,43	1	alpha_y7_1	47,92	11392077	337921	12	194049310720
ELFLTKPQDSSSEEVASLTK-YQRKIGCFIQIPNLGR-a6-b4_heavy	BIK1	20240729_FU_06_77	1081,085276	4	747,43	1	alpha_y7_1	47,92	10680778	787422	12	149814018048
ELFLTKPQDSSSEEVASLTK-YQRKIGCFIQIPNLGR-a6-b4_heavy	BIK1	20240729_FU_06_78	1081,085276	4	747,43	1	alpha_y7_1	47,93	15313933	1247177	12	192992821248
ELFLTKPQDSSSEEVASLTK-YQRKIGCFIQIPNLGR-a6-b4_heavy	BIK1	20240729_FU_06_79	1081,085276	4	747,43	1	alpha_y7_1	47,93	11050662	606768	12	172344705024
ELFLTKPQDSSSEEVASLTK-YQRKIGCFIQIPNLGR-a6-b4_heavy	BIK1	20240729_FU_06_81	1081,085276	4	747,43	1	alpha_y7_1	47,94	15833718	0	12	167760330752
ELFLTKPQDSSSEEVASLTK-YQRKIGCFIQIPNLGR-a6-b4_heavy	BIK1	20240729_FU_06_82	1081,085276	4	747,43	1	alpha_y7_1	47,95	12904764	584679	12	155817033728
ELFLTKPQDSSSEEVASLTK-YQRKIGCFIQIPNLGR-a6-b4_heavy	BIK1	20240729_FU_06_84	1081,085276	4	747,43	1	alpha_y7_1	47,93	18665942	623276	11	157453041664
ELFLTKPQDSSSEEVASLTK-YQRKIGCFIQIPNLGR-a6-b4_heavy	BIK1	20240729_FU_05_35	1081,085276	4	876,47	1	alpha_y8_1	47,9	4168995	35865	15	149740126208
ELFLTKPQDSSSEEVASLTK-YQRKIGCFIQIPNLGR-a6-b4_heavy	BIK1	20240729_FU_05_36	1081,085276	4	876,47	1	alpha_y8_1	47,88	3137548	85502	13	132924801024
ELFLTKPQDSSSEEVASLTK-YQRKIGCFIQIPNLGR-a6-b4_heavy	BIK1	20240729_FU_05_37	1081,085276	4	876,47	1	alpha_y8_1	47,93	4911005	286457	13	161472905216
ELFLTKPQDSSSEEVASLTK-YQRKIGCFIQIPNLGR-a6-b4_heavy	BIK1	20240729_FU_05_39_20240801130950	1081,085276	4	876,47	1	alpha_y8_1	47,9	5808270	343968	13	163142041600
ELFLTKPQDSSSEEVASLTK-YQRKIGCFIQIPNLGR-a6-b4_heavy	BIK1	20240729_FU_05_40_20240801142326	1081,085276	4	876,47	1	alpha_y8_1	47,94	5639489	339380	13	164779671552
ELFLTKPQDSSSEEVASLTK-YQRKIGCFIQIPNLGR-a6-b4_heavy	BIK1	20240729_FU_05_41_20240801153701	1081,085276	4	876,47	1	alpha_y8_1	47,93	6992891	447363	13	173316325376
ELFLTKPQDSSSEEVASLTK-YQRKIGCFIQIPNLGR-a6-b4_heavy	BIK1	20240729_FU_05_44_20240801202024	1081,085276	4	876,47	1	alpha_y8_1	47,92	1388965	113255	16	65514991616
ELFLTKPQDSSSEEVASLTK-YQRKIGCFIQIPNLGR-a6-b4_heavy	BIK1	20240729_FU_05_45_20240801213400	1081,085276	4	876,47	1	alpha_y8_1	47,89	1319371	16394	16	52218691584
ELFLTKPQDSSSEEVASLTK-YQRKIGCFIQIPNLGR-a6-b4_heavy	BIK1	20240729_FU_05_46_20240801224734	1081,085276	4	876,47	1	alpha_y8_1	47,9	1984102	107641	16	58730078208
ELFLTKPQDSSSEEVASLTK-YQRKIGCFIQIPNLGR-a6-b4_heavy	BIK1	20240729_FU_05_49	1081,085276	4	876,47	1	alpha_y8_1	47,9	5196673	96622	13	98260230144
ELFLTKPQDSSSEEVASLTK-YQRKIGCFIQIPNLGR-a6-b4_heavy	BIK1	20240729_FU_05_50	1081,085276	4	876,47	1	alpha_y8_1	47,88	6334926	77444	13	98357387264
ELFLTKPQDSSSEEVASLTK-YQRKIGCFIQIPNLGR-a6-b4_heavy	BIK1	20240729_FU_05_51	1081,085276	4	876,47	1	alpha_y8_1	47,89	7549284	134451	13	118748413952
ELFLTKPQDSSSEEVASLTK-YQRKIGCFIQIPNLGR-a6-b4_heavy	BIK1	20240729_FU_06_56	1081,085276	4	876,47	1	alpha_y8_1	47,91	11929197	415736	12	169322528768
ELFLTKPQDSSSEEVASLTK-YQRKIGCFIQIPNLGR-a6-b4_heavy	BIK1	20240729_FU_06_57	1081,085276	4	876,47	1	alpha_y8_1	47,92	11110907	335480	12	176777134080
ELFLTKPQDSSSEEVASLTK-YQRKIGCFIQIPNLGR-a6-b4_heavy	BIK1	20240729_FU_06_58	1081,085276	4	876,47	1	alpha_y8_1	47,9	11622768	303432	12	169101672448
ELFLTKPQDSSSEEVASLTK-YQRKIGCFIQIPNLGR-a6-b4_heavy	BIK1	20240729_FU_06_62	1081,085276	4	876,47	1	alpha_y8_1	47,92	13607422	857700	12	162430140416
ELFLTKPQDSSSEEVASLTK-YQRKIGCFIQIPNLGR-a6-b4_heavy	BIK1	20240729_FU_06_63	1081,085276	4	876,47	1	alpha_y8_1	47,91	17531070	379836	12	204558221312
ELFLTKPQDSSSEEVASLTK-YQRKIGCFIQIPNLGR-a6-b4_heavy	BIK1	20240729_FU_06_64	1081,085276	4	876,47	1	alpha_y8_1	47,93	14819606	451793	12	205950369792
ELFLTKPQDSSSEEVASLTK-YQRKIGCFIQIPNLGR-a6-b4_heavy	BIK1	20240729_FU_06_66	1081,085276	4	876,47	1	alpha_y8_1	47,93	6330002	117273	13	216435310592
ELFLTKPQDSSSEEVASLTK-YQRKIGCFIQIPNLGR-a6-b4_heavy	BIK1	20240729_FU_06_67	1081,085276	4	876,47	1	alpha_y8_1	47,93	5994203	169244	13	184135188480
ELFLTKPQDSSSEEVASLTK-YQRKIGCFIQIPNLGR-a6-b4_heavy	BIK1	20240729_FU_06_73	1081,085276	4	876,47	1	alpha_y8_1	47,91	4435072	239133	14	182390669312
ELFLTKPQDSSSEEVASLTK-YQRKIGCFIQIPNLGR-a6-b4_heavy	BIK1	20240729_FU_06_69	1081,085276	4	876,47	1	alpha_y8_1	47,92	4701770	116895	14	183318577152
ELFLTKPQDSSSEEVASLTK-YQRKIGCFIQIPNLGR-a6-b4_heavy	BIK1	20240729_FU_06_71	1081,085276	4	876,47	1	alpha_y8_1	47,93	8990566	28857	13	204818464768
ELFLTKPQDSSSEEVASLTK-YQRKIGCFIQIPNLGR-a6-b4_heavy	BIK1	20240729_FU_06_72	1081,085276	4	876,47	1	alpha_y8_1	47,92	6550758	204758	14	194049310720
ELFLTKPQDSSSEEVASLTK-YQRKIGCFIQIPNLGR-a6-b4_heavy	BIK1	20240729_FU_06_77	1081,085276	4	876,47	1	alpha_y8_1	47,92	12930435	1852079	10	149814018048
ELFLTKPQDSSSEEVASLTK-YQRKIGCFIQIPNLGR-a6-b4_heavy	BIK1	20240729_FU_06_78	1081,085276	4	876,47	1	alpha_y8_1	47,93	17387260	2986546	10	192992821248
ELFLTKPQDSSSEEVASLTK-YQRKIGCFIQIPNLGR-a6-b4_heavy	BIK1	20240729_FU_06_79	1081,085276	4	876,47	1	alpha_y8_1	47,76	27044218	2946904	4	172344705024
ELFLTKPQDSSSEEVASLTK-YQRKIGCFIQIPNLGR-a6-b4_heavy	BIK1	20240729_FU_06_81	1081,085276	4	876,47	1	alpha_y8_1	47,74	20656906	1112537	7	167760330752
ELFLTKPQDSSSEEVASLTK-YQRKIGCFIQIPNLGR-a6-b4_heavy	BIK1	20240729_FU_06_82	1081,085276	4	876,47	1	alpha_y8_1	47,74	16097043	2045429	8	155817033728
ELFLTKPQDSSSEEVASLTK-YQRKIGCFIQIPNLGR-a6-b4_heavy	BIK1	20240729_FU_06_84	1081,085276	4	876,47	1	alpha_y8_1	47,93	17868148	2004311	12	157453041664
ELFLTKPQDSSSEEVASLTK-YQRKIGCFIQIPNLGR-a6-b4_heavy	BIK1	20240729_FU_05_35	1081,085276	4	963,5	1	alpha_y9_1	47,9	7694672	83395	11	149740126208
ELFLTKPQDSSSEEVASLTK-YQRKIGCFIQIPNLGR-a6-b4_heavy	BIK1	20240729_FU_05_36	1081,085276	4	963,5	1	alpha_y9_1	47,88	5833802	177655	11	132924801024
ELFLTKPQDSSSEEVASLTK-YQRKIGCFIQIPNLGR-a6-b4_heavy	BIK1	20240729_FU_05_37	1081,085276	4	963,5	1	alpha_y9_1	47,93	8979124	429359	10	161472905216
ELFLTKPQDSSSEEVASLTK-YQRKIGCFIQIPNLGR-a6-b4_heavy	BIK1	20240729_FU_05_39_20240801130950	1081,085276	4	963,5	1	alpha_y9_1	47,9	10914054	585668	11	163142041600
ELFLTKPQDSSSEEVASLTK-YQRKIGCFIQIPNLGR-a6-b4_heavy	BIK1	20240729_FU_05_40_20240801142326	1081,085276	4	963,5	1	alpha_y9_1	47,94	11004434	700950	10	164779671552
ELFLTKPQDSSSEEVASLTK-YQRKIGCFIQIPNLGR-a6-b4_heavy	BIK1	20240729_FU_05_41_20240801153701	1081,085276	4	963,5	1	alpha_y9_1	47,93	13003320	656650	10	173316325376
ELFLTKPQDSSSEEVASLTK-YQRKIGCFIQIPNLGR-a6-b4_heavy	BIK1	20240729_FU_05_44_20240801202024	1081,085276	4	963,5	1	alpha_y9_1	47,92	2839559	15705	11	65514991616
ELFLTKPQDSSSEEVASLTK-YQRKIGCFIQIPNLGR-a6-b4_heavy	BIK1	20240729_FU_05_45_20240801213400	1081,085276	4	963,5	1	alpha_y9_1	47,89	2344700	34793	13	52218691584
ELFLTKPQDSSSEEVASLTK-YQRKIGCFIQIPNLGR-a6-b4_heavy	BIK1	20240729_FU_05_46_20240801224734	1081,085276	4	963,5	1	alpha_y9_1	47,9	4068056	294446	12	58730078208
ELFLTKPQDSSSEEVASLTK-YQRKIGCFIQIPNLGR-a6-b4_heavy	BIK1	20240729_FU_05_49	1081,085276	4	963,5	1	alpha_y9_1	47,9	9378027	159973	11	98260230144
ELFLTKPQDSSSEEVASLTK-YQRKIGCFIQIPNLGR-a6-b4_heavy	BIK1	20240729_FU_05_50	1081,085276	4	963,5	1	alpha_y9_1	47,88	11508582	170942	10	98357387264
ELFLTKPQDSSSEEVASLTK-YQRKIGCFIQIPNLGR-a6-b4_heavy	BIK1	20240729_FU_05_51	1081,085276	4	963,5	1	alpha_y9_1	47,89	13877351	277483	10	118748413952
ELFLTKPQDSSSEEVASLTK-YQRKIGCFIQIPNLGR-a6-b4_heavy	BIK1	20240729_FU_06_56	1081,085276	4	963,5	1	alpha_y9_1	47,91	23777798	301864	9	169322528768
ELFLTKPQDSSSEEVASLTK-YQRKIGCFIQIPNLGR-a6-b4_heavy	BIK1	20240729_FU_06_57	1081,085276	4	963,5	1	alpha_y9_1	47,92	22370792	84363	9	176777134080
ELFLTKPQDSSSEEVASLTK-YQRKIGCFIQIPNLGR-a6-b4_heavy	BIK1	20240729_FU_06_58	1081,085276	4	963,5	1	alpha_y9_1	47,9	21369738	282928	10	169101672448
ELFLTKPQDSSSEEVASLTK-YQRKIGCFIQIPNLGR-a6-b4_heavy	BIK1	20240729_FU_06_62	1081,085276	4	963,5	1	alpha_y9_1	47,92	25156292	801934	9	162430140416
ELFLTKPQDSSSEEVASLTK-YQRKIGCFIQIPNLGR-a6-b4_heavy	BIK1	20240729_FU_06_63	1081,085276	4	963,5	1	alpha_y9_1	47,91	35992392	415965	9	204558221312
ELFLTKPQDSSSEEVASLTK-YQRKIGCFIQIPNLGR-a6-b4_heavy	BIK1	20240729_FU_06_64	1081,085276	4	963,5	1	alpha_y9_1	47,93	27895348	541985	9	205950369792
ELFLTKPQDSSSEEVASLTK-YQRKIGCFIQIPNLGR-a6-b4_heavy	BIK1	20240729_FU_06_66	1081,085276	4	963,5	1	alpha_y9_1	47,93	12004952	225883	11	216435310592
ELFLTKPQDSSSEEVASLTK-YQRKIGCFIQIPNLGR-a6-b4_heavy	BIK1	20240729_FU_06_67	1081,085276	4	963,5	1	alpha_y9_1	47,93	11424601	267062	10	184135188480
ELFLTKPQDSSSEEVASLTK-YQRKIGCFIQIPNLGR-a6-b4_heavy	BIK1	20240729_FU_06_73	1081,085276	4	963,5	1	alpha_y9_1	47,91	8504959	32612	11	182390669312
ELFLTKPQDSSSEEVASLTK-YQRKIGCFIQIPNLGR-a6-b4_heavy	BIK1	20240729_FU_06_69	1081,085276	4	963,5	1	alpha_y9_1	47,92	8789453	165866	10	183318577152
ELFLTKPQDSSSEEVASLTK-YQRKIGCFIQIPNLGR-a6-b4_heavy	BIK1	20240729_FU_06_71	1081,085276	4	963,5	1	alpha_y9_1	47,93	17121130	242489	10	204818464768
ELFLTKPQDSSSEEVASLTK-YQRKIGCFIQIPNLGR-a6-b4_heavy	BIK1	20240729_FU_06_72	1081,085276	4	963,5	1	alpha_y9_1	47,92	12941024	362248	11	194049310720
ELFLTKPQDSSSEEVASLTK-YQRKIGCFIQIPNLGR-a6-b4_heavy	BIK1	20240729_FU_06_77	1081,085276	4	963,5	1	alpha_y9_1	47,92	13144230	328504	9	149814018048
ELFLTKPQDSSSEEVASLTK-YQRKIGCFIQIPNLGR-a6-b4_heavy	BIK1	20240729_FU_06_78	1081,085276	4	963,5	1	alpha_y9_1	47,93	17135296	1673634	11	192992821248
ELFLTKPQDSSSEEVASLTK-YQRKIGCFIQIPNLGR-a6-b4_heavy	BIK1	20240729_FU_06_79	1081,085276	4	963,5	1	alpha_y9_1	47,93	11922493	957083	10	172344705024
ELFLTKPQDSSSEEVASLTK-YQRKIGCFIQIPNLGR-a6-b4_heavy	BIK1	20240729_FU_06_81	1081,085276	4	963,5	1	alpha_y9_1	47,94	18416170	751758	10	167760330752
ELFLTKPQDSSSEEVASLTK-YQRKIGCFIQIPNLGR-a6-b4_heavy	BIK1	20240729_FU_06_82	1081,085276	4	963,5	1	alpha_y9_1	47,95	14094561	667353	10	155817033728
ELFLTKPQDSSSEEVASLTK-YQRKIGCFIQIPNLGR-a6-b4_heavy	BIK1	20240729_FU_06_84	1081,085276	4	963,5	1	alpha_y9_1	47,93	21451830	788888	9	157453041664
ELFLTKPQDSSSEEVASLTK-YQRKIGCFIQIPNLGR-a6-b4_heavy	BIK1	20240729_FU_05_35	1081,085276	4	1274,67	1	beta_y11_1	48,03	5560866	0	13	149740126208
ELFLTKPQDSSSEEVASLTK-YQRKIGCFIQIPNLGR-a6-b4_heavy	BIK1	20240729_FU_05_36	1081,085276	4	1274,67	1	beta_y11_1	47,88	2690498	130446	15	132924801024
ELFLTKPQDSSSEEVASLTK-YQRKIGCFIQIPNLGR-a6-b4_heavy	BIK1	20240729_FU_05_37	1081,085276	4	1274,67	1	beta_y11_1	48	2841363	516565	16	161472905216
ELFLTKPQDSSSEEVASLTK-YQRKIGCFIQIPNLGR-a6-b4_heavy	BIK1	20240729_FU_05_39_20240801130950	1081,085276	4	1274,67	1	beta_y11_1	48	5127682	710744	14	163142041600
ELFLTKPQDSSSEEVASLTK-YQRKIGCFIQIPNLGR-a6-b4_heavy	BIK1	20240729_FU_05_40_20240801142326	1081,085276	4	1274,67	1	beta_y11_1	47,94	4909359	604730	14	164779671552
ELFLTKPQDSSSEEVASLTK-YQRKIGCFIQIPNLGR-a6-b4_heavy	BIK1	20240729_FU_05_41_20240801153701	1081,085276	4	1274,67	1	beta_y11_1	47,93	5487368	519243	14	173316325376
ELFLTKPQDSSSEEVASLTK-YQRKIGCFIQIPNLGR-a6-b4_heavy	BIK1	20240729_FU_05_44_20240801202024	1081,085276	4	1274,67	1	beta_y11_1	47,98	6192019	23538	5	65514991616
ELFLTKPQDSSSEEVASLTK-YQRKIGCFIQIPNLGR-a6-b4_heavy	BIK1	20240729_FU_05_45_20240801213400	1081,085276	4	1274,67	1	beta_y11_1	47,99	8180817	95611	4	52218691584
ELFLTKPQDSSSEEVASLTK-YQRKIGCFIQIPNLGR-a6-b4_heavy	BIK1	20240729_FU_05_46_20240801224734	1081,085276	4	1274,67	1	beta_y11_1	48	9004689	15725	5	58730078208
ELFLTKPQDSSSEEVASLTK-YQRKIGCFIQIPNLGR-a6-b4_heavy	BIK1	20240729_FU_05_49	1081,085276	4	1274,67	1	beta_y11_1	47,9	3309812	47034	15	98260230144
ELFLTKPQDSSSEEVASLTK-YQRKIGCFIQIPNLGR-a6-b4_heavy	BIK1	20240729_FU_05_50	1081,085276	4	1274,67	1	beta_y11_1	47,92	3602650	113570	15	98357387264
ELFLTKPQDSSSEEVASLTK-YQRKIGCFIQIPNLGR-a6-b4_heavy	BIK1	20240729_FU_05_51	1081,085276	4	1274,67	1	beta_y11_1	47,89	5372369	58520	14	118748413952
ELFLTKPQDSSSEEVASLTK-YQRKIGCFIQIPNLGR-a6-b4_heavy	BIK1	20240729_FU_06_56	1081,085276	4	1274,67	1	beta_y11_1	47,91	9419324	230599	13	169322528768
ELFLTKPQDSSSEEVASLTK-YQRKIGCFIQIPNLGR-a6-b4_heavy	BIK1	20240729_FU_06_57	1081,085276	4	1274,67	1	beta_y11_1	47,92	8649158	0	14	176777134080
ELFLTKPQDSSSEEVASLTK-YQRKIGCFIQIPNLGR-a6-b4_heavy	BIK1	20240729_FU_06_58	1081,085276	4	1274,67	1	beta_y11_1	47,9	8672677	17130	14	169101672448
ELFLTKPQDSSSEEVASLTK-YQRKIGCFIQIPNLGR-a6-b4_heavy	BIK1	20240729_FU_06_62	1081,085276	4	1274,67	1	beta_y11_1	47,92	9807391	0	13	162430140416
ELFLTKPQDSSSEEVASLTK-YQRKIGCFIQIPNLGR-a6-b4_heavy	BIK1	20240729_FU_06_63	1081,085276	4	1274,67	1	beta_y11_1	47,91	14976444	0	13	204558221312
ELFLTKPQDSSSEEVASLTK-YQRKIGCFIQIPNLGR-a6-b4_heavy	BIK1	20240729_FU_06_64	1081,085276	4	1274,67	1	beta_y11_1	47,93	8885368	159380	15	205950369792
ELFLTKPQDSSSEEVASLTK-YQRKIGCFIQIPNLGR-a6-b4_heavy	BIK1	20240729_FU_06_66	1081,085276	4	1274,67	1	beta_y11_1	47,93	5998995	268888	14	216435310592
ELFLTKPQDSSSEEVASLTK-YQRKIGCFIQIPNLGR-a6-b4_heavy	BIK1	20240729_FU_06_67	1081,085276	4	1274,67	1	beta_y11_1	47,93	5967587	347355	14	184135188480
ELFLTKPQDSSSEEVASLTK-YQRKIGCFIQIPNLGR-a6-b4_heavy	BIK1	20240729_FU_06_73	1081,085276	4	1274,67	1	beta_y11_1	48,01	5316443	380293	13	182390669312
ELFLTKPQDSSSEEVASLTK-YQRKIGCFIQIPNLGR-a6-b4_heavy	BIK1	20240729_FU_06_69	1081,085276	4	1274,67	1	beta_y11_1	48,02	4735143	232030	13	183318577152
ELFLTKPQDSSSEEVASLTK-YQRKIGCFIQIPNLGR-a6-b4_heavy	BIK1	20240729_FU_06_71	1081,085276	4	1274,67	1	beta_y11_1	47,93	8615011	124971	14	204818464768
ELFLTKPQDSSSEEVASLTK-YQRKIGCFIQIPNLGR-a6-b4_heavy	BIK1	20240729_FU_06_72	1081,085276	4	1274,67	1	beta_y11_1	47,92	6900713	395643	13	194049310720
ELFLTKPQDSSSEEVASLTK-YQRKIGCFIQIPNLGR-a6-b4_heavy	BIK1	20240729_FU_06_77	1081,085276	4	1274,67	1	beta_y11_1	47,92	6561499	0	13	149814018048
ELFLTKPQDSSSEEVASLTK-YQRKIGCFIQIPNLGR-a6-b4_heavy	BIK1	20240729_FU_06_78	1081,085276	4	1274,67	1	beta_y11_1	47,93	6873804	145848	13	192992821248
ELFLTKPQDSSSEEVASLTK-YQRKIGCFIQIPNLGR-a6-b4_heavy	BIK1	20240729_FU_06_79	1081,085276	4	1274,67	1	beta_y11_1	47,76	4348446	76160	14	172344705024
ELFLTKPQDSSSEEVASLTK-YQRKIGCFIQIPNLGR-a6-b4_heavy	BIK1	20240729_FU_06_81	1081,085276	4	1274,67	1	beta_y11_1	47,94	10748721	0	13	167760330752
ELFLTKPQDSSSEEVASLTK-YQRKIGCFIQIPNLGR-a6-b4_heavy	BIK1	20240729_FU_06_82	1081,085276	4	1274,67	1	beta_y11_1	47,95	7018290	0	13	155817033728
ELFLTKPQDSSSEEVASLTK-YQRKIGCFIQIPNLGR-a6-b4_heavy	BIK1	20240729_FU_06_84	1081,085276	4	1274,67	1	beta_y11_1	47,93	10522841	624782	13	157453041664
ELFLTKPQDSSSEEVASLTK-YQRKIGCFIQIPNLGR-a6-b4_heavy	BIK1	20240729_FU_05_35	1081,085276	4	1387,75	1	beta_y12_1	47,9	773816	0	19	149740126208
ELFLTKPQDSSSEEVASLTK-YQRKIGCFIQIPNLGR-a6-b4_heavy	BIK1	20240729_FU_05_36	1081,085276	4	1387,75	1	beta_y12_1	47,88	665393	23736	18	132924801024
ELFLTKPQDSSSEEVASLTK-YQRKIGCFIQIPNLGR-a6-b4_heavy	BIK1	20240729_FU_05_37	1081,085276	4	1387,75	1	beta_y12_1	47,93	904313	0	18	161472905216
ELFLTKPQDSSSEEVASLTK-YQRKIGCFIQIPNLGR-a6-b4_heavy	BIK1	20240729_FU_05_39_20240801130950	1081,085276	4	1387,75	1	beta_y12_1	47,9	1199239	0	18	163142041600
ELFLTKPQDSSSEEVASLTK-YQRKIGCFIQIPNLGR-a6-b4_heavy	BIK1	20240729_FU_05_40_20240801142326	1081,085276	4	1387,75	1	beta_y12_1	47,94	1131137	0	19	164779671552
ELFLTKPQDSSSEEVASLTK-YQRKIGCFIQIPNLGR-a6-b4_heavy	BIK1	20240729_FU_05_41_20240801153701	1081,085276	4	1387,75	1	beta_y12_1	47,93	1133644	104683	19	173316325376
ELFLTKPQDSSSEEVASLTK-YQRKIGCFIQIPNLGR-a6-b4_heavy	BIK1	20240729_FU_05_44_20240801202024	1081,085276	4	1387,75	1	beta_y12_1	47,98	721815	0	18	65514991616
ELFLTKPQDSSSEEVASLTK-YQRKIGCFIQIPNLGR-a6-b4_heavy	BIK1	20240729_FU_05_45_20240801213400	1081,085276	4	1387,75	1	beta_y12_1	47,96	734683	0	18	52218691584
ELFLTKPQDSSSEEVASLTK-YQRKIGCFIQIPNLGR-a6-b4_heavy	BIK1	20240729_FU_05_46_20240801224734	1081,085276	4	1387,75	1	beta_y12_1	48	985631	0	18	58730078208
ELFLTKPQDSSSEEVASLTK-YQRKIGCFIQIPNLGR-a6-b4_heavy	BIK1	20240729_FU_05_49	1081,085276	4	1387,75	1	beta_y12_1	47,9	621823	0	19	98260230144
ELFLTKPQDSSSEEVASLTK-YQRKIGCFIQIPNLGR-a6-b4_heavy	BIK1	20240729_FU_05_50	1081,085276	4	1387,75	1	beta_y12_1	47,92	622113	0	19	98357387264
ELFLTKPQDSSSEEVASLTK-YQRKIGCFIQIPNLGR-a6-b4_heavy	BIK1	20240729_FU_05_51	1081,085276	4	1387,75	1	beta_y12_1	47,89	911708	0	19	118748413952
ELFLTKPQDSSSEEVASLTK-YQRKIGCFIQIPNLGR-a6-b4_heavy	BIK1	20240729_FU_06_56	1081,085276	4	1387,75	1	beta_y12_1	47,91	838436	0	16	169322528768
ELFLTKPQDSSSEEVASLTK-YQRKIGCFIQIPNLGR-a6-b4_heavy	BIK1	20240729_FU_06_57	1081,085276	4	1387,75	1	beta_y12_1	47,92	1126620	0	16	176777134080
ELFLTKPQDSSSEEVASLTK-YQRKIGCFIQIPNLGR-a6-b4_heavy	BIK1	20240729_FU_06_58	1081,085276	4	1387,75	1	beta_y12_1	47,9	707483	0	16	169101672448
ELFLTKPQDSSSEEVASLTK-YQRKIGCFIQIPNLGR-a6-b4_heavy	BIK1	20240729_FU_06_62	1081,085276	4	1387,75	1	beta_y12_1	47,92	1192274	0	16	162430140416
ELFLTKPQDSSSEEVASLTK-YQRKIGCFIQIPNLGR-a6-b4_heavy	BIK1	20240729_FU_06_63	1081,085276	4	1387,75	1	beta_y12_1	47,91	1972548	0	16	204558221312
ELFLTKPQDSSSEEVASLTK-YQRKIGCFIQIPNLGR-a6-b4_heavy	BIK1	20240729_FU_06_64	1081,085276	4	1387,75	1	beta_y12_1	47,96	474830	0	17	205950369792
ELFLTKPQDSSSEEVASLTK-YQRKIGCFIQIPNLGR-a6-b4_heavy	BIK1	20240729_FU_06_66	1081,085276	4	1387,75	1	beta_y12_1	47,93	1513187	0	18	216435310592
ELFLTKPQDSSSEEVASLTK-YQRKIGCFIQIPNLGR-a6-b4_heavy	BIK1	20240729_FU_06_67	1081,085276	4	1387,75	1	beta_y12_1	47,93	1397769	0	18	184135188480
ELFLTKPQDSSSEEVASLTK-YQRKIGCFIQIPNLGR-a6-b4_heavy	BIK1	20240729_FU_06_73	1081,085276	4	1387,75	1	beta_y12_1	47,91	928085	0	18	182390669312
ELFLTKPQDSSSEEVASLTK-YQRKIGCFIQIPNLGR-a6-b4_heavy	BIK1	20240729_FU_06_69	1081,085276	4	1387,75	1	beta_y12_1	47,92	980324	0	18	183318577152
ELFLTKPQDSSSEEVASLTK-YQRKIGCFIQIPNLGR-a6-b4_heavy	BIK1	20240729_FU_06_71	1081,085276	4	1387,75	1	beta_y12_1	47,93	1967057	0	18	204818464768
ELFLTKPQDSSSEEVASLTK-YQRKIGCFIQIPNLGR-a6-b4_heavy	BIK1	20240729_FU_06_72	1081,085276	4	1387,75	1	beta_y12_1	47,92	1359135	0	18	194049310720
ELFLTKPQDSSSEEVASLTK-YQRKIGCFIQIPNLGR-a6-b4_heavy	BIK1	20240729_FU_06_77	1081,085276	4	1387,75	1	beta_y12_1	47,79	0	0	0	149814018048
ELFLTKPQDSSSEEVASLTK-YQRKIGCFIQIPNLGR-a6-b4_heavy	BIK1	20240729_FU_06_78	1081,085276	4	1387,75	1	beta_y12_1	47,93	466577	0	17	192992821248
ELFLTKPQDSSSEEVASLTK-YQRKIGCFIQIPNLGR-a6-b4_heavy	BIK1	20240729_FU_06_79	1081,085276	4	1387,75	1	beta_y12_1	47,93	407241	0	17	172344705024
ELFLTKPQDSSSEEVASLTK-YQRKIGCFIQIPNLGR-a6-b4_heavy	BIK1	20240729_FU_06_81	1081,085276	4	1387,75	1	beta_y12_1	47,94	870579	0	16	167760330752
ELFLTKPQDSSSEEVASLTK-YQRKIGCFIQIPNLGR-a6-b4_heavy	BIK1	20240729_FU_06_82	1081,085276	4	1387,75	1	beta_y12_1	47,95	397951	0	17	155817033728
ELFLTKPQDSSSEEVASLTK-YQRKIGCFIQIPNLGR-a6-b4_heavy	BIK1	20240729_FU_06_84	1081,085276	4	1387,75	1	beta_y12_1	47,93	1109354	0	16	157453041664
ELFLTKPQDSSSEEVASLTK-YQRKIGCFIQIPNLGR-a6-b4_heavy	BIK1	20240729_FU_05_35	1081,085276	4	556,32	1	beta_y5_1	48,03	20089484	313341	3	149740126208
ELFLTKPQDSSSEEVASLTK-YQRKIGCFIQIPNLGR-a6-b4_heavy	BIK1	20240729_FU_05_36	1081,085276	4	556,32	1	beta_y5_1	48,01	12666734	715784	6	132924801024
ELFLTKPQDSSSEEVASLTK-YQRKIGCFIQIPNLGR-a6-b4_heavy	BIK1	20240729_FU_05_37	1081,085276	4	556,32	1	beta_y5_1	48	12713873	2893335	6	161472905216
ELFLTKPQDSSSEEVASLTK-YQRKIGCFIQIPNLGR-a6-b4_heavy	BIK1	20240729_FU_05_39_20240801130950	1081,085276	4	556,32	1	beta_y5_1	48	18288778	3173582	6	163142041600
ELFLTKPQDSSSEEVASLTK-YQRKIGCFIQIPNLGR-a6-b4_heavy	BIK1	20240729_FU_05_40_20240801142326	1081,085276	4	556,32	1	beta_y5_1	48	17544912	3654499	6	164779671552
ELFLTKPQDSSSEEVASLTK-YQRKIGCFIQIPNLGR-a6-b4_heavy	BIK1	20240729_FU_05_41_20240801153701	1081,085276	4	556,32	1	beta_y5_1	47,99	16997854	3381419	6	173316325376
ELFLTKPQDSSSEEVASLTK-YQRKIGCFIQIPNLGR-a6-b4_heavy	BIK1	20240729_FU_05_44_20240801202024	1081,085276	4	556,32	1	beta_y5_1	47,98	20932612	264476	2	65514991616
ELFLTKPQDSSSEEVASLTK-YQRKIGCFIQIPNLGR-a6-b4_heavy	BIK1	20240729_FU_05_45_20240801213400	1081,085276	4	556,32	1	beta_y5_1	47,99	28928076	423109	1	52218691584
ELFLTKPQDSSSEEVASLTK-YQRKIGCFIQIPNLGR-a6-b4_heavy	BIK1	20240729_FU_05_46_20240801224734	1081,085276	4	556,32	1	beta_y5_1	48	27393136	659017	2	58730078208
ELFLTKPQDSSSEEVASLTK-YQRKIGCFIQIPNLGR-a6-b4_heavy	BIK1	20240729_FU_05_49	1081,085276	4	556,32	1	beta_y5_1	47,9	12644968	381334	6	98260230144
ELFLTKPQDSSSEEVASLTK-YQRKIGCFIQIPNLGR-a6-b4_heavy	BIK1	20240729_FU_05_50	1081,085276	4	556,32	1	beta_y5_1	47,92	10103161	423268	12	98357387264
ELFLTKPQDSSSEEVASLTK-YQRKIGCFIQIPNLGR-a6-b4_heavy	BIK1	20240729_FU_05_51	1081,085276	4	556,32	1	beta_y5_1	47,89	12197034	680913	12	118748413952
ELFLTKPQDSSSEEVASLTK-YQRKIGCFIQIPNLGR-a6-b4_heavy	BIK1	20240729_FU_06_56	1081,085276	4	556,32	1	beta_y5_1	48,08	88975	0	18	169322528768
ELFLTKPQDSSSEEVASLTK-YQRKIGCFIQIPNLGR-a6-b4_heavy	BIK1	20240729_FU_06_57	1081,085276	4	556,32	1	beta_y5_1	48,05	47845	53718	18	176777134080
ELFLTKPQDSSSEEVASLTK-YQRKIGCFIQIPNLGR-a6-b4_heavy	BIK1	20240729_FU_06_58	1081,085276	4	556,32	1	beta_y5_1	48	92627	5390	19	169101672448
ELFLTKPQDSSSEEVASLTK-YQRKIGCFIQIPNLGR-a6-b4_heavy	BIK1	20240729_FU_06_62	1081,085276	4	556,32	1	beta_y5_1	47,88	110206	0	18	162430140416
ELFLTKPQDSSSEEVASLTK-YQRKIGCFIQIPNLGR-a6-b4_heavy	BIK1	20240729_FU_06_63	1081,085276	4	556,32	1	beta_y5_1	47,81	38011	6118	19	204558221312
ELFLTKPQDSSSEEVASLTK-YQRKIGCFIQIPNLGR-a6-b4_heavy	BIK1	20240729_FU_06_64	1081,085276	4	556,32	1	beta_y5_1	47,8	71278	0	18	205950369792
ELFLTKPQDSSSEEVASLTK-YQRKIGCFIQIPNLGR-a6-b4_heavy	BIK1	20240729_FU_06_66	1081,085276	4	556,32	1	beta_y5_1	48,03	16697369	2613507	7	216435310592
ELFLTKPQDSSSEEVASLTK-YQRKIGCFIQIPNLGR-a6-b4_heavy	BIK1	20240729_FU_06_67	1081,085276	4	556,32	1	beta_y5_1	48	18275046	1964996	6	184135188480
ELFLTKPQDSSSEEVASLTK-YQRKIGCFIQIPNLGR-a6-b4_heavy	BIK1	20240729_FU_06_73	1081,085276	4	556,32	1	beta_y5_1	48,01	21509838	2337426	3	182390669312
ELFLTKPQDSSSEEVASLTK-YQRKIGCFIQIPNLGR-a6-b4_heavy	BIK1	20240729_FU_06_69	1081,085276	4	556,32	1	beta_y5_1	48,02	20070018	1330774	6	183318577152
ELFLTKPQDSSSEEVASLTK-YQRKIGCFIQIPNLGR-a6-b4_heavy	BIK1	20240729_FU_06_71	1081,085276	4	556,32	1	beta_y5_1	48	20247242	1949670	7	204818464768
ELFLTKPQDSSSEEVASLTK-YQRKIGCFIQIPNLGR-a6-b4_heavy	BIK1	20240729_FU_06_72	1081,085276	4	556,32	1	beta_y5_1	48,02	19565350	2531035	6	194049310720
ELFLTKPQDSSSEEVASLTK-YQRKIGCFIQIPNLGR-a6-b4_heavy	BIK1	20240729_FU_06_77	1081,085276	4	556,32	1	beta_y5_1	48,06	97629	0	17	149814018048
ELFLTKPQDSSSEEVASLTK-YQRKIGCFIQIPNLGR-a6-b4_heavy	BIK1	20240729_FU_06_78	1081,085276	4	556,32	1	beta_y5_1	48	23939	0	18	192992821248
ELFLTKPQDSSSEEVASLTK-YQRKIGCFIQIPNLGR-a6-b4_heavy	BIK1	20240729_FU_06_79	1081,085276	4	556,32	1	beta_y5_1	48,1	52370	0	19	172344705024
ELFLTKPQDSSSEEVASLTK-YQRKIGCFIQIPNLGR-a6-b4_heavy	BIK1	20240729_FU_06_81	1081,085276	4	556,32	1	beta_y5_1	48,08	11221	0	18	167760330752
ELFLTKPQDSSSEEVASLTK-YQRKIGCFIQIPNLGR-a6-b4_heavy	BIK1	20240729_FU_06_82	1081,085276	4	556,32	1	beta_y5_1	48,05	50965	0	18	155817033728
ELFLTKPQDSSSEEVASLTK-YQRKIGCFIQIPNLGR-a6-b4_heavy	BIK1	20240729_FU_06_84	1081,085276	4	556,32	1	beta_y5_1	48,07	40566	0	18	157453041664
ELFLTKPQDSSSEEVASLTK-YQRKIGCFIQIPNLGR-a6-b4_heavy	BIK1	20240729_FU_05_35	1081,085276	4	669,4	1	beta_y6_1	48,03	4450231	187277	14	149740126208
ELFLTKPQDSSSEEVASLTK-YQRKIGCFIQIPNLGR-a6-b4_heavy	BIK1	20240729_FU_05_36	1081,085276	4	669,4	1	beta_y6_1	47,88	2939003	143394	14	132924801024
ELFLTKPQDSSSEEVASLTK-YQRKIGCFIQIPNLGR-a6-b4_heavy	BIK1	20240729_FU_05_37	1081,085276	4	669,4	1	beta_y6_1	48	2592355	734154	17	161472905216
ELFLTKPQDSSSEEVASLTK-YQRKIGCFIQIPNLGR-a6-b4_heavy	BIK1	20240729_FU_05_39_20240801130950	1081,085276	4	669,4	1	beta_y6_1	48	3304416	1009377	16	163142041600
ELFLTKPQDSSSEEVASLTK-YQRKIGCFIQIPNLGR-a6-b4_heavy	BIK1	20240729_FU_05_40_20240801142326	1081,085276	4	669,4	1	beta_y6_1	48	3306881	1132049	16	164779671552
ELFLTKPQDSSSEEVASLTK-YQRKIGCFIQIPNLGR-a6-b4_heavy	BIK1	20240729_FU_05_41_20240801153701	1081,085276	4	669,4	1	beta_y6_1	47,99	3348754	999579	16	173316325376
ELFLTKPQDSSSEEVASLTK-YQRKIGCFIQIPNLGR-a6-b4_heavy	BIK1	20240729_FU_05_44_20240801202024	1081,085276	4	669,4	1	beta_y6_1	47,98	3555428	77290	9	65514991616
ELFLTKPQDSSSEEVASLTK-YQRKIGCFIQIPNLGR-a6-b4_heavy	BIK1	20240729_FU_05_45_20240801213400	1081,085276	4	669,4	1	beta_y6_1	47,99	4837930	121436	6	52218691584
ELFLTKPQDSSSEEVASLTK-YQRKIGCFIQIPNLGR-a6-b4_heavy	BIK1	20240729_FU_05_46_20240801224734	1081,085276	4	669,4	1	beta_y6_1	48	4340396	231576	10	58730078208
ELFLTKPQDSSSEEVASLTK-YQRKIGCFIQIPNLGR-a6-b4_heavy	BIK1	20240729_FU_05_49	1081,085276	4	669,4	1	beta_y6_1	47,9	2899388	104668	16	98260230144
ELFLTKPQDSSSEEVASLTK-YQRKIGCFIQIPNLGR-a6-b4_heavy	BIK1	20240729_FU_05_50	1081,085276	4	669,4	1	beta_y6_1	47,92	2279483	159609	16	98357387264
ELFLTKPQDSSSEEVASLTK-YQRKIGCFIQIPNLGR-a6-b4_heavy	BIK1	20240729_FU_05_51	1081,085276	4	669,4	1	beta_y6_1	47,89	2532591	185723	16	118748413952
ELFLTKPQDSSSEEVASLTK-YQRKIGCFIQIPNLGR-a6-b4_heavy	BIK1	20240729_FU_06_56	1081,085276	4	669,4	1	beta_y6_1	48,08	3356	0	19	169322528768
ELFLTKPQDSSSEEVASLTK-YQRKIGCFIQIPNLGR-a6-b4_heavy	BIK1	20240729_FU_06_57	1081,085276	4	669,4	1	beta_y6_1	48,09	3104	0	19	176777134080
ELFLTKPQDSSSEEVASLTK-YQRKIGCFIQIPNLGR-a6-b4_heavy	BIK1	20240729_FU_06_58	1081,085276	4	669,4	1	beta_y6_1	47,9	130536	0	18	169101672448
ELFLTKPQDSSSEEVASLTK-YQRKIGCFIQIPNLGR-a6-b4_heavy	BIK1	20240729_FU_06_62	1081,085276	4	669,4	1	beta_y6_1	48,3	100323	0	19	162430140416
ELFLTKPQDSSSEEVASLTK-YQRKIGCFIQIPNLGR-a6-b4_heavy	BIK1	20240729_FU_06_63	1081,085276	4	669,4	1	beta_y6_1	47,87	122747	0	18	204558221312
ELFLTKPQDSSSEEVASLTK-YQRKIGCFIQIPNLGR-a6-b4_heavy	BIK1	20240729_FU_06_64	1081,085276	4	669,4	1	beta_y6_1	48,1	60677	0	19	205950369792
ELFLTKPQDSSSEEVASLTK-YQRKIGCFIQIPNLGR-a6-b4_heavy	BIK1	20240729_FU_06_66	1081,085276	4	669,4	1	beta_y6_1	48	3308541	810132	16	216435310592
ELFLTKPQDSSSEEVASLTK-YQRKIGCFIQIPNLGR-a6-b4_heavy	BIK1	20240729_FU_06_67	1081,085276	4	669,4	1	beta_y6_1	48	3777344	506662	16	184135188480
ELFLTKPQDSSSEEVASLTK-YQRKIGCFIQIPNLGR-a6-b4_heavy	BIK1	20240729_FU_06_73	1081,085276	4	669,4	1	beta_y6_1	48,01	4189617	680268	15	182390669312
ELFLTKPQDSSSEEVASLTK-YQRKIGCFIQIPNLGR-a6-b4_heavy	BIK1	20240729_FU_06_69	1081,085276	4	669,4	1	beta_y6_1	48,02	4165539	342891	15	183318577152
ELFLTKPQDSSSEEVASLTK-YQRKIGCFIQIPNLGR-a6-b4_heavy	BIK1	20240729_FU_06_71	1081,085276	4	669,4	1	beta_y6_1	48	3864436	688238	16	204818464768
ELFLTKPQDSSSEEVASLTK-YQRKIGCFIQIPNLGR-a6-b4_heavy	BIK1	20240729_FU_06_72	1081,085276	4	669,4	1	beta_y6_1	48,02	3843101	650605	16	194049310720
ELFLTKPQDSSSEEVASLTK-YQRKIGCFIQIPNLGR-a6-b4_heavy	BIK1	20240729_FU_06_77	1081,085276	4	669,4	1	beta_y6_1	48,13	9776	0	18	149814018048
ELFLTKPQDSSSEEVASLTK-YQRKIGCFIQIPNLGR-a6-b4_heavy	BIK1	20240729_FU_06_78	1081,085276	4	669,4	1	beta_y6_1	48	19305	0	19	192992821248
ELFLTKPQDSSSEEVASLTK-YQRKIGCFIQIPNLGR-a6-b4_heavy	BIK1	20240729_FU_06_79	1081,085276	4	669,4	1	beta_y6_1	48	165199	0	18	172344705024
ELFLTKPQDSSSEEVASLTK-YQRKIGCFIQIPNLGR-a6-b4_heavy	BIK1	20240729_FU_06_81	1081,085276	4	669,4	1	beta_y6_1	48,11	5932	0	19	167760330752
ELFLTKPQDSSSEEVASLTK-YQRKIGCFIQIPNLGR-a6-b4_heavy	BIK1	20240729_FU_06_82	1081,085276	4	669,4	1	beta_y6_1	47,98	2293	0	19	155817033728
ELFLTKPQDSSSEEVASLTK-YQRKIGCFIQIPNLGR-a6-b4_heavy	BIK1	20240729_FU_06_84	1081,085276	4	669,4	1	beta_y6_1	48	2713	0	19	157453041664
ELFLTKPQDSSSEEVASLTK-YQRKIGCFIQIPNLGR-a6-b4_heavy	BIK1	20240729_FU_05_35	1081,085276	4	910,55	1	beta_y8_1	48,03	2373751	0	17	149740126208
ELFLTKPQDSSSEEVASLTK-YQRKIGCFIQIPNLGR-a6-b4_heavy	BIK1	20240729_FU_05_36	1081,085276	4	910,55	1	beta_y8_1	48,01	1660699	98387	17	132924801024
ELFLTKPQDSSSEEVASLTK-YQRKIGCFIQIPNLGR-a6-b4_heavy	BIK1	20240729_FU_05_37	1081,085276	4	910,55	1	beta_y8_1	47,93	3467050	332471	14	161472905216
ELFLTKPQDSSSEEVASLTK-YQRKIGCFIQIPNLGR-a6-b4_heavy	BIK1	20240729_FU_05_39_20240801130950	1081,085276	4	910,55	1	beta_y8_1	48	1812526	543608	17	163142041600
ELFLTKPQDSSSEEVASLTK-YQRKIGCFIQIPNLGR-a6-b4_heavy	BIK1	20240729_FU_05_40_20240801142326	1081,085276	4	910,55	1	beta_y8_1	47,9	2286019	504537	17	164779671552
ELFLTKPQDSSSEEVASLTK-YQRKIGCFIQIPNLGR-a6-b4_heavy	BIK1	20240729_FU_05_41_20240801153701	1081,085276	4	910,55	1	beta_y8_1	47,99	1421550	557226	17	173316325376
ELFLTKPQDSSSEEVASLTK-YQRKIGCFIQIPNLGR-a6-b4_heavy	BIK1	20240729_FU_05_44_20240801202024	1081,085276	4	910,55	1	beta_y8_1	47,98	1943680	45496	15	65514991616
ELFLTKPQDSSSEEVASLTK-YQRKIGCFIQIPNLGR-a6-b4_heavy	BIK1	20240729_FU_05_45_20240801213400	1081,085276	4	910,55	1	beta_y8_1	47,99	2413567	61140	12	52218691584
ELFLTKPQDSSSEEVASLTK-YQRKIGCFIQIPNLGR-a6-b4_heavy	BIK1	20240729_FU_05_46_20240801224734	1081,085276	4	910,55	1	beta_y8_1	48	2114158	89623	15	58730078208
ELFLTKPQDSSSEEVASLTK-YQRKIGCFIQIPNLGR-a6-b4_heavy	BIK1	20240729_FU_05_49	1081,085276	4	910,55	1	beta_y8_1	47,9	1520987	67787	17	98260230144
ELFLTKPQDSSSEEVASLTK-YQRKIGCFIQIPNLGR-a6-b4_heavy	BIK1	20240729_FU_05_50	1081,085276	4	910,55	1	beta_y8_1	47,92	1049876	59607	17	98357387264
ELFLTKPQDSSSEEVASLTK-YQRKIGCFIQIPNLGR-a6-b4_heavy	BIK1	20240729_FU_05_51	1081,085276	4	910,55	1	beta_y8_1	47,94	1343524	88257	17	118748413952
ELFLTKPQDSSSEEVASLTK-YQRKIGCFIQIPNLGR-a6-b4_heavy	BIK1	20240729_FU_06_56	1081,085276	4	910,55	1	beta_y8_1	47,91	343120	46206	17	169322528768
ELFLTKPQDSSSEEVASLTK-YQRKIGCFIQIPNLGR-a6-b4_heavy	BIK1	20240729_FU_06_57	1081,085276	4	910,55	1	beta_y8_1	47,89	363636	27161	17	176777134080
ELFLTKPQDSSSEEVASLTK-YQRKIGCFIQIPNLGR-a6-b4_heavy	BIK1	20240729_FU_06_58	1081,085276	4	910,55	1	beta_y8_1	47,9	279246	3438	17	169101672448
ELFLTKPQDSSSEEVASLTK-YQRKIGCFIQIPNLGR-a6-b4_heavy	BIK1	20240729_FU_06_62	1081,085276	4	910,55	1	beta_y8_1	47,88	1175270	5070	17	162430140416
ELFLTKPQDSSSEEVASLTK-YQRKIGCFIQIPNLGR-a6-b4_heavy	BIK1	20240729_FU_06_63	1081,085276	4	910,55	1	beta_y8_1	47,94	466796	2768	17	204558221312
ELFLTKPQDSSSEEVASLTK-YQRKIGCFIQIPNLGR-a6-b4_heavy	BIK1	20240729_FU_06_64	1081,085276	4	910,55	1	beta_y8_1	47,93	9714251	131958	14	205950369792
ELFLTKPQDSSSEEVASLTK-YQRKIGCFIQIPNLGR-a6-b4_heavy	BIK1	20240729_FU_06_66	1081,085276	4	910,55	1	beta_y8_1	47,93	2190661	401856	17	216435310592
ELFLTKPQDSSSEEVASLTK-YQRKIGCFIQIPNLGR-a6-b4_heavy	BIK1	20240729_FU_06_67	1081,085276	4	910,55	1	beta_y8_1	48	2470240	153444	17	184135188480
ELFLTKPQDSSSEEVASLTK-YQRKIGCFIQIPNLGR-a6-b4_heavy	BIK1	20240729_FU_06_73	1081,085276	4	910,55	1	beta_y8_1	48,01	2572114	299211	17	182390669312
ELFLTKPQDSSSEEVASLTK-YQRKIGCFIQIPNLGR-a6-b4_heavy	BIK1	20240729_FU_06_69	1081,085276	4	910,55	1	beta_y8_1	48,02	2250856	212889	17	183318577152
ELFLTKPQDSSSEEVASLTK-YQRKIGCFIQIPNLGR-a6-b4_heavy	BIK1	20240729_FU_06_71	1081,085276	4	910,55	1	beta_y8_1	48	1989514	259584	17	204818464768
ELFLTKPQDSSSEEVASLTK-YQRKIGCFIQIPNLGR-a6-b4_heavy	BIK1	20240729_FU_06_72	1081,085276	4	910,55	1	beta_y8_1	48,02	2312676	420683	17	194049310720
ELFLTKPQDSSSEEVASLTK-YQRKIGCFIQIPNLGR-a6-b4_heavy	BIK1	20240729_FU_06_77	1081,085276	4	910,55	1	beta_y8_1	47,92	490642	0	16	149814018048
ELFLTKPQDSSSEEVASLTK-YQRKIGCFIQIPNLGR-a6-b4_heavy	BIK1	20240729_FU_06_78	1081,085276	4	910,55	1	beta_y8_1	47,93	1432241	20139	16	192992821248
ELFLTKPQDSSSEEVASLTK-YQRKIGCFIQIPNLGR-a6-b4_heavy	BIK1	20240729_FU_06_79	1081,085276	4	910,55	1	beta_y8_1	47,93	9760614	0	13	172344705024
ELFLTKPQDSSSEEVASLTK-YQRKIGCFIQIPNLGR-a6-b4_heavy	BIK1	20240729_FU_06_81	1081,085276	4	910,55	1	beta_y8_1	47,94	450523	0	17	167760330752
ELFLTKPQDSSSEEVASLTK-YQRKIGCFIQIPNLGR-a6-b4_heavy	BIK1	20240729_FU_06_82	1081,085276	4	910,55	1	beta_y8_1	47,95	975073	0	16	155817033728
ELFLTKPQDSSSEEVASLTK-YQRKIGCFIQIPNLGR-a6-b4_heavy	BIK1	20240729_FU_06_84	1081,085276	4	910,55	1	beta_y8_1	47,93	845818	0	17	157453041664
MHNDSLSKEYQNLSK-EKEIDHLK-a8-b2_light	BIK1	20240729_FU_05_35	736,366876	4	269,11	1	alpha_b2_1	29,02	3989940	124905	1	149740126208
MHNDSLSKEYQNLSK-EKEIDHLK-a8-b2_light	BIK1	20240729_FU_05_36	736,366876	4	269,11	1	alpha_b2_1	29,05	2852576	55143	1	132924801024
MHNDSLSKEYQNLSK-EKEIDHLK-a8-b2_light	BIK1	20240729_FU_05_37	736,366876	4	269,11	1	alpha_b2_1	29,13	6620464	0	1	161472905216
MHNDSLSKEYQNLSK-EKEIDHLK-a8-b2_light	BIK1	20240729_FU_05_39_20240801130950	736,366876	4	269,11	1	alpha_b2_1	29,09	7738599	83008	1	163142041600
MHNDSLSKEYQNLSK-EKEIDHLK-a8-b2_light	BIK1	20240729_FU_05_40_20240801142326	736,366876	4	269,11	1	alpha_b2_1	29,1	8817801	146976	1	164779671552
MHNDSLSKEYQNLSK-EKEIDHLK-a8-b2_light	BIK1	20240729_FU_05_41_20240801153701	736,366876	4	269,11	1	alpha_b2_1	29,04	9174607	187456	1	173316325376
MHNDSLSKEYQNLSK-EKEIDHLK-a8-b2_light	BIK1	20240729_FU_05_44_20240801202024	736,366876	4	269,11	1	alpha_b2_1	29,3	608897	0	1	65514991616
MHNDSLSKEYQNLSK-EKEIDHLK-a8-b2_light	BIK1	20240729_FU_05_45_20240801213400	736,366876	4	269,11	1	alpha_b2_1	29,34	431363	0	1	52218691584
MHNDSLSKEYQNLSK-EKEIDHLK-a8-b2_light	BIK1	20240729_FU_05_46_20240801224734	736,366876	4	269,11	1	alpha_b2_1	29,32	969700	0	1	58730078208
MHNDSLSKEYQNLSK-EKEIDHLK-a8-b2_light	BIK1	20240729_FU_05_49	736,366876	4	269,11	1	alpha_b2_1	29,21	3248767	40514	1	98260230144
MHNDSLSKEYQNLSK-EKEIDHLK-a8-b2_light	BIK1	20240729_FU_05_50	736,366876	4	269,11	1	alpha_b2_1	29,22	3536176	0	1	98357387264
MHNDSLSKEYQNLSK-EKEIDHLK-a8-b2_light	BIK1	20240729_FU_05_51	736,366876	4	269,11	1	alpha_b2_1	29,2	5018071	24620	1	118748413952
MHNDSLSKEYQNLSK-EKEIDHLK-a8-b2_light	BIK1	20240729_FU_06_56	736,366876	4	269,11	1	alpha_b2_1	29,15	11808043	192899	1	169322528768
MHNDSLSKEYQNLSK-EKEIDHLK-a8-b2_light	BIK1	20240729_FU_06_57	736,366876	4	269,11	1	alpha_b2_1	29,19	11373806	176510	1	176777134080
MHNDSLSKEYQNLSK-EKEIDHLK-a8-b2_light	BIK1	20240729_FU_06_58	736,366876	4	269,11	1	alpha_b2_1	29,06	8807753	241759	1	169101672448
MHNDSLSKEYQNLSK-EKEIDHLK-a8-b2_light	BIK1	20240729_FU_06_62	736,366876	4	269,11	1	alpha_b2_1	29,1	13531783	256336	1	162430140416
MHNDSLSKEYQNLSK-EKEIDHLK-a8-b2_light	BIK1	20240729_FU_06_63	736,366876	4	269,11	1	alpha_b2_1	29,07	16519764	437509	1	204558221312
MHNDSLSKEYQNLSK-EKEIDHLK-a8-b2_light	BIK1	20240729_FU_06_64	736,366876	4	269,11	1	alpha_b2_1	29,02	16456288	435075	1	205950369792
MHNDSLSKEYQNLSK-EKEIDHLK-a8-b2_light	BIK1	20240729_FU_06_66	736,366876	4	269,11	1	alpha_b2_1	28,98	6914787	117314	1	216435310592
MHNDSLSKEYQNLSK-EKEIDHLK-a8-b2_light	BIK1	20240729_FU_06_67	736,366876	4	269,11	1	alpha_b2_1	29,05	5899484	214241	1	184135188480
MHNDSLSKEYQNLSK-EKEIDHLK-a8-b2_light	BIK1	20240729_FU_06_73	736,366876	4	269,11	1	alpha_b2_1	29,03	5951158	232152	1	182390669312
MHNDSLSKEYQNLSK-EKEIDHLK-a8-b2_light	BIK1	20240729_FU_06_69	736,366876	4	269,11	1	alpha_b2_1	29,05	5678009	174483	1	183318577152
MHNDSLSKEYQNLSK-EKEIDHLK-a8-b2_light	BIK1	20240729_FU_06_71	736,366876	4	269,11	1	alpha_b2_1	28,95	7182727	97418	1	204818464768
MHNDSLSKEYQNLSK-EKEIDHLK-a8-b2_light	BIK1	20240729_FU_06_72	736,366876	4	269,11	1	alpha_b2_1	29	6755716	128281	1	194049310720
MHNDSLSKEYQNLSK-EKEIDHLK-a8-b2_light	BIK1	20240729_FU_06_77	736,366876	4	269,11	1	alpha_b2_1	28,99	9227600	143862	1	149814018048
MHNDSLSKEYQNLSK-EKEIDHLK-a8-b2_light	BIK1	20240729_FU_06_78	736,366876	4	269,11	1	alpha_b2_1	29,02	19886566	429865	1	192992821248
MHNDSLSKEYQNLSK-EKEIDHLK-a8-b2_light	BIK1	20240729_FU_06_79	736,366876	4	269,11	1	alpha_b2_1	28,98	13162732	339081	1	172344705024
MHNDSLSKEYQNLSK-EKEIDHLK-a8-b2_light	BIK1	20240729_FU_06_81	736,366876	4	269,11	1	alpha_b2_1	28,95	15243543	261826	1	167760330752
MHNDSLSKEYQNLSK-EKEIDHLK-a8-b2_light	BIK1	20240729_FU_06_82	736,366876	4	269,11	1	alpha_b2_1	28,98	14007415	272423	1	155817033728
MHNDSLSKEYQNLSK-EKEIDHLK-a8-b2_light	BIK1	20240729_FU_06_84	736,366876	4	269,11	1	alpha_b2_1	29,02	14438084	472883	1	157453041664
MHNDSLSKEYQNLSK-EKEIDHLK-a8-b2_light	BIK1	20240729_FU_05_35	736,366876	4	383,15	1	alpha_b3_1	28,97	504782	0	13	149740126208
MHNDSLSKEYQNLSK-EKEIDHLK-a8-b2_light	BIK1	20240729_FU_05_36	736,366876	4	383,15	1	alpha_b3_1	29,05	358042	0	12	132924801024
MHNDSLSKEYQNLSK-EKEIDHLK-a8-b2_light	BIK1	20240729_FU_05_37	736,366876	4	383,15	1	alpha_b3_1	29,08	808367	0	13	161472905216
MHNDSLSKEYQNLSK-EKEIDHLK-a8-b2_light	BIK1	20240729_FU_05_39_20240801130950	736,366876	4	383,15	1	alpha_b3_1	29,09	896904	0	12	163142041600
MHNDSLSKEYQNLSK-EKEIDHLK-a8-b2_light	BIK1	20240729_FU_05_40_20240801142326	736,366876	4	383,15	1	alpha_b3_1	29,1	1097162	0	12	164779671552
MHNDSLSKEYQNLSK-EKEIDHLK-a8-b2_light	BIK1	20240729_FU_05_41_20240801153701	736,366876	4	383,15	1	alpha_b3_1	29,04	1205844	0	12	173316325376
MHNDSLSKEYQNLSK-EKEIDHLK-a8-b2_light	BIK1	20240729_FU_05_44_20240801202024	736,366876	4	383,15	1	alpha_b3_1	29,3	70479	0	13	65514991616
MHNDSLSKEYQNLSK-EKEIDHLK-a8-b2_light	BIK1	20240729_FU_05_45_20240801213400	736,366876	4	383,15	1	alpha_b3_1	29,34	25166	0	14	52218691584
MHNDSLSKEYQNLSK-EKEIDHLK-a8-b2_light	BIK1	20240729_FU_05_46_20240801224734	736,366876	4	383,15	1	alpha_b3_1	29,27	124959	0	13	58730078208
MHNDSLSKEYQNLSK-EKEIDHLK-a8-b2_light	BIK1	20240729_FU_05_49	736,366876	4	383,15	1	alpha_b3_1	29,21	398011	0	12	98260230144
MHNDSLSKEYQNLSK-EKEIDHLK-a8-b2_light	BIK1	20240729_FU_05_50	736,366876	4	383,15	1	alpha_b3_1	29,22	355097	0	12	98357387264
MHNDSLSKEYQNLSK-EKEIDHLK-a8-b2_light	BIK1	20240729_FU_05_51	736,366876	4	383,15	1	alpha_b3_1	29,2	686290	0	12	118748413952
MHNDSLSKEYQNLSK-EKEIDHLK-a8-b2_light	BIK1	20240729_FU_06_56	736,366876	4	383,15	1	alpha_b3_1	29,15	1387141	0	13	169322528768
MHNDSLSKEYQNLSK-EKEIDHLK-a8-b2_light	BIK1	20240729_FU_06_57	736,366876	4	383,15	1	alpha_b3_1	29,19	1462404	0	12	176777134080
MHNDSLSKEYQNLSK-EKEIDHLK-a8-b2_light	BIK1	20240729_FU_06_58	736,366876	4	383,15	1	alpha_b3_1	29,06	1207711	0	12	169101672448
MHNDSLSKEYQNLSK-EKEIDHLK-a8-b2_light	BIK1	20240729_FU_06_62	736,366876	4	383,15	1	alpha_b3_1	29,1	1806880	0	12	162430140416
MHNDSLSKEYQNLSK-EKEIDHLK-a8-b2_light	BIK1	20240729_FU_06_63	736,366876	4	383,15	1	alpha_b3_1	29,07	2029769	0	12	204558221312
MHNDSLSKEYQNLSK-EKEIDHLK-a8-b2_light	BIK1	20240729_FU_06_64	736,366876	4	383,15	1	alpha_b3_1	29,02	2023809	0	12	205950369792
MHNDSLSKEYQNLSK-EKEIDHLK-a8-b2_light	BIK1	20240729_FU_06_66	736,366876	4	383,15	1	alpha_b3_1	28,98	866227	0	13	216435310592
MHNDSLSKEYQNLSK-EKEIDHLK-a8-b2_light	BIK1	20240729_FU_06_67	736,366876	4	383,15	1	alpha_b3_1	29,05	823696	0	13	184135188480
MHNDSLSKEYQNLSK-EKEIDHLK-a8-b2_light	BIK1	20240729_FU_06_73	736,366876	4	383,15	1	alpha_b3_1	29,03	783508	0	13	182390669312
MHNDSLSKEYQNLSK-EKEIDHLK-a8-b2_light	BIK1	20240729_FU_06_69	736,366876	4	383,15	1	alpha_b3_1	29,05	792993	0	13	183318577152
MHNDSLSKEYQNLSK-EKEIDHLK-a8-b2_light	BIK1	20240729_FU_06_71	736,366876	4	383,15	1	alpha_b3_1	28,95	884747	0	13	204818464768
MHNDSLSKEYQNLSK-EKEIDHLK-a8-b2_light	BIK1	20240729_FU_06_72	736,366876	4	383,15	1	alpha_b3_1	29	871837	0	13	194049310720
MHNDSLSKEYQNLSK-EKEIDHLK-a8-b2_light	BIK1	20240729_FU_06_77	736,366876	4	383,15	1	alpha_b3_1	28,99	1135608	0	13	149814018048
MHNDSLSKEYQNLSK-EKEIDHLK-a8-b2_light	BIK1	20240729_FU_06_78	736,366876	4	383,15	1	alpha_b3_1	29,02	2406611	0	12	192992821248
MHNDSLSKEYQNLSK-EKEIDHLK-a8-b2_light	BIK1	20240729_FU_06_79	736,366876	4	383,15	1	alpha_b3_1	28,98	1603151	46293	13	172344705024
MHNDSLSKEYQNLSK-EKEIDHLK-a8-b2_light	BIK1	20240729_FU_06_81	736,366876	4	383,15	1	alpha_b3_1	28,95	2028338	0	12	167760330752
MHNDSLSKEYQNLSK-EKEIDHLK-a8-b2_light	BIK1	20240729_FU_06_82	736,366876	4	383,15	1	alpha_b3_1	28,98	1895827	0	13	155817033728
MHNDSLSKEYQNLSK-EKEIDHLK-a8-b2_light	BIK1	20240729_FU_06_84	736,366876	4	383,15	1	alpha_b3_1	29,02	1799040	25518	13	157453041664
MHNDSLSKEYQNLSK-EKEIDHLK-a8-b2_light	BIK1	20240729_FU_05_35	736,366876	4	498,18	1	alpha_b4_1	28,97	646512	27244	10	149740126208
MHNDSLSKEYQNLSK-EKEIDHLK-a8-b2_light	BIK1	20240729_FU_05_36	736,366876	4	498,18	1	alpha_b4_1	29,05	428939	0	11	132924801024
MHNDSLSKEYQNLSK-EKEIDHLK-a8-b2_light	BIK1	20240729_FU_05_37	736,366876	4	498,18	1	alpha_b4_1	29,08	921037	24190	11	161472905216
MHNDSLSKEYQNLSK-EKEIDHLK-a8-b2_light	BIK1	20240729_FU_05_39_20240801130950	736,366876	4	498,18	1	alpha_b4_1	29,09	1153418	0	10	163142041600
MHNDSLSKEYQNLSK-EKEIDHLK-a8-b2_light	BIK1	20240729_FU_05_40_20240801142326	736,366876	4	498,18	1	alpha_b4_1	29,1	1353715	0	10	164779671552
MHNDSLSKEYQNLSK-EKEIDHLK-a8-b2_light	BIK1	20240729_FU_05_41_20240801153701	736,366876	4	498,18	1	alpha_b4_1	29,04	1507199	0	10	173316325376
MHNDSLSKEYQNLSK-EKEIDHLK-a8-b2_light	BIK1	20240729_FU_05_44_20240801202024	736,366876	4	498,18	1	alpha_b4_1	29,3	75695	0	12	65514991616
MHNDSLSKEYQNLSK-EKEIDHLK-a8-b2_light	BIK1	20240729_FU_05_45_20240801213400	736,366876	4	498,18	1	alpha_b4_1	29,29	43809	0	12	52218691584
MHNDSLSKEYQNLSK-EKEIDHLK-a8-b2_light	BIK1	20240729_FU_05_46_20240801224734	736,366876	4	498,18	1	alpha_b4_1	29,27	134268	0	12	58730078208
MHNDSLSKEYQNLSK-EKEIDHLK-a8-b2_light	BIK1	20240729_FU_05_49	736,366876	4	498,18	1	alpha_b4_1	29,21	472898	0	11	98260230144
MHNDSLSKEYQNLSK-EKEIDHLK-a8-b2_light	BIK1	20240729_FU_05_50	736,366876	4	498,18	1	alpha_b4_1	29,22	542782	32731	11	98357387264
MHNDSLSKEYQNLSK-EKEIDHLK-a8-b2_light	BIK1	20240729_FU_05_51	736,366876	4	498,18	1	alpha_b4_1	29,2	709224	20815	11	118748413952
MHNDSLSKEYQNLSK-EKEIDHLK-a8-b2_light	BIK1	20240729_FU_06_56	736,366876	4	498,18	1	alpha_b4_1	29,15	1610644	0	11	169322528768
MHNDSLSKEYQNLSK-EKEIDHLK-a8-b2_light	BIK1	20240729_FU_06_57	736,366876	4	498,18	1	alpha_b4_1	29,19	1722149	0	11	176777134080
MHNDSLSKEYQNLSK-EKEIDHLK-a8-b2_light	BIK1	20240729_FU_06_58	736,366876	4	498,18	1	alpha_b4_1	29,06	1331939	0	10	169101672448
MHNDSLSKEYQNLSK-EKEIDHLK-a8-b2_light	BIK1	20240729_FU_06_62	736,366876	4	498,18	1	alpha_b4_1	29,1	1994445	0	11	162430140416
MHNDSLSKEYQNLSK-EKEIDHLK-a8-b2_light	BIK1	20240729_FU_06_63	736,366876	4	498,18	1	alpha_b4_1	29,07	2552211	0	11	204558221312
MHNDSLSKEYQNLSK-EKEIDHLK-a8-b2_light	BIK1	20240729_FU_06_64	736,366876	4	498,18	1	alpha_b4_1	29,02	2412558	60615	10	205950369792
MHNDSLSKEYQNLSK-EKEIDHLK-a8-b2_light	BIK1	20240729_FU_06_66	736,366876	4	498,18	1	alpha_b4_1	28,98	1103775	0	11	216435310592
MHNDSLSKEYQNLSK-EKEIDHLK-a8-b2_light	BIK1	20240729_FU_06_67	736,366876	4	498,18	1	alpha_b4_1	29,05	868467	0	11	184135188480
MHNDSLSKEYQNLSK-EKEIDHLK-a8-b2_light	BIK1	20240729_FU_06_73	736,366876	4	498,18	1	alpha_b4_1	29,03	947238	0	12	182390669312
MHNDSLSKEYQNLSK-EKEIDHLK-a8-b2_light	BIK1	20240729_FU_06_69	736,366876	4	498,18	1	alpha_b4_1	29	865578	0	11	183318577152
MHNDSLSKEYQNLSK-EKEIDHLK-a8-b2_light	BIK1	20240729_FU_06_71	736,366876	4	498,18	1	alpha_b4_1	28,95	1006702	0	11	204818464768
MHNDSLSKEYQNLSK-EKEIDHLK-a8-b2_light	BIK1	20240729_FU_06_72	736,366876	4	498,18	1	alpha_b4_1	29	1006121	0	12	194049310720
MHNDSLSKEYQNLSK-EKEIDHLK-a8-b2_light	BIK1	20240729_FU_06_77	736,366876	4	498,18	1	alpha_b4_1	29,04	1305897	0	12	149814018048
MHNDSLSKEYQNLSK-EKEIDHLK-a8-b2_light	BIK1	20240729_FU_06_78	736,366876	4	498,18	1	alpha_b4_1	29,02	2792936	9252	11	192992821248
MHNDSLSKEYQNLSK-EKEIDHLK-a8-b2_light	BIK1	20240729_FU_06_79	736,366876	4	498,18	1	alpha_b4_1	28,98	2096802	0	10	172344705024
MHNDSLSKEYQNLSK-EKEIDHLK-a8-b2_light	BIK1	20240729_FU_06_81	736,366876	4	498,18	1	alpha_b4_1	28,95	1990571	87927	13	167760330752
MHNDSLSKEYQNLSK-EKEIDHLK-a8-b2_light	BIK1	20240729_FU_06_82	736,366876	4	498,18	1	alpha_b4_1	28,98	1965544	0	12	155817033728
MHNDSLSKEYQNLSK-EKEIDHLK-a8-b2_light	BIK1	20240729_FU_06_84	736,366876	4	498,18	1	alpha_b4_1	29,02	2072849	86913	11	157453041664
MHNDSLSKEYQNLSK-EKEIDHLK-a8-b2_light	BIK1	20240729_FU_05_35	736,366876	4	785,33	1	alpha_b7_1	28,97	378859	0	14	149740126208
MHNDSLSKEYQNLSK-EKEIDHLK-a8-b2_light	BIK1	20240729_FU_05_36	736,366876	4	785,33	1	alpha_b7_1	29,05	215613	0	14	132924801024
MHNDSLSKEYQNLSK-EKEIDHLK-a8-b2_light	BIK1	20240729_FU_05_37	736,366876	4	785,33	1	alpha_b7_1	29,08	775588	0	14	161472905216
MHNDSLSKEYQNLSK-EKEIDHLK-a8-b2_light	BIK1	20240729_FU_05_39_20240801130950	736,366876	4	785,33	1	alpha_b7_1	29,09	743042	0	14	163142041600
MHNDSLSKEYQNLSK-EKEIDHLK-a8-b2_light	BIK1	20240729_FU_05_40_20240801142326	736,366876	4	785,33	1	alpha_b7_1	29,1	804779	0	14	164779671552
MHNDSLSKEYQNLSK-EKEIDHLK-a8-b2_light	BIK1	20240729_FU_05_41_20240801153701	736,366876	4	785,33	1	alpha_b7_1	29,04	944716	0	13	173316325376
MHNDSLSKEYQNLSK-EKEIDHLK-a8-b2_light	BIK1	20240729_FU_05_44_20240801202024	736,366876	4	785,33	1	alpha_b7_1	29,56	62946	0	14	65514991616
MHNDSLSKEYQNLSK-EKEIDHLK-a8-b2_light	BIK1	20240729_FU_05_45_20240801213400	736,366876	4	785,33	1	alpha_b7_1	29,34	26425	0	13	52218691584
MHNDSLSKEYQNLSK-EKEIDHLK-a8-b2_light	BIK1	20240729_FU_05_46_20240801224734	736,366876	4	785,33	1	alpha_b7_1	29,27	82563	0	14	58730078208
MHNDSLSKEYQNLSK-EKEIDHLK-a8-b2_light	BIK1	20240729_FU_05_49	736,366876	4	785,33	1	alpha_b7_1	29,21	298421	0	14	98260230144
MHNDSLSKEYQNLSK-EKEIDHLK-a8-b2_light	BIK1	20240729_FU_05_50	736,366876	4	785,33	1	alpha_b7_1	29,22	333822	0	13	98357387264
MHNDSLSKEYQNLSK-EKEIDHLK-a8-b2_light	BIK1	20240729_FU_05_51	736,366876	4	785,33	1	alpha_b7_1	29,2	501782	0	13	118748413952
MHNDSLSKEYQNLSK-EKEIDHLK-a8-b2_light	BIK1	20240729_FU_06_56	736,366876	4	785,33	1	alpha_b7_1	29,15	1154937	79697	14	169322528768
MHNDSLSKEYQNLSK-EKEIDHLK-a8-b2_light	BIK1	20240729_FU_06_57	736,366876	4	785,33	1	alpha_b7_1	29,19	1228506	0	14	176777134080
MHNDSLSKEYQNLSK-EKEIDHLK-a8-b2_light	BIK1	20240729_FU_06_58	736,366876	4	785,33	1	alpha_b7_1	29,06	937376	48648	14	169101672448
MHNDSLSKEYQNLSK-EKEIDHLK-a8-b2_light	BIK1	20240729_FU_06_62	736,366876	4	785,33	1	alpha_b7_1	29,05	1287065	0	14	162430140416
MHNDSLSKEYQNLSK-EKEIDHLK-a8-b2_light	BIK1	20240729_FU_06_63	736,366876	4	785,33	1	alpha_b7_1	29,07	1809953	0	13	204558221312
MHNDSLSKEYQNLSK-EKEIDHLK-a8-b2_light	BIK1	20240729_FU_06_64	736,366876	4	785,33	1	alpha_b7_1	29,02	1623921	0	14	205950369792
MHNDSLSKEYQNLSK-EKEIDHLK-a8-b2_light	BIK1	20240729_FU_06_66	736,366876	4	785,33	1	alpha_b7_1	28,98	628968	17322	14	216435310592
MHNDSLSKEYQNLSK-EKEIDHLK-a8-b2_light	BIK1	20240729_FU_06_67	736,366876	4	785,33	1	alpha_b7_1	29,05	703909	0	14	184135188480
MHNDSLSKEYQNLSK-EKEIDHLK-a8-b2_light	BIK1	20240729_FU_06_73	736,366876	4	785,33	1	alpha_b7_1	29,03	699603	0	14	182390669312
MHNDSLSKEYQNLSK-EKEIDHLK-a8-b2_light	BIK1	20240729_FU_06_69	736,366876	4	785,33	1	alpha_b7_1	29,05	634207	0	14	183318577152
MHNDSLSKEYQNLSK-EKEIDHLK-a8-b2_light	BIK1	20240729_FU_06_71	736,366876	4	785,33	1	alpha_b7_1	29	654762	33114	14	204818464768
MHNDSLSKEYQNLSK-EKEIDHLK-a8-b2_light	BIK1	20240729_FU_06_72	736,366876	4	785,33	1	alpha_b7_1	29	632061	0	14	194049310720
MHNDSLSKEYQNLSK-EKEIDHLK-a8-b2_light	BIK1	20240729_FU_06_77	736,366876	4	785,33	1	alpha_b7_1	29,04	814107	30115	14	149814018048
MHNDSLSKEYQNLSK-EKEIDHLK-a8-b2_light	BIK1	20240729_FU_06_78	736,366876	4	785,33	1	alpha_b7_1	29,02	1888659	172586	14	192992821248
MHNDSLSKEYQNLSK-EKEIDHLK-a8-b2_light	BIK1	20240729_FU_06_79	736,366876	4	785,33	1	alpha_b7_1	28,98	1380175	0	14	172344705024
MHNDSLSKEYQNLSK-EKEIDHLK-a8-b2_light	BIK1	20240729_FU_06_81	736,366876	4	785,33	1	alpha_b7_1	28,95	1466347	116376	14	167760330752
MHNDSLSKEYQNLSK-EKEIDHLK-a8-b2_light	BIK1	20240729_FU_06_82	736,366876	4	785,33	1	alpha_b7_1	28,98	1217332	0	14	155817033728
MHNDSLSKEYQNLSK-EKEIDHLK-a8-b2_light	BIK1	20240729_FU_06_84	736,366876	4	785,33	1	alpha_b7_1	29,02	1485504	23079	14	157453041664
MHNDSLSKEYQNLSK-EKEIDHLK-a8-b2_light	BIK1	20240729_FU_05_35	736,366876	4	347,23	1	alpha_y3_1	28,97	736108	0	9	149740126208
MHNDSLSKEYQNLSK-EKEIDHLK-a8-b2_light	BIK1	20240729_FU_05_36	736,366876	4	347,23	1	alpha_y3_1	29,05	567707	9628	9	132924801024
MHNDSLSKEYQNLSK-EKEIDHLK-a8-b2_light	BIK1	20240729_FU_05_37	736,366876	4	347,23	1	alpha_y3_1	29,08	1071329	0	9	161472905216
MHNDSLSKEYQNLSK-EKEIDHLK-a8-b2_light	BIK1	20240729_FU_05_39_20240801130950	736,366876	4	347,23	1	alpha_y3_1	29,09	1314120	0	9	163142041600
MHNDSLSKEYQNLSK-EKEIDHLK-a8-b2_light	BIK1	20240729_FU_05_40_20240801142326	736,366876	4	347,23	1	alpha_y3_1	29,1	1529247	0	9	164779671552
MHNDSLSKEYQNLSK-EKEIDHLK-a8-b2_light	BIK1	20240729_FU_05_41_20240801153701	736,366876	4	347,23	1	alpha_y3_1	29,04	1694862	34833	9	173316325376
MHNDSLSKEYQNLSK-EKEIDHLK-a8-b2_light	BIK1	20240729_FU_05_44_20240801202024	736,366876	4	347,23	1	alpha_y3_1	29,25	105635	0	11	65514991616
MHNDSLSKEYQNLSK-EKEIDHLK-a8-b2_light	BIK1	20240729_FU_05_45_20240801213400	736,366876	4	347,23	1	alpha_y3_1	29,34	67152	0	11	52218691584
MHNDSLSKEYQNLSK-EKEIDHLK-a8-b2_light	BIK1	20240729_FU_05_46_20240801224734	736,366876	4	347,23	1	alpha_y3_1	29,32	166875	0	10	58730078208
MHNDSLSKEYQNLSK-EKEIDHLK-a8-b2_light	BIK1	20240729_FU_05_49	736,366876	4	347,23	1	alpha_y3_1	29,26	615082	0	10	98260230144
MHNDSLSKEYQNLSK-EKEIDHLK-a8-b2_light	BIK1	20240729_FU_05_50	736,366876	4	347,23	1	alpha_y3_1	29,22	616330	0	9	98357387264
MHNDSLSKEYQNLSK-EKEIDHLK-a8-b2_light	BIK1	20240729_FU_05_51	736,366876	4	347,23	1	alpha_y3_1	29,2	878902	0	9	118748413952
MHNDSLSKEYQNLSK-EKEIDHLK-a8-b2_light	BIK1	20240729_FU_06_56	736,366876	4	347,23	1	alpha_y3_1	29,1	2039867	0	9	169322528768
MHNDSLSKEYQNLSK-EKEIDHLK-a8-b2_light	BIK1	20240729_FU_06_57	736,366876	4	347,23	1	alpha_y3_1	29,19	2078579	0	9	176777134080
MHNDSLSKEYQNLSK-EKEIDHLK-a8-b2_light	BIK1	20240729_FU_06_58	736,366876	4	347,23	1	alpha_y3_1	29,12	1611484	107043	9	169101672448
MHNDSLSKEYQNLSK-EKEIDHLK-a8-b2_light	BIK1	20240729_FU_06_62	736,366876	4	347,23	1	alpha_y3_1	29,1	2508291	630	9	162430140416
MHNDSLSKEYQNLSK-EKEIDHLK-a8-b2_light	BIK1	20240729_FU_06_63	736,366876	4	347,23	1	alpha_y3_1	29,07	2963541	70748	9	204558221312
MHNDSLSKEYQNLSK-EKEIDHLK-a8-b2_light	BIK1	20240729_FU_06_64	736,366876	4	347,23	1	alpha_y3_1	29,02	2984870	131633	9	205950369792
MHNDSLSKEYQNLSK-EKEIDHLK-a8-b2_light	BIK1	20240729_FU_06_66	736,366876	4	347,23	1	alpha_y3_1	28,98	1244324	0	9	216435310592
MHNDSLSKEYQNLSK-EKEIDHLK-a8-b2_light	BIK1	20240729_FU_06_67	736,366876	4	347,23	1	alpha_y3_1	29,05	1165250	0	9	184135188480
MHNDSLSKEYQNLSK-EKEIDHLK-a8-b2_light	BIK1	20240729_FU_06_73	736,366876	4	347,23	1	alpha_y3_1	29,03	1036200	0	10	182390669312
MHNDSLSKEYQNLSK-EKEIDHLK-a8-b2_light	BIK1	20240729_FU_06_69	736,366876	4	347,23	1	alpha_y3_1	29,05	1061055	0	9	183318577152
MHNDSLSKEYQNLSK-EKEIDHLK-a8-b2_light	BIK1	20240729_FU_06_71	736,366876	4	347,23	1	alpha_y3_1	28,95	1233243	0	9	204818464768
MHNDSLSKEYQNLSK-EKEIDHLK-a8-b2_light	BIK1	20240729_FU_06_72	736,366876	4	347,23	1	alpha_y3_1	29	1242851	0	9	194049310720
MHNDSLSKEYQNLSK-EKEIDHLK-a8-b2_light	BIK1	20240729_FU_06_77	736,366876	4	347,23	1	alpha_y3_1	28,99	1620800	47564	9	149814018048
MHNDSLSKEYQNLSK-EKEIDHLK-a8-b2_light	BIK1	20240729_FU_06_78	736,366876	4	347,23	1	alpha_y3_1	29,02	3341806	235202	9	192992821248
MHNDSLSKEYQNLSK-EKEIDHLK-a8-b2_light	BIK1	20240729_FU_06_79	736,366876	4	347,23	1	alpha_y3_1	28,98	2297449	143738	9	172344705024
MHNDSLSKEYQNLSK-EKEIDHLK-a8-b2_light	BIK1	20240729_FU_06_81	736,366876	4	347,23	1	alpha_y3_1	28,95	2721294	76517	9	167760330752
MHNDSLSKEYQNLSK-EKEIDHLK-a8-b2_light	BIK1	20240729_FU_06_82	736,366876	4	347,23	1	alpha_y3_1	28,98	2607359	44786	9	155817033728
MHNDSLSKEYQNLSK-EKEIDHLK-a8-b2_light	BIK1	20240729_FU_06_84	736,366876	4	347,23	1	alpha_y3_1	29,02	2391482	109667	9	157453041664
MHNDSLSKEYQNLSK-EKEIDHLK-a8-b2_light	BIK1	20240729_FU_05_35	736,366876	4	461,27	1	alpha_y4_1	28,97	1476319	0	5	149740126208
MHNDSLSKEYQNLSK-EKEIDHLK-a8-b2_light	BIK1	20240729_FU_05_36	736,366876	4	461,27	1	alpha_y4_1	29,05	973755	0	5	132924801024
MHNDSLSKEYQNLSK-EKEIDHLK-a8-b2_light	BIK1	20240729_FU_05_37	736,366876	4	461,27	1	alpha_y4_1	29,08	2380562	0	5	161472905216
MHNDSLSKEYQNLSK-EKEIDHLK-a8-b2_light	BIK1	20240729_FU_05_39_20240801130950	736,366876	4	461,27	1	alpha_y4_1	29,09	2622713	0	5	163142041600
MHNDSLSKEYQNLSK-EKEIDHLK-a8-b2_light	BIK1	20240729_FU_05_40_20240801142326	736,366876	4	461,27	1	alpha_y4_1	29,1	2911362	75629	5	164779671552
MHNDSLSKEYQNLSK-EKEIDHLK-a8-b2_light	BIK1	20240729_FU_05_41_20240801153701	736,366876	4	461,27	1	alpha_y4_1	29,04	3375137	0	5	173316325376
MHNDSLSKEYQNLSK-EKEIDHLK-a8-b2_light	BIK1	20240729_FU_05_44_20240801202024	736,366876	4	461,27	1	alpha_y4_1	29,25	207173	0	5	65514991616
MHNDSLSKEYQNLSK-EKEIDHLK-a8-b2_light	BIK1	20240729_FU_05_45_20240801213400	736,366876	4	461,27	1	alpha_y4_1	29,34	159844	0	5	52218691584
MHNDSLSKEYQNLSK-EKEIDHLK-a8-b2_light	BIK1	20240729_FU_05_46_20240801224734	736,366876	4	461,27	1	alpha_y4_1	29,32	332142	0	5	58730078208
MHNDSLSKEYQNLSK-EKEIDHLK-a8-b2_light	BIK1	20240729_FU_05_49	736,366876	4	461,27	1	alpha_y4_1	29,26	1067344	0	6	98260230144
MHNDSLSKEYQNLSK-EKEIDHLK-a8-b2_light	BIK1	20240729_FU_05_50	736,366876	4	461,27	1	alpha_y4_1	29,22	1251788	0	4	98357387264
MHNDSLSKEYQNLSK-EKEIDHLK-a8-b2_light	BIK1	20240729_FU_05_51	736,366876	4	461,27	1	alpha_y4_1	29,2	1740957	0	5	118748413952
MHNDSLSKEYQNLSK-EKEIDHLK-a8-b2_light	BIK1	20240729_FU_06_56	736,366876	4	461,27	1	alpha_y4_1	29,15	4180028	0	4	169322528768
MHNDSLSKEYQNLSK-EKEIDHLK-a8-b2_light	BIK1	20240729_FU_06_57	736,366876	4	461,27	1	alpha_y4_1	29,19	4167280	0	6	176777134080
MHNDSLSKEYQNLSK-EKEIDHLK-a8-b2_light	BIK1	20240729_FU_06_58	736,366876	4	461,27	1	alpha_y4_1	29,12	3176240	177717	5	169101672448
MHNDSLSKEYQNLSK-EKEIDHLK-a8-b2_light	BIK1	20240729_FU_06_62	736,366876	4	461,27	1	alpha_y4_1	29,1	5091203	21622	4	162430140416
MHNDSLSKEYQNLSK-EKEIDHLK-a8-b2_light	BIK1	20240729_FU_06_63	736,366876	4	461,27	1	alpha_y4_1	29,07	6093879	215532	5	204558221312
MHNDSLSKEYQNLSK-EKEIDHLK-a8-b2_light	BIK1	20240729_FU_06_64	736,366876	4	461,27	1	alpha_y4_1	29,02	5822749	212992	4	205950369792
MHNDSLSKEYQNLSK-EKEIDHLK-a8-b2_light	BIK1	20240729_FU_06_66	736,366876	4	461,27	1	alpha_y4_1	28,98	2389049	151281	5	216435310592
MHNDSLSKEYQNLSK-EKEIDHLK-a8-b2_light	BIK1	20240729_FU_06_67	736,366876	4	461,27	1	alpha_y4_1	29,05	2165351	23734	5	184135188480
MHNDSLSKEYQNLSK-EKEIDHLK-a8-b2_light	BIK1	20240729_FU_06_73	736,366876	4	461,27	1	alpha_y4_1	29,03	2061897	77485	5	182390669312
MHNDSLSKEYQNLSK-EKEIDHLK-a8-b2_light	BIK1	20240729_FU_06_69	736,366876	4	461,27	1	alpha_y4_1	29,05	2079957	90735	5	183318577152
MHNDSLSKEYQNLSK-EKEIDHLK-a8-b2_light	BIK1	20240729_FU_06_71	736,366876	4	461,27	1	alpha_y4_1	28,95	2459048	0	5	204818464768
MHNDSLSKEYQNLSK-EKEIDHLK-a8-b2_light	BIK1	20240729_FU_06_72	736,366876	4	461,27	1	alpha_y4_1	29	2364959	137416	5	194049310720
MHNDSLSKEYQNLSK-EKEIDHLK-a8-b2_light	BIK1	20240729_FU_06_77	736,366876	4	461,27	1	alpha_y4_1	28,99	3048299	78070	5	149814018048
MHNDSLSKEYQNLSK-EKEIDHLK-a8-b2_light	BIK1	20240729_FU_06_78	736,366876	4	461,27	1	alpha_y4_1	29,02	6643370	195628	5	192992821248
MHNDSLSKEYQNLSK-EKEIDHLK-a8-b2_light	BIK1	20240729_FU_06_79	736,366876	4	461,27	1	alpha_y4_1	28,98	4607484	175774	4	172344705024
MHNDSLSKEYQNLSK-EKEIDHLK-a8-b2_light	BIK1	20240729_FU_06_81	736,366876	4	461,27	1	alpha_y4_1	28,95	5394327	139421	4	167760330752
MHNDSLSKEYQNLSK-EKEIDHLK-a8-b2_light	BIK1	20240729_FU_06_82	736,366876	4	461,27	1	alpha_y4_1	28,98	4896028	35235	4	155817033728
MHNDSLSKEYQNLSK-EKEIDHLK-a8-b2_light	BIK1	20240729_FU_06_84	736,366876	4	461,27	1	alpha_y4_1	29,02	5023528	195323	4	157453041664
MHNDSLSKEYQNLSK-EKEIDHLK-a8-b2_light	BIK1	20240729_FU_05_35	736,366876	4	589,33	1	alpha_y5_1	29,02	1233848	0	8	149740126208
MHNDSLSKEYQNLSK-EKEIDHLK-a8-b2_light	BIK1	20240729_FU_05_36	736,366876	4	589,33	1	alpha_y5_1	29,05	856693	0	7	132924801024
MHNDSLSKEYQNLSK-EKEIDHLK-a8-b2_light	BIK1	20240729_FU_05_37	736,366876	4	589,33	1	alpha_y5_1	29,13	1856522	0	7	161472905216
MHNDSLSKEYQNLSK-EKEIDHLK-a8-b2_light	BIK1	20240729_FU_05_39_20240801130950	736,366876	4	589,33	1	alpha_y5_1	29,09	2103496	0	7	163142041600
MHNDSLSKEYQNLSK-EKEIDHLK-a8-b2_light	BIK1	20240729_FU_05_40_20240801142326	736,366876	4	589,33	1	alpha_y5_1	29,1	2480685	0	7	164779671552
MHNDSLSKEYQNLSK-EKEIDHLK-a8-b2_light	BIK1	20240729_FU_05_41_20240801153701	736,366876	4	589,33	1	alpha_y5_1	29,04	2620573	0	8	173316325376
MHNDSLSKEYQNLSK-EKEIDHLK-a8-b2_light	BIK1	20240729_FU_05_44_20240801202024	736,366876	4	589,33	1	alpha_y5_1	29,3	151614	0	10	65514991616
MHNDSLSKEYQNLSK-EKEIDHLK-a8-b2_light	BIK1	20240729_FU_05_45_20240801213400	736,366876	4	589,33	1	alpha_y5_1	29,29	138140	0	8	52218691584
MHNDSLSKEYQNLSK-EKEIDHLK-a8-b2_light	BIK1	20240729_FU_05_46_20240801224734	736,366876	4	589,33	1	alpha_y5_1	29,27	258312	0	9	58730078208
MHNDSLSKEYQNLSK-EKEIDHLK-a8-b2_light	BIK1	20240729_FU_05_49	736,366876	4	589,33	1	alpha_y5_1	29,21	927334	0	8	98260230144
MHNDSLSKEYQNLSK-EKEIDHLK-a8-b2_light	BIK1	20240729_FU_05_50	736,366876	4	589,33	1	alpha_y5_1	29,22	1005303	46043	7	98357387264
MHNDSLSKEYQNLSK-EKEIDHLK-a8-b2_light	BIK1	20240729_FU_05_51	736,366876	4	589,33	1	alpha_y5_1	29,2	1412558	0	8	118748413952
MHNDSLSKEYQNLSK-EKEIDHLK-a8-b2_light	BIK1	20240729_FU_06_56	736,366876	4	589,33	1	alpha_y5_1	29,1	3178023	36897	8	169322528768
MHNDSLSKEYQNLSK-EKEIDHLK-a8-b2_light	BIK1	20240729_FU_06_57	736,366876	4	589,33	1	alpha_y5_1	29,19	3304028	0	8	176777134080
MHNDSLSKEYQNLSK-EKEIDHLK-a8-b2_light	BIK1	20240729_FU_06_58	736,366876	4	589,33	1	alpha_y5_1	29,06	2544477	139600	7	169101672448
MHNDSLSKEYQNLSK-EKEIDHLK-a8-b2_light	BIK1	20240729_FU_06_62	736,366876	4	589,33	1	alpha_y5_1	29,1	4130751	0	8	162430140416
MHNDSLSKEYQNLSK-EKEIDHLK-a8-b2_light	BIK1	20240729_FU_06_63	736,366876	4	589,33	1	alpha_y5_1	29,07	4946423	35004	8	204558221312
MHNDSLSKEYQNLSK-EKEIDHLK-a8-b2_light	BIK1	20240729_FU_06_64	736,366876	4	589,33	1	alpha_y5_1	29,02	4713074	190480	7	205950369792
MHNDSLSKEYQNLSK-EKEIDHLK-a8-b2_light	BIK1	20240729_FU_06_66	736,366876	4	589,33	1	alpha_y5_1	28,98	2080910	0	7	216435310592
MHNDSLSKEYQNLSK-EKEIDHLK-a8-b2_light	BIK1	20240729_FU_06_67	736,366876	4	589,33	1	alpha_y5_1	29,05	1743210	23285	8	184135188480
MHNDSLSKEYQNLSK-EKEIDHLK-a8-b2_light	BIK1	20240729_FU_06_73	736,366876	4	589,33	1	alpha_y5_1	29,03	1742738	0	7	182390669312
MHNDSLSKEYQNLSK-EKEIDHLK-a8-b2_light	BIK1	20240729_FU_06_69	736,366876	4	589,33	1	alpha_y5_1	29,05	1745140	38023	8	183318577152
MHNDSLSKEYQNLSK-EKEIDHLK-a8-b2_light	BIK1	20240729_FU_06_71	736,366876	4	589,33	1	alpha_y5_1	29	1886573	27911	7	204818464768
MHNDSLSKEYQNLSK-EKEIDHLK-a8-b2_light	BIK1	20240729_FU_06_72	736,366876	4	589,33	1	alpha_y5_1	29	1881481	0	7	194049310720
MHNDSLSKEYQNLSK-EKEIDHLK-a8-b2_light	BIK1	20240729_FU_06_77	736,366876	4	589,33	1	alpha_y5_1	28,99	2531730	0	8	149814018048
MHNDSLSKEYQNLSK-EKEIDHLK-a8-b2_light	BIK1	20240729_FU_06_78	736,366876	4	589,33	1	alpha_y5_1	29,02	5558562	138893	7	192992821248
MHNDSLSKEYQNLSK-EKEIDHLK-a8-b2_light	BIK1	20240729_FU_06_79	736,366876	4	589,33	1	alpha_y5_1	28,98	3638206	146652	8	172344705024
MHNDSLSKEYQNLSK-EKEIDHLK-a8-b2_light	BIK1	20240729_FU_06_81	736,366876	4	589,33	1	alpha_y5_1	28,95	4182055	31791	7	167760330752
MHNDSLSKEYQNLSK-EKEIDHLK-a8-b2_light	BIK1	20240729_FU_06_82	736,366876	4	589,33	1	alpha_y5_1	29,03	3748053	112135	8	155817033728
MHNDSLSKEYQNLSK-EKEIDHLK-a8-b2_light	BIK1	20240729_FU_06_84	736,366876	4	589,33	1	alpha_y5_1	29,02	3870533	180231	7	157453041664
MHNDSLSKEYQNLSK-EKEIDHLK-a8-b2_light	BIK1	20240729_FU_05_35	736,366876	4	725,39	1	alpha_y6_1	29,02	509578	0	12	149740126208
MHNDSLSKEYQNLSK-EKEIDHLK-a8-b2_light	BIK1	20240729_FU_05_36	736,366876	4	725,39	1	alpha_y6_1	29,11	262288	0	13	132924801024
MHNDSLSKEYQNLSK-EKEIDHLK-a8-b2_light	BIK1	20240729_FU_05_37	736,366876	4	725,39	1	alpha_y6_1	29,18	816976	0	12	161472905216
MHNDSLSKEYQNLSK-EKEIDHLK-a8-b2_light	BIK1	20240729_FU_05_39_20240801130950	736,366876	4	725,39	1	alpha_y6_1	29,14	886967	0	13	163142041600
MHNDSLSKEYQNLSK-EKEIDHLK-a8-b2_light	BIK1	20240729_FU_05_40_20240801142326	736,366876	4	725,39	1	alpha_y6_1	29,1	1048540	0	13	164779671552
MHNDSLSKEYQNLSK-EKEIDHLK-a8-b2_light	BIK1	20240729_FU_05_41_20240801153701	736,366876	4	725,39	1	alpha_y6_1	29,15	831968	0	14	173316325376
MHNDSLSKEYQNLSK-EKEIDHLK-a8-b2_light	BIK1	20240729_FU_05_44_20240801202024	736,366876	4	725,39	1	alpha_y6_1	29,3	190484	0	6	65514991616
MHNDSLSKEYQNLSK-EKEIDHLK-a8-b2_light	BIK1	20240729_FU_05_45_20240801213400	736,366876	4	725,39	1	alpha_y6_1	29,29	151254	0	6	52218691584
MHNDSLSKEYQNLSK-EKEIDHLK-a8-b2_light	BIK1	20240729_FU_05_46_20240801224734	736,366876	4	725,39	1	alpha_y6_1	29,27	263520	0	8	58730078208
MHNDSLSKEYQNLSK-EKEIDHLK-a8-b2_light	BIK1	20240729_FU_05_49	736,366876	4	725,39	1	alpha_y6_1	29,21	361446	0	13	98260230144
MHNDSLSKEYQNLSK-EKEIDHLK-a8-b2_light	BIK1	20240729_FU_05_50	736,366876	4	725,39	1	alpha_y6_1	29,22	325350	0	14	98357387264
MHNDSLSKEYQNLSK-EKEIDHLK-a8-b2_light	BIK1	20240729_FU_05_51	736,366876	4	725,39	1	alpha_y6_1	29,2	420796	0	14	118748413952
MHNDSLSKEYQNLSK-EKEIDHLK-a8-b2_light	BIK1	20240729_FU_06_56	736,366876	4	725,39	1	alpha_y6_1	29,1	1588322	0	12	169322528768
MHNDSLSKEYQNLSK-EKEIDHLK-a8-b2_light	BIK1	20240729_FU_06_57	736,366876	4	725,39	1	alpha_y6_1	29,09	1263336	0	13	176777134080
MHNDSLSKEYQNLSK-EKEIDHLK-a8-b2_light	BIK1	20240729_FU_06_58	736,366876	4	725,39	1	alpha_y6_1	29,06	938379	38801	13	169101672448
MHNDSLSKEYQNLSK-EKEIDHLK-a8-b2_light	BIK1	20240729_FU_06_62	736,366876	4	725,39	1	alpha_y6_1	29,05	1580076	16769	13	162430140416
MHNDSLSKEYQNLSK-EKEIDHLK-a8-b2_light	BIK1	20240729_FU_06_63	736,366876	4	725,39	1	alpha_y6_1	29,07	1637949	9280	14	204558221312
MHNDSLSKEYQNLSK-EKEIDHLK-a8-b2_light	BIK1	20240729_FU_06_64	736,366876	4	725,39	1	alpha_y6_1	29,02	1833505	40042	13	205950369792
MHNDSLSKEYQNLSK-EKEIDHLK-a8-b2_light	BIK1	20240729_FU_06_66	736,366876	4	725,39	1	alpha_y6_1	28,98	959637	0	12	216435310592
MHNDSLSKEYQNLSK-EKEIDHLK-a8-b2_light	BIK1	20240729_FU_06_67	736,366876	4	725,39	1	alpha_y6_1	29,05	842750	36946	12	184135188480
MHNDSLSKEYQNLSK-EKEIDHLK-a8-b2_light	BIK1	20240729_FU_06_73	736,366876	4	725,39	1	alpha_y6_1	29,03	965488	632	11	182390669312
MHNDSLSKEYQNLSK-EKEIDHLK-a8-b2_light	BIK1	20240729_FU_06_69	736,366876	4	725,39	1	alpha_y6_1	29	820367	0	12	183318577152
MHNDSLSKEYQNLSK-EKEIDHLK-a8-b2_light	BIK1	20240729_FU_06_71	736,366876	4	725,39	1	alpha_y6_1	28,95	990380	0	12	204818464768
MHNDSLSKEYQNLSK-EKEIDHLK-a8-b2_light	BIK1	20240729_FU_06_72	736,366876	4	725,39	1	alpha_y6_1	29	1093864	0	11	194049310720
MHNDSLSKEYQNLSK-EKEIDHLK-a8-b2_light	BIK1	20240729_FU_06_77	736,366876	4	725,39	1	alpha_y6_1	28,99	1334007	0	11	149814018048
MHNDSLSKEYQNLSK-EKEIDHLK-a8-b2_light	BIK1	20240729_FU_06_78	736,366876	4	725,39	1	alpha_y6_1	29,02	2164581	9453	13	192992821248
MHNDSLSKEYQNLSK-EKEIDHLK-a8-b2_light	BIK1	20240729_FU_06_79	736,366876	4	725,39	1	alpha_y6_1	28,98	1955271	44276	11	172344705024
MHNDSLSKEYQNLSK-EKEIDHLK-a8-b2_light	BIK1	20240729_FU_06_81	736,366876	4	725,39	1	alpha_y6_1	28,95	2344301	0	10	167760330752
MHNDSLSKEYQNLSK-EKEIDHLK-a8-b2_light	BIK1	20240729_FU_06_82	736,366876	4	725,39	1	alpha_y6_1	28,98	2027494	0	11	155817033728
MHNDSLSKEYQNLSK-EKEIDHLK-a8-b2_light	BIK1	20240729_FU_06_84	736,366876	4	725,39	1	alpha_y6_1	29,02	1867441	39170	12	157453041664
MHNDSLSKEYQNLSK-EKEIDHLK-a8-b2_light	BIK1	20240729_FU_05_35	736,366876	4	881,44	1	alpha_y7_1	28,97	2224245	42955	3	149740126208
MHNDSLSKEYQNLSK-EKEIDHLK-a8-b2_light	BIK1	20240729_FU_05_36	736,366876	4	881,44	1	alpha_y7_1	29,05	1494170	0	3	132924801024
MHNDSLSKEYQNLSK-EKEIDHLK-a8-b2_light	BIK1	20240729_FU_05_37	736,366876	4	881,44	1	alpha_y7_1	29,08	3640131	0	3	161472905216
MHNDSLSKEYQNLSK-EKEIDHLK-a8-b2_light	BIK1	20240729_FU_05_39_20240801130950	736,366876	4	881,44	1	alpha_y7_1	29,09	4228845	0	3	163142041600
MHNDSLSKEYQNLSK-EKEIDHLK-a8-b2_light	BIK1	20240729_FU_05_40_20240801142326	736,366876	4	881,44	1	alpha_y7_1	29,1	4704394	50578	3	164779671552
MHNDSLSKEYQNLSK-EKEIDHLK-a8-b2_light	BIK1	20240729_FU_05_41_20240801153701	736,366876	4	881,44	1	alpha_y7_1	29,04	5103263	0	3	173316325376
MHNDSLSKEYQNLSK-EKEIDHLK-a8-b2_light	BIK1	20240729_FU_05_44_20240801202024	736,366876	4	881,44	1	alpha_y7_1	29,3	319583	0	3	65514991616
MHNDSLSKEYQNLSK-EKEIDHLK-a8-b2_light	BIK1	20240729_FU_05_45_20240801213400	736,366876	4	881,44	1	alpha_y7_1	29,34	210725	0	4	52218691584
MHNDSLSKEYQNLSK-EKEIDHLK-a8-b2_light	BIK1	20240729_FU_05_46_20240801224734	736,366876	4	881,44	1	alpha_y7_1	29,32	516705	0	3	58730078208
MHNDSLSKEYQNLSK-EKEIDHLK-a8-b2_light	BIK1	20240729_FU_05_49	736,366876	4	881,44	1	alpha_y7_1	29,26	1877686	0	3	98260230144
MHNDSLSKEYQNLSK-EKEIDHLK-a8-b2_light	BIK1	20240729_FU_05_50	736,366876	4	881,44	1	alpha_y7_1	29,22	2005448	0	3	98357387264
MHNDSLSKEYQNLSK-EKEIDHLK-a8-b2_light	BIK1	20240729_FU_05_51	736,366876	4	881,44	1	alpha_y7_1	29,2	2733107	0	3	118748413952
MHNDSLSKEYQNLSK-EKEIDHLK-a8-b2_light	BIK1	20240729_FU_06_56	736,366876	4	881,44	1	alpha_y7_1	29,15	6629387	43226	3	169322528768
MHNDSLSKEYQNLSK-EKEIDHLK-a8-b2_light	BIK1	20240729_FU_06_57	736,366876	4	881,44	1	alpha_y7_1	29,14	6591532	0	3	176777134080
MHNDSLSKEYQNLSK-EKEIDHLK-a8-b2_light	BIK1	20240729_FU_06_58	736,366876	4	881,44	1	alpha_y7_1	29,06	4859501	339795	3	169101672448
MHNDSLSKEYQNLSK-EKEIDHLK-a8-b2_light	BIK1	20240729_FU_06_62	736,366876	4	881,44	1	alpha_y7_1	29,1	7723422	146974	3	162430140416
MHNDSLSKEYQNLSK-EKEIDHLK-a8-b2_light	BIK1	20240729_FU_06_63	736,366876	4	881,44	1	alpha_y7_1	29,07	9285151	319034	3	204558221312
MHNDSLSKEYQNLSK-EKEIDHLK-a8-b2_light	BIK1	20240729_FU_06_64	736,366876	4	881,44	1	alpha_y7_1	29,02	8680344	457124	3	205950369792
MHNDSLSKEYQNLSK-EKEIDHLK-a8-b2_light	BIK1	20240729_FU_06_66	736,366876	4	881,44	1	alpha_y7_1	28,98	3977660	0	3	216435310592
MHNDSLSKEYQNLSK-EKEIDHLK-a8-b2_light	BIK1	20240729_FU_06_67	736,366876	4	881,44	1	alpha_y7_1	29,05	3392823	132936	3	184135188480
MHNDSLSKEYQNLSK-EKEIDHLK-a8-b2_light	BIK1	20240729_FU_06_73	736,366876	4	881,44	1	alpha_y7_1	29,03	3490770	0	3	182390669312
MHNDSLSKEYQNLSK-EKEIDHLK-a8-b2_light	BIK1	20240729_FU_06_69	736,366876	4	881,44	1	alpha_y7_1	29,05	3369351	0	3	183318577152
MHNDSLSKEYQNLSK-EKEIDHLK-a8-b2_light	BIK1	20240729_FU_06_71	736,366876	4	881,44	1	alpha_y7_1	28,95	3857331	64690	3	204818464768
MHNDSLSKEYQNLSK-EKEIDHLK-a8-b2_light	BIK1	20240729_FU_06_72	736,366876	4	881,44	1	alpha_y7_1	29	3859272	0	3	194049310720
MHNDSLSKEYQNLSK-EKEIDHLK-a8-b2_light	BIK1	20240729_FU_06_77	736,366876	4	881,44	1	alpha_y7_1	28,99	4786169	46126	3	149814018048
MHNDSLSKEYQNLSK-EKEIDHLK-a8-b2_light	BIK1	20240729_FU_06_78	736,366876	4	881,44	1	alpha_y7_1	29,02	10332178	362581	3	192992821248
MHNDSLSKEYQNLSK-EKEIDHLK-a8-b2_light	BIK1	20240729_FU_06_79	736,366876	4	881,44	1	alpha_y7_1	28,98	7008836	367856	3	172344705024
MHNDSLSKEYQNLSK-EKEIDHLK-a8-b2_light	BIK1	20240729_FU_06_81	736,366876	4	881,44	1	alpha_y7_1	28,95	7794344	180207	3	167760330752
MHNDSLSKEYQNLSK-EKEIDHLK-a8-b2_light	BIK1	20240729_FU_06_82	736,366876	4	881,44	1	alpha_y7_1	28,98	7225153	183718	3	155817033728
MHNDSLSKEYQNLSK-EKEIDHLK-a8-b2_light	BIK1	20240729_FU_06_84	736,366876	4	881,44	1	alpha_y7_1	29,02	7393095	453878	3	157453041664
MHNDSLSKEYQNLSK-EKEIDHLK-a8-b2_light	BIK1	20240729_FU_05_35	736,366876	4	260,2	1	beta_y2_1	29,02	586725	271168	11	149740126208
MHNDSLSKEYQNLSK-EKEIDHLK-a8-b2_light	BIK1	20240729_FU_05_36	736,366876	4	260,2	1	beta_y2_1	29,05	467440	88847	10	132924801024
MHNDSLSKEYQNLSK-EKEIDHLK-a8-b2_light	BIK1	20240729_FU_05_37	736,366876	4	260,2	1	beta_y2_1	29,13	963458	327313	10	161472905216
MHNDSLSKEYQNLSK-EKEIDHLK-a8-b2_light	BIK1	20240729_FU_05_39_20240801130950	736,366876	4	260,2	1	beta_y2_1	29,09	980124	374187	11	163142041600
MHNDSLSKEYQNLSK-EKEIDHLK-a8-b2_light	BIK1	20240729_FU_05_40_20240801142326	736,366876	4	260,2	1	beta_y2_1	29,1	1206439	333020	11	164779671552
MHNDSLSKEYQNLSK-EKEIDHLK-a8-b2_light	BIK1	20240729_FU_05_41_20240801153701	736,366876	4	260,2	1	beta_y2_1	29,04	1409936	243187	11	173316325376
MHNDSLSKEYQNLSK-EKEIDHLK-a8-b2_light	BIK1	20240729_FU_05_44_20240801202024	736,366876	4	260,2	1	beta_y2_1	29,1	156715	138050	8	65514991616
MHNDSLSKEYQNLSK-EKEIDHLK-a8-b2_light	BIK1	20240729_FU_05_45_20240801213400	736,366876	4	260,2	1	beta_y2_1	29,09	230786	1154	3	52218691584
MHNDSLSKEYQNLSK-EKEIDHLK-a8-b2_light	BIK1	20240729_FU_05_46_20240801224734	736,366876	4	260,2	1	beta_y2_1	29,27	161945	141578	11	58730078208
MHNDSLSKEYQNLSK-EKEIDHLK-a8-b2_light	BIK1	20240729_FU_05_49	736,366876	4	260,2	1	beta_y2_1	29,26	674373	121134	9	98260230144
MHNDSLSKEYQNLSK-EKEIDHLK-a8-b2_light	BIK1	20240729_FU_05_50	736,366876	4	260,2	1	beta_y2_1	29,22	593029	159520	10	98357387264
MHNDSLSKEYQNLSK-EKEIDHLK-a8-b2_light	BIK1	20240729_FU_05_51	736,366876	4	260,2	1	beta_y2_1	29,2	796879	122125	10	118748413952
MHNDSLSKEYQNLSK-EKEIDHLK-a8-b2_light	BIK1	20240729_FU_06_56	736,366876	4	260,2	1	beta_y2_1	29,15	1659105	528094	10	169322528768
MHNDSLSKEYQNLSK-EKEIDHLK-a8-b2_light	BIK1	20240729_FU_06_57	736,366876	4	260,2	1	beta_y2_1	29,19	1731227	436608	10	176777134080
MHNDSLSKEYQNLSK-EKEIDHLK-a8-b2_light	BIK1	20240729_FU_06_58	736,366876	4	260,2	1	beta_y2_1	29,06	1295684	445052	11	169101672448
MHNDSLSKEYQNLSK-EKEIDHLK-a8-b2_light	BIK1	20240729_FU_06_62	736,366876	4	260,2	1	beta_y2_1	29,05	2269316	356147	10	162430140416
MHNDSLSKEYQNLSK-EKEIDHLK-a8-b2_light	BIK1	20240729_FU_06_63	736,366876	4	260,2	1	beta_y2_1	29,07	2622400	224444	10	204558221312
MHNDSLSKEYQNLSK-EKEIDHLK-a8-b2_light	BIK1	20240729_FU_06_64	736,366876	4	260,2	1	beta_y2_1	29,02	2363161	352781	11	205950369792
MHNDSLSKEYQNLSK-EKEIDHLK-a8-b2_light	BIK1	20240729_FU_06_66	736,366876	4	260,2	1	beta_y2_1	28,98	1204456	140000	10	216435310592
MHNDSLSKEYQNLSK-EKEIDHLK-a8-b2_light	BIK1	20240729_FU_06_67	736,366876	4	260,2	1	beta_y2_1	29,05	1151349	171342	10	184135188480
MHNDSLSKEYQNLSK-EKEIDHLK-a8-b2_light	BIK1	20240729_FU_06_73	736,366876	4	260,2	1	beta_y2_1	29,03	1318091	205546	9	182390669312
MHNDSLSKEYQNLSK-EKEIDHLK-a8-b2_light	BIK1	20240729_FU_06_69	736,366876	4	260,2	1	beta_y2_1	29	1011881	316775	10	183318577152
MHNDSLSKEYQNLSK-EKEIDHLK-a8-b2_light	BIK1	20240729_FU_06_71	736,366876	4	260,2	1	beta_y2_1	28,95	1208726	109973	10	204818464768
MHNDSLSKEYQNLSK-EKEIDHLK-a8-b2_light	BIK1	20240729_FU_06_72	736,366876	4	260,2	1	beta_y2_1	29	1140743	200268	10	194049310720
MHNDSLSKEYQNLSK-EKEIDHLK-a8-b2_light	BIK1	20240729_FU_06_77	736,366876	4	260,2	1	beta_y2_1	28,99	1406495	229169	10	149814018048
MHNDSLSKEYQNLSK-EKEIDHLK-a8-b2_light	BIK1	20240729_FU_06_78	736,366876	4	260,2	1	beta_y2_1	29,02	2951457	439366	10	192992821248
MHNDSLSKEYQNLSK-EKEIDHLK-a8-b2_light	BIK1	20240729_FU_06_79	736,366876	4	260,2	1	beta_y2_1	28,98	1819370	387229	12	172344705024
MHNDSLSKEYQNLSK-EKEIDHLK-a8-b2_light	BIK1	20240729_FU_06_81	736,366876	4	260,2	1	beta_y2_1	28,95	2141710	281110	11	167760330752
MHNDSLSKEYQNLSK-EKEIDHLK-a8-b2_light	BIK1	20240729_FU_06_82	736,366876	4	260,2	1	beta_y2_1	28,98	2091156	298674	10	155817033728
MHNDSLSKEYQNLSK-EKEIDHLK-a8-b2_light	BIK1	20240729_FU_06_84	736,366876	4	260,2	1	beta_y2_1	29,02	2097372	221190	10	157453041664
MHNDSLSKEYQNLSK-EKEIDHLK-a8-b2_light	BIK1	20240729_FU_05_35	736,366876	4	397,26	1	beta_y3_1	28,97	1244848	60764	7	149740126208
MHNDSLSKEYQNLSK-EKEIDHLK-a8-b2_light	BIK1	20240729_FU_05_36	736,366876	4	397,26	1	beta_y3_1	29,05	765063	0	8	132924801024
MHNDSLSKEYQNLSK-EKEIDHLK-a8-b2_light	BIK1	20240729_FU_05_37	736,366876	4	397,26	1	beta_y3_1	29,08	1821016	89378	8	161472905216
MHNDSLSKEYQNLSK-EKEIDHLK-a8-b2_light	BIK1	20240729_FU_05_39_20240801130950	736,366876	4	397,26	1	beta_y3_1	29,09	2079007	164233	8	163142041600
MHNDSLSKEYQNLSK-EKEIDHLK-a8-b2_light	BIK1	20240729_FU_05_40_20240801142326	736,366876	4	397,26	1	beta_y3_1	29,1	2222184	262380	8	164779671552
MHNDSLSKEYQNLSK-EKEIDHLK-a8-b2_light	BIK1	20240729_FU_05_41_20240801153701	736,366876	4	397,26	1	beta_y3_1	29,04	2762960	56124	7	173316325376
MHNDSLSKEYQNLSK-EKEIDHLK-a8-b2_light	BIK1	20240729_FU_05_44_20240801202024	736,366876	4	397,26	1	beta_y3_1	29,25	189181	0	7	65514991616
MHNDSLSKEYQNLSK-EKEIDHLK-a8-b2_light	BIK1	20240729_FU_05_45_20240801213400	736,366876	4	397,26	1	beta_y3_1	29,29	145387	0	7	52218691584
MHNDSLSKEYQNLSK-EKEIDHLK-a8-b2_light	BIK1	20240729_FU_05_46_20240801224734	736,366876	4	397,26	1	beta_y3_1	29,27	306981	0	6	58730078208
MHNDSLSKEYQNLSK-EKEIDHLK-a8-b2_light	BIK1	20240729_FU_05_49	736,366876	4	397,26	1	beta_y3_1	29,21	929769	43628	7	98260230144
MHNDSLSKEYQNLSK-EKEIDHLK-a8-b2_light	BIK1	20240729_FU_05_50	736,366876	4	397,26	1	beta_y3_1	29,22	925192	119563	8	98357387264
MHNDSLSKEYQNLSK-EKEIDHLK-a8-b2_light	BIK1	20240729_FU_05_51	736,366876	4	397,26	1	beta_y3_1	29,2	1493517	0	7	118748413952
MHNDSLSKEYQNLSK-EKEIDHLK-a8-b2_light	BIK1	20240729_FU_06_56	736,366876	4	397,26	1	beta_y3_1	29,15	3530507	201178	7	169322528768
MHNDSLSKEYQNLSK-EKEIDHLK-a8-b2_light	BIK1	20240729_FU_06_57	736,366876	4	397,26	1	beta_y3_1	29,14	3574682	164565	7	176777134080
MHNDSLSKEYQNLSK-EKEIDHLK-a8-b2_light	BIK1	20240729_FU_06_58	736,366876	4	397,26	1	beta_y3_1	29,06	2449130	115914	8	169101672448
MHNDSLSKEYQNLSK-EKEIDHLK-a8-b2_light	BIK1	20240729_FU_06_62	736,366876	4	397,26	1	beta_y3_1	29,1	4392352	177311	7	162430140416
MHNDSLSKEYQNLSK-EKEIDHLK-a8-b2_light	BIK1	20240729_FU_06_63	736,366876	4	397,26	1	beta_y3_1	29,07	4962436	108989	7	204558221312
MHNDSLSKEYQNLSK-EKEIDHLK-a8-b2_light	BIK1	20240729_FU_06_64	736,366876	4	397,26	1	beta_y3_1	29,02	4506268	177134	8	205950369792
MHNDSLSKEYQNLSK-EKEIDHLK-a8-b2_light	BIK1	20240729_FU_06_66	736,366876	4	397,26	1	beta_y3_1	28,98	1907694	27814	8	216435310592
MHNDSLSKEYQNLSK-EKEIDHLK-a8-b2_light	BIK1	20240729_FU_06_67	736,366876	4	397,26	1	beta_y3_1	29,05	1800775	22278	7	184135188480
MHNDSLSKEYQNLSK-EKEIDHLK-a8-b2_light	BIK1	20240729_FU_06_73	736,366876	4	397,26	1	beta_y3_1	29,03	1707234	136178	8	182390669312
MHNDSLSKEYQNLSK-EKEIDHLK-a8-b2_light	BIK1	20240729_FU_06_69	736,366876	4	397,26	1	beta_y3_1	29,05	1825522	27212	7	183318577152
MHNDSLSKEYQNLSK-EKEIDHLK-a8-b2_light	BIK1	20240729_FU_06_71	736,366876	4	397,26	1	beta_y3_1	28,95	1854631	106886	8	204818464768
MHNDSLSKEYQNLSK-EKEIDHLK-a8-b2_light	BIK1	20240729_FU_06_72	736,366876	4	397,26	1	beta_y3_1	29	1854692	79715	8	194049310720
MHNDSLSKEYQNLSK-EKEIDHLK-a8-b2_light	BIK1	20240729_FU_06_77	736,366876	4	397,26	1	beta_y3_1	28,99	2548973	0	7	149814018048
MHNDSLSKEYQNLSK-EKEIDHLK-a8-b2_light	BIK1	20240729_FU_06_78	736,366876	4	397,26	1	beta_y3_1	29,02	5310026	128299	8	192992821248
MHNDSLSKEYQNLSK-EKEIDHLK-a8-b2_light	BIK1	20240729_FU_06_79	736,366876	4	397,26	1	beta_y3_1	28,98	3647515	89719	7	172344705024
MHNDSLSKEYQNLSK-EKEIDHLK-a8-b2_light	BIK1	20240729_FU_06_81	736,366876	4	397,26	1	beta_y3_1	28,95	3887810	55222	8	167760330752
MHNDSLSKEYQNLSK-EKEIDHLK-a8-b2_light	BIK1	20240729_FU_06_82	736,366876	4	397,26	1	beta_y3_1	28,98	3812190	95126	7	155817033728
MHNDSLSKEYQNLSK-EKEIDHLK-a8-b2_light	BIK1	20240729_FU_06_84	736,366876	4	397,26	1	beta_y3_1	29,02	3652531	180386	8	157453041664
MHNDSLSKEYQNLSK-EKEIDHLK-a8-b2_light	BIK1	20240729_FU_05_35	736,366876	4	512,28	1	beta_y4_1	29,02	1732814	0	4	149740126208
MHNDSLSKEYQNLSK-EKEIDHLK-a8-b2_light	BIK1	20240729_FU_05_36	736,366876	4	512,28	1	beta_y4_1	29,05	1039063	0	4	132924801024
MHNDSLSKEYQNLSK-EKEIDHLK-a8-b2_light	BIK1	20240729_FU_05_37	736,366876	4	512,28	1	beta_y4_1	29,08	2882649	0	4	161472905216
MHNDSLSKEYQNLSK-EKEIDHLK-a8-b2_light	BIK1	20240729_FU_05_39_20240801130950	736,366876	4	512,28	1	beta_y4_1	29,09	2979408	0	4	163142041600
MHNDSLSKEYQNLSK-EKEIDHLK-a8-b2_light	BIK1	20240729_FU_05_40_20240801142326	736,366876	4	512,28	1	beta_y4_1	29,1	3237490	0	4	164779671552
MHNDSLSKEYQNLSK-EKEIDHLK-a8-b2_light	BIK1	20240729_FU_05_41_20240801153701	736,366876	4	512,28	1	beta_y4_1	29,04	3412452	0	4	173316325376
MHNDSLSKEYQNLSK-EKEIDHLK-a8-b2_light	BIK1	20240729_FU_05_44_20240801202024	736,366876	4	512,28	1	beta_y4_1	29,25	237242	0	4	65514991616
MHNDSLSKEYQNLSK-EKEIDHLK-a8-b2_light	BIK1	20240729_FU_05_45_20240801213400	736,366876	4	512,28	1	beta_y4_1	29,34	132700	0	9	52218691584
MHNDSLSKEYQNLSK-EKEIDHLK-a8-b2_light	BIK1	20240729_FU_05_46_20240801224734	736,366876	4	512,28	1	beta_y4_1	29,32	355139	0	4	58730078208
MHNDSLSKEYQNLSK-EKEIDHLK-a8-b2_light	BIK1	20240729_FU_05_49	736,366876	4	512,28	1	beta_y4_1	29,26	1155588	0	5	98260230144
MHNDSLSKEYQNLSK-EKEIDHLK-a8-b2_light	BIK1	20240729_FU_05_50	736,366876	4	512,28	1	beta_y4_1	29,22	1132273	0	6	98357387264
MHNDSLSKEYQNLSK-EKEIDHLK-a8-b2_light	BIK1	20240729_FU_05_51	736,366876	4	512,28	1	beta_y4_1	29,2	1832892	0	4	118748413952
MHNDSLSKEYQNLSK-EKEIDHLK-a8-b2_light	BIK1	20240729_FU_06_56	736,366876	4	512,28	1	beta_y4_1	29,15	4120463	0	5	169322528768
MHNDSLSKEYQNLSK-EKEIDHLK-a8-b2_light	BIK1	20240729_FU_06_57	736,366876	4	512,28	1	beta_y4_1	29,14	4294929	78243	4	176777134080
MHNDSLSKEYQNLSK-EKEIDHLK-a8-b2_light	BIK1	20240729_FU_06_58	736,366876	4	512,28	1	beta_y4_1	29,12	3211113	0	4	169101672448
MHNDSLSKEYQNLSK-EKEIDHLK-a8-b2_light	BIK1	20240729_FU_06_62	736,366876	4	512,28	1	beta_y4_1	29,1	4981568	1105	5	162430140416
MHNDSLSKEYQNLSK-EKEIDHLK-a8-b2_light	BIK1	20240729_FU_06_63	736,366876	4	512,28	1	beta_y4_1	29,07	6164250	0	4	204558221312
MHNDSLSKEYQNLSK-EKEIDHLK-a8-b2_light	BIK1	20240729_FU_06_64	736,366876	4	512,28	1	beta_y4_1	29,02	5766845	3031	5	205950369792
MHNDSLSKEYQNLSK-EKEIDHLK-a8-b2_light	BIK1	20240729_FU_06_66	736,366876	4	512,28	1	beta_y4_1	28,98	2725579	0	4	216435310592
MHNDSLSKEYQNLSK-EKEIDHLK-a8-b2_light	BIK1	20240729_FU_06_67	736,366876	4	512,28	1	beta_y4_1	29,05	2382427	0	4	184135188480
MHNDSLSKEYQNLSK-EKEIDHLK-a8-b2_light	BIK1	20240729_FU_06_73	736,366876	4	512,28	1	beta_y4_1	29,03	2535534	0	4	182390669312
MHNDSLSKEYQNLSK-EKEIDHLK-a8-b2_light	BIK1	20240729_FU_06_69	736,366876	4	512,28	1	beta_y4_1	29,05	2460877	0	4	183318577152
MHNDSLSKEYQNLSK-EKEIDHLK-a8-b2_light	BIK1	20240729_FU_06_71	736,366876	4	512,28	1	beta_y4_1	28,95	2507090	0	4	204818464768
MHNDSLSKEYQNLSK-EKEIDHLK-a8-b2_light	BIK1	20240729_FU_06_72	736,366876	4	512,28	1	beta_y4_1	29	2531680	0	4	194049310720
MHNDSLSKEYQNLSK-EKEIDHLK-a8-b2_light	BIK1	20240729_FU_06_77	736,366876	4	512,28	1	beta_y4_1	28,99	3212490	2629	4	149814018048
MHNDSLSKEYQNLSK-EKEIDHLK-a8-b2_light	BIK1	20240729_FU_06_78	736,366876	4	512,28	1	beta_y4_1	29,02	6645731	11999	4	192992821248
MHNDSLSKEYQNLSK-EKEIDHLK-a8-b2_light	BIK1	20240729_FU_06_79	736,366876	4	512,28	1	beta_y4_1	28,98	4430237	105804	5	172344705024
MHNDSLSKEYQNLSK-EKEIDHLK-a8-b2_light	BIK1	20240729_FU_06_81	736,366876	4	512,28	1	beta_y4_1	28,95	5219129	0	5	167760330752
MHNDSLSKEYQNLSK-EKEIDHLK-a8-b2_light	BIK1	20240729_FU_06_82	736,366876	4	512,28	1	beta_y4_1	28,98	4795602	5545	5	155817033728
MHNDSLSKEYQNLSK-EKEIDHLK-a8-b2_light	BIK1	20240729_FU_06_84	736,366876	4	512,28	1	beta_y4_1	29,02	4937547	83946	5	157453041664
MHNDSLSKEYQNLSK-EKEIDHLK-a8-b2_light	BIK1	20240729_FU_05_35	736,366876	4	625,37	1	beta_y5_1	28,97	1298149	0	6	149740126208
MHNDSLSKEYQNLSK-EKEIDHLK-a8-b2_light	BIK1	20240729_FU_05_36	736,366876	4	625,37	1	beta_y5_1	29,05	942519	20175	6	132924801024
MHNDSLSKEYQNLSK-EKEIDHLK-a8-b2_light	BIK1	20240729_FU_05_37	736,366876	4	625,37	1	beta_y5_1	29,08	1968886	160618	6	161472905216
MHNDSLSKEYQNLSK-EKEIDHLK-a8-b2_light	BIK1	20240729_FU_05_39_20240801130950	736,366876	4	625,37	1	beta_y5_1	29,09	2414853	135275	6	163142041600
MHNDSLSKEYQNLSK-EKEIDHLK-a8-b2_light	BIK1	20240729_FU_05_40_20240801142326	736,366876	4	625,37	1	beta_y5_1	29,1	2679440	44932	6	164779671552
MHNDSLSKEYQNLSK-EKEIDHLK-a8-b2_light	BIK1	20240729_FU_05_41_20240801153701	736,366876	4	625,37	1	beta_y5_1	29,04	3061400	0	6	173316325376
MHNDSLSKEYQNLSK-EKEIDHLK-a8-b2_light	BIK1	20240729_FU_05_44_20240801202024	736,366876	4	625,37	1	beta_y5_1	29,25	155799	0	9	65514991616
MHNDSLSKEYQNLSK-EKEIDHLK-a8-b2_light	BIK1	20240729_FU_05_45_20240801213400	736,366876	4	625,37	1	beta_y5_1	29,34	128802	0	10	52218691584
MHNDSLSKEYQNLSK-EKEIDHLK-a8-b2_light	BIK1	20240729_FU_05_46_20240801224734	736,366876	4	625,37	1	beta_y5_1	29,27	286669	0	7	58730078208
MHNDSLSKEYQNLSK-EKEIDHLK-a8-b2_light	BIK1	20240729_FU_05_49	736,366876	4	625,37	1	beta_y5_1	29,26	1160372	0	4	98260230144
MHNDSLSKEYQNLSK-EKEIDHLK-a8-b2_light	BIK1	20240729_FU_05_50	736,366876	4	625,37	1	beta_y5_1	29,22	1164740	0	5	98357387264
MHNDSLSKEYQNLSK-EKEIDHLK-a8-b2_light	BIK1	20240729_FU_05_51	736,366876	4	625,37	1	beta_y5_1	29,2	1617871	0	6	118748413952
MHNDSLSKEYQNLSK-EKEIDHLK-a8-b2_light	BIK1	20240729_FU_06_56	736,366876	4	625,37	1	beta_y5_1	29,15	3942062	62274	6	169322528768
MHNDSLSKEYQNLSK-EKEIDHLK-a8-b2_light	BIK1	20240729_FU_06_57	736,366876	4	625,37	1	beta_y5_1	29,19	4170778	19284	5	176777134080
MHNDSLSKEYQNLSK-EKEIDHLK-a8-b2_light	BIK1	20240729_FU_06_58	736,366876	4	625,37	1	beta_y5_1	29,12	2992558	55392	6	169101672448
MHNDSLSKEYQNLSK-EKEIDHLK-a8-b2_light	BIK1	20240729_FU_06_62	736,366876	4	625,37	1	beta_y5_1	29,1	4816410	0	6	162430140416
MHNDSLSKEYQNLSK-EKEIDHLK-a8-b2_light	BIK1	20240729_FU_06_63	736,366876	4	625,37	1	beta_y5_1	29,07	5647909	0	6	204558221312
MHNDSLSKEYQNLSK-EKEIDHLK-a8-b2_light	BIK1	20240729_FU_06_64	736,366876	4	625,37	1	beta_y5_1	29,02	5540232	0	6	205950369792
MHNDSLSKEYQNLSK-EKEIDHLK-a8-b2_light	BIK1	20240729_FU_06_66	736,366876	4	625,37	1	beta_y5_1	28,98	2311337	0	6	216435310592
MHNDSLSKEYQNLSK-EKEIDHLK-a8-b2_light	BIK1	20240729_FU_06_67	736,366876	4	625,37	1	beta_y5_1	29,05	2135489	0	6	184135188480
MHNDSLSKEYQNLSK-EKEIDHLK-a8-b2_light	BIK1	20240729_FU_06_73	736,366876	4	625,37	1	beta_y5_1	29,03	1958154	0	6	182390669312
MHNDSLSKEYQNLSK-EKEIDHLK-a8-b2_light	BIK1	20240729_FU_06_69	736,366876	4	625,37	1	beta_y5_1	29,05	1945076	69035	6	183318577152
MHNDSLSKEYQNLSK-EKEIDHLK-a8-b2_light	BIK1	20240729_FU_06_71	736,366876	4	625,37	1	beta_y5_1	28,95	2291319	0	6	204818464768
MHNDSLSKEYQNLSK-EKEIDHLK-a8-b2_light	BIK1	20240729_FU_06_72	736,366876	4	625,37	1	beta_y5_1	29	2152937	0	6	194049310720
MHNDSLSKEYQNLSK-EKEIDHLK-a8-b2_light	BIK1	20240729_FU_06_77	736,366876	4	625,37	1	beta_y5_1	28,99	2970907	42365	6	149814018048
MHNDSLSKEYQNLSK-EKEIDHLK-a8-b2_light	BIK1	20240729_FU_06_78	736,366876	4	625,37	1	beta_y5_1	29,02	6497393	0	6	192992821248
MHNDSLSKEYQNLSK-EKEIDHLK-a8-b2_light	BIK1	20240729_FU_06_79	736,366876	4	625,37	1	beta_y5_1	28,98	4288103	0	6	172344705024
MHNDSLSKEYQNLSK-EKEIDHLK-a8-b2_light	BIK1	20240729_FU_06_81	736,366876	4	625,37	1	beta_y5_1	28,95	5007955	0	6	167760330752
MHNDSLSKEYQNLSK-EKEIDHLK-a8-b2_light	BIK1	20240729_FU_06_82	736,366876	4	625,37	1	beta_y5_1	28,98	4343636	0	6	155817033728
MHNDSLSKEYQNLSK-EKEIDHLK-a8-b2_light	BIK1	20240729_FU_06_84	736,366876	4	625,37	1	beta_y5_1	29,02	4691383	70828	6	157453041664
MHNDSLSKEYQNLSK-EKEIDHLK-a8-b2_light	BIK1	20240729_FU_05_35	736,366876	4	754,41	1	beta_y7_1	29,02	3422314	237735	2	149740126208
MHNDSLSKEYQNLSK-EKEIDHLK-a8-b2_light	BIK1	20240729_FU_05_36	736,366876	4	754,41	1	beta_y7_1	29,05	2629112	59969	2	132924801024
MHNDSLSKEYQNLSK-EKEIDHLK-a8-b2_light	BIK1	20240729_FU_05_37	736,366876	4	754,41	1	beta_y7_1	29,08	5397961	353745	2	161472905216
MHNDSLSKEYQNLSK-EKEIDHLK-a8-b2_light	BIK1	20240729_FU_05_39_20240801130950	736,366876	4	754,41	1	beta_y7_1	29,09	6545820	367930	2	163142041600
MHNDSLSKEYQNLSK-EKEIDHLK-a8-b2_light	BIK1	20240729_FU_05_40_20240801142326	736,366876	4	754,41	1	beta_y7_1	29,1	7108204	709408	2	164779671552
MHNDSLSKEYQNLSK-EKEIDHLK-a8-b2_light	BIK1	20240729_FU_05_41_20240801153701	736,366876	4	754,41	1	beta_y7_1	29,04	8041603	183392	2	173316325376
MHNDSLSKEYQNLSK-EKEIDHLK-a8-b2_light	BIK1	20240729_FU_05_44_20240801202024	736,366876	4	754,41	1	beta_y7_1	29,3	452976	45169	2	65514991616
MHNDSLSKEYQNLSK-EKEIDHLK-a8-b2_light	BIK1	20240729_FU_05_45_20240801213400	736,366876	4	754,41	1	beta_y7_1	29,29	395984	0	2	52218691584
MHNDSLSKEYQNLSK-EKEIDHLK-a8-b2_light	BIK1	20240729_FU_05_46_20240801224734	736,366876	4	754,41	1	beta_y7_1	29,32	860098	0	2	58730078208
MHNDSLSKEYQNLSK-EKEIDHLK-a8-b2_light	BIK1	20240729_FU_05_49	736,366876	4	754,41	1	beta_y7_1	29,26	2979628	0	2	98260230144
MHNDSLSKEYQNLSK-EKEIDHLK-a8-b2_light	BIK1	20240729_FU_05_50	736,366876	4	754,41	1	beta_y7_1	29,22	3143123	0	2	98357387264
MHNDSLSKEYQNLSK-EKEIDHLK-a8-b2_light	BIK1	20240729_FU_05_51	736,366876	4	754,41	1	beta_y7_1	29,2	4723428	0	2	118748413952
MHNDSLSKEYQNLSK-EKEIDHLK-a8-b2_light	BIK1	20240729_FU_06_56	736,366876	4	754,41	1	beta_y7_1	29,15	10836568	430996	2	169322528768
MHNDSLSKEYQNLSK-EKEIDHLK-a8-b2_light	BIK1	20240729_FU_06_57	736,366876	4	754,41	1	beta_y7_1	29,14	10863215	198559	2	176777134080
MHNDSLSKEYQNLSK-EKEIDHLK-a8-b2_light	BIK1	20240729_FU_06_58	736,366876	4	754,41	1	beta_y7_1	29,06	8058986	173594	2	169101672448
MHNDSLSKEYQNLSK-EKEIDHLK-a8-b2_light	BIK1	20240729_FU_06_62	736,366876	4	754,41	1	beta_y7_1	29,1	12626924	232198	2	162430140416
MHNDSLSKEYQNLSK-EKEIDHLK-a8-b2_light	BIK1	20240729_FU_06_63	736,366876	4	754,41	1	beta_y7_1	29,07	15333470	230404	2	204558221312
MHNDSLSKEYQNLSK-EKEIDHLK-a8-b2_light	BIK1	20240729_FU_06_64	736,366876	4	754,41	1	beta_y7_1	29,02	14903749	262556	2	205950369792
MHNDSLSKEYQNLSK-EKEIDHLK-a8-b2_light	BIK1	20240729_FU_06_66	736,366876	4	754,41	1	beta_y7_1	28,98	5966500	0	2	216435310592
MHNDSLSKEYQNLSK-EKEIDHLK-a8-b2_light	BIK1	20240729_FU_06_67	736,366876	4	754,41	1	beta_y7_1	29,05	5542324	76803	2	184135188480
MHNDSLSKEYQNLSK-EKEIDHLK-a8-b2_light	BIK1	20240729_FU_06_73	736,366876	4	754,41	1	beta_y7_1	29,03	5631946	89993	2	182390669312
MHNDSLSKEYQNLSK-EKEIDHLK-a8-b2_light	BIK1	20240729_FU_06_69	736,366876	4	754,41	1	beta_y7_1	29,05	5505269	155327	2	183318577152
MHNDSLSKEYQNLSK-EKEIDHLK-a8-b2_light	BIK1	20240729_FU_06_71	736,366876	4	754,41	1	beta_y7_1	28,95	6455622	77772	2	204818464768
MHNDSLSKEYQNLSK-EKEIDHLK-a8-b2_light	BIK1	20240729_FU_06_72	736,366876	4	754,41	1	beta_y7_1	29	6073605	0	2	194049310720
MHNDSLSKEYQNLSK-EKEIDHLK-a8-b2_light	BIK1	20240729_FU_06_77	736,366876	4	754,41	1	beta_y7_1	28,99	8431446	66143	2	149814018048
MHNDSLSKEYQNLSK-EKEIDHLK-a8-b2_light	BIK1	20240729_FU_06_78	736,366876	4	754,41	1	beta_y7_1	29,02	17328178	206115	2	192992821248
MHNDSLSKEYQNLSK-EKEIDHLK-a8-b2_light	BIK1	20240729_FU_06_79	736,366876	4	754,41	1	beta_y7_1	28,98	11591563	324026	2	172344705024
MHNDSLSKEYQNLSK-EKEIDHLK-a8-b2_light	BIK1	20240729_FU_06_81	736,366876	4	754,41	1	beta_y7_1	28,95	13525907	132533	2	167760330752
MHNDSLSKEYQNLSK-EKEIDHLK-a8-b2_light	BIK1	20240729_FU_06_82	736,366876	4	754,41	1	beta_y7_1	28,98	12233916	144687	2	155817033728
MHNDSLSKEYQNLSK-EKEIDHLK-a8-b2_light	BIK1	20240729_FU_06_84	736,366876	4	754,41	1	beta_y7_1	29,02	12544587	384196	2	157453041664
MHNDSLSKEYQNLSK-EKEIDHLK-a8-b2_light	BIK1	20240729_FU_05_35	736,366876	4	252,14	3	beta_y7_3	29,33	50457	0	15	149740126208
MHNDSLSKEYQNLSK-EKEIDHLK-a8-b2_light	BIK1	20240729_FU_05_36	736,366876	4	252,14	3	beta_y7_3	28,79	1685	0	15	132924801024
MHNDSLSKEYQNLSK-EKEIDHLK-a8-b2_light	BIK1	20240729_FU_05_37	736,366876	4	252,14	3	beta_y7_3	29,33	81735	0	15	161472905216
MHNDSLSKEYQNLSK-EKEIDHLK-a8-b2_light	BIK1	20240729_FU_05_39_20240801130950	736,366876	4	252,14	3	beta_y7_3	29,34	14761	0	15	163142041600
MHNDSLSKEYQNLSK-EKEIDHLK-a8-b2_light	BIK1	20240729_FU_05_40_20240801142326	736,366876	4	252,14	3	beta_y7_3	29,41	21984	0	15	164779671552
MHNDSLSKEYQNLSK-EKEIDHLK-a8-b2_light	BIK1	20240729_FU_05_41_20240801153701	736,366876	4	252,14	3	beta_y7_3	29,45	10930	0	15	173316325376
MHNDSLSKEYQNLSK-EKEIDHLK-a8-b2_light	BIK1	20240729_FU_05_44_20240801202024	736,366876	4	252,14	3	beta_y7_3	29,56	462	0	15	65514991616
MHNDSLSKEYQNLSK-EKEIDHLK-a8-b2_light	BIK1	20240729_FU_05_45_20240801213400	736,366876	4	252,14	3	beta_y7_3	28,88	0	0	0	52218691584
MHNDSLSKEYQNLSK-EKEIDHLK-a8-b2_light	BIK1	20240729_FU_05_46_20240801224734	736,366876	4	252,14	3	beta_y7_3	29,11	4737	0	15	58730078208
MHNDSLSKEYQNLSK-EKEIDHLK-a8-b2_light	BIK1	20240729_FU_05_49	736,366876	4	252,14	3	beta_y7_3	29,36	2677	0	15	98260230144
MHNDSLSKEYQNLSK-EKEIDHLK-a8-b2_light	BIK1	20240729_FU_05_50	736,366876	4	252,14	3	beta_y7_3	29,53	10432	0	15	98357387264
MHNDSLSKEYQNLSK-EKEIDHLK-a8-b2_light	BIK1	20240729_FU_05_51	736,366876	4	252,14	3	beta_y7_3	28,89	867	0	15	118748413952
MHNDSLSKEYQNLSK-EKEIDHLK-a8-b2_light	BIK1	20240729_FU_06_56	736,366876	4	252,14	3	beta_y7_3	29,2	23475	0	15	169322528768
MHNDSLSKEYQNLSK-EKEIDHLK-a8-b2_light	BIK1	20240729_FU_06_57	736,366876	4	252,14	3	beta_y7_3	28,73	0	0	0	176777134080
MHNDSLSKEYQNLSK-EKEIDHLK-a8-b2_light	BIK1	20240729_FU_06_58	736,366876	4	252,14	3	beta_y7_3	28,76	592	0	15	169101672448
MHNDSLSKEYQNLSK-EKEIDHLK-a8-b2_light	BIK1	20240729_FU_06_62	736,366876	4	252,14	3	beta_y7_3	28,74	0	0	0	162430140416
MHNDSLSKEYQNLSK-EKEIDHLK-a8-b2_light	BIK1	20240729_FU_06_63	736,366876	4	252,14	3	beta_y7_3	28,82	2345	0	15	204558221312
MHNDSLSKEYQNLSK-EKEIDHLK-a8-b2_light	BIK1	20240729_FU_06_64	736,366876	4	252,14	3	beta_y7_3	29,07	29579	0	15	205950369792
MHNDSLSKEYQNLSK-EKEIDHLK-a8-b2_light	BIK1	20240729_FU_06_66	736,366876	4	252,14	3	beta_y7_3	28,72	0	0	0	216435310592
MHNDSLSKEYQNLSK-EKEIDHLK-a8-b2_light	BIK1	20240729_FU_06_67	736,366876	4	252,14	3	beta_y7_3	28,84	1084	0	15	184135188480
MHNDSLSKEYQNLSK-EKEIDHLK-a8-b2_light	BIK1	20240729_FU_06_73	736,366876	4	252,14	3	beta_y7_3	28,98	11607	0	15	182390669312
MHNDSLSKEYQNLSK-EKEIDHLK-a8-b2_light	BIK1	20240729_FU_06_69	736,366876	4	252,14	3	beta_y7_3	29	25299	0	15	183318577152
MHNDSLSKEYQNLSK-EKEIDHLK-a8-b2_light	BIK1	20240729_FU_06_71	736,366876	4	252,14	3	beta_y7_3	28,95	13974	0	15	204818464768
MHNDSLSKEYQNLSK-EKEIDHLK-a8-b2_light	BIK1	20240729_FU_06_72	736,366876	4	252,14	3	beta_y7_3	28,75	0	0	0	194049310720
MHNDSLSKEYQNLSK-EKEIDHLK-a8-b2_light	BIK1	20240729_FU_06_77	736,366876	4	252,14	3	beta_y7_3	29,14	6840	5919	15	149814018048
MHNDSLSKEYQNLSK-EKEIDHLK-a8-b2_light	BIK1	20240729_FU_06_78	736,366876	4	252,14	3	beta_y7_3	29,51	28286	0	15	192992821248
MHNDSLSKEYQNLSK-EKEIDHLK-a8-b2_light	BIK1	20240729_FU_06_79	736,366876	4	252,14	3	beta_y7_3	28,98	54692	0	15	172344705024
MHNDSLSKEYQNLSK-EKEIDHLK-a8-b2_light	BIK1	20240729_FU_06_81	736,366876	4	252,14	3	beta_y7_3	28,9	29998	0	15	167760330752
MHNDSLSKEYQNLSK-EKEIDHLK-a8-b2_light	BIK1	20240729_FU_06_82	736,366876	4	252,14	3	beta_y7_3	29,23	14243	0	15	155817033728
MHNDSLSKEYQNLSK-EKEIDHLK-a8-b2_light	BIK1	20240729_FU_06_84	736,366876	4	252,14	3	beta_y7_3	29,17	16464	0	15	157453041664
MHNDSLSKEYQNLSK-EKEIDHLK-a8-b2_heavy	BIK1	20240729_FU_05_35	739,385801	4	269,11	1	alpha_b2_1	28,92	4825047	147695	1	149740126208
MHNDSLSKEYQNLSK-EKEIDHLK-a8-b2_heavy	BIK1	20240729_FU_05_36	739,385801	4	269,11	1	alpha_b2_1	28,98	2663162	109744	1	132924801024
MHNDSLSKEYQNLSK-EKEIDHLK-a8-b2_heavy	BIK1	20240729_FU_05_37	739,385801	4	269,11	1	alpha_b2_1	29,03	6069101	39575	1	161472905216
MHNDSLSKEYQNLSK-EKEIDHLK-a8-b2_heavy	BIK1	20240729_FU_05_39_20240801130950	739,385801	4	269,11	1	alpha_b2_1	28,98	6936323	181407	1	163142041600
MHNDSLSKEYQNLSK-EKEIDHLK-a8-b2_heavy	BIK1	20240729_FU_05_40_20240801142326	739,385801	4	269,11	1	alpha_b2_1	29	8083835	211466	1	164779671552
MHNDSLSKEYQNLSK-EKEIDHLK-a8-b2_heavy	BIK1	20240729_FU_05_41_20240801153701	739,385801	4	269,11	1	alpha_b2_1	28,99	9730284	203159	1	173316325376
MHNDSLSKEYQNLSK-EKEIDHLK-a8-b2_heavy	BIK1	20240729_FU_05_44_20240801202024	739,385801	4	269,11	1	alpha_b2_1	29,15	484354	0	1	65514991616
MHNDSLSKEYQNLSK-EKEIDHLK-a8-b2_heavy	BIK1	20240729_FU_05_45_20240801213400	739,385801	4	269,11	1	alpha_b2_1	29,24	447128	0	1	52218691584
MHNDSLSKEYQNLSK-EKEIDHLK-a8-b2_heavy	BIK1	20240729_FU_05_46_20240801224734	739,385801	4	269,11	1	alpha_b2_1	29,22	886589	32201	1	58730078208
MHNDSLSKEYQNLSK-EKEIDHLK-a8-b2_heavy	BIK1	20240729_FU_05_49	739,385801	4	269,11	1	alpha_b2_1	29,1	3097295	65502	1	98260230144
MHNDSLSKEYQNLSK-EKEIDHLK-a8-b2_heavy	BIK1	20240729_FU_05_50	739,385801	4	269,11	1	alpha_b2_1	29,12	3622606	0	1	98357387264
MHNDSLSKEYQNLSK-EKEIDHLK-a8-b2_heavy	BIK1	20240729_FU_05_51	739,385801	4	269,11	1	alpha_b2_1	29,1	5015692	65299	1	118748413952
MHNDSLSKEYQNLSK-EKEIDHLK-a8-b2_heavy	BIK1	20240729_FU_06_56	739,385801	4	269,11	1	alpha_b2_1	29	10016634	493413	1	169322528768
MHNDSLSKEYQNLSK-EKEIDHLK-a8-b2_heavy	BIK1	20240729_FU_06_57	739,385801	4	269,11	1	alpha_b2_1	29,04	10755308	275855	1	176777134080
MHNDSLSKEYQNLSK-EKEIDHLK-a8-b2_heavy	BIK1	20240729_FU_06_58	739,385801	4	269,11	1	alpha_b2_1	28,99	8810326	437840	1	169101672448
MHNDSLSKEYQNLSK-EKEIDHLK-a8-b2_heavy	BIK1	20240729_FU_06_62	739,385801	4	269,11	1	alpha_b2_1	29	14075368	215574	1	162430140416
MHNDSLSKEYQNLSK-EKEIDHLK-a8-b2_heavy	BIK1	20240729_FU_06_63	739,385801	4	269,11	1	alpha_b2_1	29,02	17241126	2207796	1	204558221312
MHNDSLSKEYQNLSK-EKEIDHLK-a8-b2_heavy	BIK1	20240729_FU_06_64	739,385801	4	269,11	1	alpha_b2_1	28,93	16897242	1664199	1	205950369792
MHNDSLSKEYQNLSK-EKEIDHLK-a8-b2_heavy	BIK1	20240729_FU_06_66	739,385801	4	269,11	1	alpha_b2_1	28,88	7168496	206180	1	216435310592
MHNDSLSKEYQNLSK-EKEIDHLK-a8-b2_heavy	BIK1	20240729_FU_06_67	739,385801	4	269,11	1	alpha_b2_1	29	6506244	131667	1	184135188480
MHNDSLSKEYQNLSK-EKEIDHLK-a8-b2_heavy	BIK1	20240729_FU_06_73	739,385801	4	269,11	1	alpha_b2_1	28,98	6157661	0	1	182390669312
MHNDSLSKEYQNLSK-EKEIDHLK-a8-b2_heavy	BIK1	20240729_FU_06_69	739,385801	4	269,11	1	alpha_b2_1	28,95	5270554	460652	1	183318577152
MHNDSLSKEYQNLSK-EKEIDHLK-a8-b2_heavy	BIK1	20240729_FU_06_71	739,385801	4	269,11	1	alpha_b2_1	28,9	7930613	250880	1	204818464768
MHNDSLSKEYQNLSK-EKEIDHLK-a8-b2_heavy	BIK1	20240729_FU_06_72	739,385801	4	269,11	1	alpha_b2_1	28,95	6952234	278829	1	194049310720
MHNDSLSKEYQNLSK-EKEIDHLK-a8-b2_heavy	BIK1	20240729_FU_06_77	739,385801	4	269,11	1	alpha_b2_1	28,94	9653146	269304	1	149814018048
MHNDSLSKEYQNLSK-EKEIDHLK-a8-b2_heavy	BIK1	20240729_FU_06_78	739,385801	4	269,11	1	alpha_b2_1	28,93	20191926	679183	1	192992821248
MHNDSLSKEYQNLSK-EKEIDHLK-a8-b2_heavy	BIK1	20240729_FU_06_79	739,385801	4	269,11	1	alpha_b2_1	28,91	13647013	655838	1	172344705024
MHNDSLSKEYQNLSK-EKEIDHLK-a8-b2_heavy	BIK1	20240729_FU_06_81	739,385801	4	269,11	1	alpha_b2_1	28,9	16764036	514383	1	167760330752
MHNDSLSKEYQNLSK-EKEIDHLK-a8-b2_heavy	BIK1	20240729_FU_06_82	739,385801	4	269,11	1	alpha_b2_1	28,93	14540524	1188902	1	155817033728
MHNDSLSKEYQNLSK-EKEIDHLK-a8-b2_heavy	BIK1	20240729_FU_06_84	739,385801	4	269,11	1	alpha_b2_1	28,97	15629769	404281	1	157453041664
MHNDSLSKEYQNLSK-EKEIDHLK-a8-b2_heavy	BIK1	20240729_FU_05_35	739,385801	4	383,15	1	alpha_b3_1	28,92	615013	0	12	149740126208
MHNDSLSKEYQNLSK-EKEIDHLK-a8-b2_heavy	BIK1	20240729_FU_05_36	739,385801	4	383,15	1	alpha_b3_1	28,98	345251	0	12	132924801024
MHNDSLSKEYQNLSK-EKEIDHLK-a8-b2_heavy	BIK1	20240729_FU_05_37	739,385801	4	383,15	1	alpha_b3_1	29,03	796745	0	12	161472905216
MHNDSLSKEYQNLSK-EKEIDHLK-a8-b2_heavy	BIK1	20240729_FU_05_39_20240801130950	739,385801	4	383,15	1	alpha_b3_1	29,04	905670	0	12	163142041600
MHNDSLSKEYQNLSK-EKEIDHLK-a8-b2_heavy	BIK1	20240729_FU_05_40_20240801142326	739,385801	4	383,15	1	alpha_b3_1	29	995041	33902	12	164779671552
MHNDSLSKEYQNLSK-EKEIDHLK-a8-b2_heavy	BIK1	20240729_FU_05_41_20240801153701	739,385801	4	383,15	1	alpha_b3_1	28,99	1183455	0	12	173316325376
MHNDSLSKEYQNLSK-EKEIDHLK-a8-b2_heavy	BIK1	20240729_FU_05_44_20240801202024	739,385801	4	383,15	1	alpha_b3_1	29,2	41051	0	12	65514991616
MHNDSLSKEYQNLSK-EKEIDHLK-a8-b2_heavy	BIK1	20240729_FU_05_45_20240801213400	739,385801	4	383,15	1	alpha_b3_1	29,19	29325	0	13	52218691584
MHNDSLSKEYQNLSK-EKEIDHLK-a8-b2_heavy	BIK1	20240729_FU_05_46_20240801224734	739,385801	4	383,15	1	alpha_b3_1	29,22	112158	0	12	58730078208
MHNDSLSKEYQNLSK-EKEIDHLK-a8-b2_heavy	BIK1	20240729_FU_05_49	739,385801	4	383,15	1	alpha_b3_1	29,1	399841	0	12	98260230144
MHNDSLSKEYQNLSK-EKEIDHLK-a8-b2_heavy	BIK1	20240729_FU_05_50	739,385801	4	383,15	1	alpha_b3_1	29,12	392574	0	13	98357387264
MHNDSLSKEYQNLSK-EKEIDHLK-a8-b2_heavy	BIK1	20240729_FU_05_51	739,385801	4	383,15	1	alpha_b3_1	29,1	606537	0	12	118748413952
MHNDSLSKEYQNLSK-EKEIDHLK-a8-b2_heavy	BIK1	20240729_FU_06_56	739,385801	4	383,15	1	alpha_b3_1	29	1245101	20828	12	169322528768
MHNDSLSKEYQNLSK-EKEIDHLK-a8-b2_heavy	BIK1	20240729_FU_06_57	739,385801	4	383,15	1	alpha_b3_1	29,04	1298869	0	12	176777134080
MHNDSLSKEYQNLSK-EKEIDHLK-a8-b2_heavy	BIK1	20240729_FU_06_58	739,385801	4	383,15	1	alpha_b3_1	28,99	1129438	4371	11	169101672448
MHNDSLSKEYQNLSK-EKEIDHLK-a8-b2_heavy	BIK1	20240729_FU_06_62	739,385801	4	383,15	1	alpha_b3_1	29	1840954	0	11	162430140416
MHNDSLSKEYQNLSK-EKEIDHLK-a8-b2_heavy	BIK1	20240729_FU_06_63	739,385801	4	383,15	1	alpha_b3_1	29,02	2358842	191902	11	204558221312
MHNDSLSKEYQNLSK-EKEIDHLK-a8-b2_heavy	BIK1	20240729_FU_06_64	739,385801	4	383,15	1	alpha_b3_1	28,93	2113039	160847	12	205950369792
MHNDSLSKEYQNLSK-EKEIDHLK-a8-b2_heavy	BIK1	20240729_FU_06_66	739,385801	4	383,15	1	alpha_b3_1	28,88	823039	3997	12	216435310592
MHNDSLSKEYQNLSK-EKEIDHLK-a8-b2_heavy	BIK1	20240729_FU_06_67	739,385801	4	383,15	1	alpha_b3_1	29	805121	0	12	184135188480
MHNDSLSKEYQNLSK-EKEIDHLK-a8-b2_heavy	BIK1	20240729_FU_06_73	739,385801	4	383,15	1	alpha_b3_1	28,93	655195	0	12	182390669312
MHNDSLSKEYQNLSK-EKEIDHLK-a8-b2_heavy	BIK1	20240729_FU_06_69	739,385801	4	383,15	1	alpha_b3_1	28,95	626202	31411	12	183318577152
MHNDSLSKEYQNLSK-EKEIDHLK-a8-b2_heavy	BIK1	20240729_FU_06_71	739,385801	4	383,15	1	alpha_b3_1	28,9	881137	0	12	204818464768
MHNDSLSKEYQNLSK-EKEIDHLK-a8-b2_heavy	BIK1	20240729_FU_06_72	739,385801	4	383,15	1	alpha_b3_1	28,9	806798	0	12	194049310720
MHNDSLSKEYQNLSK-EKEIDHLK-a8-b2_heavy	BIK1	20240729_FU_06_77	739,385801	4	383,15	1	alpha_b3_1	28,94	1191409	37368	12	149814018048
MHNDSLSKEYQNLSK-EKEIDHLK-a8-b2_heavy	BIK1	20240729_FU_06_78	739,385801	4	383,15	1	alpha_b3_1	28,93	2516081	0	12	192992821248
MHNDSLSKEYQNLSK-EKEIDHLK-a8-b2_heavy	BIK1	20240729_FU_06_79	739,385801	4	383,15	1	alpha_b3_1	28,91	1764750	0	12	172344705024
MHNDSLSKEYQNLSK-EKEIDHLK-a8-b2_heavy	BIK1	20240729_FU_06_81	739,385801	4	383,15	1	alpha_b3_1	28,9	2048870	0	12	167760330752
MHNDSLSKEYQNLSK-EKEIDHLK-a8-b2_heavy	BIK1	20240729_FU_06_82	739,385801	4	383,15	1	alpha_b3_1	28,93	1937109	125010	12	155817033728
MHNDSLSKEYQNLSK-EKEIDHLK-a8-b2_heavy	BIK1	20240729_FU_06_84	739,385801	4	383,15	1	alpha_b3_1	28,97	1975247	0	12	157453041664
MHNDSLSKEYQNLSK-EKEIDHLK-a8-b2_heavy	BIK1	20240729_FU_05_35	739,385801	4	498,18	1	alpha_b4_1	28,92	808853	17839	11	149740126208
MHNDSLSKEYQNLSK-EKEIDHLK-a8-b2_heavy	BIK1	20240729_FU_05_36	739,385801	4	498,18	1	alpha_b4_1	28,98	433043	0	10	132924801024
MHNDSLSKEYQNLSK-EKEIDHLK-a8-b2_heavy	BIK1	20240729_FU_05_37	739,385801	4	498,18	1	alpha_b4_1	29,03	1000562	0	10	161472905216
MHNDSLSKEYQNLSK-EKEIDHLK-a8-b2_heavy	BIK1	20240729_FU_05_39_20240801130950	739,385801	4	498,18	1	alpha_b4_1	28,98	1102256	0	10	163142041600
MHNDSLSKEYQNLSK-EKEIDHLK-a8-b2_heavy	BIK1	20240729_FU_05_40_20240801142326	739,385801	4	498,18	1	alpha_b4_1	29	1253244	0	10	164779671552
MHNDSLSKEYQNLSK-EKEIDHLK-a8-b2_heavy	BIK1	20240729_FU_05_41_20240801153701	739,385801	4	498,18	1	alpha_b4_1	28,99	1563860	58155	10	173316325376
MHNDSLSKEYQNLSK-EKEIDHLK-a8-b2_heavy	BIK1	20240729_FU_05_44_20240801202024	739,385801	4	498,18	1	alpha_b4_1	29,1	102541	9406	10	65514991616
MHNDSLSKEYQNLSK-EKEIDHLK-a8-b2_heavy	BIK1	20240729_FU_05_45_20240801213400	739,385801	4	498,18	1	alpha_b4_1	29,19	72067	0	11	52218691584
MHNDSLSKEYQNLSK-EKEIDHLK-a8-b2_heavy	BIK1	20240729_FU_05_46_20240801224734	739,385801	4	498,18	1	alpha_b4_1	29,22	161824	0	10	58730078208
MHNDSLSKEYQNLSK-EKEIDHLK-a8-b2_heavy	BIK1	20240729_FU_05_49	739,385801	4	498,18	1	alpha_b4_1	29,1	508089	0	11	98260230144
MHNDSLSKEYQNLSK-EKEIDHLK-a8-b2_heavy	BIK1	20240729_FU_05_50	739,385801	4	498,18	1	alpha_b4_1	29,12	548939	0	10	98357387264
MHNDSLSKEYQNLSK-EKEIDHLK-a8-b2_heavy	BIK1	20240729_FU_05_51	739,385801	4	498,18	1	alpha_b4_1	29,1	726964	0	10	118748413952
MHNDSLSKEYQNLSK-EKEIDHLK-a8-b2_heavy	BIK1	20240729_FU_06_56	739,385801	4	498,18	1	alpha_b4_1	29	1473630	45141	10	169322528768
MHNDSLSKEYQNLSK-EKEIDHLK-a8-b2_heavy	BIK1	20240729_FU_06_57	739,385801	4	498,18	1	alpha_b4_1	29,04	1543256	0	10	176777134080
MHNDSLSKEYQNLSK-EKEIDHLK-a8-b2_heavy	BIK1	20240729_FU_06_58	739,385801	4	498,18	1	alpha_b4_1	28,99	1310755	4279	10	169101672448
MHNDSLSKEYQNLSK-EKEIDHLK-a8-b2_heavy	BIK1	20240729_FU_06_62	739,385801	4	498,18	1	alpha_b4_1	29	2085331	0	10	162430140416
MHNDSLSKEYQNLSK-EKEIDHLK-a8-b2_heavy	BIK1	20240729_FU_06_63	739,385801	4	498,18	1	alpha_b4_1	28,97	2640824	248471	10	204558221312
MHNDSLSKEYQNLSK-EKEIDHLK-a8-b2_heavy	BIK1	20240729_FU_06_64	739,385801	4	498,18	1	alpha_b4_1	28,93	2460725	224771	10	205950369792
MHNDSLSKEYQNLSK-EKEIDHLK-a8-b2_heavy	BIK1	20240729_FU_06_66	739,385801	4	498,18	1	alpha_b4_1	28,88	1049206	0	11	216435310592
[truncated: 9,701 more rows]

## Sheet: Differential_analysis Bik1 
peptide_ID	pos_ID	Bik1_FL_150_1	Bik1_FL_150_2	Bik1_FL_150_3	Bik1_FL_500_1	Bik1_FL_500_2	Bik1_FL_500_3	Bik1_Pellet_150_1	Bik1_Pellet_150_2	Bik1_Pellet_150_3	Bik1_SN_150_1	Bik1_SN_150_2	Bik1_SN_150_3	log2FC(phasesep_vs_dil)	pval(phasesep_vs_dil)	log2FC(pellet_vs_SN)	pval(pellet_vs_SN)
EAQLTIEKLQR-EAQLTIEKLQR-a8-b8	Bik1:207-207:Bik1	29.5654	30.3406	28.9354	26.1141	27.6209	27.4704	28.2735	30.1756	28.8276	25.4517	25.6881	25.8869	2.54532	0.01546	3.41664	0.00411706
VASLIEKASISQTSR-EQLKMHNDSLSK-a7-b4	Bik1:79-338:Bik1	24.8679	25.8116	24.3608	22.0708	23.6737	24.0397	23.602	25.665	24.4969	20.5127	20.4173	21.0545	1.75203	0.0767763	3.92643	0.00336386
ELFLTKPQDSSSEEVASLTK-KQLHYK-a6-b1	Bik1:211-359:Bik1	24.5596	25.6125	24.3811	22.221	23.1181	24.0573	23.8086	26.0722	25.1222	21.9548	20.7731	21.7462	1.71895	0.0584663	3.50962	0.00947371
MHNDSLSKEYQNLSK-KQLHYK-a8-b1	Bik1:211-346:Bik1	24.2703	25.3374	24.5206	22.2002	22.8318	24.5208	23.3758	25.986	24.8131	20.901	19.2308	21.4159	1.52517	0.116601	4.20904	0.0137045
EKEIDHLK-KQLHYKR-a2-b6	Bik1:216-245:Bik1	23.9627	25.0554	24.5054	21.9197	22.6194	24.5335	23.1212	26.4029	24.5993	20.6817	19.7453	22.0091	1.48368	0.153021	3.89578	0.0278915
GQLKYVGPVDTK-KLEEANEK-a4-b1	Bik1:23-374:Bik1	25.0115	25.9411	24.7212	22.9302	23.7433	25.3348	23.4933	25.7486	24.692	20.7801	20.8624	22.0526	1.22182	0.199705	3.41293	0.0114192
KLEEANEK-KLEEANEK-a1-b1	Bik1:374-374:Bik1	28.7479	29.5524	28.071	27.2679	27.9974	29.1093	27.3559	29.6583	28.3738	26.1772	26.0563	27.8169	0.665535	0.386613	1.77921	0.111863
MHNDSLSKEYQNLSK-EKEIDHLK-a8-b2	Bik1:245-346:Bik1	26.109	27.0759	25.9117	25.0374	25.2577	27.436	24.6181	27.0512	25.8543	22.9962	22.9407	24.2839	0.455146	0.619029	2.43427	0.0424227
KQLEQLR-KQLEQLR-a1-b1	Bik1:311-311:Bik1	29.213	29.9245	28.6347	27.8393	29.1544	29.5012	27.6652	29.8995	28.3877	25.8439	26.2033	26.7211	0.425775	0.535444	2.39474	0.0274516
KLEEANEKIK-KQLEQLR-a8-b1	Bik1:311-381:Bik1	27.3741	28.16	26.7922	26.376	27.2382	28.2442	26.1624	28.4097	27.1278	24.1523	24.343	24.9393	0.155978	0.827262	2.75509	0.0164374
ELFLTKPQDSSSEEVASLTK-YQRKIGCFIQIPNLGR-a6-b4	Bik1:7-359:Bik1	28.9628	29.7277	28.6016	28.1122	28.5396	30.2675	28.4826	31.0939	29.631	27.894	28.1918	29.1175	0.124238	0.874441	1.33471	0.187545
ELFLTKPQDSSSEEVASLTK-ELFLTKPQDSSSEEVASLTK-a6-b6	Bik1:359-359:Bik1	28.2363	29.0438	28.0829	27.284	28.3272	29.8348	27.1187	29.7305	28.1725	26.0153	26.0335	27.3131	-0.0276851	0.973992	1.88659	0.0964651
EQLKMHNDSLSK-EQLKMHNDSLSK-a4-b4	Bik1:338-338:Bik1	26.2094	27.2026	25.7612	25.8764	26.4747	27.5348	24.3954	26.7329	25.4442	22.7945	22.7195	23.6412	-0.237524	0.731487	2.47243	0.0285317
ELFLTKPQDSSSEEVASLTKKLEEANEK-K20-156_monolink	Bik1:373	30.2998	31.1578	29.899	30.04	30.7362	31.8861	28.9751	31.4795	30.017	27.8547	28.0865	29.3011	-0.435236	0.542087	1.7431	0.110698
EQLKMHNDSLSK-KQLHYKR-a4-b6	Bik1:216-338:Bik1	26.606	27.5472	26.1287	26.6822	27.2076	27.9507	24.3941	26.7548	25.4027	24.6794	24.3141	25.9987	-0.51953	0.402933	0.519788	0.575663
MHNDSLSKEYQNLSK-QQAKQK-a8-b4	Bik1:263-346:Bik1	23.2543	24.3345	23.5299	23.1345	24.303	25.5864	20.7547	23.5418	22.5084	18.8186	18.7672	20.7505	-0.635077	0.460535	2.82294	0.0537211
NLSHNQPTGANEDVELLKKQLEQLR-K18-156_monolink	Bik1:310	26.8997	27.4456	25.8131	26.9606	27.9381	28.8568	26.2275	27.9339	26.0783	27.4528	27.7701	27.6249	-1.199	0.17489	-0.869337	0.222383

## Sheet: Differential_analysis_Bik1_vari
peptide_ID	pos_ID	Bik1_FL_150_1	Bik1_FL_150_2	Bik1_FL_150_3	Bik1_FL_500_1	Bik1_FL_500_2	Bik1_FL_500_3	Bik1_ΔNC_150_1	Bik1_ΔNC_150_2	Bik1_ΔNC_150_3	Bik1_ΔNC_500_1	Bik1_ΔNC_500_2	Bik1_ΔNC_500_3	Bik1_ΔQQFF_150_1	Bik1_ΔQQFF_150_2	Bik1_ΔQQFF_150_3	Bik1_ΔQQFF_500_1	Bik1_ΔQQFF_500_2	Bik1_ΔQQFF_500_3	Bik1_ΔN_150_1	Bik1_ΔN_150_2	Bik1_ΔN_150_3	Bik1_ΔN_500_1	Bik1_ΔN_500_2	Bik1_ΔN_500_3
EAQLTIEKLQR-EAQLTIEKLQR-a8-b8	Bik1:207-207:Bik1	29.5654	30.3406	28.9354	26.1141	27.6209	27.4704	27.8657	28.1872	28.3729	27.6525	27.9501	28.5373	28.723	28.8291	28.7975	26.7906	26.4773	26.6999	28.6486	28.5221	28.9904	28.33	28.2996	28.7879
EKEIDHLK-KQLHYKR-a2-b6	Bik1:216-245:Bik1	23.9627	25.0554	24.5054	21.9197	22.6194	24.5335	23.0708	24.2963	24.0804	22.6155	22.5845	24.3285	23.2491	24.3453	24.3342	21.8676	21.9704	21.5355	24.4579	24.223	24.5113	23.5272	24.2639	23.7194
ELFLTKPQDSSSEEVASLTK-ELFLTKPQDSSSEEVASLTK-a6-b6	Bik1:359-359:Bik1	28.2363	29.0438	28.0829	27.284	28.3272	29.8348	28.3296	28.8779	29.0066	27.6499	28.122	29.0669	27.8366	28.6072	28.5634	28.2837	28.2299	27.4645	28.4156	28.2108	28.6462	27.5213	28.5238	28.0817
ELFLTKPQDSSSEEVASLTK-KQLHYK-a6-b1	Bik1:211-359:Bik1	24.5596	25.6125	24.3811	22.221	23.1181	24.0573	23.4581	24.0092	23.7246	22.6478	22.6881	23.3671	22.8848	23.1947	23.1363	21.9029	22.1601	22.0821	23.9956	23.6642	23.516	22.4995	24.1098	23.2054
ELFLTKPQDSSSEEVASLTK-YQRKIGCFIQIPNLGR-a6-b4	Bik1:7-359:Bik1	28.9628	29.7277	28.6016	28.1122	28.5396	30.2675	28.9107	29.23	28.9751	28.5856	28.6176	29.3359	27.7924	28.791	28.5112	28.3906	28.3133	27.7261	28.8598	28.2927	28.8834	28.3779	28.5481	28.033
ELFLTKPQDSSSEEVASLTKKLEEANEK-K20-156_monolink	Bik1:373	30.2998	31.1578	29.899	30.04	30.7362	31.8861	30.4244	30.5953	30.6163	29.9601	30.2878	30.869	29.9963	30.2831	30.3223	30.4959	30.1772	29.7674	30.6617	30.609	30.7514	29.981	30.3989	30.0483
EQLKMHNDSLSK-EQLKMHNDSLSK-a4-b4	Bik1:338-338:Bik1	26.2094	27.2026	25.7612	25.8764	26.4747	27.5348	25.9379	26.3181	26.7203	25.4664	25.6875	26.0201	25.5705	25.772	25.7651	25.6378	25.3418	25.2958	25.9999	25.7055	26.019	24.9974	25.9674	25.8238
EQLKMHNDSLSK-KQLHYKR-a4-b6	Bik1:216-338:Bik1	26.606	27.5472	26.1287	26.6822	27.2076	27.9507	26.54	26.8419	27.3318	26.8099	26.1023	26.9789	26.1636	26.3494	26.8304	26.2971	26.3277	25.8019	27.4661	26.6188	26.9634	27.3139	27.6364	27.7334
GQLKYVGPVDTK-KLEEANEK-a4-b1	Bik1:23-374:Bik1	25.0115	25.9411	24.7212	22.9302	23.7433	25.3348	NA	NA	NA	NA	NA	NA	22.6919	22.8398	22.8441	22.5108	22.3873	22.2773	NA	NA	NA	NA	NA	NA
KLEEANEK-KLEEANEK-a1-b1	Bik1:374-374:Bik1	28.7479	29.5524	28.071	27.2679	27.9974	29.1093	27.1984	27.3312	27.7574	27.0139	27.0628	28.0919	26.8013	26.993	27.1759	26.3708	26.3438	25.908	27.56	27.1155	27.4989	27.1876	27.4857	27.6948
KLEEANEKIK-KQLEQLR-a8-b1	Bik1:311-381:Bik1	27.3741	28.16	26.7922	26.376	27.2382	28.2442	26.7785	26.5152	26.8121	26.4715	26.7803	27.0254	26.0592	26.0931	26.1211	26.1474	25.8596	25.8537	27.0871	26.9469	26.5104	26.5501	26.5798	26.3819
KQLEQLR-KQLEQLR-a1-b1	Bik1:311-311:Bik1	29.213	29.9245	28.6347	27.8393	29.1544	29.5012	27.4898	27.2594	27.7649	27.6493	27.9714	28.2577	28.0268	28.0066	28.0948	27.6007	27.213	27.2034	27.6102	27.6075	27.6505	27.8458	27.3908	27.8067
MHNDSLSKEYQNLSK-EKEIDHLK-a8-b2	Bik1:245-346:Bik1	26.109	27.0759	25.9117	25.0374	25.2577	27.436	25.8446	25.9887	26.0725	25.305	25.4747	25.7983	24.8844	25.4414	25.3997	25.3997	25.2555	25.0282	26.3625	26.1082	26.1078	25.6112	26.4708	26.0053
MHNDSLSKEYQNLSK-KQLHYK-a8-b1	Bik1:211-346:Bik1	24.2703	25.3374	24.5206	22.2002	22.8318	24.5208	23.4528	24.5168	24.291	22.7351	22.7174	23.8704	23.0115	23.5847	23.6421	22.722	22.7136	22.1979	24.1534	23.8223	23.8468	23.1142	24.5065	23.7278
MHNDSLSKEYQNLSK-QQAKQK-a8-b4	Bik1:263-346:Bik1	23.2543	24.3345	23.5299	23.1345	24.303	25.5864	22.858	23.556	23.6863	22.2977	22.7078	23.6864	21.9846	23.0223	22.9479	23.3569	22.8686	22.1356	23.0492	22.6528	23.2047	22.3728	23.4847	23.0606
NLSHNQPTGANEDVELLKKQLEQLR-K18-156_monolink	Bik1:310	26.8997	27.4456	25.8131	26.9606	27.9381	28.8568	26.4237	25.9593	25.9977	26.6252	26.7904	27.0487	26.0864	25.887	26.043	26.6929	26.5221	26.4878	26.35	26.4078	25.9089	26.6063	25.6155	26.0657
VASLIEKASISQTSR-EQLKMHNDSLSK-a7-b4	Bik1:79-338:Bik1	24.8679	25.8116	24.3608	22.0708	23.6737	24.0397	NA	NA	NA	NA	NA	NA	23.5019	23.4817	23.4836	22.4558	22.5876	22.3675	NA	NA	NA	NA	NA	NA
