# Supplementary material for: Phase separation of a microtubule plus-end tracking protein into a fluid fractal network
Source: Nat Commun. 2025 Jan 30;16:1165. doi: 10.1038/s41467-025-56468-8 (PMC11782662; doi:10.1038/s41467-025-56468-8)
Supplement: Supplementary file 9 — Source Data [file 41467_2025_56468_MOESM9_ESM.xlsx]

## Sheet: AlphaFold and SAXS sequences
		Sequence of Bik1 FL used for experiments and AlphaFold predictions
		MAHHHHHHSAALEVLFQGPDRYQRKIGCFIQIPNLGRGQLKYVGPVDTKAGMFAGVDLLANIGKNDGSFMGKKYFQTEYPQSGLFIQLQKVASLIEKASISQTSRRTTMEPLSIPKNRSIVRLTNQFSPMDDPKSPTPMRSFRITSRHSGNQQSMDQEASDHHQQQEFGYDNREDRMEVDSILSSDRKANHNTTSDWKPDNGHMNDLNSSEVTIELREAQLTIEKLQRKQLHYKRLLDDQRMVLEEVQPTFDRYEATIQEREKEIDHLKQQLELERRQQAKQKQFFDAENEQLLAVVSQLHEEIKENEERNLSHNQPTGANEDVELLKKQLEQLRNIEDQFELHKTKWAKEREQLKMHNDSLSKEYQNLSKELFLTKPQDSSSEEVASLTKKLEEANEK…
		Sequence of Bik1 ΔQQFF used for experiments
		MAHHHHHHSAALEVLFQGPDRYQRKIGCFIQIPNLGRGQLKYVGPVDTKAGMFAGVDLLANIGKNDGSFMGKKYFQTEYPQSGLFIQLQKVASLIEKASISQTSRRTTMEPLSIPKNRSIVRLTNQFSPMDDPKSPTPMRSFRITSRHSGNQQSMDQEASDHHQQQEFGYDNREDRMEVDSILSSDRKANHNTTSDWKPDNGHMNDLNSSEVTIELREAQLTIEKLQRKQLHYKRLLDDQRMVLEEVQPTFDRYEATIQEREKEIDHLKQQLELERRQQAKQKQFFDAENEQLLAVVSQLHEEIKENEERNLSHNQPTGANEDVELLKKQLEQLRNIEDQFELHKTKWAKEREQLKMHNDSLSKEYQNLSKELFLTKPQDSSSEEVASLTKKLEEANEK…
		Sequence of Bik1 ΔNC used for experiments
		MAHHHHHHSAALEVLFQGPDNGHMNDLNSSEVTIELREAQLTIEKLQRKQLHYKRLLDDQRMVLEEVQPTFDRYEATIQEREKEIDHLKQQLELERRQQAKQKQFFDAENEQLLAVVSQLHEEIKENEERNLSHNQPTGANEDVELLKKQLEQLRNIEDQFELHKTKWAKEREQLKMHNDSLSKEYQNLSKELFLTKPQDSSSEEVASLTKKLEEANEKIKQLEQAQAQTAVES

## Sheet: Figure 1D
			Bik1	concentration	[µM]			Legend
			2.5	5	10	20		0	Dilute phase
	NaCl	0	1	1	1	1		1	Phase-separated droplets observed
	concentration	20	1	1	1	1
	[mM]	40	1	1	1	1
		60	1	1	1	1
		40	1	1	1	1
		100	1	1	1	1
		120	1	1	1	1
		140	1	1	1	1
		160	1	1	1	1
		180	1	1	1	1
		200	1	1	1	1
		220	1	1	1	1
		240	0	1	1	1
		260	0	1	1	1
		280	0	0	1	1
		300	0	0	1	1
		320	0	0	0	1
		340	0	0	0	1
		360	0	0	0	1
		380	0	0	0	0
		400	0	0	0	0
		420	0	0	0	0
		440	0	0	0	0
		460	0	0	0	0
		480	0	0	0	0
		500	0	0	0	0

## Sheet: Figure 1F
Distance from droplet edge (um)	GFP Intensity	Standard Error
	(mean over 233 drops)	(over 233 drops)
-2.928	59.3838	0.252111	0.424544	0.212272
-2.745	59.3691	0.250781	0.422409	0.211205
-2.562	59.3451	0.249812	0.420948	0.210474
-2.379	59.3071	0.249374	0.420479	0.210239
-2.196	59.2625	0.249149	0.420417	0.210208
-2.013	59.2045	0.249255	0.421007	0.210503
-1.83	59.1303	0.249156	0.421367	0.210683
-1.647	59.0325	0.249269	0.422258	0.211129
-1.464	58.9041	0.248904	0.422558	0.211279
-1.281	58.7359	0.248436	0.422971	0.211485
-1.098	58.5036	0.247608	0.423236	0.211618
-0.915	58.1988	0.246789	0.424044	0.212022
-0.732	57.7774	0.245412	0.424753	0.212377
-0.549	57.1825	0.24321	0.425322	0.212661
-0.366	56.1247	0.239158	0.426118	0.213059
-0.183	54.0714	0.232142	0.429326	0.214663
0	50.0759	0.228852	0.45701	0.228505
0.183	41.8094	0.243598	0.58264	0.29132
0.366	29.3653	0.252318	0.859237	0.429619
0.549	16.2701	0.210071	1.29115	0.645574
0.732	7.06137	0.120951	1.71286	0.85643
0.915	2.95915	0.045726	1.54524	0.772621
1.098	1.63569	0.0164261	1.00423	0.502117
1.281	1.25488	0.0071514	0.569885	0.284943
1.464	1.11641	0.00418821	0.375149	0.187575
1.647	1.0652	0.00321354	0.301685	0.150842
1.83	1.0436	0.00263322	0.252321	0.12616
2.013	1.03379	0.00227119	0.219695	0.109848
2.196	1.02879	0.0020378	0.198078	0.099039
2.379	1.02639	0.00198821	0.193709	0.0968545
2.562	1.02642	0.0022472	0.218935	0.109468
2.745	1.02731	0.00269589	0.262422	0.131211
2.928	1.02687	0.00288022	0.280485	0.140242
3.111	1.02484	0.00271564	0.264981	0.132491
3.294	1.02297	0.00258035	0.25224	0.12612
3.477	1.02199	0.00252766	0.247327	0.123664
3.66	1.02059	0.00255706	0.250547	0.125273

## Sheet: Figure 3A_dilute
Score	Protein1	Protein2	AbsPos1	AbsPos2
25	sp|P11709|BIK1_YEAST	sp|P11709|BIK1_YEAST	116	245
25	sp|P11709|BIK1_YEAST	sp|P11709|BIK1_YEAST	170	180
25	sp|P11709|BIK1_YEAST	sp|P11709|BIK1_YEAST	207	211
25	sp|P11709|BIK1_YEAST	sp|P11709|BIK1_YEAST	207	216
25	sp|P11709|BIK1_YEAST	sp|P11709|BIK1_YEAST	207	245
25	sp|P11709|BIK1_YEAST	sp|P11709|BIK1_YEAST	207	263
25	sp|P11709|BIK1_YEAST	sp|P11709|BIK1_YEAST	211	216
25	sp|P11709|BIK1_YEAST	sp|P11709|BIK1_YEAST	216	211
25	sp|P11709|BIK1_YEAST	sp|P11709|BIK1_YEAST	263	211
25	sp|P11709|BIK1_YEAST	sp|P11709|BIK1_YEAST	245	251
25	sp|P11709|BIK1_YEAST	sp|P11709|BIK1_YEAST	251	245
25	sp|P11709|BIK1_YEAST	sp|P11709|BIK1_YEAST	245	263
25	sp|P11709|BIK1_YEAST	sp|P11709|BIK1_YEAST	245	311
25	sp|P11709|BIK1_YEAST	sp|P11709|BIK1_YEAST	245	374
25	sp|P11709|BIK1_YEAST	sp|P11709|BIK1_YEAST	381	245
25	sp|P11709|BIK1_YEAST	sp|P11709|BIK1_YEAST	263	263
25	sp|P11709|BIK1_YEAST	sp|P11709|BIK1_YEAST	310	263
25	sp|P11709|BIK1_YEAST	sp|P11709|BIK1_YEAST	311	263
25	sp|P11709|BIK1_YEAST	sp|P11709|BIK1_YEAST	338	263
25	sp|P11709|BIK1_YEAST	sp|P11709|BIK1_YEAST	374	263
25	sp|P11709|BIK1_YEAST	sp|P11709|BIK1_YEAST	310	311
25	sp|P11709|BIK1_YEAST	sp|P11709|BIK1_YEAST	374	311
25	sp|P11709|BIK1_YEAST	sp|P11709|BIK1_YEAST	338	346
25	sp|P11709|BIK1_YEAST	sp|P11709|BIK1_YEAST	353	338
25	sp|P11709|BIK1_YEAST	sp|P11709|BIK1_YEAST	338	374
25	sp|P11709|BIK1_YEAST	sp|P11709|BIK1_YEAST	383	374
25	sp|P11709|BIK1_YEAST	sp|P11709|BIK1_YEAST	7	207
25	sp|P11709|BIK1_YEAST	sp|P11709|BIK1_YEAST	7	263
25	sp|P11709|BIK1_YEAST	sp|P11709|BIK1_YEAST	7	98
25	sp|P11709|BIK1_YEAST	sp|P11709|BIK1_YEAST	98	207
25	sp|P11709|BIK1_YEAST	sp|P11709|BIK1_YEAST	98	211
25	sp|P11709|BIK1_YEAST	sp|P11709|BIK1_YEAST	98	263

## Sheet: Figure_3A_phase separated
Score	Protein1	Protein2	AbsPos1	AbsPos2
25	sp|P11709|BIK1_YEAST	sp|P11709|BIK1_YEAST	116	263
25	sp|P11709|BIK1_YEAST	sp|P11709|BIK1_YEAST	170	180
25	sp|P11709|BIK1_YEAST	sp|P11709|BIK1_YEAST	207	207
25	sp|P11709|BIK1_YEAST	sp|P11709|BIK1_YEAST	207	211
25	sp|P11709|BIK1_YEAST	sp|P11709|BIK1_YEAST	207	216
25	sp|P11709|BIK1_YEAST	sp|P11709|BIK1_YEAST	207	263
25	sp|P11709|BIK1_YEAST	sp|P11709|BIK1_YEAST	211	216
25	sp|P11709|BIK1_YEAST	sp|P11709|BIK1_YEAST	245	211
25	sp|P11709|BIK1_YEAST	sp|P11709|BIK1_YEAST	211	263
25	sp|P11709|BIK1_YEAST	sp|P11709|BIK1_YEAST	263	211
25	sp|P11709|BIK1_YEAST	sp|P11709|BIK1_YEAST	374	211
25	sp|P11709|BIK1_YEAST	sp|P11709|BIK1_YEAST	216	263
25	sp|P11709|BIK1_YEAST	sp|P11709|BIK1_YEAST	23	207
25	sp|P11709|BIK1_YEAST	sp|P11709|BIK1_YEAST	23	211
25	sp|P11709|BIK1_YEAST	sp|P11709|BIK1_YEAST	23	23
25	sp|P11709|BIK1_YEAST	sp|P11709|BIK1_YEAST	23	98
25	sp|P11709|BIK1_YEAST	sp|P11709|BIK1_YEAST	245	251
25	sp|P11709|BIK1_YEAST	sp|P11709|BIK1_YEAST	251	245
25	sp|P11709|BIK1_YEAST	sp|P11709|BIK1_YEAST	245	311
25	sp|P11709|BIK1_YEAST	sp|P11709|BIK1_YEAST	338	245
25	sp|P11709|BIK1_YEAST	sp|P11709|BIK1_YEAST	381	245
25	sp|P11709|BIK1_YEAST	sp|P11709|BIK1_YEAST	263	263
25	sp|P11709|BIK1_YEAST	sp|P11709|BIK1_YEAST	311	263
25	sp|P11709|BIK1_YEAST	sp|P11709|BIK1_YEAST	338	263
25	sp|P11709|BIK1_YEAST	sp|P11709|BIK1_YEAST	374	263
25	sp|P11709|BIK1_YEAST	sp|P11709|BIK1_YEAST	310	338
25	sp|P11709|BIK1_YEAST	sp|P11709|BIK1_YEAST	338	311
25	sp|P11709|BIK1_YEAST	sp|P11709|BIK1_YEAST	374	311
25	sp|P11709|BIK1_YEAST	sp|P11709|BIK1_YEAST	338	327
25	sp|P11709|BIK1_YEAST	sp|P11709|BIK1_YEAST	338	346
25	sp|P11709|BIK1_YEAST	sp|P11709|BIK1_YEAST	338	374
25	sp|P11709|BIK1_YEAST	sp|P11709|BIK1_YEAST	346	374
25	sp|P11709|BIK1_YEAST	sp|P11709|BIK1_YEAST	353	359
25	sp|P11709|BIK1_YEAST	sp|P11709|BIK1_YEAST	374	374
25	sp|P11709|BIK1_YEAST	sp|P11709|BIK1_YEAST	383	374
25	sp|P11709|BIK1_YEAST	sp|P11709|BIK1_YEAST	54	245
25	sp|P11709|BIK1_YEAST	sp|P11709|BIK1_YEAST	7	98
25	sp|P11709|BIK1_YEAST	sp|P11709|BIK1_YEAST	79	263
25	sp|P11709|BIK1_YEAST	sp|P11709|BIK1_YEAST	79	98
25	sp|P11709|BIK1_YEAST	sp|P11709|BIK1_YEAST	98	207
25	sp|P11709|BIK1_YEAST	sp|P11709|BIK1_YEAST	98	211
25	sp|P11709|BIK1_YEAST	sp|P11709|BIK1_YEAST	98	245
25	sp|P11709|BIK1_YEAST	sp|P11709|BIK1_YEAST	98	374

## Sheet: Figure_3A_pellet
Score	Protein1	Protein2	AbsPos1	AbsPos2
25	sp|P11709|BIK1_YEAST	sp|P11709|BIK1_YEAST	116	211
25	sp|P11709|BIK1_YEAST	sp|P11709|BIK1_YEAST	116	263
25	sp|P11709|BIK1_YEAST	sp|P11709|BIK1_YEAST	170	180
25	sp|P11709|BIK1_YEAST	sp|P11709|BIK1_YEAST	207	207
25	sp|P11709|BIK1_YEAST	sp|P11709|BIK1_YEAST	207	245
25	sp|P11709|BIK1_YEAST	sp|P11709|BIK1_YEAST	207	263
25	sp|P11709|BIK1_YEAST	sp|P11709|BIK1_YEAST	211	216
25	sp|P11709|BIK1_YEAST	sp|P11709|BIK1_YEAST	216	263
25	sp|P11709|BIK1_YEAST	sp|P11709|BIK1_YEAST	23	207
25	sp|P11709|BIK1_YEAST	sp|P11709|BIK1_YEAST	23	211
25	sp|P11709|BIK1_YEAST	sp|P11709|BIK1_YEAST	23	98
25	sp|P11709|BIK1_YEAST	sp|P11709|BIK1_YEAST	245	245
25	sp|P11709|BIK1_YEAST	sp|P11709|BIK1_YEAST	251	245
25	sp|P11709|BIK1_YEAST	sp|P11709|BIK1_YEAST	245	311
25	sp|P11709|BIK1_YEAST	sp|P11709|BIK1_YEAST	338	245
25	sp|P11709|BIK1_YEAST	sp|P11709|BIK1_YEAST	245	374
25	sp|P11709|BIK1_YEAST	sp|P11709|BIK1_YEAST	310	311
25	sp|P11709|BIK1_YEAST	sp|P11709|BIK1_YEAST	310	338
25	sp|P11709|BIK1_YEAST	sp|P11709|BIK1_YEAST	310	374
25	sp|P11709|BIK1_YEAST	sp|P11709|BIK1_YEAST	311	311
25	sp|P11709|BIK1_YEAST	sp|P11709|BIK1_YEAST	374	311
25	sp|P11709|BIK1_YEAST	sp|P11709|BIK1_YEAST	353	338
25	sp|P11709|BIK1_YEAST	sp|P11709|BIK1_YEAST	346	374
25	sp|P11709|BIK1_YEAST	sp|P11709|BIK1_YEAST	359	374
25	sp|P11709|BIK1_YEAST	sp|P11709|BIK1_YEAST	374	374
25	sp|P11709|BIK1_YEAST	sp|P11709|BIK1_YEAST	383	374
25	sp|P11709|BIK1_YEAST	sp|P11709|BIK1_YEAST	54	245
25	sp|P11709|BIK1_YEAST	sp|P11709|BIK1_YEAST	170	7
25	sp|P11709|BIK1_YEAST	sp|P11709|BIK1_YEAST	7	207
25	sp|P11709|BIK1_YEAST	sp|P11709|BIK1_YEAST	7	263
25	sp|P11709|BIK1_YEAST	sp|P11709|BIK1_YEAST	7	98
25	sp|P11709|BIK1_YEAST	sp|P11709|BIK1_YEAST	79	98
25	sp|P11709|BIK1_YEAST	sp|P11709|BIK1_YEAST	98	207
25	sp|P11709|BIK1_YEAST	sp|P11709|BIK1_YEAST	98	263
25	sp|P11709|BIK1_YEAST	sp|P11709|BIK1_YEAST	98	374

## Sheet: Figure_3A_supernatant
Score	Protein1	Protein2	AbsPos1	AbsPos2
25	sp|P11709|BIK1_YEAST	sp|P11709|BIK1_YEAST	116	211
25	sp|P11709|BIK1_YEAST	sp|P11709|BIK1_YEAST	116	245
25	sp|P11709|BIK1_YEAST	sp|P11709|BIK1_YEAST	207	211
25	sp|P11709|BIK1_YEAST	sp|P11709|BIK1_YEAST	207	216
25	sp|P11709|BIK1_YEAST	sp|P11709|BIK1_YEAST	245	211
25	sp|P11709|BIK1_YEAST	sp|P11709|BIK1_YEAST	211	263
25	sp|P11709|BIK1_YEAST	sp|P11709|BIK1_YEAST	263	211
25	sp|P11709|BIK1_YEAST	sp|P11709|BIK1_YEAST	216	263
25	sp|P11709|BIK1_YEAST	sp|P11709|BIK1_YEAST	245	245
25	sp|P11709|BIK1_YEAST	sp|P11709|BIK1_YEAST	245	251
25	sp|P11709|BIK1_YEAST	sp|P11709|BIK1_YEAST	251	245
25	sp|P11709|BIK1_YEAST	sp|P11709|BIK1_YEAST	245	263
25	sp|P11709|BIK1_YEAST	sp|P11709|BIK1_YEAST	245	311
25	sp|P11709|BIK1_YEAST	sp|P11709|BIK1_YEAST	263	263
25	sp|P11709|BIK1_YEAST	sp|P11709|BIK1_YEAST	311	263
25	sp|P11709|BIK1_YEAST	sp|P11709|BIK1_YEAST	374	263
25	sp|P11709|BIK1_YEAST	sp|P11709|BIK1_YEAST	310	311
25	sp|P11709|BIK1_YEAST	sp|P11709|BIK1_YEAST	310	374
25	sp|P11709|BIK1_YEAST	sp|P11709|BIK1_YEAST	311	311
25	sp|P11709|BIK1_YEAST	sp|P11709|BIK1_YEAST	374	311
25	sp|P11709|BIK1_YEAST	sp|P11709|BIK1_YEAST	338	374
25	sp|P11709|BIK1_YEAST	sp|P11709|BIK1_YEAST	346	374
25	sp|P11709|BIK1_YEAST	sp|P11709|BIK1_YEAST	359	374
25	sp|P11709|BIK1_YEAST	sp|P11709|BIK1_YEAST	170	7
25	sp|P11709|BIK1_YEAST	sp|P11709|BIK1_YEAST	7	207
25	sp|P11709|BIK1_YEAST	sp|P11709|BIK1_YEAST	7	23
25	sp|P11709|BIK1_YEAST	sp|P11709|BIK1_YEAST	98	207
25	sp|P11709|BIK1_YEAST	sp|P11709|BIK1_YEAST	98	245

## Sheet: Figure 3B
name_ID	dilute	pellet	phase_sep	supernatant
Bik1_116	3	1	3	3
Bik1_116_x_Bik1_211	0	0	1	2
Bik1_116_x_Bik1_245	2	1	1	2
Bik1_116_x_Bik1_263	1	0	2	0
Bik1_170	3	1	3	3
Bik1_170_x_Bik1_180	2	0	2	1
Bik1_180	3	1	3	3
Bik1_207	3	1	3	3
Bik1_207_x_Bik1_207	1	0	2	1
Bik1_207_x_Bik1_211	3	1	3	3
Bik1_207_x_Bik1_216	3	1	2	2
Bik1_207_x_Bik1_245	2	0	0	1
Bik1_207_x_Bik1_263	2	0	2	0
Bik1_207_x_Bik1_338	0	1	0	0
Bik1_211_x_Bik1_211	0	1	1	0
Bik1_211_x_Bik1_216	3	1	2	0
Bik1_211_x_Bik1_245	0	1	2	2
Bik1_211_x_Bik1_263	2	1	3	3
Bik1_211_x_Bik1_311	0	1	0	0
Bik1_211_x_Bik1_346	0	1	0	0
Bik1_211_x_Bik1_359	0	1	0	0
Bik1_211_x_Bik1_374	1	1	3	1
Bik1_216	1	0	0	2
Bik1_216_x_Bik1_245	0	1	0	0
Bik1_216_x_Bik1_263	1	0	3	2
Bik1_216_x_Bik1_338	0	1	0	0
Bik1_23	2	1	3	2
Bik1_23_x_Bik1_207	1	0	2	1
Bik1_23_x_Bik1_211	0	0	2	0
Bik1_23_x_Bik1_23	0	1	2	0
Bik1_23_x_Bik1_263	0	1	1	0
Bik1_23_x_Bik1_98	1	0	2	0
Bik1_245	3	1	3	3
Bik1_245_x_Bik1_245	1	0	1	2
Bik1_245_x_Bik1_251	3	1	3	3
Bik1_245_x_Bik1_263	2	1	1	3
Bik1_245_x_Bik1_311	3	0	3	2
Bik1_245_x_Bik1_332	0	1	0	1
Bik1_245_x_Bik1_338	1	0	2	1
Bik1_245_x_Bik1_374	3	0	1	0
Bik1_245_x_Bik1_381	2	1	3	1
Bik1_251	3	1	3	3
Bik1_251_x_Bik1_263	0	1	0	0
Bik1_251_x_Bik1_338	0	1	0	0
Bik1_263_x_Bik1_263	3	1	3	3
Bik1_263_x_Bik1_310	3	1	1	1
Bik1_263_x_Bik1_311	3	1	3	3
Bik1_263_x_Bik1_338	2	1	2	1
Bik1_263_x_Bik1_359	0	1	1	0
Bik1_263_x_Bik1_374	3	1	3	3
Bik1_263_x_Bik1_381	1	1	0	0
Bik1_287	1	0	0	2
Bik1_31_x_Bik1_211	0	1	0	0
Bik1_310	3	0	3	3
Bik1_310_x_Bik1_310	0	1	0	1
Bik1_310_x_Bik1_311	3	0	1	3
Bik1_310_x_Bik1_338	0	0	2	1
Bik1_310_x_Bik1_374	0	0	0	2
Bik1_311	3	1	3	3
Bik1_311_x_Bik1_311	1	0	1	2
Bik1_311_x_Bik1_327	1	1	1	0
Bik1_311_x_Bik1_338	1	1	2	1
Bik1_311_x_Bik1_374	2	0	2	3
Bik1_327	3	1	3	3
Bik1_327_x_Bik1_329	0	1	1	0
Bik1_327_x_Bik1_338	0	1	2	1
Bik1_332_x_Bik1_338	0	1	0	1
Bik1_338	3	1	3	3
Bik1_338_x_Bik1_346	2	1	2	1
Bik1_338_x_Bik1_353	2	0	1	0
Bik1_338_x_Bik1_374	2	1	2	3
Bik1_338_x_Bik1_381	0	1	0	1
Bik1_346	3	1	3	3
Bik1_346_x_Bik1_374	1	0	2	2
Bik1_353	3	1	2	3
Bik1_353_x_Bik1_359	1	1	3	1
Bik1_359	3	1	3	3
Bik1_359_x_Bik1_374	1	0	1	2
Bik1_373	1	0	3	2
Bik1_374	2	1	3	2
Bik1_374_x_Bik1_374	0	0	2	1
Bik1_374_x_Bik1_383	3	0	2	1
Bik1_381	3	0	2	3
Bik1_383	3	1	1	3
Bik1_54_x_Bik1_207	1	1	0	0
Bik1_54_x_Bik1_211	0	1	0	0
Bik1_54_x_Bik1_245	0	0	2	0
Bik1_54_x_Bik1_79	0	1	0	0
Bik1_55	1	1	1	2
Bik1_55_x_Bik1_263	0	1	0	0
Bik1_55_x_Bik1_98	0	1	0	0
Bik1_7	2	1	2	2
Bik1_7_x_Bik1_170	0	0	0	2
Bik1_7_x_Bik1_207	2	0	1	2
Bik1_7_x_Bik1_23	1	1	1	2
Bik1_7_x_Bik1_245	0	1	1	1
Bik1_7_x_Bik1_263	2	0	0	1
Bik1_7_x_Bik1_54	0	1	1	0
Bik1_7_x_Bik1_98	2	0	2	1
Bik1_72	1	1	1	0
Bik1_79	2	1	3	1
Bik1_79_x_Bik1_245	0	1	1	0
Bik1_79_x_Bik1_263	0	1	2	0
Bik1_79_x_Bik1_311	1	1	1	0
Bik1_79_x_Bik1_338	0	1	0	0
Bik1_79_x_Bik1_98	1	0	2	0
Bik1_98	3	1	3	3
Bik1_98_x_Bik1_207	3	0	3	3
Bik1_98_x_Bik1_211	2	1	2	1
Bik1_98_x_Bik1_245	0	1	3	2
Bik1_98_x_Bik1_263	2	0	1	1
Bik1_98_x_Bik1_374	0	0	2	0
Bik1_98_x_Bik1_98	0	1	1	0

## Sheet: Figure 3C
condition_ID	condition	XLType	SC
YB_03_19	pellet	intra_XL	88
YB_03_19	pellet	monolink	94
YB_03_19	pellet	self	5
YB_03_20	supernatant	intra_XL	60
YB_03_20	supernatant	monolink	112
YB_03_20	supernatant	self	4
YB_03_21	supernatant	intra_XL	51
YB_03_21	supernatant	monolink	139
YB_03_21	supernatant	self	6
YB_03_22	supernatant	intra_XL	58
YB_03_22	supernatant	monolink	129
YB_03_22	supernatant	self	2
YB_03_23	phase_sep	intra_XL	96
YB_03_23	phase_sep	monolink	104
YB_03_23	phase_sep	self	10
YB_03_24	phase_sep	intra_XL	80
YB_03_24	phase_sep	monolink	68
YB_03_24	phase_sep	self	10
YB_03_25	phase_sep	intra_XL	63
YB_03_25	phase_sep	monolink	150
YB_03_25	phase_sep	self	5
YB_03_26	dilute	intra_XL	38
YB_03_26	dilute	monolink	147
YB_03_26	dilute	self	2
YB_03_27	dilute	intra_XL	63
YB_03_27	dilute	monolink	132
YB_03_27	dilute	self	3
YB_03_28	dilute	intra_XL	62
YB_03_28	dilute	monolink	133
YB_03_28	dilute	self	7

## Sheet: Figure 3D_dilute
Score	Protein1	Protein2	AbsPos1	AbsPos2
37.12	sp|P11709|BIK1_YEAST	sp|P11709|BIK1_YEAST	407	248
32	sp|P11709|BIK1_YEAST	sp|P11709|BIK1_YEAST	160	140
31.3	sp|P11709|BIK1_YEAST	sp|P11709|BIK1_YEAST	237	242
32.68	sp|P11709|BIK1_YEAST	sp|P11709|BIK1_YEAST	160	138
47.21	sp|P11709|BIK1_YEAST	sp|P11709|BIK1_YEAST	269	273
33.96	sp|P11709|BIK1_YEAST	sp|P11709|BIK1_YEAST	366	367
27.95	sp|P11709|BIK1_YEAST	sp|P11709|BIK1_YEAST	143	310
46.01	sp|P11709|BIK1_YEAST	sp|P11709|BIK1_YEAST	271	273
34.54	sp|P11709|BIK1_YEAST	sp|P11709|BIK1_YEAST	366	367
30.21	sp|P11709|BIK1_YEAST	sp|P11709|BIK1_YEAST	248	244
42.14	sp|P11709|BIK1_YEAST	sp|P11709|BIK1_YEAST	242	248
39.99	sp|P11709|BIK1_YEAST	sp|P11709|BIK1_YEAST	284	288
43.23	sp|P11709|BIK1_YEAST	sp|P11709|BIK1_YEAST	376	380
42.71	sp|P11709|BIK1_YEAST	sp|P11709|BIK1_YEAST	244	248
25.68	sp|P11709|BIK1_YEAST	sp|P11709|BIK1_YEAST	284	285
25.14	sp|P11709|BIK1_YEAST	sp|P11709|BIK1_YEAST	237	251
29.81	sp|P11709|BIK1_YEAST	sp|P11709|BIK1_YEAST	305	307
25.91	sp|P11709|BIK1_YEAST	sp|P11709|BIK1_YEAST	248	255
33.83	sp|P11709|BIK1_YEAST	sp|P11709|BIK1_YEAST	242	244
25.46	sp|P11709|BIK1_YEAST	sp|P11709|BIK1_YEAST	197	200
28.22	sp|P11709|BIK1_YEAST	sp|P11709|BIK1_YEAST	386	338
26.51	sp|P11709|BIK1_YEAST	sp|P11709|BIK1_YEAST	257	116
37.51	sp|P11709|BIK1_YEAST	sp|P11709|BIK1_YEAST	321	314
34.85	sp|P11709|BIK1_YEAST	sp|P11709|BIK1_YEAST	48	207
42.6	sp|P11709|BIK1_YEAST	sp|P11709|BIK1_YEAST	380	354
37.04	sp|P11709|BIK1_YEAST	sp|P11709|BIK1_YEAST	284	291
35.73	sp|P11709|BIK1_YEAST	sp|P11709|BIK1_YEAST	366	354
41.64	sp|P11709|BIK1_YEAST	sp|P11709|BIK1_YEAST	284	290
28.59	sp|P11709|BIK1_YEAST	sp|P11709|BIK1_YEAST	257	273
26.75	sp|P11709|BIK1_YEAST	sp|P11709|BIK1_YEAST	257	311
42.77	sp|P11709|BIK1_YEAST	sp|P11709|BIK1_YEAST	284	285
42.7	sp|P11709|BIK1_YEAST	sp|P11709|BIK1_YEAST	284	288
37.73	sp|P11709|BIK1_YEAST	sp|P11709|BIK1_YEAST	376	380
25.59	sp|P11709|BIK1_YEAST	sp|P11709|BIK1_YEAST	72	273
44.71	sp|P11709|BIK1_YEAST	sp|P11709|BIK1_YEAST	335	320
29.33	sp|P11709|BIK1_YEAST	sp|P11709|BIK1_YEAST	288	290
25.67	sp|P11709|BIK1_YEAST	sp|P11709|BIK1_YEAST	72	271
35.37	sp|P11709|BIK1_YEAST	sp|P11709|BIK1_YEAST	320	321
33.18	sp|P11709|BIK1_YEAST	sp|P11709|BIK1_YEAST	320	321
42.58	sp|P11709|BIK1_YEAST	sp|P11709|BIK1_YEAST	314	321
38.67	sp|P11709|BIK1_YEAST	sp|P11709|BIK1_YEAST	376	377
32.04	sp|P11709|BIK1_YEAST	sp|P11709|BIK1_YEAST	284	290
41.13	sp|P11709|BIK1_YEAST	sp|P11709|BIK1_YEAST	335	321

[truncated: 29 more sheets: Figure_3D_phase separated, Figure 3E, Figure 3F, Figure 4BC, Figure 4D, Figure 5A, Figure 5B, Figure 5C, Supplementary Figure 2A, Supplementary Figure 2B, Supplementary Figure 2C, Supplementary Figure 5A, Supplementary Figure 5B, Supplementary Figure_6A, Supplementary Figure_6B, Supplementary Figure 7A, Supplementary Figure 7B, Supplementary Figure 7C, SupplementaryFigure 7D, Supplementary Figure 8A …]
